# Supplementary material for: DMSO solvates of tert-butyl­calix[6]arene and related multisolvent structures
Source: Acta Crystallogr B Struct Sci Cryst Eng Mater. 2025 Nov 5;81(Pt 6):517–27. doi: 10.1107/S2052520625008625 (PMC12786388; doi:10.1107/S2052520625008625)
Supplement: Supplementary file 1 [file b-81-00517-sup1.cif]

data_1
#==============================================================================

# PROCESSING SUMMARY (IUCr Office Use Only)

_journal_date_recd_electronic      2025-07-05
_journal_date_to_coeditor         ?
_journal_date_from_coeditor       ?
_journal_date_accepted     ?
_journal_date_printers_first      ?
_journal_date_printers_final      ?
_journal_date_proofs_out          ?
_journal_date_proofs_in           ?
_journal_coeditor_name            ?
_journal_coeditor_code      UM5068
_journal_coeditor_notes
; ?
;
_journal_paper_category      FA
_journal_techeditor_code      ?
_iucr_compatibility_tag          ACTA95
_journal_techeditor_notes  
;
;
_journal_coden_ASTM               ?
_journal_name_full                ?
_journal_year                     ?
_journal_volume                   ?
_journal_issue                    ?
_journal_page_first               ?
_journal_page_last                ?
_journal_suppl_publ_number        ?
_journal_suppl_publ_pages         ?

#==============================================================================

_audit_creation_date               2025-09-04
_audit_creation_method
;
Olex2 1.5
(compiled 2025.07.13 svn.rb7424aed for OlexSys, GUI svn.r7314)
;
_shelx_SHELXL_version_number       '2019/2'
_audit_contact_author_address      ?
_audit_contact_author_email        ?
_audit_contact_author_name         ''
_audit_contact_author_phone        ?
_publ_contact_author_id_orcid      ?
_publ_section_references
;
D. Kratzert, I. Krossing, (2018), J. Appl. Cryst. 51, 928-934. 

Dolomanov, O.V., Bourhis, L.J., Gildea, R.J, Howard, J.A.K. & Puschmann, H.
 (2009), J. Appl. Cryst. 42, 339-341.

Kratzert, D., Holstein, J.J. & Krossing, I. (2015). J. Appl. Cryst. 48, 933-938.

Sheldrick, G.M. (2008). Acta Cryst. A64, 112-122.

Sheldrick, G.M. (2015). Acta Cryst. C71, 3-8.
;
_chemical_name_common              ?
_chemical_name_systematic          ?
_chemical_formula_moiety           '2(C2 H6 O S), 2(C66 H84 O6), 8[C2H6SO]'
_chemical_formula_sum              'C136 H180 O14 S2'
_chemical_formula_weight           2102.91
_chemical_absolute_configuration   unk
_chemical_melting_point            ?
loop_
  _atom_type_symbol
  _atom_type_description
  _atom_type_scat_dispersion_real
  _atom_type_scat_dispersion_imag
  _atom_type_scat_source
 'C' 'C' 0.0181 0.0091 'International Tables Vol C Tables 4.2.6.8 and 6.1.1.4'
 'H' 'H' 0.0000 0.0000 'International Tables Vol C Tables 4.2.6.8 and 6.1.1.4'
 'O' 'O' 0.0492 0.0322 'International Tables Vol C Tables 4.2.6.8 and 6.1.1.4'
 'S' 'S' 0.3331 0.5567 'International Tables Vol C Tables 4.2.6.8 and 6.1.1.4'

_shelx_space_group_comment
;
The symmetry employed for this shelxl refinement is uniquely defined
by the following loop, which should always be used as a source of
symmetry information in preference to the above space-group names.
They are only intended as comments.
;
_space_group_crystal_system        'triclinic'
_space_group_IT_number             1
_space_group_name_H-M_alt          'P 1'
_space_group_name_Hall             'P 1'
loop_
  _space_group_symop_operation_xyz
 'x, y, z'

_cell_length_a                     13.3001(6)
_cell_length_b                     14.4711(7)
_cell_length_c                     22.2286(14)
_cell_angle_alpha                  76.056(5)
_cell_angle_beta                   74.698(5)
_cell_angle_gamma                  74.565(4)
_cell_volume                       3910.1(4)
_cell_formula_units_Z              1
_cell_measurement_reflns_used      9097
_cell_measurement_temperature      100.1(4)
_cell_measurement_theta_max        50.0990
_cell_measurement_theta_min        3.2510
_shelx_estimated_absorpt_T_max     0.980
_shelx_estimated_absorpt_T_min     0.843
_exptl_absorpt_coefficient_mu      0.679
_exptl_absorpt_correction_T_max    1.000
_exptl_absorpt_correction_T_min    0.693
_exptl_absorpt_correction_type     gaussian
_exptl_absorpt_process_details
;
CrysAlisPro 1.171.42.36a (Rigaku Oxford Diffraction, 2021)
Numerical absorption correction based on gaussian integration over
a multifaceted crystal model
Empirical absorption correction using spherical harmonics,
implemented in SCALE3 ABSPACK scaling algorithm.
;
_exptl_absorpt_special_details     ?
_exptl_crystal_colour              colourless
_exptl_crystal_colour_primary      colourless
_exptl_crystal_density_diffrn      0.893
_exptl_crystal_density_meas        ?
_exptl_crystal_density_method      ?
_exptl_crystal_description         block
_exptl_crystal_F_000               1140
_exptl_crystal_size_max            0.26
_exptl_crystal_size_mid            0.17
_exptl_crystal_size_min            0.03
_exptl_transmission_factor_max     ?
_exptl_transmission_factor_min     ?
_diffrn_reflns_av_R_equivalents    0.0818
_diffrn_reflns_av_unetI/netI       0.0921
_diffrn_reflns_Laue_measured_fraction_full  0.991
_diffrn_reflns_Laue_measured_fraction_max  0.991
_diffrn_reflns_limit_h_max         13
_diffrn_reflns_limit_h_min         -13
_diffrn_reflns_limit_k_max         14
_diffrn_reflns_limit_k_min         -14
_diffrn_reflns_limit_l_max         22
_diffrn_reflns_limit_l_min         -22
_diffrn_reflns_number              36778
_diffrn_reflns_point_group_measured_fraction_full  0.905
_diffrn_reflns_point_group_measured_fraction_max  0.905
_diffrn_reflns_theta_full          51.285
_diffrn_reflns_theta_max           51.285
_diffrn_reflns_theta_min           3.223
_diffrn_ambient_temperature        100.15
_diffrn_detector_area_resol_mean   ?
_diffrn_measured_fraction_theta_full  0.991
_diffrn_measured_fraction_theta_max  0.991
_diffrn_measurement_device         'four-circle diffractometer'
_diffrn_measurement_device_type    'SuperNova, Dual, Cu at home/near, HyPix'
_diffrn_measurement_method         ?
_diffrn_radiation_type             CuK\a
_diffrn_radiation_wavelength       1.54184
_diffrn_source                     ?
_reflns_Friedel_coverage           0.826
_reflns_Friedel_fraction_full      0.819
_reflns_Friedel_fraction_max       0.819
_reflns_number_gt                  11749
_reflns_number_total               15380
_reflns_special_details
;
 Reflections were merged by SHELXL according to the crystal
 class for the calculation of statistics and refinement.
 
 Structure factors included contributions from the .fab file.
 
 _reflns_Friedel_fraction is defined as the number of unique
 Friedel pairs measured divided by the number that would be
 possible theoretically, ignoring centric projections and
 systematic absences.
;
_reflns_threshold_expression       'I > 2\s(I)'
_computing_cell_refinement         ?
_computing_data_collection         ?
_computing_data_reduction          ?
_computing_molecular_graphics      'Olex2 1.5 (Dolomanov et al., 2009)'
_computing_publication_material    'Olex2 1.5 (Dolomanov et al., 2009)'
_computing_structure_refinement    'SHELXL 2019/2 (Sheldrick, 2015)'
_computing_structure_solution      'SHELXD  (Sheldrick, 2008)'
_refine_diff_density_max           0.409
_refine_diff_density_min           -0.378
_refine_diff_density_rms           0.069
_refine_ls_abs_structure_details
;
 Flack x determined using 3894 quotients [(I+)-(I-)]/[(I+)+(I-)]
 (Parsons, Flack and Wagner, Acta Cryst. B69 (2013) 249-259).
;
_refine_ls_abs_structure_Flack     0.48(4)
_refine_ls_extinction_coef         .
_refine_ls_extinction_method       none
_refine_ls_goodness_of_fit_ref     1.025
_refine_ls_hydrogen_treatment      constr
_refine_ls_matrix_type             full
_refine_ls_number_parameters       1284
_refine_ls_number_reflns           15380
_refine_ls_number_restraints       1051
_refine_ls_R_factor_all            0.1074
_refine_ls_R_factor_gt             0.0875
_refine_ls_restrained_S_all        1.051
_refine_ls_shift/su_max            0.003
_refine_ls_shift/su_mean           0.000
_refine_ls_structure_factor_coef   Fsqd
_refine_ls_weighting_details      
 'w=1/[\s^2^(Fo^2^)+(0.1684P)^2^] where P=(Fo^2^+2Fc^2^)/3'
_refine_ls_weighting_scheme        calc
_refine_ls_wR_factor_gt            0.2269
_refine_ls_wR_factor_ref           0.2431
_refine_special_details            ?
_olex2_refinement_description
;
1. Fixed Uiso
 At 1.2 times of:
  All C(H) groups, All C(H,H) groups
 At 1.5 times of:
  All C(H,H,H) groups, All O(H) groups
2. Restrained distances
 C46-C43
 1.54 with sigma of 0.02
 C44-C43
 1.54 with sigma of 0.02
 C45-C43
 1.54 with sigma of 0.02
 C43-C39
 1.54 with sigma of 0.01
 C29-C27 = C29-C31 = C29-C33 = C29-C35
 1.54 with sigma of 0.02
 C20-C18
 1.54 with sigma of 0.02
 C21-C18
 1.54 with sigma of 0.02
 C57-C54
 1.54 with sigma of 0.02
 C7-C8
 1.54 with sigma of 0.02
 C34-C32
 2.7 with sigma of 0.04
 C32-C30
 2.7 with sigma of 0.04
 C45-C46
 2.35 with sigma of 0.04
 C39-C46
 2.65 with sigma of 0.04
 C39-C44
 2.65 with sigma of 0.04
 C39-C45
 2.65 with sigma of 0.04
 C141-C140
 2.7 with sigma of 0.04
 C31-C33
 2.7 with sigma of 0.04
 O15-S2 \\sim O14-S3
 with sigma of 0.02
 S2-C139 \\sim S3-C140
 with sigma of 0.02
 C142-C32 \\sim C29-C33
 with sigma of 0.02
 C27-C32 \\sim C27-C33
 with sigma of 0.04
 S2-C138 \\sim S3-C141
 with sigma of 0.02
 O15-C139 \\sim O14-C140
 with sigma of 0.04
 C30-C32 \\sim C31-C33
 with sigma of 0.04
 C34-C32 \\sim C35-C33
 with sigma of 0.04
 O15-C138 \\sim O14-C141
 with sigma of 0.04
 C139-C138 \\sim C140-C141
 with sigma of 0.04
 C27-C142 \\sim C27-C29
 with sigma of 0.02
 C142-C30 \\sim C29-C31
 with sigma of 0.02
 C142-C34 \\sim C29-C35
 with sigma of 0.02
 C27-C30 \\sim C27-C31
 with sigma of 0.04
 C27-C34 \\sim C27-C35
 with sigma of 0.04
 C30-C34 \\sim C31-C35
 with sigma of 0.04
3. Rigid bond restraints
 S3, O14
 with sigma for 1-2 distances of 0.01 and sigma for 1-3 distances of 0.01
 C78, C79
 with sigma for 1-2 distances of 0.01 and sigma for 1-3 distances of 0.01
4. Uiso/Uaniso restraints and constraints
S3 \\sim O14: within 1.7A with sigma of 0.04 and sigma for terminal atoms of
0.08 within 1.7A
C78 \\sim C79: within 1.7A with sigma of 0.04 and sigma for terminal atoms of
0.08 within 1.7A
All non-hydrogen atoms restrained to be isotropic: with sigma of 0.01 and sigma
for terminal atoms of 0.02
Uanis(O12) \\sim Ueq, Uanis(O15) \\sim Ueq, Uanis(O14) \\sim Ueq, Uanis(S2)
\\sim Ueq, Uanis(C139) \\sim Ueq, Uanis(C140) \\sim Ueq, Uanis(C138) \\sim Ueq:
with sigma of 0.001 and sigma for terminal atoms of 0.002
Uanis(O12) = Uanis(O7)
Uanis(C31) = Uanis(C30)
Uanis(C35) = Uanis(C34)
Uanis(C120) = Uanis(C121)
Uanis(C130) = Uanis(C129)
Uanis(C80) = Uanis(C79)
Uanis(C74) = Uanis(C130)
Uanis(C140) = Uanis(C141)
Uanis(C32) = Uanis(C33)
Uanis(C51) = Uanis(C60)
Uanis(C6) = Uanis(C52)
Uanis(C113) = Uanis(C114)
Uanis(C72) = Uanis(C99)
Uanis(C117) = Uanis(C130)
Uanis(C81) = Uanis(C80)
Uanis(C33) = Uanis(C35)
Uanis(C88) = Uanis(C106)
Uanis(C25) = Uanis(C2)
Uanis(C20) = Uanis(C136)
Uanis(C83) = Uanis(C23)
Uanis(C8) = Uanis(C9)
Uanis(C45) = Uanis(C46)
Uanis(C110) = Uanis(C49)
Uanis(C63) = Uanis(C48)
Uanis(C111) = Uanis(C122)
Uanis(O9) = Uanis(O8)
Uanis(O1) = Uanis(O2)
Ueq(C39): fixed at 0.05 with sigma of 0.1
Uvol(C39) \\sim Uvol(C38): with sigma of 0.1
Uvol(C39) \\sim Uvol(C40): with sigma of 0.1
Uvol(C39) \\sim Uvol(C41): with sigma of 0.1
5. Rigid body (RIGU) restrains
 S3, O14
 with sigma for 1-2 distances of 0.004 and sigma for 1-3 distances of 0.004
 C78, C79
 with sigma for 1-2 distances of 0.004 and sigma for 1-3 distances of 0.004
 C54, C57
 with sigma for 1-2 distances of 0.004 and sigma for 1-3 distances of 0.004
 O3, C24
 with sigma for 1-2 distances of 0.004 and sigma for 1-3 distances of 0.004
 C78, C80
 with sigma for 1-2 distances of 0.004 and sigma for 1-3 distances of 0.004
 C111, C114
 with sigma for 1-2 distances of 0.004 and sigma for 1-3 distances of 0.004
 C89, C90
 with sigma for 1-2 distances of 0.004 and sigma for 1-3 distances of 0.004
 C100, C101
 with sigma for 1-2 distances of 0.004 and sigma for 1-3 distances of 0.004
 C100, C103
 with sigma for 1-2 distances of 0.004 and sigma for 1-3 distances of 0.004
 C100, C102
 with sigma for 1-2 distances of 0.004 and sigma for 1-3 distances of 0.004
 C42, C105, C110, C40, C39
 with sigma for 1-2 distances of 0.004 and sigma for 1-3 distances of 0.004
 C122, C125
 with sigma for 1-2 distances of 0.004 and sigma for 1-3 distances of 0.004
6. Others
 Sof(S3)=Sof(O14)=Sof(C140)=Sof(H14A)=Sof(H14B)=Sof(H14C)=Sof(C141)=Sof(H14D)=
 Sof(H14E)=Sof(H14F)=1-FVAR(1)
 Sof(S2)=Sof(O15)=Sof(C138)=Sof(H13L)=Sof(H13M)=Sof(H13N)=Sof(C139)=Sof(H13O)=
 Sof(H13P)=Sof(H13Q)=FVAR(1)
 Sof(C29)=Sof(C31)=Sof(H31A)=Sof(H31B)=Sof(H31C)=Sof(C33)=Sof(H33A)=Sof(H33B)=
 Sof(H33C)=Sof(C35)=Sof(H35A)=Sof(H35B)=Sof(H35C)=1-FVAR(2)
 Sof(C30)=Sof(H30A)=Sof(H30B)=Sof(H30C)=Sof(C32)=Sof(H32A)=Sof(H32B)=Sof(H32C)=
 Sof(C34)=Sof(H34A)=Sof(H34B)=Sof(H34C)=Sof(C142)=FVAR(2)
7.a Secondary CH2 refined with riding coordinates:
 C11(H11A,H11B), C22(H22A,H22B), C36(H36A,H36B), C47(H47A,H47B), C58(H58A,
 H58B), C69(H69A,H69B), C82(H82A,H82B), C93(H93A,H93B), C104(H10M,H10N),
 C115(H11L,H11M), C126(H12J,H12K), C137(H13J,H13K)
7.b Me refined with riding coordinates:
 C32(H32A,H32B,H32C), C125(H12G,H12H,H12I)
7.c Aromatic/amide H refined with riding coordinates:
 C3(H3A), C5(H5A), C13(H13), C15(H15), C26(H26), C28(H28), C38(H38), C40(H40),
 C49(H49), C51(H51), C60(H60), C62(H62), C76(H76), C74(H74), C84(H84), C86(H86),
  C95(H95), C97(H97), C108(H108), C110(H110), C117(H117), C119(H119),
 C130(H130), C128(H128)
7.d Fitted hexagon refined as free rotating group:
 C76(C75,C74,C73,C72,C77), C95(C96,C97,C98,C99,C94), C107(C108,C109,C110,C105,
 C106), C127(C132,C131,C130,C129,C128)
7.e Tetrahedral OH refined with riding coordinates:
 O1(H1), O4(H4), O7(H7), O10(H10)
7.f Idealised Me refined as rotating group:
 C8(H8A,H8B,H8C), C9(H9A,H9B,H9C), C10(H10A,H10B,H10C), C19(H19A,H19B,H19C),
 C20(H20A,H20B,H20C), C21(H21A,H21B,H21C), C44(H44A,H44B,H44C), C45(H45A,H45B,
 H45C), C46(H46A,H46B,H46C), C55(H55A,H55B,H55C), C56(H56A,H56B,H56C), C57(H57A,
 H57B,H57C), C66(H66A,H66B,H66C), C67(H67A,H67B,H67C), C68(H68A,H68B,H68C),
 C70(H70A,H70B,H70C), C71(H71A,H71B,H71C), C30(H30A,H30B,H30C), C34(H34A,H34B,
 H34C), C31(H31A,H31B,H31C), C33(H33A,H33B,H33C), C35(H35A,H35B,H35C), C79(H79A,
 H79B,H79C), C80(H80A,H80B,H80C), C81(H81A,H81B,H81C), C90(H90A,H90B,H90C),
 C91(H91A,H91B,H91C), C92(H92A,H92B,H92C), C101(H10D,H10E,H10F), C102(H10G,H10H,
 H10I), C103(H10J,H10K,H10L), C112(H11C,H11D,H11E), C113(H11F,H11G,H11H),
 C114(H11I,H11J,H11K), C123(H12A,H12B,H12C), C124(H12D,H12E,H12F), C134(H13A,
 H13B,H13C), C135(H13D,H13E,H13F), C136(H13G,H13H,H13I), C138(H13L,H13M,H13N),
 C139(H13O,H13P,H13Q), C140(H14A,H14B,H14C), C141(H14D,H14E,H14F)
7.g Idealised tetrahedral OH refined as rotating group:
 O2(H2), O3(H3), O5(H5), O6(H6), O8(H8), O9(H9), O11(H11), O12(H12)
;
_atom_sites_solution_hydrogens     geom
_atom_sites_solution_primary       dual
_atom_sites_solution_secondary     ?
loop_
  _atom_site_label
  _atom_site_type_symbol
  _atom_site_fract_x
  _atom_site_fract_y
  _atom_site_fract_z
  _atom_site_U_iso_or_equiv
  _atom_site_adp_type
  _atom_site_occupancy
  _atom_site_site_symmetry_order
  _atom_site_calc_flag
  _atom_site_refinement_flags_posn
  _atom_site_refinement_flags_adp
  _atom_site_refinement_flags_occupancy
  _atom_site_disorder_assembly
  _atom_site_disorder_group
 S1 S 0.1547(3) 0.6529(3) 0.7403(2) 0.0853(13) Uani 1 1 d . U . . .
 O1 O -0.0612(6) 0.7403(5) 0.8641(4) 0.0530(15) Uani 1 1 d . U . . .
 H1 H -0.003554 0.717712 0.840560 0.080 Uiso 1 1 calc R U . . .
 O2 O -0.2816(6) 0.6277(5) 0.8513(4) 0.0530(15) Uani 1 1 d . U . . .
 H2 H -0.315959 0.656361 0.881609 0.080 Uiso 1 1 calc R U . . .
 O3 O -0.1254(6) 0.4643(7) 0.8475(4) 0.062(2) Uani 1 1 d . U . . .
 H3 H -0.166365 0.519690 0.846868 0.093 Uiso 1 1 calc R U . . .
 O4 O 0.2448(6) 0.4392(5) 0.8576(4) 0.063(2) Uani 1 1 d . U . . .
 H4 H 0.204881 0.479879 0.835316 0.095 Uiso 1 1 calc R U . . .
 O5 O 0.4426(6) 0.5604(6) 0.8491(5) 0.067(2) Uani 1 1 d . U . . .
 H5 H 0.435327 0.512354 0.878669 0.101 Uiso 1 1 calc R U . . .
 O6 O 0.3061(6) 0.7317(6) 0.8537(4) 0.064(2) Uani 1 1 d . U . . .
 H6 H 0.351761 0.679016 0.852550 0.097 Uiso 1 1 calc R U . . .
 O13 O 0.1151(6) 0.6157(5) 0.8081(4) 0.053(2) Uani 1 1 d . U . . .
 C1 C -0.0857(9) 0.8410(8) 0.8471(5) 0.052(3) Uani 1 1 d . U . . .
 C2 C -0.0060(9) 0.8893(9) 0.8402(6) 0.055(2) Uani 1 1 d . U . . .
 C3 C -0.0334(8) 0.9929(7) 0.8269(5) 0.044(3) Uani 1 1 d . U . . .
 H3A H 0.019213 1.026466 0.826601 0.052 Uiso 1 1 calc R U . . .
 C4 C -0.1313(12) 1.0501(11) 0.8142(8) 0.088(5) Uani 1 1 d . U . . .
 C5 C -0.2147(8) 0.9941(7) 0.8295(6) 0.048(3) Uani 1 1 d . U . . .
 H5A H -0.285970 1.028446 0.828217 0.058 Uiso 1 1 calc R U . . .
 C6 C -0.1934(9) 0.8903(8) 0.8463(6) 0.052(2) Uani 1 1 d . U . . .
 C7 C -0.1492(13) 1.1560(12) 0.8003(8) 0.088(5) Uani 1 1 d D U . . .
 C8 C -0.1272(14) 1.1972(12) 0.8446(9) 0.105(4) Uani 1 1 d D U . . .
 H8A H -0.165989 1.173075 0.887111 0.158 Uiso 1 1 calc R U . . .
 H8B H -0.149798 1.268333 0.834538 0.158 Uiso 1 1 calc R U . . .
 H8C H -0.050339 1.179101 0.843330 0.158 Uiso 1 1 calc R U . . .
 C9 C -0.0848(14) 1.1910(12) 0.7391(10) 0.105(4) Uani 1 1 d . U . . .
 H9A H -0.110161 1.261521 0.726938 0.158 Uiso 1 1 calc R U . . .
 H9B H -0.090967 1.158041 0.706988 0.158 Uiso 1 1 calc R U . . .
 H9C H -0.009941 1.176989 0.742318 0.158 Uiso 1 1 calc R U . . .
 C10 C -0.2677(13) 1.1968(10) 0.7985(10) 0.115(6) Uani 1 1 d . U . . .
 H10A H -0.285864 1.266679 0.799695 0.173 Uiso 1 1 calc R U . . .
 H10B H -0.311729 1.162810 0.835222 0.173 Uiso 1 1 calc R U . . .
 H10C H -0.280938 1.187087 0.759364 0.173 Uiso 1 1 calc R U . . .
 C11 C -0.2686(9) 0.8293(9) 0.8531(6) 0.050(3) Uani 1 1 d . U . . .
 H11A H -0.342230 0.867592 0.864917 0.060 Uiso 1 1 calc R U . . .
 H11B H -0.257174 0.773229 0.888117 0.060 Uiso 1 1 calc R U . . .
 C12 C -0.2586(7) 0.7923(8) 0.7952(5) 0.039(3) Uani 1 1 d . U . . .
 C13 C -0.2419(10) 0.8447(10) 0.7343(7) 0.062(3) Uani 1 1 d . U . . .
 H13 H -0.228920 0.907426 0.730870 0.075 Uiso 1 1 calc R U . . .
 C14 C -0.2407(9) 0.8230(8) 0.6801(6) 0.049(3) Uani 1 1 d . U . . .
 C15 C -0.2422(8) 0.7209(8) 0.6841(6) 0.051(3) Uani 1 1 d . U . . .
 H15 H -0.235499 0.697092 0.646694 0.061 Uiso 1 1 calc R U . . .
 C16 C -0.2536(8) 0.6585(8) 0.7430(5) 0.043(3) Uani 1 1 d . U . . .
 C17 C -0.2642(9) 0.6935(9) 0.7984(6) 0.053(3) Uani 1 1 d . U . . .
 C18 C -0.2422(15) 0.8877(15) 0.6210(10) 0.116(6) Uani 1 1 d D U . . .
 C19 C -0.2435(16) 0.9967(9) 0.6238(7) 0.099(6) Uani 1 1 d . U . . .
 H19A H -0.301853 1.018925 0.658110 0.149 Uiso 1 1 calc R U . . .
 H19B H -0.254229 1.039031 0.583285 0.149 Uiso 1 1 calc R U . . .
 H19C H -0.175365 0.999517 0.631621 0.149 Uiso 1 1 calc R U . . .
 C20 C -0.3508(15) 0.8965(14) 0.5991(9) 0.119(5) Uani 1 1 d D U . . .
 H20A H -0.379015 0.837715 0.619020 0.179 Uiso 1 1 calc R U . . .
 H20B H -0.336250 0.903319 0.552851 0.179 Uiso 1 1 calc R U . . .
 H20C H -0.403476 0.953770 0.612094 0.179 Uiso 1 1 calc R U . . .
 C21 C -0.1446(16) 0.8638(11) 0.5726(8) 0.103(6) Uani 1 1 d D U . . .
 H21A H -0.084045 0.833777 0.593201 0.154 Uiso 1 1 calc R U . . .
 H21B H -0.130940 0.923559 0.542965 0.154 Uiso 1 1 calc R U . . .
 H21C H -0.153886 0.818147 0.549333 0.154 Uiso 1 1 calc R U . . .
 C22 C -0.2372(9) 0.5554(8) 0.7429(6) 0.050(3) Uani 1 1 d . U . . .
 H22A H -0.267413 0.550042 0.707949 0.060 Uiso 1 1 calc R U . . .
 H22B H -0.281227 0.527140 0.782925 0.060 Uiso 1 1 calc R U . . .
 C23 C -0.1197(9) 0.4862(8) 0.7358(6) 0.043(2) Uani 1 1 d . U . . .
 C24 C -0.0813(8) 0.4518(7) 0.7906(6) 0.042(3) Uani 1 1 d . U . . .
 C25 C 0.0293(9) 0.3952(9) 0.7781(6) 0.055(2) Uani 1 1 d . U . . .
 C26 C 0.0826(8) 0.3822(7) 0.7210(5) 0.036(3) Uani 1 1 d . U . . .
 H26 H 0.155191 0.348340 0.716225 0.044 Uiso 1 1 calc R U . A 1
 C27 C 0.0418(10) 0.4132(9) 0.6698(7) 0.064(4) Uani 1 1 d D U . . .
 C28 C -0.0694(8) 0.4707(8) 0.6801(6) 0.043(3) Uani 1 1 d . U . . .
 H28 H -0.103768 0.496178 0.645252 0.052 Uiso 1 1 calc R U . B 1
 C36 C 0.0853(9) 0.3568(9) 0.8388(6) 0.054(3) Uani 1 1 d . U . . .
 H36A H 0.074463 0.413061 0.859532 0.064 Uiso 1 1 calc R U . . .
 H36B H 0.045982 0.309567 0.869404 0.064 Uiso 1 1 calc R U . . .
 C37 C 0.1930(9) 0.3129(8) 0.8293(6) 0.057(3) Uani 1 1 d . U . . .
 C38 C 0.2255(10) 0.2200(8) 0.8175(6) 0.061(3) Uani 1 1 d . U . . .
 H38 H 0.172453 0.188529 0.815673 0.073 Uiso 1 1 calc R U . . .
 C39 C 0.3338(15) 0.1669(10) 0.8078(10) 0.118(6) Uani 1 1 d D U . . .
 C40 C 0.4051(12) 0.2148(10) 0.8137(7) 0.076(4) Uani 1 1 d . U . . .
 H40 H 0.478876 0.184629 0.805324 0.091 Uiso 1 1 calc R U . . .
 C41 C 0.3743(9) 0.3075(7) 0.8318(5) 0.045(3) Uani 1 1 d . U . . .
 C42 C 0.2706(8) 0.3548(8) 0.8388(5) 0.041(3) Uani 1 1 d . U . . .
 C43 C 0.3511(10) 0.0587(9) 0.8024(6) 0.079(4) Uani 1 1 d D U . . .
 C44 C 0.2840(11) -0.0011(9) 0.8583(6) 0.072(4) Uani 1 1 d D U . . .
 H44A H 0.303407 -0.001734 0.897951 0.108 Uiso 1 1 calc R U . . .
 H44B H 0.298090 -0.068061 0.851214 0.108 Uiso 1 1 calc R U . . .
 H44C H 0.207966 0.028736 0.860939 0.108 Uiso 1 1 calc R U . . .
 C45 C 0.4704(11) 0.0090(10) 0.7986(9) 0.101(4) Uani 1 1 d D U . . .
 H45A H 0.513759 0.042375 0.761161 0.152 Uiso 1 1 calc R U . . .
 H45B H 0.481425 -0.059500 0.795366 0.152 Uiso 1 1 calc R U . . .
 H45C H 0.491499 0.012592 0.836872 0.152 Uiso 1 1 calc R U . . .
 C46 C 0.3185(12) 0.0567(10) 0.7411(8) 0.101(4) Uani 1 1 d D U . . .
 H46A H 0.240503 0.073235 0.747568 0.152 Uiso 1 1 calc R U . . .
 H46B H 0.345811 -0.008613 0.730541 0.152 Uiso 1 1 calc R U . . .
 H46C H 0.348590 0.104343 0.706252 0.152 Uiso 1 1 calc R U . . .
 C47 C 0.4568(10) 0.3527(9) 0.8424(7) 0.062(4) Uani 1 1 d . U . . .
 H47A H 0.428314 0.380849 0.881548 0.074 Uiso 1 1 calc R U . . .
 H47B H 0.521561 0.301578 0.848349 0.074 Uiso 1 1 calc R U . . .
 C48 C 0.4860(8) 0.4310(7) 0.7874(5) 0.0407(19) Uani 1 1 d . U . . .
 C49 C 0.5241(9) 0.4077(9) 0.7272(6) 0.058(2) Uani 1 1 d . U . . .
 H49 H 0.532538 0.341772 0.723705 0.070 Uiso 1 1 calc R U . . .
 C50 C 0.5506(10) 0.4725(10) 0.6720(6) 0.070(4) Uani 1 1 d . U . . .
 C51 C 0.5343(9) 0.5690(9) 0.6812(6) 0.056(2) Uani 1 1 d . U . . .
 H51 H 0.549699 0.617952 0.645233 0.068 Uiso 1 1 calc R U . . .
 C52 C 0.4997(9) 0.5936(9) 0.7360(6) 0.052(2) Uani 1 1 d . U . . .
 C53 C 0.4771(8) 0.5295(7) 0.7927(6) 0.044(3) Uani 1 1 d . U . . .
 C54 C 0.5967(11) 0.4373(10) 0.6082(7) 0.072(4) Uani 1 1 d D U . . .
 C55 C 0.7120(9) 0.4487(13) 0.5864(7) 0.088(5) Uani 1 1 d . U . . .
 H55A H 0.713780 0.517730 0.579761 0.133 Uiso 1 1 calc R U . . .
 H55B H 0.744165 0.424517 0.546527 0.133 Uiso 1 1 calc R U . . .
 H55C H 0.752127 0.411196 0.618830 0.133 Uiso 1 1 calc R U . . .
 C56 C 0.5947(14) 0.3270(14) 0.6155(9) 0.108(6) Uani 1 1 d . U . . .
 H56A H 0.620903 0.289432 0.653354 0.162 Uiso 1 1 calc R U . . .
 H56B H 0.640514 0.301813 0.577919 0.162 Uiso 1 1 calc R U . . .
 H56C H 0.521378 0.320984 0.619599 0.162 Uiso 1 1 calc R U . . .
 C57 C 0.5328(14) 0.5055(15) 0.5581(10) 0.125(7) Uani 1 1 d D U . . .
 H57A H 0.458576 0.498046 0.570534 0.188 Uiso 1 1 calc R U . . .
 H57B H 0.565358 0.487740 0.516345 0.188 Uiso 1 1 calc R U . . .
 H57C H 0.534439 0.573500 0.556220 0.188 Uiso 1 1 calc R U . . .
 C58 C 0.4829(9) 0.6998(10) 0.7467(7) 0.067(4) Uani 1 1 d . U . . .
 H58A H 0.492822 0.696164 0.789911 0.080 Uiso 1 1 calc R U . . .
 H58B H 0.539686 0.729743 0.716273 0.080 Uiso 1 1 calc R U . . .
 C59 C 0.3778(10) 0.7661(8) 0.7401(6) 0.056(3) Uani 1 1 d . U . . .
 C60 C 0.3561(9) 0.8158(9) 0.6798(6) 0.056(2) Uani 1 1 d . U . . .
 H60 H 0.411148 0.807877 0.643040 0.068 Uiso 1 1 calc R U . . .
 C61 C 0.2550(10) 0.8768(8) 0.6725(6) 0.052(3) Uani 1 1 d . U . . .
 C62 C 0.1790(10) 0.8820(8) 0.7248(6) 0.052(3) Uani 1 1 d . U . . .
 H62 H 0.111147 0.920699 0.718854 0.062 Uiso 1 1 calc R U . . .
 C63 C 0.1852(8) 0.8381(8) 0.7876(5) 0.0407(19) Uani 1 1 d . U . . .
 C64 C 0.2860(10) 0.7746(9) 0.7895(6) 0.058(3) Uani 1 1 d . U . . .
 C65 C 0.2359(9) 0.9263(8) 0.6105(5) 0.043(3) Uani 1 1 d . U . . .
 C66 C 0.3212(12) 0.9151(9) 0.5518(7) 0.072(4) Uani 1 1 d . U . . .
 H66A H 0.289657 0.941979 0.514332 0.108 Uiso 1 1 calc R U . . .
 H66B H 0.353922 0.845755 0.552252 0.108 Uiso 1 1 calc R U . . .
 H66C H 0.375779 0.950118 0.550208 0.108 Uiso 1 1 calc R U . . .
 C67 C 0.1356(12) 0.8994(10) 0.5992(8) 0.080(4) Uani 1 1 d . U . . .
 H67A H 0.070743 0.930120 0.626529 0.120 Uiso 1 1 calc R U . . .
 H67B H 0.143222 0.828488 0.609293 0.120 Uiso 1 1 calc R U . . .
 H67C H 0.130577 0.923065 0.554646 0.120 Uiso 1 1 calc R U . . .
 C68 C 0.1926(9) 1.0435(7) 0.6068(5) 0.046(3) Uani 1 1 d . U . . .
 H68A H 0.134534 1.056018 0.643600 0.069 Uiso 1 1 calc R U . . .
 H68B H 0.166078 1.072188 0.567768 0.069 Uiso 1 1 calc R U . . .
 H68C H 0.250995 1.072796 0.606925 0.069 Uiso 1 1 calc R U . . .
 C69 C 0.1012(9) 0.8401(9) 0.8476(6) 0.054(3) Uani 1 1 d . U . . .
 H69A H 0.100206 0.772011 0.869434 0.065 Uiso 1 1 calc R U . . .
 H69B H 0.122164 0.872145 0.875630 0.065 Uiso 1 1 calc R U . . .
 C70 C 0.0433(14) 0.6604(14) 0.7051(9) 0.107(6) Uani 1 1 d . U . . .
 H70A H 0.034099 0.594521 0.707504 0.161 Uiso 1 1 calc R U . . .
 H70B H 0.057842 0.692788 0.660548 0.161 Uiso 1 1 calc R U . . .
 H70C H -0.021971 0.697886 0.728166 0.161 Uiso 1 1 calc R U . . .
 C71 C 0.2518(9) 0.5603(10) 0.7001(6) 0.064(4) Uani 1 1 d . U . . .
 H71A H 0.314982 0.539070 0.718825 0.096 Uiso 1 1 calc R U . . .
 H71B H 0.272577 0.587664 0.654916 0.096 Uiso 1 1 calc R U . . .
 H71C H 0.220133 0.504424 0.704755 0.096 Uiso 1 1 calc R U . . .
 C30 C 0.033(2) 0.458(2) 0.5485(12) 0.084(6) Uani 0.503(10) 1 d D U P C 1
 H30A H -0.033016 0.435958 0.554664 0.126 Uiso 0.503(10) 1 calc R U P C 1
 H30B H 0.079108 0.445747 0.507415 0.126 Uiso 0.503(10) 1 calc R U P C 1
 H30C H 0.016699 0.527643 0.549310 0.126 Uiso 0.503(10) 1 calc R U P C 1
 C32 C 0.2061(17) 0.4339(17) 0.5859(12) 0.060(3) Uani 0.503(10) 1 d D U P C 1
 H32A H 0.242866 0.427075 0.542255 0.089 Uiso 0.503(10) 1 calc R U P C 1
 H32B H 0.192990 0.502068 0.590325 0.089 Uiso 0.503(10) 1 calc R U P C 1
 H32C H 0.250568 0.392505 0.615225 0.089 Uiso 0.503(10) 1 calc R U P C 1
 C34 C 0.128(2) 0.2881(14) 0.5990(12) 0.060(3) Uani 0.503(10) 1 d D U P C 1
 H34A H 0.104486 0.276439 0.563832 0.089 Uiso 0.503(10) 1 calc R U P C 1
 H34B H 0.096220 0.250262 0.638905 0.089 Uiso 0.503(10) 1 calc R U P C 1
 H34C H 0.206220 0.268134 0.591986 0.089 Uiso 0.503(10) 1 calc R U P C 1
 C142 C 0.092(2) 0.4005(18) 0.6024(9) 0.05(2) Uani 0.503(10) 1 d D U P C 1
 C29 C 0.1029(18) 0.3917(19) 0.6045(9) 0.07(3) Uani 0.497(10) 1 d D U P C 2
 C31 C 0.127(2) 0.4881(17) 0.5595(12) 0.084(6) Uani 0.497(10) 1 d D U P C 2
 H31A H 0.059115 0.534789 0.555378 0.126 Uiso 0.497(10) 1 calc R U P C 2
 H31B H 0.165986 0.473968 0.517581 0.126 Uiso 0.497(10) 1 calc R U P C 2
 H31C H 0.169447 0.515957 0.577173 0.126 Uiso 0.497(10) 1 calc R U P C 2
 C33 C 0.2158(17) 0.3179(15) 0.6091(11) 0.060(3) Uani 0.497(10) 1 d D U P C 2
 H33A H 0.256371 0.345032 0.628896 0.089 Uiso 0.497(10) 1 calc R U P C 2
 H33B H 0.256141 0.308712 0.566400 0.089 Uiso 0.497(10) 1 calc R U P C 2
 H33C H 0.203762 0.254947 0.634788 0.089 Uiso 0.497(10) 1 calc R U P C 2
 C35 C 0.049(2) 0.3254(17) 0.5819(12) 0.060(3) Uani 0.497(10) 1 d D U P C 2
 H35A H 0.094085 0.305876 0.542343 0.089 Uiso 0.497(10) 1 calc R U P C 2
 H35B H -0.021283 0.361836 0.574557 0.089 Uiso 0.497(10) 1 calc R U P C 2
 H35C H 0.041546 0.267164 0.614545 0.089 Uiso 0.497(10) 1 calc R U P C 2
 O7 O 0.3087(6) 1.1710(5) 0.1726(3) 0.0493(13) Uani 1 1 d . U . . .
 H7 H 0.310346 1.127971 0.205476 0.074 Uiso 1 1 calc R U . . .
 O8 O 0.6714(6) 1.1580(6) 0.1839(4) 0.0504(14) Uani 1 1 d . U . . .
 H8 H 0.715748 1.194072 0.171313 0.076 Uiso 1 1 calc R U . . .
 O9 O 0.8121(6) 0.9837(5) 0.1783(4) 0.0504(14) Uani 1 1 d . U . . .
 H9 H 0.787329 1.041523 0.183910 0.076 Uiso 1 1 calc R U . . .
 O10 O 0.6213(6) 0.8794(6) 0.1690(5) 0.072(2) Uani 1 1 d . U . . .
 H10 H 0.565273 0.908810 0.190466 0.109 Uiso 1 1 calc R U . . .
 O11 O 0.2397(6) 0.8858(5) 0.1826(4) 0.054(2) Uani 1 1 d . U . . .
 H11 H 0.201981 0.942617 0.181215 0.081 Uiso 1 1 calc R U . . .
 O12 O 0.1007(6) 1.0568(5) 0.1839(4) 0.0493(13) Uani 1 1 d . U . . .
 H12 H 0.100184 1.105210 0.154148 0.074 Uiso 1 1 calc R U . . .
 C76 C 0.3153(5) 1.3959(5) 0.2252(5) 0.086(5) Uani 1 1 d G U . . .
 H76 H 0.364226 1.423765 0.235590 0.103 Uiso 1 1 calc R U . . .
 C75 C 0.2088(6) 1.4440(4) 0.2306(4) 0.058(3) Uani 1 1 d G U . . .
 C74 C 0.1373(4) 1.4032(5) 0.2154(4) 0.0519(16) Uani 1 1 d G U . . .
 H74 H 0.064458 1.436046 0.219062 0.062 Uiso 1 1 calc R U . . .
 C73 C 0.1722(5) 1.3142(5) 0.1949(4) 0.050(3) Uani 1 1 d G U . . .
 C72 C 0.2788(5) 1.2661(4) 0.1896(4) 0.048(2) Uani 1 1 d G U . . .
 C77 C 0.3503(4) 1.3069(5) 0.2047(4) 0.044(3) Uani 1 1 d G U . . .
 C78 C 0.1498(12) 1.5353(10) 0.2682(8) 0.086(4) Uani 1 1 d . U . . .
 C79 C 0.0592(15) 1.5945(13) 0.2451(10) 0.115(3) Uani 1 1 d . U . . .
 H79A H 0.064545 1.585197 0.202070 0.172 Uiso 1 1 calc R U . . .
 H79B H 0.056298 1.663179 0.244377 0.172 Uiso 1 1 calc R U . . .
 H79C H -0.005724 1.576145 0.272942 0.172 Uiso 1 1 calc R U . . .
 C80 C 0.1207(15) 1.5008(12) 0.3406(9) 0.115(3) Uani 1 1 d . U . . .
 H80A H 0.063531 1.464980 0.350972 0.172 Uiso 1 1 calc R U . . .
 H80B H 0.096427 1.557543 0.361621 0.172 Uiso 1 1 calc R U . . .
 H80C H 0.183654 1.458070 0.355202 0.172 Uiso 1 1 calc R U . . .
 C81 C 0.2419(15) 1.5956(13) 0.2501(10) 0.115(3) Uani 1 1 d . U . . .
 H81A H 0.310821 1.550385 0.252408 0.172 Uiso 1 1 calc R U . . .
 H81B H 0.226703 1.640206 0.279848 0.172 Uiso 1 1 calc R U . . .
 H81C H 0.244629 1.633233 0.206862 0.172 Uiso 1 1 calc R U . . .
 C82 C 0.4816(9) 1.2554(8) 0.1927(6) 0.053(3) Uani 1 1 d . U . . .
 H82A H 0.496528 1.201086 0.169485 0.063 Uiso 1 1 calc R U . . .
 H82B H 0.522866 1.304190 0.166384 0.063 Uiso 1 1 calc R U . . .
 C83 C 0.5144(9) 1.2190(7) 0.2521(6) 0.043(2) Uani 1 1 d . U . . .
 C84 C 0.4614(11) 1.2410(10) 0.3115(7) 0.066(4) Uani 1 1 d . U . . .
 H84 H 0.395340 1.287147 0.315667 0.079 Uiso 1 1 calc R U . . .
 C85 C 0.5050(9) 1.1950(8) 0.3663(5) 0.044(3) Uani 1 1 d . U . . .
 C86 C 0.6037(10) 1.1413(9) 0.3577(6) 0.056(3) Uani 1 1 d . U . . .
 H86 H 0.631872 1.111233 0.394461 0.067 Uiso 1 1 calc R U . . .
 C87 C 0.6736(9) 1.1239(8) 0.2959(5) 0.044(3) Uani 1 1 d . U . . .
 C88 C 0.6200(8) 1.1631(8) 0.2487(6) 0.046(2) Uani 1 1 d . U . . .
 C89 C 0.4413(10) 1.2142(10) 0.4343(7) 0.063(3) Uani 1 1 d . U . . .
 C90 C 0.441(2) 1.3140(16) 0.4410(12) 0.164(9) Uani 1 1 d . U . . .
 H90A H 0.513700 1.318113 0.440312 0.247 Uiso 1 1 calc R U . . .
 H90B H 0.393976 1.328243 0.481281 0.247 Uiso 1 1 calc R U . . .
 H90C H 0.415181 1.361542 0.405781 0.247 Uiso 1 1 calc R U . . .
 C91 C 0.4811(14) 1.1487(13) 0.4861(7) 0.099(5) Uani 1 1 d . U . . .
 H91A H 0.502337 1.082262 0.477237 0.149 Uiso 1 1 calc R U . . .
 H91B H 0.425314 1.151271 0.524886 0.149 Uiso 1 1 calc R U . . .
 H91C H 0.543170 1.167608 0.491608 0.149 Uiso 1 1 calc R U . . .
 C92 C 0.3249(14) 1.1925(17) 0.4419(10) 0.135(7) Uani 1 1 d . U . . .
 H92A H 0.291913 1.233943 0.407279 0.202 Uiso 1 1 calc R U . . .
 H92B H 0.279674 1.206649 0.482654 0.202 Uiso 1 1 calc R U . . .
 H92C H 0.332668 1.123798 0.440375 0.202 Uiso 1 1 calc R U . . .
 C93 C 0.7824(8) 1.0673(7) 0.2906(6) 0.048(3) Uani 1 1 d . U . . .
 H93A H 0.811582 1.072071 0.326073 0.058 Uiso 1 1 calc R U . . .
 H93B H 0.827601 1.093302 0.250291 0.058 Uiso 1 1 calc R U . . .
 C95 C 0.7763(6) 0.8915(6) 0.3503(3) 0.051(3) Uani 1 1 d G U . . .
 H95 H 0.762575 0.915230 0.388596 0.061 Uiso 1 1 calc R U . . .
 C96 C 0.7888(7) 0.7925(5) 0.3520(3) 0.070(4) Uani 1 1 d G U . . .
 C97 C 0.8089(6) 0.7578(4) 0.2959(4) 0.057(3) Uani 1 1 d G U . . .
 H97 H 0.817414 0.690181 0.297039 0.068 Uiso 1 1 calc R U . . .
 C98 C 0.8164(6) 0.8222(6) 0.2381(3) 0.059(3) Uani 1 1 d G U . . .
 C99 C 0.8039(6) 0.9212(5) 0.2364(3) 0.048(2) Uani 1 1 d G U . . .
 C94 C 0.7839(6) 0.9559(4) 0.2925(4) 0.057(3) Uani 1 1 d G U . . .
 C100 C 0.7853(11) 0.7210(9) 0.4158(6) 0.061(3) Uani 1 1 d . U . . .
 C101 C 0.8745(17) 0.7144(14) 0.4477(10) 0.124(6) Uani 1 1 d . U . . .
 H10D H 0.941599 0.679109 0.424698 0.187 Uiso 1 1 calc R U . . .
 H10E H 0.858616 0.679585 0.491539 0.187 Uiso 1 1 calc R U . . .
 H10F H 0.881329 0.780240 0.447543 0.187 Uiso 1 1 calc R U . . .
 C102 C 0.6804(14) 0.7639(10) 0.4678(6) 0.096(5) Uani 1 1 d . U . . .
 H10G H 0.678520 0.832258 0.467373 0.145 Uiso 1 1 calc R U . . .
 H10H H 0.684883 0.725622 0.510250 0.145 Uiso 1 1 calc R U . . .
 H10I H 0.615370 0.759511 0.456859 0.145 Uiso 1 1 calc R U . . .
 C103 C 0.7762(16) 0.6179(11) 0.4175(9) 0.106(5) Uani 1 1 d . U . . .
 H10J H 0.724880 0.620136 0.392344 0.159 Uiso 1 1 calc R U . . .
 H10K H 0.751703 0.587099 0.461465 0.159 Uiso 1 1 calc R U . . .
 H10L H 0.846160 0.580083 0.399730 0.159 Uiso 1 1 calc R U . . .
 C104 C 0.8256(10) 0.7771(9) 0.1827(7) 0.064(4) Uani 1 1 d . U . . .
 H10M H 0.892771 0.726859 0.177772 0.077 Uiso 1 1 calc R U . . .
 H10N H 0.829776 0.827862 0.143815 0.077 Uiso 1 1 calc R U . . .
 C107 C 0.5456(4) 0.7254(5) 0.1945(4) 0.052(3) Uani 1 1 d G U . . .
 C108 C 0.5698(5) 0.6242(5) 0.2103(4) 0.079(4) Uani 1 1 d G U . . .
 H108 H 0.515839 0.588642 0.217457 0.095 Uiso 1 1 calc R U . . .
 C109 C 0.6731(6) 0.5750(3) 0.2157(4) 0.042(3) Uani 1 1 d G U . . .
 C110 C 0.7521(4) 0.6270(4) 0.2053(4) 0.058(2) Uani 1 1 d G U . . .
 H110 H 0.822617 0.593379 0.209026 0.070 Uiso 1 1 calc R U . . .
 C105 C 0.7278(5) 0.7282(4) 0.1895(4) 0.056(3) Uani 1 1 d G U . . .
 C106 C 0.6246(5) 0.7774(3) 0.1841(4) 0.046(2) Uani 1 1 d G U . . .
 C111 C 0.6986(10) 0.4588(9) 0.2356(6) 0.059(2) Uani 1 1 d . U . . .
 C112 C 0.6321(14) 0.4370(10) 0.3007(7) 0.094(5) Uani 1 1 d . U . . .
 H11C H 0.656543 0.461773 0.330422 0.141 Uiso 1 1 calc R U . . .
 H11D H 0.638990 0.366286 0.313878 0.141 Uiso 1 1 calc R U . . .
 H11E H 0.557201 0.468480 0.300522 0.141 Uiso 1 1 calc R U . . .
 C113 C 0.6630(11) 0.4161(9) 0.1828(7) 0.069(3) Uani 1 1 d . U . . .
 H11F H 0.688097 0.450860 0.140011 0.104 Uiso 1 1 calc R U . . .
 H11G H 0.585066 0.426095 0.191789 0.104 Uiso 1 1 calc R U . . .
 H11H H 0.694974 0.346299 0.185600 0.104 Uiso 1 1 calc R U . . .
 C114 C 0.8101(10) 0.4088(9) 0.2401(7) 0.069(3) Uani 1 1 d . U . . .
 H11I H 0.856289 0.414503 0.197563 0.104 Uiso 1 1 calc R U . . .
 H11J H 0.812909 0.339776 0.258747 0.104 Uiso 1 1 calc R U . . .
 H11K H 0.834732 0.439173 0.266878 0.104 Uiso 1 1 calc R U . . .
 C115 C 0.4286(10) 0.7813(9) 0.1827(6) 0.061(3) Uani 1 1 d . U . . .
 H11L H 0.430187 0.848528 0.159261 0.073 Uiso 1 1 calc R U . . .
 H11M H 0.405370 0.746864 0.157095 0.073 Uiso 1 1 calc R U . . .
 C116 C 0.3503(9) 0.7840(8) 0.2473(6) 0.050(3) Uani 1 1 d . U . . .
 C117 C 0.3679(9) 0.7376(9) 0.3039(6) 0.0519(16) Uani 1 1 d . U . . .
 H117 H 0.436843 0.697269 0.305064 0.062 Uiso 1 1 calc R U . . .
 C118 C 0.2979(9) 0.7415(8) 0.3604(6) 0.053(3) Uani 1 1 d . U . . .
 C119 C 0.1924(10) 0.8047(8) 0.3529(7) 0.064(3) Uani 1 1 d . U . . .
 H119 H 0.135432 0.811195 0.388981 0.076 Uiso 1 1 calc R U . . .
 C120 C 0.1775(8) 0.8522(7) 0.2958(5) 0.0336(18) Uani 1 1 d . U . . .
 C121 C 0.2414(8) 0.8442(7) 0.2421(6) 0.0336(18) Uani 1 1 d . U . . .
 C122 C 0.3214(10) 0.6874(9) 0.4300(6) 0.059(2) Uani 1 1 d . U . . .
 C123 C 0.4055(11) 0.7231(11) 0.4400(7) 0.078(4) Uani 1 1 d . U . . .
 H12A H 0.423309 0.689197 0.480905 0.117 Uiso 1 1 calc R U . . .
 H12B H 0.382033 0.793262 0.439947 0.117 Uiso 1 1 calc R U . . .
 H12C H 0.468748 0.711058 0.405896 0.117 Uiso 1 1 calc R U . . .
 C124 C 0.3398(15) 0.5791(12) 0.4250(10) 0.118(6) Uani 1 1 d . U . . .
 H12D H 0.272930 0.565543 0.422334 0.178 Uiso 1 1 calc R U . . .
 H12E H 0.363912 0.537313 0.462528 0.178 Uiso 1 1 calc R U . . .
 H12F H 0.394347 0.565978 0.386826 0.178 Uiso 1 1 calc R U . . .
 C125 C 0.2183(12) 0.7093(13) 0.4765(7) 0.093(5) Uani 1 1 d . U . . .
 H12G H 0.164705 0.683075 0.466997 0.140 Uiso 1 1 calc R U . . .
 H12H H 0.228682 0.679229 0.519570 0.140 Uiso 1 1 calc R U . . .
 H12I H 0.193767 0.780106 0.473613 0.140 Uiso 1 1 calc R U . . .
 C126 C 0.0580(10) 0.9076(7) 0.2944(6) 0.056(3) Uani 1 1 d . U . . .
 H12J H 0.038828 0.900806 0.255812 0.068 Uiso 1 1 calc R U . . .
 H12K H 0.008872 0.879375 0.331996 0.068 Uiso 1 1 calc R U . . .
 C127 C 0.0478(6) 1.0191(4) 0.2947(4) 0.064(4) Uani 1 1 d G U . . .
 C132 C 0.0728(6) 1.0878(6) 0.2406(3) 0.052(3) Uani 1 1 d G U . . .
 C131 C 0.0608(6) 1.1842(5) 0.2455(3) 0.058(3) Uani 1 1 d G U . . .
 C130 C 0.0239(6) 1.2120(4) 0.3045(4) 0.0519(16) Uani 1 1 d G U . . .
 H130 H 0.015738 1.277977 0.307845 0.062 Uiso 1 1 calc R U . . .
 C129 C -0.0010(6) 1.1434(6) 0.3586(3) 0.0519(16) Uani 1 1 d G U . . .
 C128 C 0.0110(6) 1.0469(5) 0.3537(3) 0.061(3) Uani 1 1 d G U . . .
 H128 H -0.006071 0.999976 0.390644 0.073 Uiso 1 1 calc R U . . .
 C133 C -0.0426(11) 1.1665(11) 0.4243(7) 0.074(4) Uani 1 1 d . U . . .
 C134 C -0.0370(15) 1.2738(12) 0.4268(7) 0.097(5) Uani 1 1 d . U . . .
 H13A H -0.087163 1.321310 0.403183 0.146 Uiso 1 1 calc R U . . .
 H13B H 0.035615 1.283599 0.407747 0.146 Uiso 1 1 calc R U . . .
 H13C H -0.056030 1.282647 0.471067 0.146 Uiso 1 1 calc R U . . .
 C135 C 0.0071(13) 1.1101(13) 0.4753(7) 0.102(5) Uani 1 1 d . U . . .
 H13D H 0.070133 1.133909 0.474114 0.152 Uiso 1 1 calc R U . . .
 H13E H 0.028643 1.041456 0.470830 0.152 Uiso 1 1 calc R U . . .
 H13F H -0.043595 1.116456 0.515798 0.152 Uiso 1 1 calc R U . . .
 C136 C -0.1701(15) 1.1622(14) 0.4459(9) 0.119(5) Uani 1 1 d . U . . .
 H13G H -0.192931 1.155785 0.492138 0.179 Uiso 1 1 calc R U . . .
 H13H H -0.180576 1.106060 0.432855 0.179 Uiso 1 1 calc R U . . .
 H13I H -0.212406 1.222294 0.425658 0.179 Uiso 1 1 calc R U . . .
 C137 C 0.0880(8) 1.2619(8) 0.1888(6) 0.047(3) Uani 1 1 d . U . . .
 H13J H 0.021911 1.311102 0.182908 0.057 Uiso 1 1 calc R U . . .
 H13K H 0.115658 1.231690 0.150510 0.057 Uiso 1 1 calc R U . . .
 S2 S 0.3899(3) 0.9658(3) 0.29901(18) 0.0308(17) Uani 0.618(9) 1 d D U P D 1
 O15 O 0.4287(14) 1.0083(13) 0.2279(6) 0.058(5) Uani 0.618(9) 1 d D U P D 1
 C138 C 0.2964(14) 1.0700(13) 0.3182(9) 0.044(5) Uani 0.618(9) 1 d D U P D 1
 H13L H 0.226270 1.066543 0.313602 0.065 Uiso 0.618(9) 1 calc R U P D 1
 H13M H 0.317915 1.127830 0.289659 0.065 Uiso 0.618(9) 1 calc R U P D 1
 H13N H 0.292379 1.074285 0.362139 0.065 Uiso 0.618(9) 1 calc R U P D 1
 C139 C 0.4897(10) 0.9620(10) 0.3396(7) 0.018(3) Uani 0.618(9) 1 d D U P D 1
 H13O H 0.456558 0.968026 0.383830 0.028 Uiso 0.618(9) 1 calc R U P D 1
 H13P H 0.525698 1.016037 0.319045 0.028 Uiso 0.618(9) 1 calc R U P D 1
 H13Q H 0.541981 0.899952 0.338355 0.028 Uiso 0.618(9) 1 calc R U P D 1
 S3 S 0.4481(6) 1.0195(6) 0.2926(4) 0.059(3) Uani 0.382(9) 1 d D U P D 2
 O14 O 0.460(3) 1.020(2) 0.2212(9) 0.080(9) Uani 0.382(9) 1 d D U P D 2
 C140 C 0.3187(19) 1.005(3) 0.3340(16) 0.068(7) Uani 0.382(9) 1 d D U P D 2
 H14A H 0.323158 0.958569 0.373917 0.102 Uiso 0.382(9) 1 calc R U P D 2
 H14B H 0.286428 0.980218 0.307967 0.102 Uiso 0.382(9) 1 calc R U P D 2
 H14C H 0.274555 1.068056 0.343187 0.102 Uiso 0.382(9) 1 calc R U P D 2
 C141 C 0.518(2) 0.901(2) 0.3173(16) 0.068(7) Uani 0.382(9) 1 d D U P D 2
 H14D H 0.578659 0.882676 0.283189 0.102 Uiso 0.382(9) 1 calc R U P D 2
 H14E H 0.470264 0.855927 0.327449 0.102 Uiso 0.382(9) 1 calc R U P D 2
 H14F H 0.543804 0.899489 0.355034 0.102 Uiso 0.382(9) 1 calc R U P D 2

loop_
  _atom_site_aniso_label
  _atom_site_aniso_U_11
  _atom_site_aniso_U_22
  _atom_site_aniso_U_33
  _atom_site_aniso_U_23
  _atom_site_aniso_U_13
  _atom_site_aniso_U_12
 S1 0.061(2) 0.076(2) 0.136(4) -0.023(2) -0.032(2) -0.0305(19)
 O1 0.062(4) 0.024(3) 0.069(4) -0.002(3) -0.004(3) -0.018(3)
 O2 0.062(4) 0.024(3) 0.069(4) -0.002(3) -0.004(3) -0.018(3)
 O3 0.038(5) 0.085(6) 0.057(5) 0.009(4) -0.019(4) -0.011(4)
 O4 0.036(4) 0.033(4) 0.122(7) -0.028(4) -0.030(4) 0.017(3)
 O5 0.048(5) 0.061(5) 0.097(7) -0.016(5) -0.023(5) -0.009(4)
 O6 0.036(5) 0.063(5) 0.093(7) -0.005(5) -0.036(4) 0.006(4)
 O13 0.043(4) 0.048(4) 0.069(5) -0.008(4) -0.006(4) -0.020(4)
 C1 0.067(7) 0.048(6) 0.053(7) -0.032(5) -0.022(6) -0.001(6)
 C2 0.043(5) 0.062(5) 0.072(5) -0.019(4) -0.023(4) -0.016(4)
 C3 0.038(6) 0.030(6) 0.063(7) -0.013(5) -0.014(5) -0.001(5)
 C4 0.076(9) 0.080(9) 0.111(10) -0.019(8) -0.024(8) -0.019(7)
 C5 0.038(6) 0.030(6) 0.086(8) 0.001(5) -0.029(5) -0.018(5)
 C6 0.042(5) 0.061(5) 0.068(5) -0.015(4) -0.020(4) -0.023(4)
 C7 0.085(9) 0.071(8) 0.098(10) -0.014(8) -0.014(8) -0.009(7)
 C8 0.086(8) 0.081(7) 0.157(11) -0.021(8) -0.051(8) -0.006(6)
 C9 0.086(8) 0.081(7) 0.157(11) -0.021(8) -0.051(8) -0.006(6)
 C10 0.075(10) 0.044(8) 0.195(17) 0.020(10) -0.039(10) 0.011(7)
 C11 0.059(7) 0.051(6) 0.059(7) -0.016(6) -0.026(6) -0.024(5)
 C12 0.014(5) 0.047(6) 0.046(7) -0.012(6) -0.006(4) 0.012(4)
 C13 0.060(7) 0.061(7) 0.069(8) -0.007(7) -0.024(6) -0.013(6)
 C14 0.062(7) 0.030(6) 0.053(7) 0.001(6) -0.012(6) -0.012(5)
 C15 0.023(5) 0.059(7) 0.073(8) -0.018(6) -0.021(5) 0.005(5)
 C16 0.025(5) 0.059(7) 0.055(7) -0.019(6) -0.009(5) -0.017(5)
 C17 0.042(6) 0.064(8) 0.053(7) -0.007(6) -0.012(5) -0.010(6)
 C18 0.125(11) 0.107(11) 0.128(12) -0.029(10) -0.037(10) -0.029(9)
 C19 0.202(17) 0.035(7) 0.065(9) 0.002(7) -0.034(10) -0.038(9)
 C20 0.141(10) 0.110(9) 0.106(9) 0.028(7) -0.074(8) -0.021(8)
 C21 0.165(16) 0.067(9) 0.106(12) 0.004(9) -0.064(12) -0.056(10)
 C22 0.055(7) 0.050(7) 0.057(7) -0.009(6) -0.029(6) -0.016(5)
 C23 0.048(5) 0.031(4) 0.064(5) -0.005(4) -0.014(4) -0.029(3)
 C24 0.032(6) 0.036(6) 0.049(6) 0.002(5) 0.001(5) -0.010(5)
 C25 0.043(5) 0.062(5) 0.072(5) -0.019(4) -0.023(4) -0.016(4)
 C26 0.030(5) 0.032(5) 0.051(7) -0.016(5) -0.003(5) -0.011(4)
 C27 0.066(8) 0.052(7) 0.082(9) -0.015(7) -0.015(7) -0.027(6)
 C28 0.036(6) 0.052(6) 0.053(7) -0.010(5) -0.002(5) -0.034(5)
 C36 0.038(6) 0.050(7) 0.060(7) 0.005(6) -0.006(5) -0.006(5)
 C37 0.046(7) 0.050(7) 0.069(8) -0.005(6) -0.014(6) -0.001(6)
 C38 0.052(7) 0.033(6) 0.103(9) -0.018(6) -0.033(6) 0.002(5)
 C39 0.119(10) 0.108(10) 0.154(12) -0.040(9) -0.054(9) -0.033(8)
 C40 0.079(8) 0.069(8) 0.098(9) -0.033(7) -0.035(7) -0.012(6)
 C41 0.054(7) 0.026(5) 0.061(7) -0.006(5) -0.026(5) -0.006(5)
 C42 0.033(6) 0.037(6) 0.043(6) 0.013(5) -0.010(5) -0.011(5)
 C43 0.084(9) 0.075(8) 0.094(9) -0.035(7) -0.028(7) -0.014(7)
 C44 0.087(9) 0.049(7) 0.103(10) -0.012(7) -0.049(8) -0.028(7)
 C45 0.084(7) 0.052(6) 0.178(11) -0.047(6) -0.057(7) 0.021(5)
 C46 0.084(7) 0.052(6) 0.178(11) -0.047(6) -0.057(7) 0.021(5)
 C47 0.068(7) 0.052(7) 0.082(8) -0.006(6) -0.033(6) -0.030(6)
 C48 0.038(4) 0.034(4) 0.050(5) -0.004(4) -0.010(4) -0.010(3)
 C49 0.046(5) 0.048(4) 0.084(6) -0.009(4) -0.019(4) -0.012(4)
 C50 0.053(7) 0.082(8) 0.051(7) 0.007(6) 0.010(6) -0.014(6)
 C51 0.043(5) 0.061(5) 0.081(6) -0.010(5) -0.013(4) -0.041(4)
 C52 0.042(5) 0.061(5) 0.068(5) -0.015(4) -0.020(4) -0.023(4)
 C53 0.047(6) 0.035(6) 0.057(7) 0.018(6) -0.027(6) -0.032(5)
 C54 0.060(7) 0.079(8) 0.072(8) -0.023(6) -0.004(6) -0.011(6)
 C55 0.021(6) 0.138(13) 0.088(10) -0.039(9) 0.003(6) 0.014(7)
 C56 0.087(11) 0.124(13) 0.108(12) -0.046(11) -0.003(9) -0.009(10)
 C57 0.093(11) 0.145(14) 0.133(13) 0.020(11) -0.039(10) -0.043(10)
 C58 0.040(7) 0.075(8) 0.088(9) -0.003(7) -0.023(6) -0.019(6)
 C59 0.046(7) 0.046(6) 0.074(8) 0.005(6) -0.032(6) -0.004(5)
 C60 0.043(5) 0.061(5) 0.081(6) -0.010(5) -0.013(4) -0.041(4)
 C61 0.059(7) 0.040(6) 0.071(8) -0.006(6) -0.010(6) -0.038(6)
 C62 0.053(7) 0.036(6) 0.073(8) -0.008(6) -0.013(6) -0.023(5)
 C63 0.038(4) 0.034(4) 0.050(5) -0.004(4) -0.010(4) -0.010(3)
 C64 0.058(7) 0.059(7) 0.058(7) 0.008(6) -0.025(6) -0.017(6)
 C65 0.053(6) 0.036(6) 0.041(6) -0.009(5) -0.012(5) -0.005(5)
 C66 0.094(10) 0.042(7) 0.075(9) 0.009(7) -0.020(8) -0.021(7)
 C67 0.098(10) 0.051(8) 0.100(11) 0.013(8) -0.057(9) -0.022(7)
 C68 0.058(7) 0.029(6) 0.052(7) 0.002(5) -0.021(6) -0.013(5)
 C69 0.051(7) 0.059(7) 0.062(7) -0.011(6) -0.035(6) -0.008(5)
 C70 0.099(11) 0.125(13) 0.130(13) -0.015(10) -0.028(9) -0.081(10)
 C71 0.044(7) 0.086(9) 0.056(8) 0.014(7) -0.011(6) -0.027(6)
 C30 0.094(13) 0.093(13) 0.072(12) -0.024(10) -0.027(10) -0.016(11)
 C32 0.071(8) 0.045(7) 0.070(7) -0.019(6) -0.009(6) -0.023(6)
 C34 0.071(8) 0.045(7) 0.070(7) -0.019(6) -0.009(6) -0.023(6)
 C142 0.03(2) 0.05(2) 0.06(2) -0.002(11) -0.001(11) -0.015(10)
 C29 0.07(3) 0.07(3) 0.08(3) -0.005(13) -0.006(13) -0.025(13)
 C31 0.094(13) 0.093(13) 0.072(12) -0.024(10) -0.027(10) -0.016(11)
 C33 0.071(8) 0.045(7) 0.070(7) -0.019(6) -0.009(6) -0.023(6)
 C35 0.071(8) 0.045(7) 0.070(7) -0.019(6) -0.009(6) -0.023(6)
 O7 0.049(2) 0.048(2) 0.055(2) -0.0095(19) -0.0150(19) -0.0129(19)
 O8 0.039(3) 0.058(3) 0.065(4) -0.017(3) -0.004(3) -0.030(3)
 O9 0.039(3) 0.058(3) 0.065(4) -0.017(3) -0.004(3) -0.030(3)
 O10 0.049(5) 0.059(5) 0.114(7) -0.038(5) -0.019(5) 0.002(4)
 O11 0.053(5) 0.040(4) 0.083(6) -0.015(4) -0.021(4) -0.026(4)
 O12 0.049(2) 0.048(2) 0.055(2) -0.0095(19) -0.0150(19) -0.0129(19)
 C76 0.084(9) 0.084(9) 0.123(10) -0.027(8) -0.048(8) -0.039(7)
 C75 0.061(7) 0.035(6) 0.101(8) -0.020(6) -0.054(6) -0.002(5)
 C74 0.039(3) 0.052(3) 0.069(4) -0.011(3) -0.027(3) -0.003(3)
 C73 0.039(6) 0.059(7) 0.060(7) -0.001(6) -0.023(5) -0.021(5)
 C72 0.050(5) 0.036(4) 0.075(5) -0.016(4) -0.022(4) -0.022(4)
 C77 0.043(6) 0.039(6) 0.068(7) -0.016(5) -0.042(5) -0.002(5)
 C78 0.094(8) 0.069(7) 0.127(8) -0.044(7) -0.046(7) -0.029(6)
 C79 0.119(7) 0.090(6) 0.165(8) -0.051(6) -0.055(6) -0.024(5)
 C80 0.119(7) 0.090(6) 0.165(8) -0.051(6) -0.055(6) -0.024(5)
 C81 0.119(7) 0.090(6) 0.165(8) -0.051(6) -0.055(6) -0.024(5)
 C82 0.056(7) 0.055(7) 0.069(7) -0.018(6) -0.019(6) -0.037(6)
 C83 0.048(5) 0.031(4) 0.064(5) -0.005(4) -0.014(4) -0.029(3)
 C84 0.054(7) 0.065(8) 0.090(9) -0.012(7) -0.017(7) -0.032(6)
 C85 0.037(6) 0.044(6) 0.048(7) -0.008(5) 0.003(5) -0.017(5)
 C86 0.065(8) 0.055(7) 0.046(7) -0.002(6) -0.010(6) -0.021(6)
 C87 0.047(6) 0.032(5) 0.049(6) -0.006(5) -0.012(5) 0.000(5)
 C88 0.035(4) 0.041(4) 0.075(5) -0.021(4) -0.015(4) -0.016(4)
 C89 0.050(7) 0.069(7) 0.070(8) -0.020(6) -0.003(6) -0.015(6)
 C90 0.22(2) 0.115(11) 0.156(17) -0.059(11) 0.019(15) -0.067(12)
 C91 0.127(13) 0.098(11) 0.070(10) -0.028(9) 0.026(9) -0.052(10)
 C92 0.091(12) 0.149(15) 0.137(14) -0.013(12) 0.028(10) -0.040(11)
 C93 0.039(6) 0.033(6) 0.080(8) -0.020(5) 0.002(5) -0.025(5)
 C95 0.053(7) 0.060(7) 0.051(7) -0.013(6) -0.012(5) -0.029(6)
 C96 0.075(8) 0.078(9) 0.069(8) -0.009(7) -0.040(7) -0.014(7)
 C97 0.034(6) 0.051(7) 0.083(8) -0.011(7) -0.024(6) 0.007(5)
 C98 0.057(7) 0.079(8) 0.067(8) -0.020(7) -0.022(6) -0.044(6)
 C99 0.050(5) 0.036(4) 0.075(5) -0.016(4) -0.022(4) -0.022(4)
 C94 0.016(5) 0.070(8) 0.086(8) 0.004(7) -0.029(6) -0.007(5)
 C100 0.079(7) 0.053(6) 0.044(6) -0.012(5) -0.014(5) 0.000(5)
 C101 0.157(13) 0.108(12) 0.122(13) 0.001(11) -0.081(11) -0.022(11)
 C102 0.141(11) 0.058(8) 0.037(7) 0.014(6) 0.018(7) 0.010(8)
 C103 0.145(14) 0.072(8) 0.107(12) -0.013(8) -0.043(10) -0.023(8)
 C104 0.061(7) 0.045(7) 0.075(8) -0.015(6) -0.008(6) 0.004(6)
 C107 0.048(6) 0.039(6) 0.057(7) -0.003(5) 0.001(5) -0.006(5)
 C108 0.067(8) 0.067(8) 0.115(10) -0.004(7) -0.029(7) -0.035(7)
 C109 0.056(7) 0.030(5) 0.049(6) 0.009(5) -0.026(5) -0.025(5)
 C110 0.046(5) 0.048(4) 0.084(6) -0.009(4) -0.019(4) -0.012(4)
 C105 0.070(7) 0.037(5) 0.066(7) -0.017(5) -0.006(6) -0.019(5)
 C106 0.035(4) 0.041(4) 0.075(5) -0.021(4) -0.015(4) -0.016(4)
 C111 0.054(4) 0.055(5) 0.073(5) -0.005(4) -0.020(4) -0.022(4)
 C112 0.127(12) 0.055(8) 0.090(10) -0.007(8) 0.001(9) -0.032(8)
 C113 0.069(5) 0.044(5) 0.112(7) -0.027(5) -0.028(5) -0.021(4)
 C114 0.069(5) 0.044(5) 0.112(7) -0.027(5) -0.028(5) -0.021(4)
 C115 0.070(8) 0.049(7) 0.069(8) -0.008(6) -0.027(6) -0.014(6)
 C116 0.040(6) 0.033(6) 0.084(8) -0.001(6) -0.019(6) -0.024(5)
 C117 0.039(3) 0.052(3) 0.069(4) -0.011(3) -0.027(3) -0.003(3)
 C118 0.047(7) 0.034(6) 0.069(8) 0.000(6) -0.011(6) -0.003(5)
 C119 0.065(7) 0.039(6) 0.090(9) -0.014(6) -0.017(6) -0.016(6)
 C120 0.033(4) 0.031(4) 0.048(5) 0.000(4) -0.016(3) -0.025(3)
 C121 0.033(4) 0.031(4) 0.048(5) 0.000(4) -0.016(3) -0.025(3)
 C122 0.054(4) 0.055(5) 0.073(5) -0.005(4) -0.020(4) -0.022(4)
 C123 0.091(10) 0.072(9) 0.092(10) -0.035(8) -0.046(8) -0.011(8)
 C124 0.111(13) 0.070(10) 0.170(16) -0.016(11) -0.053(12) 0.004(9)
 C125 0.083(9) 0.111(12) 0.076(9) 0.007(8) -0.028(7) -0.015(8)
 C126 0.067(7) 0.025(5) 0.073(8) 0.007(5) -0.012(6) -0.021(5)
 C127 0.046(7) 0.071(8) 0.076(8) -0.004(7) -0.016(6) -0.017(6)
 C132 0.029(6) 0.059(7) 0.066(8) -0.007(6) -0.019(5) -0.005(5)
 C131 0.040(6) 0.057(7) 0.088(8) -0.002(6) -0.030(6) -0.023(5)
 C130 0.039(3) 0.052(3) 0.069(4) -0.011(3) -0.027(3) -0.003(3)
 C129 0.039(3) 0.052(3) 0.069(4) -0.011(3) -0.027(3) -0.003(3)
 C128 0.041(6) 0.066(7) 0.065(8) -0.001(6) -0.023(6) 0.010(6)
 C133 0.061(8) 0.080(8) 0.084(9) 0.009(7) -0.036(7) -0.022(7)
 C134 0.125(13) 0.117(12) 0.041(8) -0.025(8) -0.027(8) 0.008(10)
 C135 0.091(11) 0.119(12) 0.069(10) -0.009(9) -0.017(9) 0.014(10)
 C136 0.141(10) 0.110(9) 0.106(9) 0.028(7) -0.074(8) -0.021(8)
 C137 0.029(6) 0.051(6) 0.060(7) -0.007(6) -0.017(5) 0.001(5)
 S2 0.030(2) 0.030(2) 0.0333(19) -0.0051(12) -0.0074(12) -0.0086(12)
 O15 0.058(6) 0.059(6) 0.058(6) -0.012(3) -0.014(3) -0.013(3)
 C138 0.043(5) 0.042(5) 0.045(5) -0.007(3) -0.008(3) -0.010(3)
 C139 0.017(4) 0.019(4) 0.020(4) -0.002(3) -0.006(3) -0.004(3)
 S3 0.066(5) 0.055(5) 0.080(6) -0.012(4) -0.020(4) -0.047(4)
 O14 0.080(10) 0.081(10) 0.080(9) -0.015(3) -0.018(3) -0.018(3)
 C140 0.068(7) 0.069(8) 0.069(8) -0.013(3) -0.015(3) -0.016(3)
 C141 0.068(7) 0.069(8) 0.069(8) -0.013(3) -0.015(3) -0.016(3)

_geom_special_details
;
 All esds (except the esd in the dihedral angle between two l.s. planes)
 are estimated using the full covariance matrix.  The cell esds are taken
 into account individually in the estimation of esds in distances, angles
 and torsion angles; correlations between esds in cell parameters are only
 used when they are defined by crystal symmetry.  An approximate (isotropic)
 treatment of cell esds is used for estimating esds involving l.s. planes.
;
loop_
  _geom_bond_atom_site_label_1
  _geom_bond_atom_site_label_2
  _geom_bond_distance
  _geom_bond_site_symmetry_2
  _geom_bond_publ_flag
 S1 O13 1.476(9) . ?
 S1 C70 1.818(16) . ?
 S1 C71 1.819(14) . ?
 O1 H1 0.8400 . ?
 O1 C1 1.385(13) . ?
 O2 H2 0.8400 . ?
 O2 C17 1.334(13) . ?
 O3 H3 0.8400 . ?
 O3 C24 1.281(13) . ?
 O4 H4 0.8400 . ?
 O4 C42 1.315(13) . ?
 O5 H5 0.8400 . ?
 O5 C53 1.358(14) . ?
 O6 H6 0.8400 . ?
 O6 C64 1.476(15) . ?
 C1 C2 1.377(15) . ?
 C1 C6 1.423(15) . ?
 C2 C3 1.422(15) . ?
 C2 C69 1.447(16) . ?
 C3 H3A 0.9500 . ?
 C3 C4 1.402(18) . ?
 C4 C5 1.466(17) . ?
 C4 C7 1.46(2) . ?
 C5 H5A 0.9500 . ?
 C5 C6 1.427(15) . ?
 C6 C11 1.459(15) . ?
 C7 C8 1.393(18) . ?
 C7 C9 1.46(2) . ?
 C7 C10 1.54(2) . ?
 C8 H8A 0.9800 . ?
 C8 H8B 0.9800 . ?
 C8 H8C 0.9800 . ?
 C9 H9A 0.9800 . ?
 C9 H9B 0.9800 . ?
 C9 H9C 0.9800 . ?
 C10 H10A 0.9800 . ?
 C10 H10B 0.9800 . ?
 C10 H10C 0.9800 . ?
 C11 H11A 0.9900 . ?
 C11 H11B 0.9900 . ?
 C11 C12 1.471(15) . ?
 C12 C13 1.377(16) . ?
 C12 C17 1.435(16) . ?
 C13 H13 0.9500 . ?
 C13 C14 1.311(16) . ?
 C14 C15 1.463(15) . ?
 C14 C18 1.42(2) . ?
 C15 H15 0.9500 . ?
 C15 C16 1.396(15) . ?
 C16 C17 1.400(15) . ?
 C16 C22 1.450(15) . ?
 C18 C19 1.59(2) . ?
 C18 C20 1.608(19) . ?
 C18 C21 1.471(19) . ?
 C19 H19A 0.9800 . ?
 C19 H19B 0.9800 . ?
 C19 H19C 0.9800 . ?
 C20 H20A 0.9800 . ?
 C20 H20B 0.9800 . ?
 C20 H20C 0.9800 . ?
 C21 H21A 0.9800 . ?
 C21 H21B 0.9800 . ?
 C21 H21C 0.9800 . ?
 C22 H22A 0.9900 . ?
 C22 H22B 0.9900 . ?
 C22 C23 1.607(16) . ?
 C23 C24 1.376(16) . ?
 C23 C28 1.285(15) . ?
 C24 C25 1.471(16) . ?
 C25 C26 1.311(16) . ?
 C25 C36 1.622(17) . ?
 C26 H26 0.9500 . ?
 C26 C27 1.320(16) . ?
 C27 C28 1.480(17) . ?
 C27 C142 1.51(2) . ?
 C27 C29 1.524(18) . ?
 C28 H28 0.9500 . ?
 C36 H36A 0.9900 . ?
 C36 H36B 0.9900 . ?
 C36 C37 1.386(15) . ?
 C37 C38 1.366(16) . ?
 C37 C42 1.409(15) . ?
 C38 H38 0.9500 . ?
 C38 C39 1.43(2) . ?
 C39 C40 1.362(19) . ?
 C39 C43 1.549(12) . ?
 C40 H40 0.9500 . ?
 C40 C41 1.419(16) . ?
 C41 C42 1.353(14) . ?
 C41 C47 1.511(15) . ?
 C43 C44 1.547(16) . ?
 C43 C45 1.547(16) . ?
 C43 C46 1.544(16) . ?
 C44 H44A 0.9800 . ?
 C44 H44B 0.9800 . ?
 C44 H44C 0.9800 . ?
 C45 H45A 0.9800 . ?
 C45 H45B 0.9800 . ?
 C45 H45C 0.9800 . ?
 C46 H46A 0.9800 . ?
 C46 H46B 0.9800 . ?
 C46 H46C 0.9800 . ?
 C47 H47A 0.9900 . ?
 C47 H47B 0.9900 . ?
 C47 C48 1.499(16) . ?
 C48 C49 1.390(15) . ?
 C48 C53 1.429(15) . ?
 C49 H49 0.9500 . ?
 C49 C50 1.378(16) . ?
 C50 C51 1.411(17) . ?
 C50 C54 1.539(19) . ?
 C51 H51 0.9500 . ?
 C51 C52 1.283(15) . ?
 C52 C53 1.387(15) . ?
 C52 C58 1.560(17) . ?
 C54 C55 1.522(19) . ?
 C54 C56 1.57(2) . ?
 C54 C57 1.569(18) . ?
 C55 H55A 0.9800 . ?
 C55 H55B 0.9800 . ?
 C55 H55C 0.9800 . ?
 C56 H56A 0.9800 . ?
 C56 H56B 0.9800 . ?
 C56 H56C 0.9800 . ?
 C57 H57A 0.9800 . ?
 C57 H57B 0.9800 . ?
 C57 H57C 0.9800 . ?
 C58 H58A 0.9900 . ?
 C58 H58B 0.9900 . ?
 C58 C59 1.491(17) . ?
 C59 C60 1.422(17) . ?
 C59 C64 1.410(18) . ?
 C60 H60 0.9500 . ?
 C60 C61 1.424(17) . ?
 C61 C62 1.327(16) . ?
 C61 C65 1.444(16) . ?
 C62 H62 0.9500 . ?
 C62 C63 1.402(16) . ?
 C63 C64 1.414(17) . ?
 C63 C69 1.498(16) . ?
 C65 C66 1.497(17) . ?
 C65 C67 1.580(17) . ?
 C65 C68 1.629(14) . ?
 C66 H66A 0.9800 . ?
 C66 H66B 0.9800 . ?
 C66 H66C 0.9800 . ?
 C67 H67A 0.9800 . ?
 C67 H67B 0.9800 . ?
 C67 H67C 0.9800 . ?
 C68 H68A 0.9800 . ?
 C68 H68B 0.9800 . ?
 C68 H68C 0.9800 . ?
 C69 H69A 0.9900 . ?
 C69 H69B 0.9900 . ?
 C70 H70A 0.9800 . ?
 C70 H70B 0.9800 . ?
 C70 H70C 0.9800 . ?
 C71 H71A 0.9800 . ?
 C71 H71B 0.9800 . ?
 C71 H71C 0.9800 . ?
 C30 H30A 0.9800 . ?
 C30 H30B 0.9800 . ?
 C30 H30C 0.9800 . ?
 C30 C142 1.55(3) . ?
 C32 H32A 0.9800 . ?
 C32 H32B 0.9800 . ?
 C32 H32C 0.9800 . ?
 C32 C142 1.63(3) . ?
 C34 H34A 0.9800 . ?
 C34 H34B 0.9800 . ?
 C34 H34C 0.9800 . ?
 C34 C142 1.58(2) . ?
 C29 C31 1.56(2) . ?
 C29 C33 1.61(2) . ?
 C29 C35 1.57(2) . ?
 C31 H31A 0.9800 . ?
 C31 H31B 0.9800 . ?
 C31 H31C 0.9800 . ?
 C33 H33A 0.9800 . ?
 C33 H33B 0.9800 . ?
 C33 H33C 0.9800 . ?
 C35 H35A 0.9800 . ?
 C35 H35B 0.9800 . ?
 C35 H35C 0.9800 . ?
 O7 H7 0.8400 . ?
 O7 C72 1.441(9) . ?
 O8 H8 0.8400 . ?
 O8 C88 1.432(14) . ?
 O9 H9 0.8400 . ?
 O9 C99 1.384(9) . ?
 O10 H10 0.8400 . ?
 O10 C106 1.424(9) . ?
 O11 H11 0.8400 . ?
 O11 C121 1.318(12) . ?
 O12 H12 0.8400 . ?
 O12 C132 1.365(9) . ?
 C76 H76 0.9500 . ?
 C76 C75 1.3900 . ?
 C76 C77 1.3900 . ?
 C75 C74 1.3900 . ?
 C75 C78 1.642(15) . ?
 C74 H74 0.9500 . ?
 C74 C73 1.3900 . ?
 C73 C72 1.3900 . ?
 C73 C137 1.559(12) . ?
 C72 C77 1.3900 . ?
 C77 C82 1.684(13) . ?
 C78 C79 1.42(2) . ?
 C78 C80 1.54(2) . ?
 C78 C81 1.60(2) . ?
 C79 H79A 0.9800 . ?
 C79 H79B 0.9800 . ?
 C79 H79C 0.9800 . ?
 C80 H80A 0.9800 . ?
 C80 H80B 0.9800 . ?
 C80 H80C 0.9800 . ?
 C81 H81A 0.9800 . ?
 C81 H81B 0.9800 . ?
 C81 H81C 0.9800 . ?
 C82 H82A 0.9900 . ?
 C82 H82B 0.9900 . ?
 C82 C83 1.435(16) . ?
 C83 C84 1.390(17) . ?
 C83 C88 1.414(15) . ?
 C84 H84 0.9500 . ?
 C84 C85 1.429(18) . ?
 C85 C86 1.326(16) . ?
 C85 C89 1.575(17) . ?
 C86 H86 0.9500 . ?
 C86 C87 1.477(16) . ?
 C87 C88 1.350(15) . ?
 C87 C93 1.450(15) . ?
 C89 C90 1.49(2) . ?
 C89 C91 1.42(2) . ?
 C89 C92 1.62(2) . ?
 C90 H90A 0.9800 . ?
 C90 H90B 0.9800 . ?
 C90 H90C 0.9800 . ?
 C91 H91A 0.9800 . ?
 C91 H91B 0.9800 . ?
 C91 H91C 0.9800 . ?
 C92 H92A 0.9800 . ?
 C92 H92B 0.9800 . ?
 C92 H92C 0.9800 . ?
 C93 H93A 0.9900 . ?
 C93 H93B 0.9900 . ?
 C93 C94 1.598(11) . ?
 C95 H95 0.9500 . ?
 C95 C96 1.3900 . ?
 C95 C94 1.3900 . ?
 C96 C97 1.3900 . ?
 C96 C100 1.539(14) . ?
 C97 H97 0.9500 . ?
 C97 C98 1.3900 . ?
 C98 C99 1.3900 . ?
 C98 C104 1.490(14) . ?
 C99 C94 1.3900 . ?
 C100 C101 1.51(2) . ?
 C100 C102 1.645(18) . ?
 C100 C103 1.52(2) . ?
 C101 H10D 0.9800 . ?
 C101 H10E 0.9800 . ?
 C101 H10F 0.9800 . ?
 C102 H10G 0.9800 . ?
 C102 H10H 0.9800 . ?
 C102 H10I 0.9800 . ?
 C103 H10J 0.9800 . ?
 C103 H10K 0.9800 . ?
 C103 H10L 0.9800 . ?
 C104 H10M 0.9900 . ?
 C104 H10N 0.9900 . ?
 C104 C105 1.598(14) . ?
 C107 C108 1.3900 . ?
 C107 C106 1.3900 . ?
 C107 C115 1.608(13) . ?
 C108 H108 0.9500 . ?
 C108 C109 1.3900 . ?
 C109 C110 1.3900 . ?
 C109 C111 1.598(13) . ?
 C110 H110 0.9500 . ?
 C110 C105 1.3900 . ?
 C105 C106 1.3900 . ?
 C111 C112 1.492(19) . ?
 C111 C113 1.669(17) . ?
 C111 C114 1.485(17) . ?
 C112 H11C 0.9800 . ?
 C112 H11D 0.9800 . ?
 C112 H11E 0.9800 . ?
 C113 H11F 0.9800 . ?
 C113 H11G 0.9800 . ?
 C113 H11H 0.9800 . ?
 C114 H11I 0.9800 . ?
 C114 H11J 0.9800 . ?
 C114 H11K 0.9800 . ?
 C115 H11L 0.9900 . ?
 C115 H11M 0.9900 . ?
 C115 C116 1.538(18) . ?
 C116 C117 1.324(16) . ?
 C116 C121 1.497(15) . ?
 C117 H117 0.9500 . ?
 C117 C118 1.354(17) . ?
 C118 C119 1.483(17) . ?
 C118 C122 1.628(18) . ?
 C119 H119 0.9500 . ?
 C119 C120 1.327(16) . ?
 C120 C121 1.281(15) . ?
 C120 C126 1.584(16) . ?
 C122 C123 1.435(17) . ?
 C122 C124 1.55(2) . ?
 C122 C125 1.49(2) . ?
 C123 H12A 0.9800 . ?
 C123 H12B 0.9800 . ?
 C123 H12C 0.9800 . ?
 C124 H12D 0.9800 . ?
 C124 H12E 0.9800 . ?
 C124 H12F 0.9800 . ?
 C125 H12G 0.9800 . ?
 C125 H12H 0.9800 . ?
 C125 H12I 0.9800 . ?
 C126 H12J 0.9900 . ?
 C126 H12K 0.9900 . ?
 C126 C127 1.585(12) . ?
 C127 C132 1.3900 . ?
 C127 C128 1.3900 . ?
 C132 C131 1.3900 . ?
 C131 C130 1.3900 . ?
 C131 C137 1.507(13) . ?
 C130 H130 0.9500 . ?
 C130 C129 1.3900 . ?
 C129 C128 1.3900 . ?
 C129 C133 1.503(17) . ?
 C128 H128 0.9500 . ?
 C133 C134 1.59(2) . ?
 C133 C135 1.432(19) . ?
 C133 C136 1.65(2) . ?
 C134 H13A 0.9800 . ?
 C134 H13B 0.9800 . ?
 C134 H13C 0.9800 . ?
 C135 H13D 0.9800 . ?
 C135 H13E 0.9800 . ?
 C135 H13F 0.9800 . ?
 C136 H13G 0.9800 . ?
 C136 H13H 0.9800 . ?
 C136 H13I 0.9800 . ?
 C137 H13J 0.9900 . ?
 C137 H13K 0.9900 . ?
 S2 O15 1.554(14) . ?
 S2 C138 1.743(17) . ?
 S2 C139 1.775(13) . ?
 C138 H13L 0.9800 . ?
 C138 H13M 0.9800 . ?
 C138 H13N 0.9800 . ?
 C139 H13O 0.9800 . ?
 C139 H13P 0.9800 . ?
 C139 H13Q 0.9800 . ?
 S3 O14 1.55(2) . ?
 S3 C140 1.77(2) . ?
 S3 C141 1.75(2) . ?
 C140 H14A 0.9800 . ?
 C140 H14B 0.9800 . ?
 C140 H14C 0.9800 . ?
 C141 H14D 0.9800 . ?
 C141 H14E 0.9800 . ?
 C141 H14F 0.9800 . ?

loop_
  _geom_angle_atom_site_label_1
  _geom_angle_atom_site_label_2
  _geom_angle_atom_site_label_3
  _geom_angle
  _geom_angle_site_symmetry_1
  _geom_angle_site_symmetry_3
  _geom_angle_publ_flag
 O13 S1 C70 102.9(6) . . ?
 O13 S1 C71 112.8(5) . . ?
 C70 S1 C71 98.3(8) . . ?
 C1 O1 H1 109.5 . . ?
 C17 O2 H2 109.5 . . ?
 C24 O3 H3 109.5 . . ?
 C42 O4 H4 109.5 . . ?
 C53 O5 H5 109.5 . . ?
 C64 O6 H6 109.5 . . ?
 O1 C1 C2 117.2(10) . . ?
 O1 C1 C6 119.5(10) . . ?
 C2 C1 C6 122.7(10) . . ?
 C1 C2 C3 117.1(10) . . ?
 C1 C2 C69 123.4(11) . . ?
 C3 C2 C69 119.6(10) . . ?
 C2 C3 H3A 117.1 . . ?
 C4 C3 C2 125.8(10) . . ?
 C4 C3 H3A 117.1 . . ?
 C3 C4 C5 113.0(12) . . ?
 C3 C4 C7 120.6(13) . . ?
 C5 C4 C7 125.1(13) . . ?
 C4 C5 H5A 118.6 . . ?
 C6 C5 C4 122.8(11) . . ?
 C6 C5 H5A 118.6 . . ?
 C1 C6 C5 117.3(9) . . ?
 C1 C6 C11 116.4(10) . . ?
 C5 C6 C11 125.6(10) . . ?
 C4 C7 C9 111.8(14) . . ?
 C4 C7 C10 107.9(13) . . ?
 C8 C7 C4 114.9(15) . . ?
 C8 C7 C9 106.3(15) . . ?
 C8 C7 C10 107.1(15) . . ?
 C9 C7 C10 108.7(15) . . ?
 C7 C8 H8A 109.5 . . ?
 C7 C8 H8B 109.5 . . ?
 C7 C8 H8C 109.5 . . ?
 H8A C8 H8B 109.5 . . ?
 H8A C8 H8C 109.5 . . ?
 H8B C8 H8C 109.5 . . ?
 C7 C9 H9A 109.5 . . ?
 C7 C9 H9B 109.5 . . ?
 C7 C9 H9C 109.5 . . ?
 H9A C9 H9B 109.5 . . ?
 H9A C9 H9C 109.5 . . ?
 H9B C9 H9C 109.5 . . ?
 C7 C10 H10A 109.5 . . ?
 C7 C10 H10B 109.5 . . ?
 C7 C10 H10C 109.5 . . ?
 H10A C10 H10B 109.5 . . ?
 H10A C10 H10C 109.5 . . ?
 H10B C10 H10C 109.5 . . ?
 C6 C11 H11A 108.9 . . ?
 C6 C11 H11B 108.9 . . ?
 C6 C11 C12 113.5(10) . . ?
 H11A C11 H11B 107.7 . . ?
 C12 C11 H11A 108.9 . . ?
 C12 C11 H11B 108.9 . . ?
 C13 C12 C11 125.5(11) . . ?
 C13 C12 C17 113.4(10) . . ?
 C17 C12 C11 121.0(10) . . ?
 C12 C13 H13 114.5 . . ?
 C14 C13 C12 131.1(12) . . ?
 C14 C13 H13 114.5 . . ?
 C13 C14 C15 114.0(11) . . ?
 C13 C14 C18 127.0(12) . . ?
 C18 C14 C15 118.9(12) . . ?
 C14 C15 H15 120.0 . . ?
 C16 C15 C14 120.0(10) . . ?
 C16 C15 H15 120.0 . . ?
 C15 C16 C17 120.2(10) . . ?
 C15 C16 C22 117.1(10) . . ?
 C17 C16 C22 122.0(11) . . ?
 O2 C17 C12 125.8(10) . . ?
 O2 C17 C16 113.6(11) . . ?
 C16 C17 C12 120.6(10) . . ?
 C14 C18 C19 113.7(14) . . ?
 C14 C18 C20 110.0(15) . . ?
 C14 C18 C21 112.9(15) . . ?
 C20 C18 C19 103.9(15) . . ?
 C21 C18 C19 101.8(15) . . ?
 C21 C18 C20 114.1(16) . . ?
 C18 C19 H19A 109.5 . . ?
 C18 C19 H19B 109.5 . . ?
 C18 C19 H19C 109.5 . . ?
 H19A C19 H19B 109.5 . . ?
 H19A C19 H19C 109.5 . . ?
 H19B C19 H19C 109.5 . . ?
 C18 C20 H20A 109.5 . . ?
 C18 C20 H20B 109.5 . . ?
 C18 C20 H20C 109.5 . . ?
 H20A C20 H20B 109.5 . . ?
 H20A C20 H20C 109.5 . . ?
 H20B C20 H20C 109.5 . . ?
 C18 C21 H21A 109.5 . . ?
 C18 C21 H21B 109.5 . . ?
 C18 C21 H21C 109.5 . . ?
 H21A C21 H21B 109.5 . . ?
 H21A C21 H21C 109.5 . . ?
 H21B C21 H21C 109.5 . . ?
 C16 C22 H22A 107.1 . . ?
 C16 C22 H22B 107.1 . . ?
 C16 C22 C23 121.1(8) . . ?
 H22A C22 H22B 106.8 . . ?
 C23 C22 H22A 107.1 . . ?
 C23 C22 H22B 107.1 . . ?
 C24 C23 C22 116.0(10) . . ?
 C28 C23 C22 117.8(11) . . ?
 C28 C23 C24 126.2(11) . . ?
 O3 C24 C23 130.1(10) . . ?
 O3 C24 C25 118.2(10) . . ?
 C23 C24 C25 111.6(10) . . ?
 C24 C25 C36 115.8(11) . . ?
 C26 C25 C24 122.6(11) . . ?
 C26 C25 C36 121.5(11) . . ?
 C25 C26 H26 117.9 . . ?
 C25 C26 C27 124.2(11) . . ?
 C27 C26 H26 117.9 . . ?
 C26 C27 C28 115.1(11) . . ?
 C26 C27 C142 129.6(16) . . ?
 C26 C27 C29 123.4(15) . . ?
 C28 C27 C142 115.3(16) . . ?
 C28 C27 C29 121.6(15) . . ?
 C23 C28 C27 120.3(12) . . ?
 C23 C28 H28 119.9 . . ?
 C27 C28 H28 119.9 . . ?
 C25 C36 H36A 107.6 . . ?
 C25 C36 H36B 107.6 . . ?
 H36A C36 H36B 107.0 . . ?
 C37 C36 C25 118.9(11) . . ?
 C37 C36 H36A 107.6 . . ?
 C37 C36 H36B 107.6 . . ?
 C36 C37 C42 123.1(11) . . ?
 C38 C37 C36 119.3(11) . . ?
 C38 C37 C42 117.1(11) . . ?
 C37 C38 H38 117.8 . . ?
 C37 C38 C39 124.5(11) . . ?
 C39 C38 H38 117.8 . . ?
 C38 C39 C43 115.7(12) . . ?
 C40 C39 C38 114.7(12) . . ?
 C40 C39 C43 128.9(15) . . ?
 C39 C40 H40 118.5 . . ?
 C39 C40 C41 123.0(14) . . ?
 C41 C40 H40 118.5 . . ?
 C40 C41 C47 120.1(11) . . ?
 C42 C41 C40 119.1(10) . . ?
 C42 C41 C47 120.8(10) . . ?
 O4 C42 C37 121.6(10) . . ?
 O4 C42 C41 117.1(9) . . ?
 C41 C42 C37 121.2(10) . . ?
 C39 C43 C45 109.3(11) . . ?
 C44 C43 C39 114.1(12) . . ?
 C44 C43 C45 108.3(12) . . ?
 C46 C43 C39 107.8(11) . . ?
 C46 C43 C44 107.5(11) . . ?
 C46 C43 C45 109.7(12) . . ?
 C43 C44 H44A 109.5 . . ?
 C43 C44 H44B 109.5 . . ?
 C43 C44 H44C 109.5 . . ?
 H44A C44 H44B 109.5 . . ?
 H44A C44 H44C 109.5 . . ?
 H44B C44 H44C 109.5 . . ?
 C43 C45 H45A 109.5 . . ?
 C43 C45 H45B 109.5 . . ?
 C43 C45 H45C 109.5 . . ?
 H45A C45 H45B 109.5 . . ?
 H45A C45 H45C 109.5 . . ?
 H45B C45 H45C 109.5 . . ?
 C43 C46 H46A 109.5 . . ?
 C43 C46 H46B 109.5 . . ?
 C43 C46 H46C 109.5 . . ?
 H46A C46 H46B 109.5 . . ?
 H46A C46 H46C 109.5 . . ?
 H46B C46 H46C 109.5 . . ?
 C41 C47 H47A 109.4 . . ?
 C41 C47 H47B 109.4 . . ?
 H47A C47 H47B 108.0 . . ?
 C48 C47 C41 111.2(10) . . ?
 C48 C47 H47A 109.4 . . ?
 C48 C47 H47B 109.4 . . ?
 C49 C48 C47 118.8(10) . . ?
 C49 C48 C53 117.1(10) . . ?
 C53 C48 C47 124.1(10) . . ?
 C48 C49 H49 117.4 . . ?
 C50 C49 C48 125.3(12) . . ?
 C50 C49 H49 117.4 . . ?
 C49 C50 C51 113.7(12) . . ?
 C49 C50 C54 120.6(13) . . ?
 C51 C50 C54 125.7(11) . . ?
 C50 C51 H51 118.5 . . ?
 C52 C51 C50 123.1(12) . . ?
 C52 C51 H51 118.5 . . ?
 C51 C52 C53 124.7(12) . . ?
 C51 C52 C58 123.4(12) . . ?
 C53 C52 C58 111.9(11) . . ?
 O5 C53 C48 122.4(9) . . ?
 O5 C53 C52 121.5(10) . . ?
 C52 C53 C48 115.9(11) . . ?
 C50 C54 C56 111.2(12) . . ?
 C50 C54 C57 108.6(13) . . ?
 C55 C54 C50 107.7(11) . . ?
 C55 C54 C56 108.9(12) . . ?
 C55 C54 C57 107.9(13) . . ?
 C56 C54 C57 112.4(13) . . ?
 C54 C55 H55A 109.5 . . ?
 C54 C55 H55B 109.5 . . ?
 C54 C55 H55C 109.5 . . ?
 H55A C55 H55B 109.5 . . ?
 H55A C55 H55C 109.5 . . ?
 H55B C55 H55C 109.5 . . ?
 C54 C56 H56A 109.5 . . ?
 C54 C56 H56B 109.5 . . ?
 C54 C56 H56C 109.5 . . ?
 H56A C56 H56B 109.5 . . ?
 H56A C56 H56C 109.5 . . ?
 H56B C56 H56C 109.5 . . ?
 C54 C57 H57A 109.5 . . ?
 C54 C57 H57B 109.5 . . ?
 C54 C57 H57C 109.5 . . ?
 H57A C57 H57B 109.5 . . ?
 H57A C57 H57C 109.5 . . ?
 H57B C57 H57C 109.5 . . ?
 C52 C58 H58A 108.1 . . ?
 C52 C58 H58B 108.1 . . ?
 H58A C58 H58B 107.3 . . ?
 C59 C58 C52 116.7(9) . . ?
 C59 C58 H58A 108.1 . . ?
 C59 C58 H58B 108.1 . . ?
 C60 C59 C58 121.9(12) . . ?
 C60 C59 C64 112.7(10) . . ?
 C64 C59 C58 124.6(11) . . ?
 C59 C60 H60 118.7 . . ?
 C59 C60 C61 122.6(12) . . ?
 C61 C60 H60 118.7 . . ?
 C60 C61 C65 121.1(11) . . ?
 C62 C61 C60 116.6(12) . . ?
 C62 C61 C65 122.3(12) . . ?
 C61 C62 H62 115.6 . . ?
 C61 C62 C63 128.7(12) . . ?
 C63 C62 H62 115.6 . . ?
 C62 C63 C64 110.3(10) . . ?
 C62 C63 C69 130.5(10) . . ?
 C64 C63 C69 118.8(10) . . ?
 C59 C64 O6 114.8(10) . . ?
 C63 C64 O6 115.1(11) . . ?
 C63 C64 C59 128.0(11) . . ?
 C61 C65 C66 121.4(11) . . ?
 C61 C65 C67 109.6(10) . . ?
 C61 C65 C68 112.1(9) . . ?
 C66 C65 C67 106.3(10) . . ?
 C66 C65 C68 105.3(9) . . ?
 C67 C65 C68 99.8(9) . . ?
 C65 C66 H66A 109.5 . . ?
 C65 C66 H66B 109.5 . . ?
 C65 C66 H66C 109.5 . . ?
 H66A C66 H66B 109.5 . . ?
 H66A C66 H66C 109.5 . . ?
 H66B C66 H66C 109.5 . . ?
 C65 C67 H67A 109.5 . . ?
 C65 C67 H67B 109.5 . . ?
 C65 C67 H67C 109.5 . . ?
 H67A C67 H67B 109.5 . . ?
 H67A C67 H67C 109.5 . . ?
 H67B C67 H67C 109.5 . . ?
 C65 C68 H68A 109.5 . . ?
 C65 C68 H68B 109.5 . . ?
 C65 C68 H68C 109.5 . . ?
 H68A C68 H68B 109.5 . . ?
 H68A C68 H68C 109.5 . . ?
 H68B C68 H68C 109.5 . . ?
 C2 C69 C63 115.9(10) . . ?
 C2 C69 H69A 108.3 . . ?
 C2 C69 H69B 108.3 . . ?
 C63 C69 H69A 108.3 . . ?
 C63 C69 H69B 108.3 . . ?
 H69A C69 H69B 107.4 . . ?
 S1 C70 H70A 109.5 . . ?
 S1 C70 H70B 109.5 . . ?
 S1 C70 H70C 109.5 . . ?
 H70A C70 H70B 109.5 . . ?
 H70A C70 H70C 109.5 . . ?
 H70B C70 H70C 109.5 . . ?
 S1 C71 H71A 109.5 . . ?
 S1 C71 H71B 109.5 . . ?
 S1 C71 H71C 109.5 . . ?
 H71A C71 H71B 109.5 . . ?
 H71A C71 H71C 109.5 . . ?
 H71B C71 H71C 109.5 . . ?
 H30A C30 H30B 109.5 . . ?
 H30A C30 H30C 109.5 . . ?
 H30B C30 H30C 109.5 . . ?
 C142 C30 H30A 109.5 . . ?
 C142 C30 H30B 109.5 . . ?
 C142 C30 H30C 109.5 . . ?
 H32A C32 H32B 109.5 . . ?
 H32A C32 H32C 109.5 . . ?
 H32B C32 H32C 109.5 . . ?
 C142 C32 H32A 109.5 . . ?
 C142 C32 H32B 109.5 . . ?
 C142 C32 H32C 109.5 . . ?
 H34A C34 H34B 109.5 . . ?
 H34A C34 H34C 109.5 . . ?
 H34B C34 H34C 109.5 . . ?
 C142 C34 H34A 109.5 . . ?
 C142 C34 H34B 109.5 . . ?
 C142 C34 H34C 109.5 . . ?
 C27 C142 C30 120(2) . . ?
 C27 C142 C32 105.8(16) . . ?
 C27 C142 C34 109.9(16) . . ?
 C30 C142 C32 106.7(17) . . ?
 C30 C142 C34 110.6(19) . . ?
 C34 C142 C32 102.8(19) . . ?
 C27 C29 C31 109.7(18) . . ?
 C27 C29 C33 110.6(18) . . ?
 C27 C29 C35 110.5(16) . . ?
 C31 C29 C33 107.3(16) . . ?
 C31 C29 C35 119.1(19) . . ?
 C35 C29 C33 98.9(18) . . ?
 C29 C31 H31A 109.5 . . ?
 C29 C31 H31B 109.5 . . ?
 C29 C31 H31C 109.5 . . ?
 H31A C31 H31B 109.5 . . ?
 H31A C31 H31C 109.5 . . ?
 H31B C31 H31C 109.5 . . ?
 C29 C33 H33A 109.5 . . ?
 C29 C33 H33B 109.5 . . ?
 C29 C33 H33C 109.5 . . ?
 H33A C33 H33B 109.5 . . ?
 H33A C33 H33C 109.5 . . ?
 H33B C33 H33C 109.5 . . ?
 C29 C35 H35A 109.5 . . ?
 C29 C35 H35B 109.5 . . ?
 C29 C35 H35C 109.5 . . ?
 H35A C35 H35B 109.5 . . ?
 H35A C35 H35C 109.5 . . ?
 H35B C35 H35C 109.5 . . ?
 C72 O7 H7 109.5 . . ?
 C88 O8 H8 109.5 . . ?
 C99 O9 H9 109.5 . . ?
 C106 O10 H10 109.5 . . ?
 C121 O11 H11 109.5 . . ?
 C132 O12 H12 109.5 . . ?
 C75 C76 H76 120.0 . . ?
 C75 C76 C77 120.0 . . ?
 C77 C76 H76 120.0 . . ?
 C76 C75 C74 120.0 . . ?
 C76 C75 C78 125.6(6) . . ?
 C74 C75 C78 113.0(6) . . ?
 C75 C74 H74 120.0 . . ?
 C73 C74 C75 120.0 . . ?
 C73 C74 H74 120.0 . . ?
 C74 C73 C72 120.0 . . ?
 C74 C73 C137 119.0(6) . . ?
 C72 C73 C137 120.3(6) . . ?
 C73 C72 O7 117.4(5) . . ?
 C73 C72 C77 120.0 . . ?
 C77 C72 O7 122.4(5) . . ?
 C76 C77 C82 118.8(5) . . ?
 C72 C77 C76 120.0 . . ?
 C72 C77 C82 121.0(5) . . ?
 C79 C78 C75 112.6(11) . . ?
 C79 C78 C80 110.9(15) . . ?
 C79 C78 C81 109.2(14) . . ?
 C80 C78 C75 112.1(12) . . ?
 C80 C78 C81 110.5(12) . . ?
 C81 C78 C75 101.0(12) . . ?
 C78 C79 H79A 109.5 . . ?
 C78 C79 H79B 109.5 . . ?
 C78 C79 H79C 109.5 . . ?
 H79A C79 H79B 109.5 . . ?
 H79A C79 H79C 109.5 . . ?
 H79B C79 H79C 109.5 . . ?
 C78 C80 H80A 109.5 . . ?
 C78 C80 H80B 109.5 . . ?
 C78 C80 H80C 109.5 . . ?
 H80A C80 H80B 109.5 . . ?
 H80A C80 H80C 109.5 . . ?
 H80B C80 H80C 109.5 . . ?
 C78 C81 H81A 109.5 . . ?
 C78 C81 H81B 109.5 . . ?
 C78 C81 H81C 109.5 . . ?
 H81A C81 H81B 109.5 . . ?
 H81A C81 H81C 109.5 . . ?
 H81B C81 H81C 109.5 . . ?
 C77 C82 H82A 109.6 . . ?
 C77 C82 H82B 109.6 . . ?
 H82A C82 H82B 108.1 . . ?
 C83 C82 C77 110.4(10) . . ?
 C83 C82 H82A 109.6 . . ?
 C83 C82 H82B 109.6 . . ?
 C84 C83 C82 128.6(12) . . ?
 C84 C83 C88 115.1(11) . . ?
 C88 C83 C82 115.7(11) . . ?
 C83 C84 H84 119.5 . . ?
 C83 C84 C85 120.9(12) . . ?
 C85 C84 H84 119.5 . . ?
 C84 C85 C89 121.0(11) . . ?
 C86 C85 C84 117.8(11) . . ?
 C86 C85 C89 121.0(11) . . ?
 C85 C86 H86 117.1 . . ?
 C85 C86 C87 125.8(12) . . ?
 C87 C86 H86 117.1 . . ?
 C88 C87 C86 110.5(10) . . ?
 C88 C87 C93 127.3(11) . . ?
 C93 C87 C86 122.1(11) . . ?
 C83 C88 O8 109.9(10) . . ?
 C87 C88 O8 121.2(10) . . ?
 C87 C88 C83 128.8(12) . . ?
 C85 C89 C92 105.4(12) . . ?
 C90 C89 C85 110.1(13) . . ?
 C90 C89 C92 115.4(16) . . ?
 C91 C89 C85 115.5(12) . . ?
 C91 C89 C90 106.8(15) . . ?
 C91 C89 C92 103.9(14) . . ?
 C89 C90 H90A 109.5 . . ?
 C89 C90 H90B 109.5 . . ?
 C89 C90 H90C 109.5 . . ?
 H90A C90 H90B 109.5 . . ?
 H90A C90 H90C 109.5 . . ?
 H90B C90 H90C 109.5 . . ?
 C89 C91 H91A 109.5 . . ?
 C89 C91 H91B 109.5 . . ?
 C89 C91 H91C 109.5 . . ?
 H91A C91 H91B 109.5 . . ?
 H91A C91 H91C 109.5 . . ?
 H91B C91 H91C 109.5 . . ?
 C89 C92 H92A 109.5 . . ?
 C89 C92 H92B 109.5 . . ?
 C89 C92 H92C 109.5 . . ?
 H92A C92 H92B 109.5 . . ?
 H92A C92 H92C 109.5 . . ?
 H92B C92 H92C 109.5 . . ?
 C87 C93 H93A 109.8 . . ?
 C87 C93 H93B 109.8 . . ?
 C87 C93 C94 109.5(7) . . ?
 H93A C93 H93B 108.2 . . ?
 C94 C93 H93A 109.8 . . ?
 C94 C93 H93B 109.8 . . ?
 C96 C95 H95 120.0 . . ?
 C96 C95 C94 120.0 . . ?
 C94 C95 H95 120.0 . . ?
 C95 C96 C100 119.8(7) . . ?
 C97 C96 C95 120.0 . . ?
 C97 C96 C100 120.1(7) . . ?
 C96 C97 H97 120.0 . . ?
 C96 C97 C98 120.0 . . ?
 C98 C97 H97 120.0 . . ?
 C97 C98 C99 120.0 . . ?
 C97 C98 C104 114.3(7) . . ?
 C99 C98 C104 125.4(7) . . ?
 O9 C99 C98 118.9(6) . . ?
 O9 C99 C94 121.1(6) . . ?
 C94 C99 C98 120.0 . . ?
 C95 C94 C93 119.3(7) . . ?
 C99 C94 C93 120.3(7) . . ?
 C99 C94 C95 120.0 . . ?
 C96 C100 C102 109.0(9) . . ?
 C101 C100 C96 114.2(12) . . ?
 C101 C100 C102 101.2(13) . . ?
 C103 C100 C96 117.8(11) . . ?
 C103 C100 C101 108.1(13) . . ?
 C103 C100 C102 104.9(12) . . ?
 C100 C101 H10D 109.5 . . ?
 C100 C101 H10E 109.5 . . ?
 C100 C101 H10F 109.5 . . ?
 H10D C101 H10E 109.5 . . ?
 H10D C101 H10F 109.5 . . ?
 H10E C101 H10F 109.5 . . ?
 C100 C102 H10G 109.5 . . ?
 C100 C102 H10H 109.5 . . ?
 C100 C102 H10I 109.5 . . ?
 H10G C102 H10H 109.5 . . ?
 H10G C102 H10I 109.5 . . ?
 H10H C102 H10I 109.5 . . ?
 C100 C103 H10J 109.5 . . ?
 C100 C103 H10K 109.5 . . ?
 C100 C103 H10L 109.5 . . ?
 H10J C103 H10K 109.5 . . ?
 H10J C103 H10L 109.5 . . ?
 H10K C103 H10L 109.5 . . ?
 C98 C104 H10M 109.0 . . ?
 C98 C104 H10N 109.0 . . ?
 C98 C104 C105 113.1(9) . . ?
 H10M C104 H10N 107.8 . . ?
 C105 C104 H10M 109.0 . . ?
 C105 C104 H10N 109.0 . . ?
 C108 C107 C106 120.0 . . ?
 C108 C107 C115 119.7(6) . . ?
 C106 C107 C115 120.1(6) . . ?
 C107 C108 H108 120.0 . . ?
 C109 C108 C107 120.0 . . ?
 C109 C108 H108 120.0 . . ?
 C108 C109 C110 120.0 . . ?
 C108 C109 C111 119.2(6) . . ?
 C110 C109 C111 120.8(6) . . ?
 C109 C110 H110 120.0 . . ?
 C109 C110 C105 120.0 . . ?
 C105 C110 H110 120.0 . . ?
 C110 C105 C104 113.8(6) . . ?
 C106 C105 C104 126.1(6) . . ?
 C106 C105 C110 120.0 . . ?
 C107 C106 O10 131.5(5) . . ?
 C105 C106 O10 108.4(5) . . ?
 C105 C106 C107 120.0 . . ?
 C109 C111 C113 106.7(9) . . ?
 C112 C111 C109 105.7(10) . . ?
 C112 C111 C113 112.0(10) . . ?
 C114 C111 C109 117.6(9) . . ?
 C114 C111 C112 106.0(12) . . ?
 C114 C111 C113 109.0(10) . . ?
 C111 C112 H11C 109.5 . . ?
 C111 C112 H11D 109.5 . . ?
 C111 C112 H11E 109.5 . . ?
 H11C C112 H11D 109.5 . . ?
 H11C C112 H11E 109.5 . . ?
 H11D C112 H11E 109.5 . . ?
 C111 C113 H11F 109.5 . . ?
 C111 C113 H11G 109.5 . . ?
 C111 C113 H11H 109.5 . . ?
 H11F C113 H11G 109.5 . . ?
 H11F C113 H11H 109.5 . . ?
 H11G C113 H11H 109.5 . . ?
 C111 C114 H11I 109.5 . . ?
 C111 C114 H11J 109.5 . . ?
 C111 C114 H11K 109.5 . . ?
 H11I C114 H11J 109.5 . . ?
 H11I C114 H11K 109.5 . . ?
 H11J C114 H11K 109.5 . . ?
 C107 C115 H11L 109.9 . . ?
 C107 C115 H11M 109.9 . . ?
 H11L C115 H11M 108.3 . . ?
 C116 C115 C107 108.8(9) . . ?
 C116 C115 H11L 109.9 . . ?
 C116 C115 H11M 109.9 . . ?
 C117 C116 C115 127.8(11) . . ?
 C117 C116 C121 119.1(11) . . ?
 C121 C116 C115 113.1(10) . . ?
 C116 C117 H117 116.6 . . ?
 C116 C117 C118 126.8(12) . . ?
 C118 C117 H117 116.6 . . ?
 C117 C118 C119 112.0(11) . . ?
 C117 C118 C122 126.5(11) . . ?
 C119 C118 C122 121.4(11) . . ?
 C118 C119 H119 120.0 . . ?
 C120 C119 C118 119.9(12) . . ?
 C120 C119 H119 120.0 . . ?
 C119 C120 C126 114.0(10) . . ?
 C121 C120 C119 128.0(11) . . ?
 C121 C120 C126 116.7(10) . . ?
 O11 C121 C116 110.4(9) . . ?
 C120 C121 O11 135.5(10) . . ?
 C120 C121 C116 113.5(11) . . ?
 C123 C122 C118 108.1(11) . . ?
 C123 C122 C124 119.9(13) . . ?
 C123 C122 C125 113.8(13) . . ?
 C124 C122 C118 100.8(11) . . ?
 C125 C122 C118 106.3(10) . . ?
 C125 C122 C124 106.3(13) . . ?
 C122 C123 H12A 109.5 . . ?
 C122 C123 H12B 109.5 . . ?
 C122 C123 H12C 109.5 . . ?
 H12A C123 H12B 109.5 . . ?
 H12A C123 H12C 109.5 . . ?
 H12B C123 H12C 109.5 . . ?
 C122 C124 H12D 109.5 . . ?
 C122 C124 H12E 109.5 . . ?
 C122 C124 H12F 109.5 . . ?
 H12D C124 H12E 109.5 . . ?
 H12D C124 H12F 109.5 . . ?
 H12E C124 H12F 109.5 . . ?
 C122 C125 H12G 109.5 . . ?
 C122 C125 H12H 109.5 . . ?
 C122 C125 H12I 109.5 . . ?
 H12G C125 H12H 109.5 . . ?
 H12G C125 H12I 109.5 . . ?
 H12H C125 H12I 109.5 . . ?
 C120 C126 H12J 110.1 . . ?
 C120 C126 H12K 110.1 . . ?
 H12J C126 H12K 108.4 . . ?
 C127 C126 C120 108.2(8) . . ?
 C127 C126 H12J 110.1 . . ?
 C127 C126 H12K 110.1 . . ?
 C132 C127 C126 124.1(7) . . ?
 C132 C127 C128 120.0 . . ?
 C128 C127 C126 115.9(7) . . ?
 O12 C132 C127 116.6(6) . . ?
 O12 C132 C131 123.2(6) . . ?
 C131 C132 C127 120.0 . . ?
 C132 C131 C137 122.6(7) . . ?
 C130 C131 C132 120.0 . . ?
 C130 C131 C137 117.4(7) . . ?
 C131 C130 H130 120.0 . . ?
 C129 C130 C131 120.0 . . ?
 C129 C130 H130 120.0 . . ?
 C130 C129 C128 120.0 . . ?
 C130 C129 C133 123.9(8) . . ?
 C128 C129 C133 116.0(8) . . ?
 C127 C128 H128 120.0 . . ?
 C129 C128 C127 120.0 . . ?
 C129 C128 H128 120.0 . . ?
 C129 C133 C134 112.4(10) . . ?
 C129 C133 C136 108.1(11) . . ?
 C134 C133 C136 106.2(13) . . ?
 C135 C133 C129 120.4(13) . . ?
 C135 C133 C134 101.5(13) . . ?
 C135 C133 C136 107.3(13) . . ?
 C133 C134 H13A 109.5 . . ?
 C133 C134 H13B 109.5 . . ?
 C133 C134 H13C 109.5 . . ?
 H13A C134 H13B 109.5 . . ?
 H13A C134 H13C 109.5 . . ?
 H13B C134 H13C 109.5 . . ?
 C133 C135 H13D 109.5 . . ?
 C133 C135 H13E 109.5 . . ?
 C133 C135 H13F 109.5 . . ?
 H13D C135 H13E 109.5 . . ?
 H13D C135 H13F 109.5 . . ?
 H13E C135 H13F 109.5 . . ?
 C133 C136 H13G 109.5 . . ?
 C133 C136 H13H 109.5 . . ?
 C133 C136 H13I 109.5 . . ?
 H13G C136 H13H 109.5 . . ?
 H13G C136 H13I 109.5 . . ?
 H13H C136 H13I 109.5 . . ?
 C73 C137 H13J 108.8 . . ?
 C73 C137 H13K 108.8 . . ?
 C131 C137 C73 113.6(8) . . ?
 C131 C137 H13J 108.8 . . ?
 C131 C137 H13K 108.8 . . ?
 H13J C137 H13K 107.7 . . ?
 O15 S2 C138 96.8(9) . . ?
 O15 S2 C139 107.8(8) . . ?
 C138 S2 C139 101.6(8) . . ?
 S2 C138 H13L 109.5 . . ?
 S2 C138 H13M 109.5 . . ?
 S2 C138 H13N 109.5 . . ?
 H13L C138 H13M 109.5 . . ?
 H13L C138 H13N 109.5 . . ?
 H13M C138 H13N 109.5 . . ?
 S2 C139 H13O 109.5 . . ?
 S2 C139 H13P 109.5 . . ?
 S2 C139 H13Q 109.5 . . ?
 H13O C139 H13P 109.5 . . ?
 H13O C139 H13Q 109.5 . . ?
 H13P C139 H13Q 109.5 . . ?
 O14 S3 C140 109.5(16) . . ?
 O14 S3 C141 101.1(17) . . ?
 C141 S3 C140 98.0(15) . . ?
 S3 C140 H14A 109.5 . . ?
 S3 C140 H14B 109.5 . . ?
 S3 C140 H14C 109.5 . . ?
 H14A C140 H14B 109.5 . . ?
 H14A C140 H14C 109.5 . . ?
 H14B C140 H14C 109.5 . . ?
 S3 C141 H14D 109.5 . . ?
 S3 C141 H14E 109.5 . . ?
 S3 C141 H14F 109.5 . . ?
 H14D C141 H14E 109.5 . . ?
 H14D C141 H14F 109.5 . . ?
 H14E C141 H14F 109.5 . . ?

loop_
  _geom_hbond_atom_site_label_D
  _geom_hbond_atom_site_label_H
  _geom_hbond_atom_site_label_A
  _geom_hbond_distance_DH
  _geom_hbond_distance_HA
  _geom_hbond_distance_DA
  _geom_hbond_angle_DHA
  _geom_hbond_site_symmetry_A
  _geom_hbond_publ_flag
 O1 H1 O13 0.84 1.96 2.754(11) 156.2 . yes
 O3 H3 O2 0.84 1.88 2.702(11) 167.3 . yes
 O4 H4 O13 0.84 2.05 2.831(11) 153.8 . yes
 O6 H6 O5 0.84 1.82 2.661(12) 175.3 . yes
 O7 H7 O15 0.84 2.07 2.692(18) 130.8 . yes
 O7 H7 O14 0.84 2.23 2.77(3) 121.9 . yes
 O9 H9 O8 0.84 1.96 2.719(11) 150.1 . yes
 O10 H10 O14 0.84 1.96 2.75(3) 157.4 . yes
 O11 H11 O12 0.84 1.84 2.667(11) 170.4 . yes

loop_
  _geom_torsion_atom_site_label_1
  _geom_torsion_atom_site_label_2
  _geom_torsion_atom_site_label_3
  _geom_torsion_atom_site_label_4
  _geom_torsion
  _geom_torsion_site_symmetry_1
  _geom_torsion_site_symmetry_2
  _geom_torsion_site_symmetry_3
  _geom_torsion_site_symmetry_4
  _geom_torsion_publ_flag
 O1 C1 C2 C3 -176.0(10) . . . . ?
 O1 C1 C2 C69 2.3(16) . . . . ?
 O1 C1 C6 C5 178.9(10) . . . . ?
 O1 C1 C6 C11 -10.1(15) . . . . ?
 O3 C24 C25 C26 -177.0(10) . . . . ?
 O3 C24 C25 C36 -1.7(15) . . . . ?
 C1 C2 C3 C4 -6.5(18) . . . . ?
 C1 C2 C69 C63 106.1(13) . . . . ?
 C1 C6 C11 C12 -75.7(13) . . . . ?
 C2 C1 C6 C5 8.1(16) . . . . ?
 C2 C1 C6 C11 179.0(11) . . . . ?
 C2 C3 C4 C5 12.9(19) . . . . ?
 C2 C3 C4 C7 -179.1(13) . . . . ?
 C3 C2 C69 C63 -75.7(14) . . . . ?
 C3 C4 C5 C6 -9.0(18) . . . . ?
 C3 C4 C7 C8 -52(2) . . . . ?
 C3 C4 C7 C9 69(2) . . . . ?
 C3 C4 C7 C10 -171.7(15) . . . . ?
 C4 C5 C6 C1 -0.6(17) . . . . ?
 C4 C5 C6 C11 -170.6(12) . . . . ?
 C5 C4 C7 C8 114.2(18) . . . . ?
 C5 C4 C7 C9 -124.6(16) . . . . ?
 C5 C4 C7 C10 -5(2) . . . . ?
 C5 C6 C11 C12 94.3(14) . . . . ?
 C6 C1 C2 C3 -4.9(17) . . . . ?
 C6 C1 C2 C69 173.3(11) . . . . ?
 C6 C11 C12 C13 -40.8(15) . . . . ?
 C6 C11 C12 C17 138.2(11) . . . . ?
 C7 C4 C5 C6 -176.4(14) . . . . ?
 C11 C12 C13 C14 -173.4(12) . . . . ?
 C11 C12 C17 O2 2.1(15) . . . . ?
 C11 C12 C17 C16 -179.4(10) . . . . ?
 C12 C13 C14 C15 -10.0(19) . . . . ?
 C12 C13 C14 C18 167.5(14) . . . . ?
 C13 C12 C17 O2 -178.8(10) . . . . ?
 C13 C12 C17 C16 -0.3(14) . . . . ?
 C13 C14 C15 C16 5.3(15) . . . . ?
 C13 C14 C18 C19 1(2) . . . . ?
 C13 C14 C18 C20 -115.0(16) . . . . ?
 C13 C14 C18 C21 116.3(16) . . . . ?
 C14 C15 C16 C17 0.4(14) . . . . ?
 C14 C15 C16 C22 -170.3(9) . . . . ?
 C15 C14 C18 C19 178.4(13) . . . . ?
 C15 C14 C18 C20 62.3(18) . . . . ?
 C15 C14 C18 C21 -66.3(17) . . . . ?
 C15 C16 C17 O2 175.7(9) . . . . ?
 C15 C16 C17 C12 -3.0(15) . . . . ?
 C15 C16 C22 C23 85.4(13) . . . . ?
 C16 C22 C23 C24 82.4(13) . . . . ?
 C16 C22 C23 C28 -95.3(12) . . . . ?
 C17 C12 C13 C14 7.6(18) . . . . ?
 C17 C16 C22 C23 -85.1(14) . . . . ?
 C18 C14 C15 C16 -172.4(12) . . . . ?
 C22 C16 C17 O2 -14.0(14) . . . . ?
 C22 C16 C17 C12 167.3(9) . . . . ?
 C22 C23 C24 O3 1.9(16) . . . . ?
 C22 C23 C24 C25 -175.9(8) . . . . ?
 C22 C23 C28 C27 175.8(8) . . . . ?
 C23 C24 C25 C26 1.1(15) . . . . ?
 C23 C24 C25 C36 176.4(9) . . . . ?
 C24 C23 C28 C27 -1.8(15) . . . . ?
 C24 C25 C26 C27 -3.9(17) . . . . ?
 C24 C25 C36 C37 -172.5(10) . . . . ?
 C25 C26 C27 C28 3.7(16) . . . . ?
 C25 C26 C27 C142 -177.8(14) . . . . ?
 C25 C26 C27 C29 -175.9(14) . . . . ?
 C25 C36 C37 C38 -75.0(15) . . . . ?
 C25 C36 C37 C42 113.0(13) . . . . ?
 C26 C25 C36 C37 2.8(17) . . . . ?
 C26 C27 C28 C23 -0.9(14) . . . . ?
 C26 C27 C142 C30 -170.5(17) . . . . ?
 C26 C27 C142 C32 -50(2) . . . . ?
 C26 C27 C142 C34 60(2) . . . . ?
 C26 C27 C29 C31 -112(2) . . . . ?
 C26 C27 C29 C33 6(2) . . . . ?
 C26 C27 C29 C35 114.7(19) . . . . ?
 C28 C23 C24 O3 179.5(11) . . . . ?
 C28 C23 C24 C25 1.7(15) . . . . ?
 C28 C27 C142 C30 8(2) . . . . ?
 C28 C27 C142 C32 128.4(16) . . . . ?
 C28 C27 C142 C34 -121.3(19) . . . . ?
 C28 C27 C29 C31 68(2) . . . . ?
 C28 C27 C29 C33 -173.3(12) . . . . ?
 C28 C27 C29 C35 -65(2) . . . . ?
 C36 C25 C26 C27 -178.9(10) . . . . ?
 C36 C37 C38 C39 -179.2(14) . . . . ?
 C36 C37 C42 O4 0.1(17) . . . . ?
 C36 C37 C42 C41 176.9(11) . . . . ?
 C37 C38 C39 C40 3(2) . . . . ?
 C37 C38 C39 C43 173.6(13) . . . . ?
 C38 C37 C42 O4 -172.1(11) . . . . ?
 C38 C37 C42 C41 4.8(16) . . . . ?
 C38 C39 C40 C41 4(2) . . . . ?
 C38 C39 C43 C44 -53.1(18) . . . . ?
 C38 C39 C43 C45 -174.6(15) . . . . ?
 C38 C39 C43 C46 66.3(18) . . . . ?
 C39 C40 C41 C42 -5(2) . . . . ?
 C39 C40 C41 C47 175.2(15) . . . . ?
 C40 C39 C43 C44 116(2) . . . . ?
 C40 C39 C43 C45 -5(2) . . . . ?
 C40 C39 C43 C46 -124.3(19) . . . . ?
 C40 C41 C42 O4 177.9(11) . . . . ?
 C40 C41 C42 C37 0.9(16) . . . . ?
 C40 C41 C47 C48 103.1(13) . . . . ?
 C41 C47 C48 C49 -56.7(14) . . . . ?
 C41 C47 C48 C53 123.3(11) . . . . ?
 C42 C37 C38 C39 -7(2) . . . . ?
 C42 C41 C47 C48 -76.4(14) . . . . ?
 C43 C39 C40 C41 -165.9(15) . . . . ?
 C47 C41 C42 O4 -2.7(15) . . . . ?
 C47 C41 C42 C37 -179.7(11) . . . . ?
 C47 C48 C49 C50 177.7(11) . . . . ?
 C47 C48 C53 O5 1.1(15) . . . . ?
 C47 C48 C53 C52 -175.1(10) . . . . ?
 C48 C49 C50 C51 -0.8(17) . . . . ?
 C48 C49 C50 C54 177.4(11) . . . . ?
 C49 C48 C53 O5 -178.9(10) . . . . ?
 C49 C48 C53 C52 4.9(13) . . . . ?
 C49 C50 C51 C52 1.1(17) . . . . ?
 C49 C50 C54 C55 -112.7(14) . . . . ?
 C49 C50 C54 C56 6.5(17) . . . . ?
 C49 C50 C54 C57 130.7(14) . . . . ?
 C50 C51 C52 C53 2.0(17) . . . . ?
 C50 C51 C52 C58 179.2(11) . . . . ?
 C51 C50 C54 C55 65.3(17) . . . . ?
 C51 C50 C54 C56 -175.5(13) . . . . ?
 C51 C50 C54 C57 -51.4(17) . . . . ?
 C51 C52 C53 O5 178.7(10) . . . . ?
 C51 C52 C53 C48 -5.0(15) . . . . ?
 C51 C52 C58 C59 86.7(15) . . . . ?
 C52 C58 C59 C60 -82.0(14) . . . . ?
 C52 C58 C59 C64 87.4(16) . . . . ?
 C53 C48 C49 C50 -2.2(16) . . . . ?
 C53 C52 C58 C59 -95.7(13) . . . . ?
 C54 C50 C51 C52 -177.0(12) . . . . ?
 C58 C52 C53 O5 1.3(13) . . . . ?
 C58 C52 C53 C48 177.5(9) . . . . ?
 C58 C59 C60 C61 177.8(10) . . . . ?
 C58 C59 C64 O6 14.9(17) . . . . ?
 C58 C59 C64 C63 177.4(12) . . . . ?
 C59 C60 C61 C62 -3.1(15) . . . . ?
 C59 C60 C61 C65 179.8(10) . . . . ?
 C60 C59 C64 O6 -174.9(9) . . . . ?
 C60 C59 C64 C63 -12.3(18) . . . . ?
 C60 C61 C62 C63 2.7(16) . . . . ?
 C60 C61 C65 C66 0.3(15) . . . . ?
 C60 C61 C65 C67 124.8(11) . . . . ?
 C60 C61 C65 C68 -125.3(10) . . . . ?
 C61 C62 C63 C64 -6.2(16) . . . . ?
 C61 C62 C63 C69 -178.4(11) . . . . ?
 C62 C61 C65 C66 -176.6(11) . . . . ?
 C62 C61 C65 C67 -52.1(14) . . . . ?
 C62 C61 C65 C68 57.8(13) . . . . ?
 C62 C63 C64 O6 174.1(9) . . . . ?
 C62 C63 C64 C59 11.6(17) . . . . ?
 C62 C63 C69 C2 4.9(17) . . . . ?
 C64 C59 C60 C61 7.3(15) . . . . ?
 C64 C63 C69 C2 -166.8(10) . . . . ?
 C65 C61 C62 C63 179.7(10) . . . . ?
 C69 C2 C3 C4 175.2(12) . . . . ?
 C69 C63 C64 O6 -12.7(14) . . . . ?
 C69 C63 C64 C59 -175.2(12) . . . . ?
 C142 C27 C28 C23 -179.7(12) . . . . ?
 C29 C27 C28 C23 178.7(13) . . . . ?
 O7 C72 C77 C76 -175.4(8) . . . . ?
 O7 C72 C77 C82 10.0(9) . . . . ?
 O9 C99 C94 C93 -6.7(8) . . . . ?
 O9 C99 C94 C95 -179.8(7) . . . . ?
 O12 C132 C131 C130 174.8(8) . . . . ?
 O12 C132 C131 C137 -6.1(9) . . . . ?
 C76 C75 C74 C73 0.0 . . . . ?
 C76 C75 C78 C79 155.5(11) . . . . ?
 C76 C75 C78 C80 -78.6(12) . . . . ?
 C76 C75 C78 C81 39.1(14) . . . . ?
 C76 C77 C82 C83 71.7(9) . . . . ?
 C75 C76 C77 C72 0.0 . . . . ?
 C75 C76 C77 C82 174.7(8) . . . . ?
 C75 C74 C73 C72 0.0 . . . . ?
 C75 C74 C73 C137 170.1(8) . . . . ?
 C74 C75 C78 C79 -38.0(16) . . . . ?
 C74 C75 C78 C80 87.9(11) . . . . ?
 C74 C75 C78 C81 -154.4(10) . . . . ?
 C74 C73 C72 O7 175.6(8) . . . . ?
 C74 C73 C72 C77 0.0 . . . . ?
 C74 C73 C137 C131 -97.3(9) . . . . ?
 C73 C72 C77 C76 0.0 . . . . ?
 C73 C72 C77 C82 -174.6(8) . . . . ?
 C72 C73 C137 C131 72.8(10) . . . . ?
 C72 C77 C82 C83 -113.6(8) . . . . ?
 C77 C76 C75 C74 0.0 . . . . ?
 C77 C76 C75 C78 165.7(11) . . . . ?
 C77 C82 C83 C84 -16.3(14) . . . . ?
 C77 C82 C83 C88 172.3(7) . . . . ?
 C78 C75 C74 C73 -167.4(9) . . . . ?
 C82 C83 C84 C85 177.9(9) . . . . ?
 C82 C83 C88 O8 1.4(11) . . . . ?
 C82 C83 C88 C87 176.6(10) . . . . ?
 C83 C84 C85 C86 9.0(16) . . . . ?
 C83 C84 C85 C89 -175.7(9) . . . . ?
 C84 C83 C88 O8 -171.2(8) . . . . ?
 C84 C83 C88 C87 4.0(16) . . . . ?
 C84 C85 C86 C87 -0.2(17) . . . . ?
 C84 C85 C89 C90 -72.5(17) . . . . ?
 C84 C85 C89 C91 166.5(12) . . . . ?
 C84 C85 C89 C92 52.5(15) . . . . ?
 C85 C86 C87 C88 -5.8(16) . . . . ?
 C85 C86 C87 C93 177.4(10) . . . . ?
 C86 C85 C89 C90 102.6(17) . . . . ?
 C86 C85 C89 C91 -18.4(17) . . . . ?
 C86 C85 C89 C92 -132.4(13) . . . . ?
 C86 C87 C88 O8 178.5(8) . . . . ?
 C86 C87 C88 C83 3.7(15) . . . . ?
 C86 C87 C93 C94 92.5(12) . . . . ?
 C87 C93 C94 C95 -92.3(10) . . . . ?
 C87 C93 C94 C99 94.5(9) . . . . ?
 C88 C83 C84 C85 -10.6(14) . . . . ?
 C88 C87 C93 C94 -83.8(13) . . . . ?
 C89 C85 C86 C87 -175.5(10) . . . . ?
 C93 C87 C88 O8 -4.8(16) . . . . ?
 C93 C87 C88 C83 -179.6(9) . . . . ?
 C95 C96 C97 C98 0.0 . . . . ?
 C95 C96 C100 C101 -64.0(13) . . . . ?
 C95 C96 C100 C102 48.3(12) . . . . ?
 C95 C96 C100 C103 167.6(11) . . . . ?
 C96 C95 C94 C93 -173.2(7) . . . . ?
 C96 C95 C94 C99 0.0 . . . . ?
 C96 C97 C98 C99 0.0 . . . . ?
 C96 C97 C98 C104 -173.3(8) . . . . ?
 C97 C96 C100 C101 113.2(12) . . . . ?
 C97 C96 C100 C102 -134.4(10) . . . . ?
 C97 C96 C100 C103 -15.1(15) . . . . ?
 C97 C98 C99 O9 179.8(7) . . . . ?
 C97 C98 C99 C94 0.0 . . . . ?
 C97 C98 C104 C105 58.0(10) . . . . ?
 C98 C99 C94 C93 173.1(7) . . . . ?
 C98 C99 C94 C95 0.0 . . . . ?
 C98 C104 C105 C110 -103.8(9) . . . . ?
 C98 C104 C105 C106 73.0(11) . . . . ?
 C99 C98 C104 C105 -114.9(8) . . . . ?
 C94 C95 C96 C97 0.0 . . . . ?
 C94 C95 C96 C100 177.3(8) . . . . ?
 C100 C96 C97 C98 -177.3(8) . . . . ?
 C104 C98 C99 O9 -7.6(9) . . . . ?
 C104 C98 C99 C94 172.5(9) . . . . ?
 C104 C105 C106 O10 2.2(10) . . . . ?
 C104 C105 C106 C107 -176.6(9) . . . . ?
 C107 C108 C109 C110 0.0 . . . . ?
 C107 C108 C109 C111 178.5(8) . . . . ?
 C107 C115 C116 C117 -9.2(15) . . . . ?
 C107 C115 C116 C121 173.5(8) . . . . ?
 C108 C107 C106 O10 -178.5(9) . . . . ?
 C108 C107 C106 C105 0.0 . . . . ?
 C108 C107 C115 C116 77.4(9) . . . . ?
 C108 C109 C110 C105 0.0 . . . . ?
 C108 C109 C111 C112 -62.7(11) . . . . ?
 C108 C109 C111 C113 56.6(10) . . . . ?
 C108 C109 C111 C114 179.2(9) . . . . ?
 C109 C110 C105 C104 177.0(8) . . . . ?
 C109 C110 C105 C106 0.0 . . . . ?
 C110 C109 C111 C112 115.7(10) . . . . ?
 C110 C109 C111 C113 -124.9(8) . . . . ?
 C110 C109 C111 C114 -2.3(14) . . . . ?
 C110 C105 C106 O10 178.8(7) . . . . ?
 C110 C105 C106 C107 0.0 . . . . ?
 C106 C107 C108 C109 0.0 . . . . ?
 C106 C107 C115 C116 -107.6(9) . . . . ?
 C111 C109 C110 C105 -178.5(9) . . . . ?
 C115 C107 C108 C109 175.0(9) . . . . ?
 C115 C107 C106 O10 6.6(11) . . . . ?
 C115 C107 C106 C105 -175.0(9) . . . . ?
 C115 C116 C117 C118 179.5(11) . . . . ?
 C115 C116 C121 O11 -3.4(11) . . . . ?
 C115 C116 C121 C120 -175.7(9) . . . . ?
 C116 C117 C118 C119 1.2(17) . . . . ?
 C116 C117 C118 C122 -177.5(10) . . . . ?
 C117 C116 C121 O11 179.1(9) . . . . ?
 C117 C116 C121 C120 6.8(13) . . . . ?
 C117 C118 C119 C120 -2.7(15) . . . . ?
 C117 C118 C122 C123 60.5(16) . . . . ?
 C117 C118 C122 C124 -66.2(15) . . . . ?
 C117 C118 C122 C125 -176.9(12) . . . . ?
 C118 C119 C120 C121 7.7(17) . . . . ?
 C118 C119 C120 C126 173.8(9) . . . . ?
 C119 C118 C122 C123 -118.1(12) . . . . ?
 C119 C118 C122 C124 115.2(13) . . . . ?
 C119 C118 C122 C125 4.5(15) . . . . ?
 C119 C120 C121 O11 -179.0(10) . . . . ?
 C119 C120 C121 C116 -9.3(14) . . . . ?
 C119 C120 C126 C127 99.6(10) . . . . ?
 C120 C126 C127 C132 84.5(10) . . . . ?
 C120 C126 C127 C128 -95.8(9) . . . . ?
 C121 C116 C117 C118 -3.3(17) . . . . ?
 C121 C120 C126 C127 -92.5(11) . . . . ?
 C122 C118 C119 C120 176.1(10) . . . . ?
 C126 C120 C121 O11 15.2(15) . . . . ?
 C126 C120 C121 C116 -175.1(8) . . . . ?
 C126 C127 C132 O12 4.5(9) . . . . ?
 C126 C127 C132 C131 179.7(8) . . . . ?
 C126 C127 C128 C129 -179.7(7) . . . . ?
 C127 C132 C131 C130 0.0 . . . . ?
 C127 C132 C131 C137 179.0(7) . . . . ?
 C132 C127 C128 C129 0.0 . . . . ?
 C132 C131 C130 C129 0.0 . . . . ?
 C132 C131 C137 C73 -122.7(7) . . . . ?
 C131 C130 C129 C128 0.0 . . . . ?
 C131 C130 C129 C133 -179.3(8) . . . . ?
 C130 C131 C137 C73 56.4(9) . . . . ?
 C130 C129 C128 C127 0.0 . . . . ?
 C130 C129 C133 C134 -9.4(13) . . . . ?
 C130 C129 C133 C135 -128.8(13) . . . . ?
 C130 C129 C133 C136 107.5(10) . . . . ?
 C128 C127 C132 O12 -175.2(7) . . . . ?
 C128 C127 C132 C131 0.0 . . . . ?
 C128 C129 C133 C134 171.3(9) . . . . ?
 C128 C129 C133 C135 51.9(15) . . . . ?
 C128 C129 C133 C136 -71.8(11) . . . . ?
 C133 C129 C128 C127 179.3(8) . . . . ?
 C137 C73 C72 O7 5.6(9) . . . . ?
 C137 C73 C72 C77 -170.0(9) . . . . ?
 C137 C131 C130 C129 -179.1(7) . . . . ?

_smtbx_masks_special_details       ?
loop_
  _smtbx_masks_void_nr
  _smtbx_masks_void_average_x
  _smtbx_masks_void_average_y
  _smtbx_masks_void_average_z
  _smtbx_masks_void_volume
  _smtbx_masks_void_count_electrons
  _smtbx_masks_void_content
 1 -0.487 -0.250 0.018 862.9 341.9 ?
 2 0.519 0.133 0.622 7.3 0.0 ?
 3 0.722 0.400 0.433 7.3 0.0 ?
 4 0.842 0.217 0.601 11.7 0.0 ?

_smtbx_masks_void_probe_radius     1.4
_smtbx_masks_void_truncation_radius  1.2
_shelx_res_file
;
TITL 2022_12_14_mm_x6_dmso_dcm in P1 #1
    2022_12_14_mm_x6_dmso_dcm.res
    created by SHELXL-2019/2 at 14:57:45 on 04-Sep-2025
REM Best SHELXD solution FINAL CC 81.93
REM Fragments: 63 59 7 5 4 4 4 4 3 3 1 1 1 1 1 1
CELL 1.54184 13.3001 14.4711 22.2286 76.056 74.698 74.565
ZERR 1 0.0006 0.0007 0.0014 0.005 0.005 0.004
LATT -1
SFAC C H O S
UNIT 136 180 14 2
SADI O15 S2 O14 S3
ISOR 0.01 0.02
EADP O12 O7
DANG 2.7 C34 C32
SADI S2 C139 S3 C140
SADI C142 C32 C29 C33
SADI 0.04 C27 C32 C27 C33
SADI S2 C138 S3 C141
SADI 0.04 O15 C139 O14 C140
SADI 0.04 C30 C32 C31 C33
SADI 0.04 C34 C32 C35 C33
SADI 0.04 O15 C138 O14 C141
SADI 0.04 C139 C138 C140 C141
DANG 2.7 C32 C30
DANG 2.35 C45 C46
DFIX 1.54 C46 C43
DFIX 1.54 C44 C43
DFIX 1.54 C45 C43
DFIX 1.54 0.01 C43 C39
DANG 2.65 C39 C46
DANG 2.65 C39 C44
DANG 2.65 C39 C45
DANG 2.7 C141 C140
SADI C27 C142 C27 C29
SADI C142 C30 C29 C31
SADI C142 C34 C29 C35
SADI 0.04 C27 C30 C27 C31
SADI 0.04 C27 C34 C27 C35
SADI 0.04 C30 C34 C31 C35
DANG 2.7 C31 C33
DFIX 1.54 C29 C27 C29 C31 C29 C33 C29 C35
EADP C31 C30
EADP C35 C34
SIMU 0.04 0.08 1.7 S3 O14
DELU S3 O14
RIGU S3 O14
ISOR 0.001 0.002 O12 O15 O14 S2 C139 C140 C138
SIMU 0.04 0.08 1.7 C78 C79
DELU C78 C79
RIGU C78 C79
EADP C120 C121
EADP C130 C129
EADP C80 C79
EADP C74 C130
EADP C140 C141
EADP C32 C33
EADP C51 C60
EADP C6 C52
EADP C113 C114
EADP C72 C99
EADP C117 C130
EADP C81 C80
EADP C33 C35
DFIX 1.54 C20 C18
EADP C88 C106
EADP C25 C2
EADP C20 C136
EADP C83 C23
EADP C8 C9
EADP C45 C46
RIGU C54 C57
RIGU O3 C24
RIGU C78 C80
RIGU C111 C114
RIGU C89 C90
DFIX 1.54 C21 C18
DFIX 1.54 C57 C54
RIGU C100 C101
RIGU C100 C103
RIGU C100 C102
RIGU C42 C105 C110 C40 C39
EADP C110 C49
EADP C63 C48
EADP C111 C122
RIGU C122 C125
DFIX 1.54 C7 C8
EADP O9 O8
EADP O1 O2

L.S. 50
PLAN  2
SIZE 0.03 0.17 0.26
TEMP -173
CONF
HTAB O1 O13
HTAB O3 O2
HTAB O4 O13
HTAB O6 O5
HTAB O7 O15
HTAB O7 O14
HTAB O9 O8
HTAB O10 O14
HTAB O11 O12
MORE -1
BOND $H
ABIN
fmap 2
acta
REM <olex2.extras>
REM <restraints
REM  <item "olex2.restraint.adp_u_eq 0.05 C39">
REM  <item "olex2.restraint.adp_volume_similar C39 C38">
REM  <item "olex2.restraint.adp_volume_similar C39 C40">
REM  <item "olex2.restraint.adp_volume_similar C39 C41">
REM >
REM <HklSrc ".\\1">
REM </olex2.extras>

WGHT    0.168400
FVAR       0.44214   0.61823   0.50284
S1    4    0.154694    0.652882    0.740330    11.00000    0.06133    0.07601 =
         0.13642   -0.02266   -0.03242   -0.03054
O1    3   -0.061197    0.740263    0.864109    11.00000    0.06191    0.02394 =
         0.06924   -0.00245   -0.00412   -0.01797
AFIX  83
H1    2   -0.003554    0.717712    0.840560    11.00000   -1.50000
AFIX   0
O2    3   -0.281570    0.627682    0.851327    11.00000    0.06191    0.02394 =
         0.06924   -0.00245   -0.00412   -0.01797
AFIX 147
H2    2   -0.315959    0.656361    0.881609    11.00000   -1.50000
AFIX   0
O3    3   -0.125447    0.464280    0.847537    11.00000    0.03789    0.08457 =
         0.05667    0.00864   -0.01906   -0.01145
AFIX 147
H3    2   -0.166365    0.519690    0.846868    11.00000   -1.50000
AFIX   0
O4    3    0.244792    0.439173    0.857588    11.00000    0.03574    0.03256 =
         0.12201   -0.02833   -0.03026    0.01689
AFIX  83
H4    2    0.204881    0.479879    0.835316    11.00000   -1.50000
AFIX   0
O5    3    0.442563    0.560376    0.849134    11.00000    0.04821    0.06073 =
         0.09659   -0.01647   -0.02272   -0.00922
AFIX 147
H5    2    0.435327    0.512354    0.878669    11.00000   -1.50000
AFIX   0
O6    3    0.306072    0.731693    0.853681    11.00000    0.03601    0.06260 =
         0.09325   -0.00540   -0.03619    0.00608
AFIX 147
H6    2    0.351761    0.679016    0.852550    11.00000   -1.50000
AFIX   0

O13   3    0.115051    0.615729    0.808098    11.00000    0.04341    0.04785 =
         0.06855   -0.00827   -0.00600   -0.02014
C1    1   -0.085735    0.840951    0.847127    11.00000    0.06674    0.04789 =
         0.05291   -0.03183   -0.02164   -0.00065
C2    1   -0.006025    0.889323    0.840235    11.00000    0.04282    0.06166 =
         0.07190   -0.01870   -0.02303   -0.01613
C3    1   -0.033443    0.992944    0.826911    11.00000    0.03814    0.03000 =
         0.06290   -0.01322   -0.01415   -0.00060
AFIX  43
H3A   2    0.019213    1.026466    0.826601    11.00000   -1.20000
AFIX   0
C4    1   -0.131290    1.050057    0.814188    11.00000    0.07567    0.08049 =
         0.11084   -0.01910   -0.02369   -0.01918
C5    1   -0.214718    0.994122    0.829503    11.00000    0.03782    0.02995 =
         0.08569    0.00076   -0.02872   -0.01806
AFIX  43
H5A   2   -0.285970    1.028446    0.828217    11.00000   -1.20000
AFIX   0
C6    1   -0.193445    0.890316    0.846258    11.00000    0.04170    0.06126 =
         0.06828   -0.01541   -0.02010   -0.02283
C7    1   -0.149226    1.155982    0.800266    11.00000    0.08541    0.07071 =
         0.09841   -0.01405   -0.01354   -0.00907
C8    1   -0.127206    1.197176    0.844597    11.00000    0.08582    0.08083 =
         0.15667   -0.02118   -0.05072   -0.00575
AFIX 137
H8A   2   -0.165989    1.173075    0.887111    11.00000   -1.50000
H8B   2   -0.149798    1.268333    0.834538    11.00000   -1.50000
H8C   2   -0.050339    1.179101    0.843330    11.00000   -1.50000
AFIX   0
C9    1   -0.084801    1.190999    0.739124    11.00000    0.08582    0.08083 =
         0.15667   -0.02118   -0.05072   -0.00575
AFIX 137
H9A   2   -0.110161    1.261521    0.726938    11.00000   -1.50000
H9B   2   -0.090967    1.158041    0.706988    11.00000   -1.50000
H9C   2   -0.009941    1.176989    0.742318    11.00000   -1.50000
AFIX   0
C10   1   -0.267651    1.196835    0.798475    11.00000    0.07519    0.04378 =
         0.19537    0.01955   -0.03859    0.01086
AFIX 137
H10A  2   -0.285864    1.266679    0.799695    11.00000   -1.50000
H10B  2   -0.311729    1.162810    0.835222    11.00000   -1.50000
H10C  2   -0.280938    1.187087    0.759364    11.00000   -1.50000
AFIX   0
C11   1   -0.268639    0.829281    0.853081    11.00000    0.05916    0.05142 =
         0.05863   -0.01606   -0.02602   -0.02353
AFIX  23
H11A  2   -0.342230    0.867592    0.864917    11.00000   -1.20000
H11B  2   -0.257174    0.773229    0.888117    11.00000   -1.20000
AFIX   0
C12   1   -0.258612    0.792255    0.795199    11.00000    0.01394    0.04663 =
         0.04602   -0.01162   -0.00555    0.01164
C13   1   -0.241860    0.844704    0.734255    11.00000    0.06040    0.06084 =
         0.06896   -0.00745   -0.02391   -0.01339
AFIX  43
H13   2   -0.228920    0.907426    0.730870    11.00000   -1.20000
AFIX   0
C14   1   -0.240701    0.822950    0.680111    11.00000    0.06210    0.02961 =
         0.05253    0.00116   -0.01191   -0.01219
C15   1   -0.242224    0.720915    0.684146    11.00000    0.02328    0.05925 =
         0.07258   -0.01825   -0.02074    0.00453
AFIX  43
H15   2   -0.235499    0.697092    0.646694    11.00000   -1.20000
AFIX   0
C16   1   -0.253554    0.658545    0.743000    11.00000    0.02506    0.05938 =
         0.05492   -0.01871   -0.00924   -0.01670
C17   1   -0.264236    0.693480    0.798359    11.00000    0.04179    0.06403 =
         0.05272   -0.00720   -0.01238   -0.01046
C18   1   -0.242170    0.887722    0.621002    11.00000    0.12546    0.10683 =
         0.12777   -0.02944   -0.03725   -0.02940
C19   1   -0.243535    0.996741    0.623770    11.00000    0.20164    0.03506 =
         0.06476    0.00177   -0.03369   -0.03760
AFIX 137
H19A  2   -0.301853    1.018925    0.658110    11.00000   -1.50000
H19B  2   -0.254229    1.039031    0.583285    11.00000   -1.50000
H19C  2   -0.175365    0.999517    0.631621    11.00000   -1.50000
AFIX   0
C20   1   -0.350839    0.896487    0.599103    11.00000    0.14143    0.11021 =
         0.10558    0.02755   -0.07401   -0.02142
AFIX 137
H20A  2   -0.379015    0.837715    0.619020    11.00000   -1.50000
H20B  2   -0.336250    0.903319    0.552851    11.00000   -1.50000
H20C  2   -0.403476    0.953770    0.612094    11.00000   -1.50000
AFIX   0
C21   1   -0.144615    0.863804    0.572582    11.00000    0.16522    0.06667 =
         0.10577    0.00382   -0.06386   -0.05625
AFIX 137
H21A  2   -0.084045    0.833777    0.593201    11.00000   -1.50000
H21B  2   -0.130940    0.923559    0.542965    11.00000   -1.50000
H21C  2   -0.153886    0.818147    0.549333    11.00000   -1.50000
AFIX   0
C22   1   -0.237199    0.555416    0.742861    11.00000    0.05452    0.05010 =
         0.05709   -0.00900   -0.02891   -0.01639
AFIX  23
H22A  2   -0.267413    0.550042    0.707949    11.00000   -1.20000
H22B  2   -0.281227    0.527140    0.782925    11.00000   -1.20000
AFIX   0
C23   1   -0.119749    0.486185    0.735815    11.00000    0.04759    0.03051 =
         0.06366   -0.00544   -0.01377   -0.02861
C24   1   -0.081262    0.451795    0.790591    11.00000    0.03211    0.03608 =
         0.04930    0.00185    0.00080   -0.00971
C25   1    0.029319    0.395247    0.778140    11.00000    0.04282    0.06166 =
         0.07190   -0.01870   -0.02303   -0.01613
C26   1    0.082610    0.382216    0.721043    11.00000    0.03040    0.03153 =
         0.05087   -0.01558   -0.00339   -0.01060
PART 1
AFIX  43
H26   2    0.155191    0.348340    0.716225    11.00000   -1.20000
AFIX   0
PART 0
C27   1    0.041818    0.413184    0.669800    11.00000    0.06556    0.05249 =
         0.08207   -0.01522   -0.01482   -0.02714
C28   1   -0.069425    0.470657    0.680054    11.00000    0.03619    0.05205 =
         0.05280   -0.01025   -0.00220   -0.03446
PART 1
AFIX  43
H28   2   -0.103768    0.496178    0.645252    11.00000   -1.20000
AFIX   0
PART 0
C36   1    0.085268    0.356751    0.838822    11.00000    0.03803    0.04980 =
         0.06003    0.00529   -0.00609   -0.00643
AFIX  23
H36A  2    0.074463    0.413061    0.859532    11.00000   -1.20000
H36B  2    0.045982    0.309567    0.869404    11.00000   -1.20000
AFIX   0
C37   1    0.192992    0.312943    0.829319    11.00000    0.04584    0.04968 =
         0.06896   -0.00544   -0.01369   -0.00147
C38   1    0.225516    0.219990    0.817528    11.00000    0.05160    0.03281 =
         0.10347   -0.01829   -0.03343    0.00241
AFIX  43
H38   2    0.172453    0.188529    0.815673    11.00000   -1.20000
AFIX   0
C39   1    0.333834    0.166862    0.807796    11.00000    0.11913    0.10752 =
         0.15428   -0.04006   -0.05401   -0.03272
C40   1    0.405100    0.214750    0.813710    11.00000    0.07906    0.06853 =
         0.09775   -0.03328   -0.03499   -0.01248
AFIX  43
H40   2    0.478876    0.184629    0.805324    11.00000   -1.20000
AFIX   0
C41   1    0.374266    0.307532    0.831813    11.00000    0.05370    0.02625 =
         0.06111   -0.00608   -0.02602   -0.00609
C42   1    0.270570    0.354817    0.838814    11.00000    0.03322    0.03718 =
         0.04312    0.01338   -0.00999   -0.01075
C43   1    0.351101    0.058703    0.802444    11.00000    0.08382    0.07523 =
         0.09361   -0.03549   -0.02819   -0.01448
C44   1    0.283992   -0.001065    0.858250    11.00000    0.08718    0.04937 =
         0.10260   -0.01190   -0.04909   -0.02789
AFIX 137
H44A  2    0.303407   -0.001734    0.897951    11.00000   -1.50000
H44B  2    0.298090   -0.068061    0.851214    11.00000   -1.50000
H44C  2    0.207966    0.028736    0.860939    11.00000   -1.50000
AFIX   0
C45   1    0.470369    0.008989    0.798609    11.00000    0.08368    0.05242 =
         0.17784   -0.04664   -0.05713    0.02105
AFIX 137
H45A  2    0.513759    0.042375    0.761161    11.00000   -1.50000
H45B  2    0.481425   -0.059500    0.795366    11.00000   -1.50000
H45C  2    0.491499    0.012592    0.836872    11.00000   -1.50000
AFIX   0
C46   1    0.318525    0.056738    0.741096    11.00000    0.08368    0.05242 =
         0.17784   -0.04664   -0.05713    0.02105
AFIX 137
H46A  2    0.240503    0.073235    0.747568    11.00000   -1.50000
H46B  2    0.345811   -0.008613    0.730541    11.00000   -1.50000
H46C  2    0.348590    0.104343    0.706252    11.00000   -1.50000
AFIX   0
C47   1    0.456819    0.352716    0.842428    11.00000    0.06841    0.05197 =
         0.08177   -0.00627   -0.03255   -0.03003
AFIX  23
H47A  2    0.428314    0.380849    0.881548    11.00000   -1.20000
H47B  2    0.521561    0.301578    0.848349    11.00000   -1.20000
AFIX   0
C48   1    0.485980    0.431019    0.787410    11.00000    0.03768    0.03396 =
         0.05018   -0.00369   -0.01013   -0.00992
C49   1    0.524098    0.407705    0.727153    11.00000    0.04559    0.04807 =
         0.08386   -0.00904   -0.01913   -0.01249
AFIX  43
H49   2    0.532538    0.341772    0.723705    11.00000   -1.20000
AFIX   0
C50   1    0.550632    0.472499    0.672013    11.00000    0.05277    0.08172 =
         0.05109    0.00737    0.01024   -0.01401
C51   1    0.534337    0.568956    0.681245    11.00000    0.04304    0.06059 =
         0.08139   -0.00965   -0.01318   -0.04136
AFIX  43
H51   2    0.549699    0.617952    0.645233    11.00000   -1.20000
AFIX   0
C52   1    0.499743    0.593596    0.735999    11.00000    0.04170    0.06126 =
         0.06828   -0.01541   -0.02010   -0.02283
C53   1    0.477117    0.529472    0.792657    11.00000    0.04698    0.03530 =
         0.05740    0.01770   -0.02658   -0.03200
C54   1    0.596669    0.437270    0.608218    11.00000    0.06029    0.07935 =
         0.07215   -0.02276   -0.00381   -0.01092
C55   1    0.711952    0.448696    0.586390    11.00000    0.02076    0.13848 =
         0.08816   -0.03875    0.00341    0.01391
AFIX 137
H55A  2    0.713780    0.517730    0.579761    11.00000   -1.50000
H55B  2    0.744165    0.424517    0.546527    11.00000   -1.50000
H55C  2    0.752127    0.411196    0.618830    11.00000   -1.50000
AFIX   0
C56   1    0.594679    0.326999    0.615453    11.00000    0.08665    0.12395 =
         0.10767   -0.04645   -0.00278   -0.00876
AFIX 137
H56A  2    0.620903    0.289432    0.653354    11.00000   -1.50000
H56B  2    0.640514    0.301813    0.577919    11.00000   -1.50000
H56C  2    0.521378    0.320984    0.619599    11.00000   -1.50000
AFIX   0
C57   1    0.532766    0.505544    0.558131    11.00000    0.09275    0.14486 =
         0.13293    0.02023   -0.03897   -0.04263
AFIX 137
H57A  2    0.458576    0.498046    0.570534    11.00000   -1.50000
H57B  2    0.565358    0.487740    0.516345    11.00000   -1.50000
H57C  2    0.534439    0.573500    0.556220    11.00000   -1.50000
AFIX   0
C58   1    0.482891    0.699777    0.746740    11.00000    0.04006    0.07532 =
         0.08770   -0.00328   -0.02263   -0.01934
AFIX  23
H58A  2    0.492822    0.696164    0.789911    11.00000   -1.20000
H58B  2    0.539686    0.729743    0.716273    11.00000   -1.20000
AFIX   0
C59   1    0.377830    0.766129    0.740070    11.00000    0.04635    0.04613 =
         0.07405    0.00511   -0.03227   -0.00449
C60   1    0.356072    0.815757    0.679824    11.00000    0.04304    0.06059 =
         0.08139   -0.00965   -0.01318   -0.04136
AFIX  43
H60   2    0.411148    0.807877    0.643040    11.00000   -1.20000
AFIX   0
C61   1    0.254990    0.876801    0.672455    11.00000    0.05878    0.04023 =
         0.07064   -0.00615   -0.01015   -0.03844
C62   1    0.178959    0.882009    0.724766    11.00000    0.05252    0.03637 =
         0.07342   -0.00795   -0.01343   -0.02331
AFIX  43
H62   2    0.111147    0.920699    0.718854    11.00000   -1.20000
AFIX   0
C63   1    0.185227    0.838107    0.787577    11.00000    0.03768    0.03396 =
         0.05018   -0.00369   -0.01013   -0.00992
C64   1    0.286049    0.774571    0.789477    11.00000    0.05819    0.05867 =
         0.05808    0.00810   -0.02463   -0.01745
C65   1    0.235918    0.926270    0.610508    11.00000    0.05307    0.03574 =
         0.04101   -0.00912   -0.01188   -0.00488
C66   1    0.321178    0.915063    0.551753    11.00000    0.09380    0.04206 =
         0.07470    0.00885   -0.02026   -0.02130
AFIX 137
H66A  2    0.289657    0.941979    0.514332    11.00000   -1.50000
H66B  2    0.353922    0.845755    0.552252    11.00000   -1.50000
H66C  2    0.375779    0.950118    0.550208    11.00000   -1.50000
AFIX   0
C67   1    0.135594    0.899439    0.599168    11.00000    0.09818    0.05142 =
         0.10026    0.01276   -0.05682   -0.02165
AFIX 137
H67A  2    0.070743    0.930120    0.626529    11.00000   -1.50000
H67B  2    0.143222    0.828488    0.609293    11.00000   -1.50000
H67C  2    0.130577    0.923065    0.554646    11.00000   -1.50000
AFIX   0
C68   1    0.192562    1.043496    0.606834    11.00000    0.05849    0.02933 =
         0.05220    0.00217   -0.02060   -0.01344
AFIX 137
H68A  2    0.134534    1.056018    0.643600    11.00000   -1.50000
H68B  2    0.166078    1.072188    0.567768    11.00000   -1.50000
H68C  2    0.250995    1.072796    0.606925    11.00000   -1.50000
AFIX   0
C69   1    0.101233    0.840111    0.847598    11.00000    0.05122    0.05925 =
         0.06223   -0.01122   -0.03489   -0.00805
AFIX  23
H69A  2    0.100206    0.772011    0.869434    11.00000   -1.20000
H69B  2    0.122164    0.872145    0.875630    11.00000   -1.20000
AFIX   0

C70   1    0.043332    0.660384    0.705074    11.00000    0.09899    0.12518 =
         0.12951   -0.01459   -0.02843   -0.08068
AFIX 137
H70A  2    0.034099    0.594521    0.707504    11.00000   -1.50000
H70B  2    0.057842    0.692788    0.660548    11.00000   -1.50000
H70C  2   -0.021971    0.697886    0.728166    11.00000   -1.50000
AFIX   0
C71   1    0.251795    0.560337    0.700063    11.00000    0.04435    0.08553 =
         0.05550    0.01362   -0.01094   -0.02730
AFIX 137
H71A  2    0.314982    0.539070    0.718825    11.00000   -1.50000
H71B  2    0.272577    0.587664    0.654916    11.00000   -1.50000
H71C  2    0.220133    0.504424    0.704755    11.00000   -1.50000
AFIX   0

PART 1
C30   1    0.033348    0.457738    0.548473    31.00000    0.09381    0.09275 =
         0.07246   -0.02420   -0.02747   -0.01556
AFIX 137
H30A  2   -0.033016    0.435958    0.554664    31.00000   -1.50000
H30B  2    0.079108    0.445747    0.507415    31.00000   -1.50000
H30C  2    0.016699    0.527643    0.549310    31.00000   -1.50000
AFIX   0
C32   1    0.206061    0.433864    0.585906    31.00000    0.07138    0.04454 =
         0.07009   -0.01863   -0.00896   -0.02347
AFIX  33
H32A  2    0.242866    0.427075    0.542255    31.00000   -1.50000
H32B  2    0.192990    0.502068    0.590325    31.00000   -1.50000
H32C  2    0.250568    0.392505    0.615225    31.00000   -1.50000
AFIX   0
C34   1    0.128243    0.288134    0.598955    31.00000    0.07138    0.04454 =
         0.07009   -0.01863   -0.00896   -0.02347
AFIX 137
H34A  2    0.104486    0.276439    0.563832    31.00000   -1.50000
H34B  2    0.096220    0.250262    0.638905    31.00000   -1.50000
H34C  2    0.206220    0.268134    0.591986    31.00000   -1.50000
AFIX   0
C142  1    0.092401    0.400456    0.602416    31.00000    0.03287    0.04728 =
         0.05822   -0.00178   -0.00071   -0.01464
PART 2
C29   1    0.102873    0.391710    0.604515   -31.00000    0.06532    0.06727 =
         0.07718   -0.00464   -0.00564   -0.02499
C31   1    0.126563    0.488089    0.559463   -31.00000    0.09381    0.09275 =
         0.07246   -0.02420   -0.02747   -0.01556
AFIX 137
H31A  2    0.059115    0.534789    0.555378   -31.00000   -1.50000
H31B  2    0.165986    0.473968    0.517581   -31.00000   -1.50000
H31C  2    0.169447    0.515957    0.577173   -31.00000   -1.50000
AFIX   0
C33   1    0.215798    0.317904    0.609096   -31.00000    0.07138    0.04454 =
         0.07009   -0.01863   -0.00896   -0.02347
AFIX 137
H33A  2    0.256371    0.345032    0.628896   -31.00000   -1.50000
H33B  2    0.256141    0.308712    0.566400   -31.00000   -1.50000
H33C  2    0.203762    0.254947    0.634788   -31.00000   -1.50000
AFIX   0
C35   1    0.049261    0.325409    0.581858   -31.00000    0.07138    0.04454 =
         0.07009   -0.01863   -0.00896   -0.02347
AFIX 137
H35A  2    0.094085    0.305876    0.542343   -31.00000   -1.50000
H35B  2   -0.021283    0.361836    0.574557   -31.00000   -1.50000
H35C  2    0.041546    0.267164    0.614545   -31.00000   -1.50000
AFIX   0

PART 0
O7    3    0.308656    1.171014    0.172553    11.00000    0.04903    0.04793 =
         0.05473   -0.00947   -0.01496   -0.01289
AFIX  83
H7    2    0.310346    1.127971    0.205476    11.00000   -1.50000
AFIX   0
O8    3    0.671380    1.157990    0.183930    11.00000    0.03933    0.05762 =
         0.06479   -0.01692   -0.00402   -0.03015
AFIX 147
H8    2    0.715748    1.194072    0.171313    11.00000   -1.50000
AFIX   0
O9    3    0.812105    0.983733    0.178280    11.00000    0.03933    0.05762 =
         0.06479   -0.01692   -0.00402   -0.03015
AFIX 147
H9    2    0.787329    1.041523    0.183910    11.00000   -1.50000
AFIX   0
O10   3    0.621276    0.879387    0.168982    11.00000    0.04931    0.05871 =
         0.11425   -0.03790   -0.01942    0.00168
AFIX  83
H10   2    0.565273    0.908810    0.190466    11.00000   -1.50000
AFIX   0
O11   3    0.239660    0.885757    0.182576    11.00000    0.05326    0.04026 =
         0.08322   -0.01508   -0.02080   -0.02613
AFIX 147
H11   2    0.201981    0.942617    0.181215    11.00000   -1.50000
AFIX   0
O12   3    0.100675    1.056752    0.183905    11.00000    0.04903    0.04793 =
         0.05473   -0.00947   -0.01496   -0.01289
AFIX 147
H12   2    0.100184    1.105210    0.154148    11.00000   -1.50000
AFIX  66
C76   1    0.315327    1.395866    0.225234    11.00000    0.08366    0.08377 =
         0.12261   -0.02745   -0.04777   -0.03885
AFIX  43
H76   2    0.364226    1.423765    0.235590    11.00000   -1.20000
AFIX  65
C75   1    0.208806    1.443982    0.230568    11.00000    0.06083    0.03472 =
         0.10084   -0.02042   -0.05419   -0.00181
C74   1    0.137260    1.403161    0.215417    11.00000    0.03941    0.05226 =
         0.06878   -0.01054   -0.02732   -0.00261
AFIX  43
H74   2    0.064458    1.436046    0.219062    11.00000   -1.20000
AFIX  65
C73   1    0.172236    1.314225    0.194931    11.00000    0.03895    0.05927 =
         0.06013   -0.00082   -0.02280   -0.02061
C72   1    0.278757    1.266108    0.189597    11.00000    0.04956    0.03633 =
         0.07527   -0.01620   -0.02195   -0.02189
C77   1    0.350304    1.306928    0.204748    11.00000    0.04309    0.03900 =
         0.06822   -0.01618   -0.04172   -0.00247
AFIX   0
C78   1    0.149776    1.535284    0.268245    11.00000    0.09442    0.06929 =
         0.12690   -0.04357   -0.04607   -0.02890
C79   1    0.059214    1.594538    0.245119    11.00000    0.11913    0.08990 =
         0.16499   -0.05120   -0.05470   -0.02434
AFIX 137
H79A  2    0.064545    1.585197    0.202070    11.00000   -1.50000
H79B  2    0.056298    1.663179    0.244377    11.00000   -1.50000
H79C  2   -0.005724    1.576145    0.272942    11.00000   -1.50000
AFIX   0
C80   1    0.120704    1.500837    0.340588    11.00000    0.11913    0.08990 =
         0.16499   -0.05120   -0.05470   -0.02434
AFIX 137
H80A  2    0.063531    1.464980    0.350972    11.00000   -1.50000
H80B  2    0.096427    1.557543    0.361621    11.00000   -1.50000
H80C  2    0.183654    1.458070    0.355202    11.00000   -1.50000
AFIX   0
C81   1    0.241927    1.595635    0.250077    11.00000    0.11913    0.08990 =
         0.16499   -0.05120   -0.05470   -0.02434
AFIX 137
H81A  2    0.310821    1.550385    0.252408    11.00000   -1.50000
H81B  2    0.226703    1.640206    0.279848    11.00000   -1.50000
H81C  2    0.244629    1.633233    0.206862    11.00000   -1.50000
AFIX   0
C82   1    0.481619    1.255352    0.192679    11.00000    0.05618    0.05479 =
         0.06872   -0.01800   -0.01901   -0.03659
AFIX  23
H82A  2    0.496528    1.201086    0.169485    11.00000   -1.20000
H82B  2    0.522866    1.304190    0.166384    11.00000   -1.20000
AFIX   0
C83   1    0.514430    1.219050    0.252087    11.00000    0.04759    0.03051 =
         0.06366   -0.00544   -0.01377   -0.02861
C84   1    0.461450    1.240958    0.311483    11.00000    0.05418    0.06463 =
         0.09037   -0.01188   -0.01735   -0.03194
AFIX  43
H84   2    0.395340    1.287147    0.315667    11.00000   -1.20000
AFIX   0
C85   1    0.505013    1.194991    0.366345    11.00000    0.03706    0.04398 =
         0.04825   -0.00790    0.00257   -0.01696
C86   1    0.603677    1.141256    0.357659    11.00000    0.06517    0.05492 =
         0.04615   -0.00228   -0.00967   -0.02081
AFIX  43
H86   2    0.631872    1.111233    0.394461    11.00000   -1.20000
AFIX   0
C87   1    0.673633    1.123927    0.295870    11.00000    0.04684    0.03201 =
         0.04922   -0.00572   -0.01214    0.00002
C88   1    0.619957    1.163116    0.248713    11.00000    0.03505    0.04140 =
         0.07472   -0.02146   -0.01499   -0.01593
C89   1    0.441337    1.214222    0.434327    11.00000    0.04979    0.06864 =
         0.06971   -0.01960   -0.00299   -0.01461
C90   1    0.441022    1.314023    0.440993    11.00000    0.22440    0.11465 =
         0.15587   -0.05921    0.01852   -0.06739
AFIX 137
H90A  2    0.513700    1.318113    0.440312    11.00000   -1.50000
H90B  2    0.393976    1.328243    0.481281    11.00000   -1.50000
H90C  2    0.415181    1.361542    0.405781    11.00000   -1.50000
AFIX   0
C91   1    0.481145    1.148731    0.486050    11.00000    0.12682    0.09754 =
         0.06951   -0.02776    0.02599   -0.05217
AFIX 137
H91A  2    0.502337    1.082262    0.477237    11.00000   -1.50000
H91B  2    0.425314    1.151271    0.524886    11.00000   -1.50000
H91C  2    0.543170    1.167608    0.491608    11.00000   -1.50000
AFIX   0
C92   1    0.324912    1.192511    0.441907    11.00000    0.09050    0.14862 =
         0.13651   -0.01308    0.02751   -0.04022
AFIX 137
H92A  2    0.291913    1.233943    0.407279    11.00000   -1.50000
H92B  2    0.279674    1.206649    0.482654    11.00000   -1.50000
H92C  2    0.332668    1.123798    0.440375    11.00000   -1.50000
AFIX   0
C93   1    0.782369    1.067269    0.290599    11.00000    0.03892    0.03304 =
         0.07959   -0.01958    0.00188   -0.02457
AFIX  23
H93A  2    0.811582    1.072071    0.326073    11.00000   -1.20000
H93B  2    0.827601    1.093302    0.250291    11.00000   -1.20000
AFIX  66
C95   1    0.776295    0.891528    0.350263    11.00000    0.05257    0.06025 =
         0.05148   -0.01252   -0.01186   -0.02931
AFIX  43
H95   2    0.762575    0.915230    0.388596    11.00000   -1.20000
AFIX  65
C96   1    0.788796    0.792525    0.351964    11.00000    0.07467    0.07830 =
         0.06855   -0.00881   -0.04031   -0.01443
C97   1    0.808870    0.757845    0.295876    11.00000    0.03399    0.05056 =
         0.08331   -0.01066   -0.02441    0.00671
AFIX  43
H97   2    0.817414    0.690181    0.297039    11.00000   -1.20000
AFIX  65
C98   1    0.816445    0.822169    0.238086    11.00000    0.05735    0.07905 =
         0.06662   -0.01989   -0.02244   -0.04410
C99   1    0.803944    0.921172    0.236384    11.00000    0.04956    0.03633 =
         0.07527   -0.01620   -0.02195   -0.02189
C94   1    0.783869    0.955853    0.292472    11.00000    0.01632    0.06953 =
         0.08602    0.00409   -0.02915   -0.00687
AFIX   0
C100  1    0.785336    0.720975    0.415760    11.00000    0.07873    0.05288 =
         0.04411   -0.01201   -0.01375   -0.00046
C101  1    0.874516    0.714403    0.447675    11.00000    0.15734    0.10821 =
         0.12215    0.00127   -0.08130   -0.02188
AFIX 137
H10D  2    0.941599    0.679109    0.424698    11.00000   -1.50000
H10E  2    0.858616    0.679585    0.491539    11.00000   -1.50000
H10F  2    0.881329    0.780240    0.447543    11.00000   -1.50000
AFIX   0
C102  1    0.680427    0.763932    0.467821    11.00000    0.14131    0.05773 =
         0.03712    0.01438    0.01805    0.00995
AFIX 137
H10G  2    0.678520    0.832258    0.467373    11.00000   -1.50000
H10H  2    0.684883    0.725622    0.510250    11.00000   -1.50000
H10I  2    0.615370    0.759511    0.456859    11.00000   -1.50000
AFIX   0
C103  1    0.776211    0.617938    0.417477    11.00000    0.14485    0.07170 =
         0.10739   -0.01304   -0.04254   -0.02253
AFIX 137
H10J  2    0.724880    0.620136    0.392344    11.00000   -1.50000
H10K  2    0.751703    0.587099    0.461465    11.00000   -1.50000
H10L  2    0.846160    0.580083    0.399730    11.00000   -1.50000
AFIX   0
C104  1    0.825614    0.777139    0.182719    11.00000    0.06128    0.04531 =
         0.07513   -0.01465   -0.00793    0.00443
AFIX  23
H10M  2    0.892771    0.726859    0.177772    11.00000   -1.20000
H10N  2    0.829776    0.827862    0.143815    11.00000   -1.20000
AFIX  66
C107  1    0.545573    0.725369    0.194533    11.00000    0.04799    0.03942 =
         0.05683   -0.00270    0.00149   -0.00556
C108  1    0.569825    0.624183    0.210343    11.00000    0.06747    0.06725 =
         0.11510   -0.00445   -0.02889   -0.03531
AFIX  43
H108  2    0.515839    0.588642    0.217457    11.00000   -1.20000
AFIX  65
C109  1    0.673066    0.574996    0.215744    11.00000    0.05600    0.03040 =
         0.04890    0.00854   -0.02639   -0.02462
C110  1    0.752056    0.626996    0.205335    11.00000    0.04559    0.04807 =
         0.08386   -0.00904   -0.01913   -0.01249
AFIX  43
H110  2    0.822617    0.593379    0.209026    11.00000   -1.20000
AFIX  65
C105  1    0.727805    0.728183    0.189525    11.00000    0.07005    0.03673 =
         0.06638   -0.01730   -0.00649   -0.01903
C106  1    0.624564    0.777371    0.184124    11.00000    0.03505    0.04140 =
         0.07472   -0.02146   -0.01499   -0.01593
AFIX   0
C111  1    0.698598    0.458843    0.235643    11.00000    0.05448    0.05486 =
         0.07256   -0.00455   -0.02012   -0.02200
C112  1    0.632129    0.436969    0.300699    11.00000    0.12664    0.05510 =
         0.08959   -0.00720    0.00062   -0.03221
AFIX 137
H11C  2    0.656543    0.461773    0.330422    11.00000   -1.50000
H11D  2    0.638990    0.366286    0.313878    11.00000   -1.50000
H11E  2    0.557201    0.468480    0.300522    11.00000   -1.50000
AFIX   0
C113  1    0.663012    0.416115    0.182809    11.00000    0.06927    0.04368 =
         0.11171   -0.02737   -0.02774   -0.02124
AFIX 137
H11F  2    0.688097    0.450860    0.140011    11.00000   -1.50000
H11G  2    0.585066    0.426095    0.191789    11.00000   -1.50000
H11H  2    0.694974    0.346299    0.185600    11.00000   -1.50000
AFIX   0
C114  1    0.810111    0.408822    0.240085    11.00000    0.06927    0.04368 =
         0.11171   -0.02737   -0.02774   -0.02124
AFIX 137
H11I  2    0.856289    0.414503    0.197563    11.00000   -1.50000
H11J  2    0.812909    0.339776    0.258747    11.00000   -1.50000
H11K  2    0.834732    0.439173    0.266878    11.00000   -1.50000
AFIX   0
C115  1    0.428620    0.781277    0.182731    11.00000    0.07011    0.04894 =
         0.06903   -0.00768   -0.02696   -0.01355
AFIX  23
H11L  2    0.430187    0.848528    0.159261    11.00000   -1.20000
H11M  2    0.405370    0.746864    0.157095    11.00000   -1.20000
AFIX   0
C116  1    0.350272    0.783992    0.247348    11.00000    0.04010    0.03272 =
         0.08420   -0.00059   -0.01854   -0.02432
C117  1    0.367873    0.737564    0.303935    11.00000    0.03941    0.05226 =
         0.06878   -0.01054   -0.02732   -0.00261
AFIX  43
H117  2    0.436843    0.697269    0.305064    11.00000   -1.20000
AFIX   0
C118  1    0.297851    0.741494    0.360384    11.00000    0.04720    0.03415 =
         0.06940    0.00040   -0.01063   -0.00322
C119  1    0.192356    0.804721    0.352924    11.00000    0.06471    0.03936 =
         0.09013   -0.01355   -0.01651   -0.01584
AFIX  43
H119  2    0.135432    0.811195    0.388981    11.00000   -1.20000
AFIX   0
C120  1    0.177544    0.852244    0.295841    11.00000    0.03293    0.03082 =
         0.04797    0.00018   -0.01576   -0.02485
C121  1    0.241355    0.844250    0.242081    11.00000    0.03293    0.03082 =
         0.04797    0.00018   -0.01576   -0.02485
C122  1    0.321441    0.687449    0.430026    11.00000    0.05448    0.05486 =
         0.07256   -0.00455   -0.02012   -0.02200
C123  1    0.405547    0.723063    0.439982    11.00000    0.09136    0.07222 =
         0.09226   -0.03470   -0.04581   -0.01148
AFIX 137
H12A  2    0.423309    0.689197    0.480905    11.00000   -1.50000
H12B  2    0.382033    0.793262    0.439947    11.00000   -1.50000
H12C  2    0.468748    0.711058    0.405896    11.00000   -1.50000
AFIX   0
C124  1    0.339845    0.579138    0.424964    11.00000    0.11131    0.06999 =
         0.17024   -0.01642   -0.05294    0.00409
AFIX 137
H12D  2    0.272930    0.565543    0.422334    11.00000   -1.50000
H12E  2    0.363912    0.537313    0.462528    11.00000   -1.50000
H12F  2    0.394347    0.565978    0.386826    11.00000   -1.50000
AFIX   0
C125  1    0.218284    0.709347    0.476549    11.00000    0.08319    0.11117 =
         0.07603    0.00656   -0.02761   -0.01525
AFIX  33
H12G  2    0.164705    0.683075    0.466997    11.00000   -1.50000
H12H  2    0.228682    0.679229    0.519570    11.00000   -1.50000
H12I  2    0.193767    0.780106    0.473613    11.00000   -1.50000
AFIX   0
C126  1    0.057960    0.907579    0.294424    11.00000    0.06703    0.02502 =
         0.07317    0.00731   -0.01219   -0.02071
AFIX  23
H12J  2    0.038828    0.900806    0.255812    11.00000   -1.20000
H12K  2    0.008872    0.879375    0.331996    11.00000   -1.20000
AFIX  66
C127  1    0.047841    1.019105    0.294676    11.00000    0.04554    0.07081 =
         0.07596   -0.00364   -0.01594   -0.01707
C132  1    0.072759    1.087773    0.240585    11.00000    0.02928    0.05873 =
         0.06648   -0.00697   -0.01893   -0.00493
C131  1    0.060795    1.184242    0.245493    11.00000    0.03959    0.05710 =
         0.08785   -0.00227   -0.03037   -0.02317
C130  1    0.023914    1.212044    0.304491    11.00000    0.03941    0.05226 =
         0.06878   -0.01054   -0.02732   -0.00261
AFIX  43
H130  2    0.015738    1.277977    0.307845    11.00000   -1.20000
AFIX  65
C129  1   -0.001004    1.143377    0.358582    11.00000    0.03941    0.05226 =
         0.06878   -0.01054   -0.02732   -0.00261
C128  1    0.010959    1.046907    0.353675    11.00000    0.04142    0.06636 =
         0.06454   -0.00141   -0.02348    0.00998
AFIX  43
H128  2   -0.006071    0.999976    0.390644    11.00000   -1.20000
AFIX   0
C133  1   -0.042554    1.166501    0.424259    11.00000    0.06139    0.07984 =
         0.08424    0.00900   -0.03605   -0.02189
C134  1   -0.037001    1.273795    0.426808    11.00000    0.12477    0.11721 =
         0.04068   -0.02502   -0.02652    0.00846
AFIX 137
H13A  2   -0.087163    1.321310    0.403183    11.00000   -1.50000
H13B  2    0.035615    1.283599    0.407747    11.00000   -1.50000
H13C  2   -0.056030    1.282647    0.471067    11.00000   -1.50000
AFIX   0
C135  1    0.007070    1.110135    0.475274    11.00000    0.09112    0.11894 =
         0.06853   -0.00917   -0.01697    0.01372
AFIX 137
H13D  2    0.070133    1.133909    0.474114    11.00000   -1.50000
H13E  2    0.028643    1.041456    0.470830    11.00000   -1.50000
H13F  2   -0.043595    1.116456    0.515798    11.00000   -1.50000
AFIX   0
C136  1   -0.170059    1.162226    0.445927    11.00000    0.14143    0.11021 =
         0.10558    0.02755   -0.07401   -0.02142
AFIX 137
H13G  2   -0.192931    1.155785    0.492138    11.00000   -1.50000
H13H  2   -0.180576    1.106060    0.432855    11.00000   -1.50000
H13I  2   -0.212406    1.222294    0.425658    11.00000   -1.50000
AFIX   0
C137  1    0.087989    1.261855    0.188838    11.00000    0.02885    0.05080 =
         0.05952   -0.00668   -0.01693    0.00064
AFIX  23
H13J  2    0.021911    1.311102    0.182908    11.00000   -1.20000
H13K  2    0.115658    1.231690    0.150510    11.00000   -1.20000
AFIX   0

PART 1
S2    4    0.389927    0.965757    0.299007    21.00000    0.03003    0.03033 =
         0.03333   -0.00513   -0.00743   -0.00865
O15   3    0.428721    1.008296    0.227884    21.00000    0.05791    0.05880 =
         0.05784   -0.01167   -0.01407   -0.01322
C138  1    0.296389    1.070010    0.318202    21.00000    0.04296    0.04204 =
         0.04477   -0.00660   -0.00769   -0.01023
AFIX 137
H13L  2    0.226270    1.066543    0.313602    21.00000   -1.50000
H13M  2    0.317915    1.127830    0.289659    21.00000   -1.50000
H13N  2    0.292379    1.074285    0.362139    21.00000   -1.50000
AFIX   0
C139  1    0.489710    0.962025    0.339604    21.00000    0.01706    0.01903 =
         0.01968   -0.00161   -0.00567   -0.00449
AFIX 137
H13O  2    0.456558    0.968026    0.383830    21.00000   -1.50000
H13P  2    0.525698    1.016037    0.319045    21.00000   -1.50000
H13Q  2    0.541981    0.899952    0.338355    21.00000   -1.50000
AFIX   0

PART 2
S3    4    0.448131    1.019524    0.292585   -21.00000    0.06568    0.05522 =
         0.07966   -0.01243   -0.01984   -0.04689
O14   3    0.460284    1.020235    0.221153   -21.00000    0.08027    0.08083 =
         0.08017   -0.01473   -0.01788   -0.01751
C140  1    0.318657    1.004972    0.334027   -21.00000    0.06781    0.06869 =
         0.06899   -0.01325   -0.01541   -0.01573
AFIX 137
H14A  2    0.323158    0.958569    0.373917   -21.00000   -1.50000
H14B  2    0.286428    0.980218    0.307967   -21.00000   -1.50000
H14C  2    0.274555    1.068056    0.343187   -21.00000   -1.50000
AFIX   0
C141  1    0.517874    0.901435    0.317276   -21.00000    0.06781    0.06869 =
         0.06899   -0.01325   -0.01541   -0.01573
AFIX 137
H14D  2    0.578659    0.882676    0.283189   -21.00000   -1.50000
H14E  2    0.470264    0.855927    0.327449   -21.00000   -1.50000
H14F  2    0.543804    0.899489    0.355034   -21.00000   -1.50000
AFIX   0
HKLF 4


REM  2022_12_14_mm_x6_dmso_dcm in P1 #1
REM wR2 = 0.2431, GooF = S = 1.025, Restrained GooF = 1.051 for all data
REM R1 = 0.0875 for 11749 Fo > 4sig(Fo) and 0.1074 for all 15380 data
REM 1284 parameters refined using 1051 restraints

END

WGHT      0.1686      0.0000

REM Highest difference peak  0.409,  deepest hole -0.378,  1-sigma level  0.069
Q1    1   0.4424  0.5030  0.9234  11.00000  0.05    0.41
Q2    1  -0.3160  0.6417  0.9131  11.00000  0.05    0.38
;
_shelx_res_checksum                19573
_shelx_hkl_file
;
   0   0  -2 4320.57  336.14
   0   0  -2 4665.94  336.14
   0   0  -3   41.29    8.92
   0   0  -3   49.31    7.90
   0   0   3   46.08    7.25
   0   0   4 3763.41  290.84
   0   0  -4 3774.53  291.13
   0   0   4 4030.68  290.90
   0   0  -4 3952.19  291.02
   0   0   5 9328.21  717.34
   0   0  -5 9241.19  717.72
   0   0  -5 9725.22  717.57
   0   0   5 9999.00  717.36
   0   0  -6 1660.61  129.68
   0   0   6 1631.62  128.73
   0   0  -6 1764.30  129.13
   0   0   6 1756.31  128.72
   0   0   7 1581.47  110.04
   0   0  -7 1329.24  110.06
   0   0   7 1401.33  109.11
   0   0  -7 1506.71  109.62
   0   0   7 1402.29  108.98
   0   0   8 3213.88  224.10
   0   0   8 3426.84  225.07
   0   0  -8 2834.73  222.74
   0   0   8 3009.06  223.83
   0   0  -8 2921.44  224.43
   0   0  -9  845.26   68.63
   0   0  -9  931.10   68.77
   0   0   9  957.19   70.22
   0   0   9  950.23   68.53
   0   0  -9  773.20   68.77
   0   0   9  961.39   68.78
   0   0   9 1060.30   71.97
   0   0   9 1095.15   70.76
   0   0  10   32.77    9.13
   0   0 -10   24.42    5.48
   0   0  10   32.56    5.24
   0   0 -10   26.48    7.49
   0   0 -10   26.27    6.23
   0   0  10   36.41    6.50
   0   0  10   31.16    5.56
   0   0 -11   38.29    6.83
   0   0 -11   31.77    8.15
   0   0  11   38.92    5.44
   0   0 -11   29.50    6.09
   0   0  11   38.95    7.27
   0   0 -12  129.55   13.15
   0   0  12  137.24   11.49
   0   0 -12  115.06   12.14
   0   0 -12  135.21   12.08
   0   0  12  149.78   12.54
   0   0 -13   27.46    8.37
   0   0 -13   28.43    7.02
   0   0  13   23.79    5.54
   0   0 -13   30.37    6.44
   0   0  13   25.52    7.37
   0   0 -14   20.70    8.79
   0   0 -14   14.06    7.31
   0   0  14   18.99    5.47
   0   0 -14   22.20    6.81
   0   0  14   17.57    7.42
   0   0 -15   40.17    9.48
   0   0 -15   40.58    8.26
   0   0 -15   38.01    7.76
   0   0  15   34.30    6.36
   0   0 -16  725.08   58.71
   0   0 -16  699.15   58.38
   0   0  16  825.64   57.94
   0   0  17  194.63   16.04
   0   0 -17  184.94   17.45
   0   0 -17  158.52   17.34
   0   0  17  199.49   16.12
   0   0  18  352.56   26.51
   0   0 -18  277.26   27.44
   0   0 -18  319.35   27.70
   0   0  18  358.87   26.74
   0   0 -19    7.09    9.50
   0   0 -19    6.15    8.69
   0   0  19   11.01    6.23
   0   0 -20   85.55   11.57
   0   0  20   81.07    9.25
   0   0 -20   60.39   11.39
   0   0 -21    2.30   10.38
   0   0 -21   -1.82    8.71
   0   0  21   10.59    6.32
   0   1 -20    0.78    9.67
   0   1 -20    0.53    8.97
   0  -1  20    7.52    6.50
   0  -1  19  120.61   11.46
   0   1 -19  110.61   13.39
   0   1 -19   89.71   13.20
   0   1 -18   72.93   11.95
   0   1 -18   74.30   11.54
   0  -1  18   91.04    9.54
   0   1 -17  157.20   17.66
   0   1 -17  154.72   17.49
   0   1 -16  101.57   11.95
   0   1 -16   73.48   11.31
   0  -1  16  100.14    9.87
   0  -1  15  269.60   19.76
   0   1 -15  210.75   20.69
   0   1 -15  197.24   20.57
   0  -1  15  284.69   21.11
   0  -1  14  169.75   14.11
   0  -1  14  185.82   15.46
   0   1 -14  143.91   14.93
   0   1 -14  168.95   15.26
   0   1 -13   36.26    8.58
   0   1 -13   27.75    7.51
   0  -1  13   22.00    5.58
   0  -1  13   26.99    7.96
   0   1 -13   30.50    6.81
   0   1 -12   26.66    6.93
   0   1 -12   23.18    8.54
   0  -1  12   21.17    5.23
   0  -1  12   21.97    7.48
   0   1 -12   25.20    6.36
   0   1 -11   95.34   10.58
   0  -1  11   92.28    8.75
   0  -1  11   97.28   10.42
   0   1 -11   92.55    9.77
   0   1 -11   95.00    9.56
   0   1 -10  259.03   21.59
   0  -1  10  298.05   21.23
   0   1 -10  234.60   22.07
   0  -1  10  300.59   21.91
   0  -1  10  255.48   21.49
   0   1  -9   54.04    6.60
   0  -1   9   54.25    8.96
   0  -1   9   46.76    5.91
   0   1  -9   56.04    8.14
   0  -1   9   54.55    7.54
   0  -1   9   44.25   10.27
   0  -1   8  208.67   18.60
   0   1  -8  201.88   15.82
   0  -1   8  191.06   17.63
   0   1  -8  156.24   19.20
   0  -1   7  565.97   43.09
   0   1  -7  499.43   43.29
   0  -1   7  557.69   42.40
   0  -1   6  727.26   53.15
   0   1  -6  627.25   53.00
   0  -1   6  688.79   52.31
   0   1  -5  639.45   51.83
   0  -1   5  710.44   51.40
   0  -1   5  713.87   52.13
   0  -1   5  662.18   50.46
   0  -1   4  617.03   55.46
   0  -1   4  794.04   54.93
   0   1  -4  716.42   55.07
   0  -1   3    1.69    8.37
   0   1  -3    9.40    6.52
   0  -1   3    6.52    6.41
   0   1  -3    5.21    5.64
   0  -1   3    8.65    5.20
   0   1  -2  585.37   43.88
   0  -1   2  571.35   42.75
   0  -1   2  526.47   42.53
   0  -1   2  643.09   43.17
   0   1  -2  547.30   42.58
   0  -1   1 1327.60   96.67
   0   1  -1 1274.65   96.83
   0  -1   1 1344.71   97.00
   0  -1   1 1301.31   96.54
   0   1  -1 1232.08   96.46
   0   1   0  480.42   36.30
   0  -1  -1 2678.16  205.52
   0   1   1 2801.23  205.45
   0   1   2   29.55    5.63
   0   1   2   28.14    7.99
   0   1   4 1441.43  108.19
   0  -1  -4 1429.40  107.83
   0  -1  -4 1463.90  107.85
   0  -1  -4 1408.80  106.99
   0   1   5  394.00   36.68
   0  -1  -5  439.77   36.68
   0   1   5  491.63   36.26
   0  -1  -5  416.73   36.07
   0  -1  -5  470.55   34.52
   0   1   6 1500.40   99.83
   0  -1  -6 1541.86   99.28
   0   1   6 1592.17   99.36
   0  -1  -6 1470.17   99.98
   0  -1  -6 1184.86   97.74
   0   1   6 1094.93   99.21
   0  -1  -7   73.24   10.73
   0   1   7   79.38   11.42
   0  -1  -7   41.60   14.09
   0   1   7   44.21   12.20
   0  -1  -8   67.66   15.65
   0   1   8   90.74   11.98
   0  -1  -8   61.84   11.35
   0   1   8   45.38   11.94
   0  -1  -9  321.68   26.58
   0   1   9  334.96   25.88
   0  -1  -9  271.13   29.17
   0  -1  -9  353.36   31.74
   0   1   9  352.11   29.19
   0   1  10   12.64   10.06
   0   1  10   14.71    4.65
   0  -1 -10    9.67    5.56
   0  -1 -10   21.33    8.03
   0   1  10   14.45    5.91
   0   1  10   15.01    4.84
   0  -1 -11  382.70   28.59
   0  -1 -11  341.14   28.46
   0   1  11  376.46   28.26
   0  -1 -11  359.18   29.02
   0   1  11  370.66   28.59
   0   1  11  370.89   28.41
   0  -1 -12   22.41    6.34
   0  -1 -12   18.87    8.35
   0   1  12   12.42    5.22
   0  -1 -12   23.45    5.55
   0   1  12   24.93    6.47
   0  -1 -13   83.40   11.19
   0   1  13   89.30    8.80
   0   1  13   97.69    8.47
   0  -1 -13   94.87    9.48
   0  -1 -13   81.06    9.74
   0  -1 -14    2.38    6.76
   0  -1 -14   10.80    8.55
   0   1  14   10.91    5.20
   0   1  14   -0.20    4.38
   0  -1 -14    3.89    5.93
   0  -1 -15   23.60    9.01
   0  -1 -15   22.00    7.39
   0   1  15   29.95    5.85
   0   1  15   19.75    5.21
   0  -1 -15   19.40    6.85
   0  -1 -16   -0.57    9.24
   0  -1 -16   12.55    7.66
   0   1  16    6.13    5.79
   0   1  16    9.43    5.12
   0  -1 -16   12.26    7.30
   0  -1 -17   97.14   12.31
   0   1  17  106.03   10.86
   0  -1 -17  116.29   12.48
   0   1  17  124.91   10.91
   0   1  18  127.09   12.29
   0  -1 -18  119.36   13.75
   0  -1 -18  140.70   13.88
   0   1  18  135.26   12.22
   0  -1 -19   42.80    9.56
   0   1  19   46.31    7.31
   0  -1 -20    6.20    8.78
   0   1  20   19.07    6.33
   0  -1 -21    3.38   10.74
   0  -1 -21    4.39    8.64
   0   1  21    5.53    6.00
   0   2 -20    0.26    8.84
   0   2 -20    1.61   10.11
   0   2 -19   -1.31    8.94
   0   2 -19   -3.66    9.98
   0  -2  18   85.76    9.17
   0   2 -18   75.58   11.88
   0   2 -17   56.08   10.21
   0  -2  17   58.04    8.21
   0   2 -17   53.79   11.07
   0   2 -16  162.02   16.53
   0   2 -16  152.09   16.22
   0  -2  16  183.04   14.88
   0   2 -15   19.34    8.78
   0  -2  15   16.31    6.16
   0  -2  15   11.32    9.21
   0   2 -15   14.29    7.80
   0  -2  14    1.08    5.57
   0  -2  14    4.05    8.66
   0   2 -14    7.14    6.81
   0  -2  13   47.74    6.87
   0   2 -13   47.90    8.00
   0  -2  13   54.10    9.43
   0   2 -12  327.22   28.16
   0  -2  12  378.03   27.33
   0   2 -12  325.13   27.82
   0  -2  12  360.10   28.24
   0   2 -11  341.47   29.07
   0   2 -11  372.08   29.52
   0  -2  11  397.45   29.04
   0   2 -11  363.97   29.79
   0  -2  11  404.91   29.05
   0  -2  11  363.53   29.81
   0   2 -10   37.14    5.21
   0   2 -10   24.72    5.91
   0  -2  10   28.56    5.22
   0   2 -10   10.11    7.81
   0  -2  10   16.80    4.52
   0  -2  10   34.62    7.83
   0  -2   9  147.02   14.54
   0   2  -9  118.29   10.85
   0  -2   9   96.82   16.05
   0   2  -9  122.99   11.25
   0  -2   9  122.61   10.84
   0   2  -9  117.92   12.59
   0  -2   9  133.87   10.61
   0  -2   9  144.78   12.42
   0  -2   8   30.36    8.03
   0  -2   8   30.63   10.53
   0   2  -8   48.61    5.77
   0  -2   8   41.37    7.38
   0  -2   8   32.73    5.18
   0  -2   8   34.29    4.69
   0   2  -8   30.30   12.74
   0  -2   8   28.36   10.02
   0  -2   7  115.60    9.06
   0   2  -7  121.95   15.14
   0  -2   7  111.27   13.65
   0  -2   7   93.10   11.49
   0  -2   7  109.22   14.47
   0   2  -7   82.72   13.13
   0  -2   7  100.99   13.89
   0   2  -6  361.67   26.96
   0  -2   6  287.68   25.89
   0  -2   6  296.41   23.61
   0   2  -6  268.92   25.25
   0  -2   6  279.39   24.70
   0  -2   6  340.68   25.92
   0  -2   6  366.28   27.20
   0  -2   5  196.46   20.06
   0   2  -5  248.64   20.55
   0  -2   5  186.29   17.55
   0  -2   5  264.52   19.75
   0  -2   5  280.39   20.75
   0   2  -5  213.80   18.91
   0  -2   5  218.11   18.37
   0   2  -4  259.94   23.15
   0   2  -4  239.76   23.56
   0   2  -4  262.41   21.73
   0  -2   4  282.57   22.28
   0  -2   4  264.59   21.42
   0  -2   4  269.85   23.25
   0   2  -3 7216.40  589.07
   0   2  -3 8311.08  588.36
   0  -2   3 8347.83  588.79
   0  -2   3 8296.52  587.91
   0   2  -3 7412.43  587.79
   0  -2   3 7702.58  587.78
   0  -2   2  866.93   69.68
   0  -2   2  917.03   69.19
   0   2  -2  900.02   69.33
   0   2  -2  970.56   69.77
   0  -2   2  962.70   69.43
   0   2  -2  900.90   69.22
   0  -2   2  871.55   70.39
   0  -2   1 1291.62   88.12
   0   2  -1 1179.68   87.70
   0   2  -1 1289.53   87.87
   0   2  -1 1270.45   88.83
   0  -2   0   47.57    8.17
   0   2   0   25.81    7.57
   0   2   0   44.23    6.97
   0   2   0   54.80    6.83
   0   2   1  226.47   18.72
   0  -2  -1  234.51   19.11
   0  -2  -1  220.70   19.00
   0   2   2 2137.97  155.82
   0  -2  -2 1820.09  156.07
   0  -2  -2 2100.04  156.11
   0   2   2 2212.04  155.99
   0   2   3 1298.71  102.16
   0   2   3 1385.36  102.04
   0  -2  -3 1174.87  102.68
   0   2   3 1508.05  102.34
   0   2   4 6074.21  467.66
   0   2   4 6392.54  467.51
   0  -2  -5  503.33   37.43
   0   2   5  481.88   38.25
   0   2   5  398.49   38.65
   0  -2  -6  244.32   19.44
   0  -2  -6  194.57   20.14
   0  -2  -6  195.61   16.84
   0   2   6  211.89   21.43
   0   2   6  210.25   21.08
   0   2   7  897.33   60.66
   0  -2  -7  764.28   60.83
   0  -2  -7  768.72   60.34
   0  -2  -7  729.47   58.71
   0   2   7  843.69   61.05
   0   2   7  735.72   61.31
   0   2   8  106.75   13.81
   0  -2  -8   93.60   13.39
   0  -2  -8   75.39   15.80
   0   2   8   80.97   15.13
   0   2   8   88.38    7.70
   0   2   8   55.09   17.27
   0  -2  -8   92.65    8.67
   0  -2  -9   39.68   11.54
   0  -2  -9   30.55    5.15
   0   2   9   21.90   12.90
   0  -2  -9   33.99    7.87
   0   2   9   38.77    4.52
   0   2   9   41.12   13.17
   0  -2  -9   29.22    5.00
   0   2  10  138.11   12.08
   0   2  10  105.85   16.82
   0  -2 -10  120.72   12.90
   0   2  10  115.87   11.43
   0   2  10  136.01   11.08
   0   2  10  163.35   11.60
   0   2  11    2.03    5.99
   0   2  11   -1.82    4.82
   0  -2 -11   10.96    8.23
   0  -2 -11   18.11    5.50
   0   2  11    4.95    3.75
   0   2  11    4.70    4.90
   0  -2 -12  489.95   43.18
   0   2  12  543.14   43.11
   0  -2 -12  493.35   43.67
   0   2  12  600.39   43.08
   0  -2 -13  646.32   51.72
   0   2  13  721.03   51.17
   0   2  13  732.21   51.14
   0  -2 -13  578.11   51.23
   0  -2 -14   51.77    9.56
   0  -2 -14   36.16    7.68
   0   2  14   60.31    6.75
   0   2  14   45.41    6.06
   0  -2 -15   26.63    9.13
   0   2  15   23.22    5.85
   0   2  15   23.78    5.24
   0  -2 -16   85.48   11.98
   0   2  16   78.08    8.73
   0   2  16   82.45    8.44
   0  -2 -17  116.47   13.80
   0   2  17  108.83   11.02
   0   2  17  121.65   10.96
   0   2  18  234.26   20.60
   0   2  18  276.23   20.82
   0   2  19   72.52    8.51
   0   2  20   18.14    6.11
   0   2  21    3.37    5.73
   0  -2 -21    3.45   10.91
   0   3 -19   41.69   11.31
   0   3 -18   13.55    8.95
   0  -3  18   11.59    6.76
   0   3 -18   14.40   10.28
   0  -3  17    1.41    6.70
   0   3 -17    2.46    8.76
   0  -3  16  204.75   16.63
   0  -3  16  223.93   19.13
   0  -3  15   79.46    9.35
   0  -3  15   97.06    9.39
   0  -3  15  102.23   12.58
   0  -3  14   22.05    6.43
   0   3 -14   24.05    7.74
   0  -3  14   18.19    6.07
   0  -3  14   15.03    9.81
   0  -3  13   42.57    6.75
   0   3 -13   35.96    7.91
   0  -3  13   37.37    6.52
   0  -3  13   48.31    9.93
   0   3 -12   42.08    6.25
   0   3 -12   14.68    6.89
   0  -3  12   38.06    6.19
   0  -3  12   27.17    5.72
   0  -3  12   26.68    8.96
   0   3 -11  227.22   20.63
   0  -3  11  299.50   20.23
   0  -3  11  261.46   20.15
   0   3 -11  236.13   21.25
   0   3 -11  224.51   20.20
   0  -3  11  257.95   21.54
   0   3 -10  337.45   28.83
   0   3 -10  361.97   28.90
   0  -3  10  406.77   28.54
   0  -3  10  364.26   28.53
   0   3 -10  324.48   29.24
   0   3 -10  381.91   28.66
   0  -3  10  391.07   29.60
   0   3  -9  612.30   47.43
   0   3  -9  612.04   47.39
   0  -3   9  612.50   47.11
   0  -3   9  627.10   47.19
   0   3  -9  572.34   47.61
   0   3  -9  684.07   47.33
   0  -3   9  616.99   47.90
   0   3  -8  162.02   12.27
   0  -3   8  122.95   17.68
   0   3  -8  154.10   12.36
   0   3  -8  150.46   12.64
   0  -3   8  105.86   14.11
   0  -3   8  150.38   11.95
   0   3  -8  124.69   13.39
   0  -3   8  138.23   11.77
   0  -3   8   92.48   15.22
   0  -3   8  148.98   13.54
   0   3  -7  461.51   32.26
   0  -3   7  322.00   33.63
   0  -3   7  400.81   36.48
   0   3  -7  418.28   32.29
   0  -3   7  436.62   32.07
   0  -3   7  423.53   32.03
   0  -3   7  414.45   32.75
   0  -3   7  335.15   34.66
   0   3  -7  427.12   36.00
   0  -3   6  362.71   26.45
   0  -3   6  360.40   27.26
   0   3  -6  295.50   28.50
   0  -3   6  352.86   31.12
   0  -3   6  294.95   28.10
   0   3  -6  351.32   26.74
   0  -3   6  334.81   28.99
   0   3  -6  406.84   30.61
   0  -3   6  298.40   29.41
   0   3  -5   18.77    7.85
   0  -3   5   23.08   10.75
   0  -3   5   11.26    7.33
   0  -3   5   18.63    9.56
   0  -3   5   27.60    6.66
   0   3  -5   17.29   12.24
   0   3  -5   23.68   11.32
   0  -3   4  587.28   44.39
   0  -3   4  501.85   43.89
   0   3  -4  575.99   43.94
   0  -3   4  583.20   46.14
   0   3  -4  484.81   47.64
   0   3  -4  647.06   45.28
   0   3  -3  195.60   17.60
   0   3  -3  203.46   17.80
   0   3  -3  187.54   17.91
   0  -3   3  162.25   17.27
   0  -3   3  241.15   19.20
   0   3  -3  242.66   19.53
   0  -3   2  387.95   31.92
   0   3  -2  398.66   32.31
   0   3  -2  395.94   33.24
   0   3  -2  409.05   32.06
   0   3  -2  480.10   33.47
   0  -3   2  451.23   33.23
   0  -3   2  349.04   32.24
   0   3  -1  154.07   18.79
   0   3  -1  169.72   16.77
   0   3  -1  176.52   15.65
   0  -3   1  183.68   17.26
   0  -3   1  170.47   16.29
   0   3   0 1453.27  104.76
   0   3   0 1526.50  104.65
   0  -3   0 1188.60  104.56
   0   3   0 1249.67  104.77
   0  -3   0 1590.91  105.34
   0   3   1  142.24   13.06
   0   3   1  107.17   13.81
   0  -3  -1  126.62   14.51
   0  -3  -2  344.54   30.90
   0  -3  -2  345.48   30.02
   0   3   2  397.63   29.67
   0  -3  -2  349.52   29.85
   0  -3  -3   69.32   12.03
   0  -3  -3   64.49   15.12
   0   3   3   68.08   11.35
   0   3   4  458.68   35.21
   0  -3  -4  383.83   34.86
   0  -3  -4  336.44   35.79
   0   3   4  469.23   34.06
   0   3   5  858.09   63.81
   0   3   5  794.86   63.76
   0  -3  -5  813.43   63.72
   0   3   6  205.21   20.41
   0  -3  -6  192.06   16.84
   0  -3  -6  208.36   19.58
   0   3   6  203.29   19.28
   0  -3  -6  178.25   18.98
   0   3   7  158.91   17.30
   0   3   7   99.11   17.56
   0  -3  -7  129.72   16.17
   0  -3  -7  138.66   15.88
   0  -3  -7  131.74   12.23
   0  -3  -8  100.59   14.96
   0   3   8   89.79   17.14
   0  -3  -8   98.94    9.31
   0  -3  -8  116.14   10.77
   0   3   8   95.25    8.73
   0  -3  -8  114.29   10.28
   0   3   9  209.22   17.74
   0  -3  -9  278.80   17.95
   0   3   9  219.83   24.15
   0  -3  -9  187.78   17.98
   0  -3  -9  232.28   18.95
   0   3   9  238.14   17.64
   0  -3  -9  194.79   18.63
   0  -3 -10 1431.78  104.84
   0  -3 -10 1180.34  104.92
   0   3  10 1451.76  104.70
   0   3  10 1507.50  104.72
   0  -3 -10 1324.59  105.00
   0  -3 -11  141.28   12.01
   0  -3 -11  128.39   13.52
   0   3  11  136.89   11.51
   0   3  11  142.64   11.98
   0  -3 -12   87.57    8.64
   0   3  12   68.38    8.41
   0  -3 -12   76.11   10.69
   0   3  12   80.68    7.76
   0   3  12   98.67    8.48
   0  -3 -13   41.63    6.32
   0   3  13   25.47    6.21
   0  -3 -13   45.62    9.28
   0   3  13   35.77    5.37
   0   3  13   43.08    6.30
   0  -3 -14   24.00    9.11
   0   3  14   15.69    5.62
   0   3  14   11.19    4.61
   0  -3 -14   17.16    6.06
   0  -3 -15  137.67   14.09
   0   3  15  136.42   11.91
   0   3  15  141.81   11.62
   0  -3 -15  109.94   12.45
   0  -3 -16   52.45   10.93
   0   3  16   59.31    7.66
   0   3  16   66.92    7.14
   0  -3 -16   47.70    8.65
   0  -3 -17    3.34    9.94
   0   3  17    4.81    6.10
   0   3  17   17.29    5.50
   0  -3 -17    9.64    7.27
   0  -3 -18   17.27   10.33
   0   3  18   -1.78    6.91
   0  -3 -18   21.64    8.26
   0   3  18   31.83    6.04
   0  -3 -19   -0.24    8.03
   0   3  19    1.15    5.58
   0  -3 -20   11.78   10.87
   0  -3 -20   -0.24    8.15
   0   3  20    7.10    5.57
   0  -3 -21    3.91   10.92
   0  -3 -21    0.98    8.38
   0   3  21   -2.22    5.64
   0  -4  17    5.23    6.99
   0  -4  17    1.21    6.97
   0  -4  16  171.83   14.95
   0  -4  16  174.43   17.70
   0  -4  16  144.85   14.67
   0  -4  15    1.02    6.75
   0  -4  15    9.84    6.84
   0  -4  15    4.22   11.18
   0  -4  14   79.51    8.87
   0   4 -14   54.83   10.88
   0  -4  14   67.93    8.83
   0  -4  14   65.26   12.48
   0   4 -13    5.63    6.08
   0   4 -13   14.02    8.73
   0  -4  13   16.91    6.46
   0  -4  13   14.60    6.05
   0  -4  13   34.23   10.48
   0   4 -12   29.70    6.72
   0   4 -12   41.09    8.90
   0  -4  12   44.61    7.06
   0  -4  12   41.02    6.69
   0  -4  12   45.40   10.62
   0   4 -11   20.08    6.00
   0   4 -11   17.93    7.79
   0  -4  11   15.58    5.86
   0  -4  11   22.53    5.60
   0  -4  11    7.74    9.52
   0   4 -10   16.26    5.93
   0  -4  10   32.04    5.88
   0   4 -10   30.64    7.48
   0  -4  10   23.86    5.40
   0  -4  10   21.94    9.55
   0   4  -9   65.32    8.17
   0  -4   9   57.17    7.07
   0   4  -9   34.81    9.53
   0  -4   9   52.16    6.65
   0   4  -9   62.87    7.31
   0  -4   9   52.85   10.05
   0   4  -8  483.49   38.14
   0  -4   8  516.26   37.80
   0  -4   8  508.53   37.85
   0   4  -8  441.10   38.28
   0   4  -8  501.70   38.07
   0  -4   8  502.89   38.82
   0   4  -7  150.93   13.84
   0  -4   7   98.34   16.08
   0   4  -7  170.73   14.13
   0  -4   7  196.99   13.63
   0  -4   7  166.67   13.47
   0   4  -7  148.00   15.03
   0  -4   7  131.03   17.33
   0  -4   7  190.44   15.51
   0  -4   6  218.31   23.87
   0   4  -6  289.86   22.08
   0  -4   6  275.92   21.66
   0  -4   6  279.14   21.67
   0   4  -6  261.70   22.47
   0   4  -6  311.84   22.06
   0  -4   6  273.26   22.76
   0  -4   5   47.65    8.07
   0  -4   5   19.24    8.97
   0   4  -5   29.65    9.35
   0  -4   5   45.38    5.62
   0  -4   5   42.27    5.30
   0  -4   5   72.04    8.66
   0   4  -5   59.51   12.59
   0   4  -4  354.61   31.07
   0  -4   4  269.72   30.92
   0   4  -4  339.06   30.65
   0  -4   4  435.73   29.77
   0  -4   4  381.02   29.05
   0   4  -4  518.66   33.34
   0  -4   4  386.42   31.33
   0   4  -3  114.18   13.48
   0  -4   3  111.59   13.31
   0  -4   3   73.67   11.42
   0   4  -3   53.11   10.64
   0   4  -3   53.54   10.92
   0   4  -3   64.51   10.14
   0   4  -2  123.87   15.33
   0  -4   2  122.18   15.63
   0  -4   2  109.97   13.88
   0   4  -2  117.40   15.64
   0   4  -2  142.34   14.04
   0   4  -2  120.63   13.33
   0  -4   1  202.82   19.27
   0   4  -1  229.39   19.41
   0  -4   1  209.72   17.65
   0   4  -1  184.39   17.43
   0   4  -1  149.20   18.17
   0   4  -1  150.65   21.28
   0  -4   0  639.91   44.53
   0  -4   0  596.03   43.16
   0   4   0  600.30   43.49
   0  -4  -1  922.43   70.48
   0   4   1  905.01   70.06
   0  -4  -1  907.07   69.57
   0  -4  -1  891.66   71.09
   0   4   1  918.56   69.92
   0  -4  -2  310.75   28.25
   0  -4  -2  319.64   27.18
   0   4   2  354.60   28.03
   0  -4  -2  306.80   30.12
   0   4   2  343.61   27.44
   0  -4  -3   76.11   14.56
   0  -4  -3   92.22   17.55
   0   4   4  145.01   15.82
   0   4   4  175.46   15.65
   0  -4  -4   84.95   18.50
   0  -4  -4   90.08   16.30
   0   4   5  282.32   20.68
   0   4   5  215.01   20.51
   0  -4  -5  227.03   20.79
   0  -4  -5  126.05   23.29
   0  -4  -5  156.75   21.37
   0   4   6   15.51   10.87
   0  -4  -6    4.51    9.78
   0  -4  -6   15.29   11.35
   0  -4  -6   18.15   13.08
   0  -4  -7    7.61   14.17
   0  -4  -7    9.06    4.12
   0  -4  -7   21.88    6.99
   0  -4  -7   -2.65   11.84
   0   4   7   17.48    4.87
   0   4   7   11.59   11.41
   0  -4  -7   10.58    6.53
   0  -4  -8  426.37   41.40
   0  -4  -8  398.73   35.02
   0  -4  -8  433.71   35.44
   0   4   8  496.49   34.95
   0   4   9   24.24    5.34
   0  -4  -9   27.84    4.72
   0  -4  -9   22.13    5.47
   0  -4  -9   30.09    7.74
   0   4   9   26.97    4.54
   0  -4  -9   18.92    6.28
   0  -4 -10   29.63    4.92
   0  -4 -10   15.53    5.46
   0  -4 -10   29.03    7.90
   0   4  10   16.27    4.32
   0   4  10   21.30    5.25
   0  -4 -11   24.86    5.74
   0  -4 -11   38.53    6.59
   0   4  11   38.98    5.33
   0  -4 -11   42.62    9.00
   0  -4 -12  124.86   12.92
   0   4  12  146.08   12.61
   0  -4 -12  124.29   14.86
   0  -4 -13   10.26    5.46
   0  -4 -13   15.46    8.96
   0   4  13   10.95    4.54
   0   4  13   14.44    5.59
   0  -4 -14   48.02    6.98
   0   4  14   36.06    6.64
   0  -4 -14   40.11    9.95
   0   4  14   49.14    6.02
   0   4  14   34.13    6.84
   0   4  15   13.72    6.07
   0   4  15   27.87    5.20
   0  -4 -15   21.51    6.51
   0  -4 -16   13.34    9.49
   0   4  16    3.69    5.70
   0   4  16    4.98    4.86
   0  -4 -16    4.18    6.54
   0  -4 -17   22.12   10.13
   0   4  17   29.96    6.44
   0   4  17   30.50    5.64
   0  -4 -17   15.82    7.53
   0  -4 -18    1.86   10.16
   0   4  18   13.30    6.24
   0  -4 -18   13.44    7.83
   0   4  18   24.16    5.85
   0  -4 -19    2.75   10.14
   0  -4 -19    0.23    7.87
   0   4  19    7.03    5.52
   0  -4 -20   10.38    8.02
   0   4  20    2.15    5.53
   0  -4 -21   20.56    8.56
   0   4  21   21.01    5.89
   0  -5  18    2.90    7.26
   0   5 -18    3.06   10.72
   0   5 -17   18.43   10.96
   0  -5  17    7.95    7.17
   0  -5  17    8.21    7.17
   0  -5  17    3.63   12.59
   0   5 -16   10.48   10.53
   0  -5  16    3.81    7.39
   0  -5  16    8.65    7.11
   0  -5  16   14.09   12.73
   0   5 -15   32.75   10.78
   0  -5  15   20.23    7.65
   0  -5  15   30.28    7.59
   0  -5  15   22.47   12.36
   0   5 -14   70.49    9.63
   0   5 -14   78.26   12.15
   0  -5  14   79.95    9.80
   0  -5  14   78.20    9.99
   0  -5  14  104.90   14.17
   0   5 -13   24.19    6.93
   0   5 -13   19.06    9.55
   0  -5  13   16.38    7.14
   0  -5  13   25.65    6.87
   0  -5  13   21.01   11.29
   0   5 -12   44.82    7.67
   0   5 -12   39.94    9.69
   0  -5  12   45.66    7.75
   0  -5  12   44.48    7.49
   0  -5  12   61.65   12.02
   0   5 -11   17.38    6.46
   0   5 -11   15.24    8.21
   0  -5  11   19.90    6.37
   0  -5  11   14.54    6.09
   0  -5  11   20.74   10.81
   0   5 -10   24.12    6.66
   0   5 -10   22.32    6.64
   0   5 -10   31.38    8.29
   0  -5  10   25.55    6.55
   0  -5  10   33.47    6.23
   0  -5  10   52.30   10.89
   0   5  -9    5.34    5.91
   0   5  -9    5.23    7.27
   0  -5   9    7.00    5.68
   0  -5   9   14.29    5.16
   0  -5   9   12.84    9.79
   0   5  -8   20.27    6.07
   0  -5   8   26.96    5.84
   0   5  -8   17.56    7.15
   0  -5   8   15.03    5.15
   0  -5   8   26.44    9.54
   0   5  -7  428.41   31.12
   0  -5   7  424.55   30.71
   0  -5   7  407.77   30.80
   0   5  -7  317.54   31.01
   0  -5   7  408.83   32.05
   0   5  -6  123.32   10.57
   0  -5   6  108.03    9.62
   0  -5   6  100.33    9.40
   0   5  -6   79.83    9.96
   0  -5   6  111.23   11.97
   0   5  -5   77.99    8.81
   0  -5   5   82.91    7.99
   0  -5   5   75.30    7.82
   0  -5   5   91.77   10.42
   0  -5   5   58.71   12.30
   0  -5   4   47.70   10.83
   0   5  -4   40.49    6.77
   0   5  -4   28.12    9.11
   0   5  -4   46.51   10.54
   0  -5   4   62.33    9.52
   0  -5   4   41.18    5.75
   0  -5   4   51.86    8.89
   0   5  -3  580.80   50.58
   0   5  -3  643.16   50.82
   0   5  -3  625.56   48.97
   0   5  -3  652.77   48.94
   0  -5   3  693.18   50.94
   0  -5   3  659.45   48.84
   0   5  -2  604.11   62.12
   0   5  -2  815.84   61.06
   0   5  -2  725.81   61.04
   0   5  -2  779.75   59.27
   0  -5   2  767.42   59.15
   0   5  -2  937.68   62.46
   0  -5   2  897.29   62.41
   0  -5   2  840.53   60.90
   0  -5   1   71.18   10.64
   0  -5   1   62.69   13.17
   0   5  -1   70.72   12.64
   0   5  -1   22.84    8.42
   0   5  -1   31.10   15.42
   0   5  -1   40.77   11.49
   0   5  -1   51.82   10.25
   0  -5   0  251.83   21.73
   0  -5   0  280.68   24.00
   0   5   0  246.92   23.17
   0   5   0  301.15   22.31
   0   5   0  211.84   19.95
   0  -5  -1 1253.61  100.68
   0   5   1 1273.53  101.25
   0  -5  -1 1371.83  101.95
   0  -5  -1 1393.51  102.55
   0   5   1 1385.08  101.16
   0  -5  -2 2795.69  222.48
   0  -5  -2 2936.17  223.36
   0   5   2 2953.41  223.19
   0   5   2 3144.41  223.09
   0  -5  -2 2845.43  223.66
   0   5   2 3092.98  223.01
   0   5   3  124.38   16.35
   0  -5  -3  135.83   17.17
   0   5   3  140.01   16.39
   0  -5  -3  115.76   14.32
   0   5   3  130.76   14.72
   0  -5  -3   80.79   19.27
   0   5   4  404.37   29.91
   0   5   4  455.64   29.99
   0   5   4  326.23   25.79
   0  -5  -4  253.76   29.88
   0  -5  -4  275.21   31.91
   0   5   5  969.29   71.41
   0  -5  -5  955.56   75.56
   0  -5  -5  950.17   75.45
   0  -5  -5  927.41   71.40
   0  -5  -6   40.66   16.78
   0  -5  -6   30.73   14.69
   0   5   6   64.63    6.76
   0  -5  -6   58.73   10.24
   0  -5  -7   49.31    8.00
   0  -5  -7   54.44   15.75
   0   5   7   55.67    6.52
   0  -5  -8  224.75   19.20
   0  -5  -8  227.01   18.43
   0   5   8  240.59   18.46
   0  -5  -9  392.20   28.92
   0  -5  -9  340.93   28.32
   0  -5  -9  363.36   28.09
   0   5   9  374.97   28.24
   0  -5 -10   51.03    6.09
   0  -5 -10   47.26    6.86
   0  -5 -10   57.71    8.98
   0   5  10   48.54    6.05
   0   5  10   61.51    6.73
   0  -5 -11   74.59    8.41
   0  -5 -11   72.72    9.08
   0  -5 -11  102.56   11.01
   0   5  11   84.78    8.18
   0   5  11  110.73    8.76
   0  -5 -12   12.87    5.26
   0  -5 -12    5.89    5.88
   0   5  12   16.27    4.55
   0   5  12   18.27    5.41
   0  -5 -12   21.65    8.82
   0  -5 -13   13.67    5.58
   0   5  13   15.59    4.70
   0   5  13   20.20    5.71
   0  -5 -13   27.82    9.34
   0  -5 -14   26.85    6.21
   0  -5 -14   22.01    9.57
   0   5  14   23.10    5.12
   0   5  14   19.19    6.22
   0  -5 -15   14.07    6.24
   0   5  15    7.92    5.99
   0  -5 -15   13.26    9.79
   0   5  15   20.92    5.19
   0   5  15   25.86    6.42
   0  -5 -16   54.19   11.17
   0   5  16   61.26    7.88
   0   5  16   72.28    7.25
   0  -5 -17   93.96   12.47
   0   5  17   85.24    9.33
   0   5  17   94.16    8.96
   0  -5 -17   59.23   10.01
   0  -5 -18   13.15   10.85
   0  -5 -18   13.40   10.24
   0   5  18    9.05    6.03
   0  -5 -18    7.99    7.35
   0   5  18   10.95    5.27
   0  -5 -19    6.19   11.02
   0  -5 -19    0.53   10.27
   0  -5 -19    3.53    7.52
   0   5  19   11.15    5.39
   0  -5 -20   -5.21   11.07
   0   5  20    4.44    5.31
   0  -5 -20   -0.45    7.68
   0   5  21    3.13    5.14
   0  -5 -21   -1.80    7.70
   0   6 -17   -2.65   10.77
   0  -6  17   12.90    7.29
   0  -6  17    7.12    7.35
   0  -6  17  -10.09   13.42
   0   6 -16    3.97   10.78
   0  -6  16    5.41    7.26
   0  -6  16    1.00    7.42
   0  -6  16   14.96   13.29
   0   6 -15   42.69   11.14
   0  -6  15   36.63    8.31
   0  -6  15   39.36    8.42
   0  -6  15   28.74   13.90
   0   6 -14    0.74    7.26
   0   6 -14   17.82   10.31
   0  -6  14   13.74    7.49
   0  -6  14    8.70    7.26
   0  -6  14   28.53   13.05
   0   6 -13   18.27    7.51
   0   6 -13   -2.87   10.32
   0  -6  13   25.02    7.58
   0  -6  13   17.15    7.36
   0  -6  13   24.28   13.12
   0   6 -12   42.95    8.45
   0   6 -12   56.05   10.57
   0  -6  12   52.66    8.35
   0  -6  12   45.00    8.38
   0  -6  12   76.68   13.59
   0   6 -11   13.32    6.97
   0   6 -11    5.65    8.84
   0  -6  11    9.69    6.85
   0  -6  11    8.02    6.57
   0   6 -10   45.37    8.12
   0  -6  10   62.15    7.96
   0   6 -10   56.28    9.58
   0  -6  10   58.04    7.83
   0  -6  10   72.71   12.54
   0   6  -9  112.59   11.44
   0  -6   9  102.35   10.16
   0  -6   9  117.84   10.28
   0   6  -9   73.95   10.45
   0   6  -9   79.86   10.43
   0  -6   9  112.49   14.30
   0   6  -8   19.62    6.99
   0   6  -8   29.20    6.76
   0  -6   8   33.09    6.40
   0   6  -8   36.24    7.84
   0  -6   8   22.57    6.22
   0  -6   8   30.68   10.96
   0   6  -7  215.10   16.75
   0  -6   7  187.10   15.99
   0   6  -7  164.40   16.41
   0   6  -7  208.53   16.45
   0  -6   7  190.55   18.33
   0  -6   7  187.01   15.89
   0  -6   6   19.63    5.84
   0   6  -6    6.88    6.54
   0   6  -6   29.90    7.24
   0  -6   6   17.16    5.54
   0  -6   6   26.77    9.77
   0  -6   5   14.78    4.31
   0  -6   5   26.98    5.78
   0   6  -5   16.57    6.32
   0  -6   5   11.05    5.09
   0  -6   5   20.97    9.39
   0  -6   4  103.98    9.31
   0   6  -4   92.35    9.54
   0   6  -4   91.54    9.78
   0  -6   4   90.91    8.87
   0   6  -3  142.77   18.08
   0   6  -3  189.93   15.46
   0   6  -3  195.73   15.25
   0  -6   3  174.38   14.92
   0   6  -2   42.62   11.56
   0  -6   2   57.99   11.32
   0   6  -2   56.08    7.02
   0  -6   2   48.69    6.57
   0   6  -1  390.85   35.65
   0  -6   1  390.81   34.48
   0   6  -1  438.33   32.50
   0  -6   0  176.29   15.24
   0   6   0  152.47   20.79
   0   6   0  187.66   15.53
   0   6   0  205.32   15.60
   0  -6   0  187.83   18.01
   0  -6  -1  745.70   59.00
   0   6   1  779.04   62.23
   0   6   1  782.35   59.12
   0   6   1  803.60   59.10
   0  -6  -1  821.21   60.12
   0   6   2  309.61   22.23
   0   6   2  288.81   22.06
   0  -6  -2  281.34   24.26
   0  -6  -2  246.77   22.03
   0   6   3  435.86   33.54
   0  -6  -3  387.42   35.17
   0  -6  -3  446.69   33.18
   0   6   4  146.75   11.32
   0   6   4  112.98   10.88
   0  -6  -4  131.75   15.36
   0  -6  -4  116.54   10.49
   0   6   5   15.60    5.73
   0  -6  -5   23.57    4.66
   0   6   5   18.09    5.22
   0  -6  -5   35.58   11.94
   0   6   6  110.43    9.99
   0  -6  -6  106.29   20.59
   0  -6  -6  101.30   14.43
   0   6   6  102.19    9.67
   0  -6  -6   96.56    9.26
   0  -6  -7    5.86    4.34
   0  -6  -7   18.04    7.62
   0   6   7    7.14    5.49
   0   6   7   12.09    5.26
   0  -6  -7   14.70   11.66
   0   6   8    6.54    5.62
   0  -6  -8    9.20    8.37
   0  -6  -8   13.00    7.23
   0  -6  -8    4.67    4.29
   0   6   8    9.07    5.17
   0  -6  -9   56.77    9.09
   0  -6  -9   50.40    9.72
   0   6   9   65.28    7.17
   0  -6 -10  151.81   13.45
   0  -6 -10  141.73   13.93
   0  -6 -10  188.50   15.17
   0   6  10  152.68   13.49
   0   6  10  197.82   13.86
   0  -6 -11   43.87    6.59
   0  -6 -11   51.83    7.51
   0  -6 -11   63.18    9.67
   0   6  11   52.14    6.38
   0  -6 -12   27.87    5.85
   0  -6 -12   35.86    6.89
   0   6  12   38.23    5.52
   0   6  12   45.46    6.39
   0  -6 -12   42.73    9.35
   0  -6 -13    8.73    5.29
   0   6  13   10.11    4.77
   0   6  13   15.25    5.87
   0  -6 -13   21.38    9.30
   0  -6 -14    0.14    5.46
   0   6  14    0.80    4.65
   0   6  14    3.06    5.99
   0  -6 -14   -2.93    9.43
   0  -6 -15    0.16    5.98
   0  -6 -15    8.37    9.92
   0  -6 -15    7.34    9.85
   0   6  15    1.93    4.86
   0   6  15    3.86    6.16
   0  -6 -16    4.26   10.24
   0  -6 -16    8.96   10.27
   0   6  16    3.39    6.15
   0   6  16    5.02    4.95
   0  -6 -16   -3.52    6.31
   0  -6 -17   -4.07   10.71
   0  -6 -17    4.90   10.06
   0   6  17    3.32    6.23
   0   6  17    3.64    5.13
   0  -6 -17    3.05    6.58
   0  -6 -18  104.06   13.80
   0  -6 -18  116.30   14.50
   0   6  18  108.29   10.87
   0  -6 -18   76.48   11.36
   0   6  18  130.69   10.57
   0  -6 -19   18.80   11.33
   0  -6 -19   30.98   10.65
   0  -6 -19   15.75    7.50
   0   6  19   26.97    5.80
   0  -6 -20    1.71   10.05
   0  -6 -20   -0.21   11.08
   0   6  20    9.90    5.26
   0  -6 -20   -1.28    7.35
   0  -7  16   -2.64    7.45
   0   7 -16    1.97   11.04
   0  -7  16    9.06    7.52
   0  -7  16   -6.08   14.04
   0  -7  15   -2.17   12.87
   0   7 -15  -12.28   10.94
   0  -7  15    5.15    7.53
   0  -7  15    2.67    7.51
   0  -7  15    8.83   13.96
   0   7 -14   30.51    8.65
   0   7 -14   58.22   11.82
   0  -7  14   44.79    9.02
   0  -7  14   48.43    8.92
   0  -7  14   68.05   15.25
   0   7 -13    7.00    7.71
   0   7 -13   15.36   10.48
   0  -7  13   18.34    7.89
   0  -7  13   13.49    7.57
   0  -7  13   17.04   13.79
   0   7 -12   44.14    8.97
   0   7 -12   40.34   10.87
   0  -7  12   44.61    8.52
   0  -7  12   43.30    8.50
   0  -7  12   60.62   14.40
   0   7 -11    9.74    7.51
   0   7 -11   13.96    9.79
   0  -7  11   19.02    7.53
   0  -7  11   12.02    7.39
   0  -7  11   36.21   13.64
   0   7 -10    7.88    7.21
   0   7 -10   10.06    7.07
   0   7 -10    4.45    8.96
   0  -7  10   19.24    7.21
   0  -7  10   13.74    6.85
   0  -7  10   16.16   13.16
   0   7  -9    4.36    7.11
   0   7  -9   10.74    7.06
   0  -7   9   24.19    7.03
   0   7  -9    4.06    8.38
   0  -7   9   20.70    6.73
   0  -7   9   30.56   12.85
   0   7  -8  138.66   14.07
   0  -7   8  149.70   13.10
   0  -7   8  151.90   13.10
   0  -7   8  171.71   17.11
   0   7  -8  140.80   13.50
   0   7  -8  111.59   13.39
   0  -7   7   15.12    6.50
   0  -7   7    8.56    5.90
   0  -7   7   16.45   11.45
   0   7  -7    6.73    7.13
   0  -7   6   43.26    7.04
   0   7  -6   40.55    7.72
   0  -7   6   32.41    6.60
   0  -7   6   49.57   11.46
   0  -7   5   55.12    7.34
   0  -7   5   62.42    7.55
   0   7  -5   48.44    8.19
   0  -7   5   52.89    6.47
   0  -7   4   35.50    6.21
   0   7  -4   26.83    7.27
   0   7  -4   37.09    6.86
   0  -7   4   35.93    5.63
   0   7  -3  363.81   27.05
   0   7  -3  368.00   27.02
   0  -7   3  304.88   26.59
   0   7  -2  153.31   13.62
   0   7  -1   65.94    8.17
   0  -7   1   78.39   12.61
   0  -7   0  674.25   53.96
   0  -7   0  698.19   54.30
   0   7   0  715.27   54.47
   0   7   0  797.72   54.54
   0  -7   0  722.37   55.59
   0  -7   0  748.83   54.79
   0  -7  -1   91.72   11.43
   0   7   1   51.53    7.51
   0   7   1   60.72    7.74
   0   7   1   53.27    7.54
   0  -7  -1   80.90   12.97
   0  -7  -1   55.49    7.52
   0  -7  -1   57.72    6.30
   0   7   2  108.64   11.42
   0   7   2  117.43   11.67
   0  -7  -2  142.21   15.97
   0  -7  -2  143.61   10.71
   0  -7  -2  120.65   11.57
   0   7   3  566.73   46.49
   0   7   3  627.62   46.65
   0  -7  -3  585.33   48.04
   0  -7  -3  640.82   46.30
   0   7   4  711.48   49.88
   0   7   4  659.77   49.66
   0  -7  -4  586.84   51.18
   0  -7  -4  629.69   49.56
   0   7   5 1031.10   75.65
   0  -7  -5  938.63   75.36
   0   7   5 1092.56   75.52
   0  -7  -5  894.06   76.71
   0   7   6  176.27   15.60
   0  -7  -6  202.91   15.40
   0  -7  -6  176.43   15.14
   0   7   6  197.75   15.40
   0  -7  -6  141.81   19.21
   0   7   7   32.84    7.16
   0  -7  -7   39.75    5.87
   0  -7  -7   24.59    5.61
   0   7   7   42.00    6.54
   0   7   8   14.84    6.10
   0  -7  -8   17.63   11.63
   0  -7  -8    5.51    4.79
   0   7   8    7.92    5.61
   0  -7  -9   40.85    8.51
   0  -7  -9   32.00    5.99
   0   7  10   29.45    5.99
   0  -7 -10   25.09    9.10
   0  -7 -10   29.29    8.53
   0  -7 -11  131.56   13.27
   0   7  11  137.70   12.63
   0  -7 -11  153.33   14.66
   0  -7 -11  123.27   14.91
   0  -7 -12  194.07   18.82
   0   7  12  208.48   18.20
   0  -7 -12  199.96   20.04
   0  -7 -12  228.00   20.00
   0  -7 -13    2.79    6.64
   0   7  13   12.32    4.98
   0   7  13   11.30    6.00
   0  -7 -13   12.87    9.56
   0  -7 -13    9.25    9.90
   0   7  14   18.74    5.21
   0   7  14   21.59    6.49
   0  -7 -14   19.68   10.11
   0  -7 -14   13.12   10.06
   0   7  15   11.69    5.19
   0   7  15    7.49    6.48
   0  -7 -15   11.55   10.05
   0  -7 -15   15.07   10.43
   0   7  16   -0.65    5.10
   0   7  16    2.93    6.67
   0  -7 -16    6.58   10.42
   0  -7 -16   -1.33   10.70
   0  -7 -17    5.72   10.98
   0  -7 -17    9.19   10.25
   0   7  17    4.77    6.29
   0   7  17    3.96    5.12
   0  -7 -18    6.89   11.04
   0  -7 -18    4.69   10.26
   0   7  18   10.58    6.20
   0   7  18   10.33    5.16
   0   7  19    2.10    5.09
   0  -7 -19    1.22   11.18
   0  -7 -19   10.09   10.23
   0   7  20   13.30    5.10
   0  -7 -20    7.18   11.11
   0  -7 -20   -2.03    9.84
   0  -8  15   31.98   13.48
   0   8 -15   12.38   10.92
   0  -8  15   18.02    8.11
   0  -8  15   14.24   14.64
   0   8 -14   -0.21    8.02
   0  -8  14    8.30   13.54
   0  -8  14   -4.10    7.94
   0   8 -14    3.43   10.91
   0  -8  14   29.22    8.42
   0  -8  14    0.32   15.19
   0   8 -13   -2.36    8.02
   0  -8  13   32.30   13.61
   0   8 -13    7.81   10.56
   0  -8  13    3.47   14.88
   0  -8  13   20.22    7.94
   0  -8  13   15.01    8.03
   0  -8  12    8.82    7.95
   0   8 -12   -5.17    7.93
   0   8 -12   -1.22   10.00
   0  -8  12   -1.04    7.56
   0  -8  12   -2.52   14.77
   0  -8  11   13.94    8.02
   0  -8  11   16.86    7.61
   0  -8  11   15.88   14.87
   0   8 -11    8.53    8.32
   0  -8  10   23.50    8.06
   0  -8  10   15.60    7.87
   0  -8  10   13.67   14.88
   0   8 -10   16.01    7.97
   0   8 -10   -2.74    7.54
   0  -8   9   13.94    7.64
   0  -8   9    6.70    7.11
   0  -8   9    6.37   14.14
   0   8  -9   16.10    8.20
   0   8  -9    9.43    7.75
   0  -8   8    7.90    7.25
   0   8  -8    6.59    7.62
   0  -8   8   11.87    6.86
   0  -8   8   11.38   13.53
   0  -8   7  537.18   41.21
   0  -8   7  593.95   41.12
   0  -8   7  586.27   43.58
   0   8  -6  244.33   23.57
   0  -8   6  269.60   23.29
   0  -8   5  175.69   14.66
   0  -8   5  128.07   13.82
   0   8  -5  215.18   15.39
   0   8  -5  167.95   15.20
   0   8  -4   36.47    7.40
   0   8  -4   31.72    7.82
   0  -8   3   35.63    5.83
   0   8  -3   17.49    7.13
   0   8  -3   19.25    6.90
   0  -8   2  345.51   26.61
   0   8  -2  326.23   26.90
   0  -8   1  183.82   17.16
   0   8  -1  176.64   15.71
   0  -8   1  196.67   18.93
   0  -8   1  175.06   15.32
   0  -8   0   10.19    5.22
   0   8   0   20.23    6.51
   0   8   0    9.70    6.40
   0  -8   0   22.05    6.31
   0  -8   0   32.07   10.15
   0   8   0   15.09    6.12
   0  -8   0   26.05   12.16
   0   8   1   36.22    6.96
   0   8   1   32.32    6.77
   0  -8  -1   31.83    4.80
   0  -8  -1   34.69    6.76
   0  -8  -1   32.99   10.63
   0   8   1   32.14    6.61
   0  -8  -1   43.93   12.56
   0  -8  -2  104.96    8.58
   0   8   2   76.01    9.76
   0   8   2   87.63    9.82
   0  -8  -2  109.19   14.89
   0  -8  -3   27.63    4.97
   0  -8  -3   37.54    5.73
   0  -8  -3   33.28    8.37
   0   8   3   15.51    6.48
   0   8   3   12.24    6.06
   0  -8  -3   25.88   12.49
   0  -8  -4   25.57    5.57
   0  -8  -4   20.04    4.73
   0   8   4    7.72    6.44
   0  -8  -4   30.67   12.55
   0   8   5  206.32   17.84
   0  -8  -5  235.18   17.79
   0  -8  -5  204.22   17.25
   0   8   5  226.15   17.57
   0  -8  -5  177.08   21.34
   0   8   6   76.79    8.13
   0  -8  -6   51.60    7.19
   0  -8  -6   51.96    6.89
   0   8   6   63.06    7.47
   0  -8  -6   41.41   13.39
   0   8   7   81.49    9.23
   0  -8  -7   81.50    8.61
   0  -8  -7   68.88    8.39
   0  -8  -7   64.31   14.25
   0   8   8    7.52    6.21
   0  -8  -8    5.99    5.28
   0  -8  -8   15.12    5.14
   0   8   8   12.04    5.94
   0  -8  -8    5.60   11.97
   0  -8  -9   82.33    9.13
   0   8   9  105.78    9.40
   0  -8  -9   77.19    8.90
   0   8  10   67.63    7.93
   0  -8 -10   53.38   10.04
   0   8  11  466.74   34.23
   0  -8 -11  400.86   34.90
   0   8  12   13.84    5.25
   0   8  12   18.51    6.31
   0  -8 -12   17.69    9.43
   0  -8 -13   45.80    8.03
   0   8  13   36.55    6.37
   0   8  13   56.83    7.49
   0  -8 -13   59.64   10.68
   0   8  14   13.00    5.25
   0   8  14   21.58    6.62
   0  -8 -14   24.44   10.14
   0  -8 -14    0.35   10.65
   0   8  15   12.85    5.46
   0   8  15   10.71    6.63
   0  -8 -15   11.28   10.86
   0  -8 -15   25.45   10.48
   0   8  16    0.53    5.13
   0   8  16   -7.41    6.80
   0  -8 -16   -0.18   10.53
   0  -8 -16   -9.42   11.02
   0  -8 -17    2.55   10.66
   0  -8 -17   -4.41   10.36
   0   8  17    1.37    6.46
   0   8  17    7.18    5.14
   0  -8 -18    4.70   10.24
   0  -8 -18   -0.20   10.80
   0   8  18    3.34    6.12
   0   8  18    0.78    5.10
   0   8  19   27.84    5.68
   0  -8 -19   17.87   10.19
   0  -8 -19   24.96   11.24
   0  -9  13    3.90    8.03
   0   9 -13   10.90    8.37
   0  -9  13  -12.21   13.56
   0  -9  13   -5.90   15.52
   0  -9  12   11.46    8.42
   0   9 -12    8.81    8.45
   0  -9  12   27.07   13.79
   0  -9  12    6.41   15.98
   0  -9  11   -1.69    8.24
   0  -9  11    9.56   15.99
   0   9 -11    4.81    8.56
   0  -9  10   10.11    8.31
   0  -9  10   -1.70   15.95
   0   9 -10   -4.96    7.66
   0   9 -10   14.39    8.61
   0  -9   9    1.31    8.02
   0  -9   9   16.32   15.32
   0   9  -9    9.70    7.89
   0   9  -9    8.33    8.51
   0  -9   8    1.42    7.84
   0   9  -8    3.93    8.14
   0  -9   8   -8.86   15.29
   0  -9   7   48.50    9.04
   0   9  -7   47.64    9.27
   0  -9   7   44.00   13.48
   0  -9   6   13.14    7.72
   0   9  -6   17.45    8.18
   0   9  -6    6.03    8.05
   0  -9   6   17.57   12.42
   0  -9   5   19.67    7.56
   0  -9   5   12.67    5.74
   0   9  -5   21.10    7.98
   0   9  -5   11.99    7.95
   0  -9   5   32.45   12.37
   0  -9   4   86.89    9.99
   0   9  -4   94.76   11.18
   0   9  -4  108.30   11.47
   0  -9   3   11.60    5.75
   0   9  -3   27.67    7.77
   0   9  -3   29.94    8.05
   0   9  -2   23.94    7.43
   0  -9   2   45.79   13.83
   0  -9   2   20.37    6.00
   0  -9   2   38.61   11.04
   0  -9   1    7.79    5.54
   0   9  -1    4.43    7.15
   0   9  -1    9.23    6.56
   0  -9   1   11.79   13.10
   0  -9   0   48.95    7.46
   0  -9   0   61.77   11.75
   0   9   0   59.87    8.31
   0   9   0   51.07    8.40
   0  -9   0   44.15    8.08
   0   9   0   59.58    8.03
   0  -9   0   79.52   14.66
   0   9   1  115.94   10.85
   0   9   1  112.30   11.16
   0  -9  -1   97.01   10.29
   0   9   1  111.93   10.69
   0  -9  -1   99.19   15.89
   0  -9  -1   86.66   10.86
   0   9   2   93.22   11.25
   0   9   2   96.35   10.96
   0  -9  -2  113.31    9.72
   0   9   2  124.42   10.98
   0  -9  -2  106.41   16.27
   0  -9  -3   97.43    9.10
   0  -9  -3   97.60    9.94
   0  -9  -3  107.56   11.75
   0   9   3   91.94   10.52
   0  -9  -3   83.84   15.66
   0  -9  -4  110.19   10.07
   0  -9  -4  107.79   10.78
   0  -9  -4  116.28   12.44
   0   9   4  103.54   11.36
   0  -9  -4  131.00   16.41
   0   9   5   43.82    8.06
   0  -9  -5   43.24    6.45
   0  -9  -5   53.37    7.21
   0  -9  -5   52.78    9.41
   0   9   5   56.09    7.43
   0  -9  -5   58.87   14.15
   0   9   6   32.98    7.85
   0  -9  -6   45.60    6.70
   0  -9  -6   30.78    6.06
   0   9   6   44.50    7.01
   0  -9  -6   21.85   13.68
   0   9   7  121.87   11.18
   0  -9  -7   94.32   10.32
   0  -9  -7   97.65   10.16
   0   9   7  117.59   10.74
   0  -9  -7   86.37   16.04
   0   9   8   29.00    7.44
   0  -9  -8   29.83    6.27
   0  -9  -8   27.12   12.74
   0   9   8   39.10    6.98
   0  -9  -8   31.96    6.25
   0  -9  -9  250.91   21.87
   0  -9  -9  208.01   21.79
   0  -9 -10   49.40    7.52
   0  -9 -10   54.67    8.05
   0  -9 -11   52.76   10.25
   0   9  11   57.18    7.62
   0  -9 -11   33.60    7.62
   0  -9 -12   42.36   10.36
   0   9  12   27.15    6.16
   0  -9 -13   19.04   10.53
   0   9  13   31.44    6.96
   0   9  13   21.18    5.77
   0  -9 -14   21.30   10.60
   0   9  14   27.11    7.10
   0   9  14   25.51    5.85
   0  -9 -15   91.47   13.18
   0   9  15   98.79   10.50
   0   9  15   90.96    9.48
   0  -9 -16   24.79   10.90
   0   9  16   34.72    6.21
   0   9  16   44.28    7.69
   0   9  17   14.81    5.39
   0  -9 -17   12.30   10.44
   0   9  17    0.37    6.43
   0   9  18   -6.81    5.04
   0  -9 -18    4.07   10.13
   0 -10  12   29.50   16.48
   0  10 -12   19.04    8.90
   0 -10  11   11.73    8.52
   0 -10  11   -1.41   16.30
   0  10 -11   19.87    8.93
   0 -10  10   24.81    8.94
   0 -10  10   40.93   16.93
   0  10 -10   14.33    8.98
   0  10 -10   12.29    7.96
   0 -10   9   52.08    9.75
   0  10  -9   32.57    9.23
   0 -10   8    8.99    8.50
   0  10  -8    7.75    8.45
   0 -10   8   20.38   13.93
   0 -10   8    7.31   16.07
   0 -10   7   36.91    8.88
   0  10  -7   16.00    8.95
   0 -10   7   50.78   14.25
   0 -10   6    6.42    8.15
   0  10  -6    3.04    8.80
   0  10  -6    2.24    8.60
   0 -10   6   23.66   13.59
   0 -10   5  249.63   20.46
   0  10  -5  211.95   20.55
   0  10  -5  236.37   20.89
   0 -10   5  244.51   22.78
   0  10  -4  134.64   13.10
   0  10  -4  121.40   12.78
   0  10  -4  101.49   11.84
   0 -10   4   95.71   11.18
   0 -10   4  149.92   16.15
   0 -10   3    5.18    5.84
   0  10  -3    9.77    7.96
   0  10  -3    1.30    7.98
   0  10  -3    7.67    7.13
   0 -10   3   10.02   14.73
   0 -10   3   12.93   12.44
   0 -10   2   10.97    6.00
   0  10  -2   11.06    7.84
   0  10  -2   26.39    7.39
   0 -10   2   24.77   14.76
   0 -10   2   22.63   11.68
   0 -10   1   15.06    6.31
   0  10  -1   16.00    7.79
   0  10  -1   24.80    7.16
   0 -10   1   25.11   14.29
   0 -10   1   28.08   12.06
   0 -10   0   20.93    6.54
   0  10   0   12.83    7.43
   0  10   0   15.10    7.78
   0  10   0   30.38    7.23
   0 -10   0   26.30   14.74
   0 -10   0    5.63   11.03
   0  10   1   15.43    7.32
   0  10   1   12.07    7.70
   0 -10  -1   23.13    6.39
   0  10   1   22.49    7.02
   0 -10  -1   25.83   14.24
   0  10   2  159.17   15.73
   0  10   2  152.48   15.52
   0 -10  -2  192.95   16.61
   0  10   2  201.30   15.40
   0 -10  -2  136.58   20.25
   0 -10  -3   64.23    7.98
   0  10   3   85.28   10.02
   0 -10  -3   51.49   15.94
   0 -10  -4  171.04   14.48
   0 -10  -4  163.95   15.23
   0 -10  -4  187.99   16.38
   0  10   4  175.93   15.64
   0 -10  -4  142.98   20.23
   0 -10  -5   19.20    5.52
   0 -10  -5   17.01    6.45
   0 -10  -5   36.88    9.24
   0  10   5   19.63    7.52
   0 -10  -5   12.85   13.82
   0  10   6   43.28    7.98
   0 -10  -6   34.98    6.35
   0 -10  -6   37.60    7.00
   0 -10  -6   26.76    9.53
   0  10   6   40.10    7.39
   0 -10  -6   25.39   14.00
   0  10   7   76.52   10.02
   0 -10  -7   85.30    9.18
   0 -10  -7   66.20    8.87
   0  10   8    7.77    7.17
   0 -10  -8    2.06    5.75
   0 -10  -8   16.22   12.86
   0  10   8   10.94    6.74
   0 -10  -8    4.81    5.78
   0 -10  -9   38.11    7.51
   0 -10  -9   52.08    7.73
   0 -10 -10   12.28    6.05
   0  10  10   18.13    6.80
   0 -10 -10   12.41    6.50
   0  10  11  260.17   17.78
   0 -10 -11  154.76   17.71
   0 -10 -12   83.14   12.37
   0  10  12   63.32    8.73
   0 -10 -12   67.47   10.00
   0 -10 -13   11.85    9.98
   0  10  13    2.21    6.67
   0  10  13   10.22    5.29
   0 -10 -14    7.08   10.17
   0  10  14   14.32    6.80
   0  10  14    6.48    5.20
   0 -10 -15   11.26   10.42
   0  10  15   12.06    6.69
   0  10  15    0.67    5.33
   0 -10 -16   -0.74   10.44
   0  10  16   -8.44    6.75
   0  10  16    8.18    5.20
   0  10  17   17.20    5.26
   0 -10 -17   11.94   10.29
   0 -11  10    4.05    8.27
   0  11 -10   18.83    9.31
   0 -11  10    5.31   16.54
   0 -11   9    8.09    8.67
   0  11  -9    3.79    8.00
   0 -11   9   14.09   14.02
   0 -11   9   24.57   17.24
   0 -11   8   82.26   11.22
   0  11  -8   66.11   10.93
   0 -11   8   87.62   15.96
   0 -11   7   65.50   10.96
   0  11  -7   78.97   11.81
   0  11  -7   63.02   11.05
   0 -11   7  104.43   16.05
   0 -11   6   63.24   10.52
   0  11  -6   65.21   11.09
   0  11  -6   52.42   10.66
   0  11  -6   59.91    9.61
   0 -11   6   79.22   15.62
   0 -11   5  120.48   12.88
   0  11  -5   93.90   12.08
   0  11  -5  124.20   13.50
   0  11  -5  110.48   13.22
   0 -11   5  123.01   16.92
   0 -11   4   25.80    7.52
   0 -11   4   39.75    7.57
   0  11  -4   52.68    9.86
   0  11  -4   49.09    9.93
   0  11  -4   47.84    8.72
   0 -11   4   48.32   17.15
   0 -11   4   67.92   14.24
   0 -11   3   41.97    8.21
   0 -11   3   36.55    8.01
   0  11  -3   72.90   10.33
   0  11  -3   71.06   10.42
   0  11  -3   59.20    9.14
   0 -11   3   70.61   17.37
   0 -11   3   86.27   14.22
   0 -11   2   21.66    7.04
   0  11  -2   42.08    9.36
   0  11  -2   28.98    8.12
   0 -11   2   12.50   16.32
   0 -11   2   38.73   13.34
   0 -11   1   49.13    8.54
   0 -11   1   68.86   13.73
   0  11  -1   76.64   10.11
   0  11  -1   65.99    9.16
   0 -11   1   48.45   16.71
   0  11   0   29.04    9.09
   0  11   0   33.50    9.01
   0 -11   0   52.07   10.49
   0 -11   0   49.68    7.87
   0  11   0   51.43    8.43
   0 -11   0   50.72   16.15
   0  11   1  152.98   15.46
   0  11   1  154.62   15.65
   0 -11  -1  165.20   16.39
   0 -11  -1  163.41   15.14
   0  11   1  188.79   15.27
   0 -11  -1  142.51   20.62
   0  11   2   41.82    9.31
   0  11   2   61.96    8.62
   0 -11  -2   46.38   16.14
   0 -11  -2   50.77   10.61
   0  11   3   62.49    9.35
   0 -11  -3   55.01   10.68
   0  11   3   54.75    8.65
   0 -11  -3   32.48   15.99
   0 -11  -4   32.82    7.57
   0 -11  -4   53.14   10.36
   0  11   4   48.98    8.80
   0 -11  -4   22.73   15.35
   0 -11  -5    5.61    5.59
   0 -11  -5   15.86    6.64
   0 -11  -5   37.29    9.60
   0  11   5   21.36    8.01
   0 -11  -5   11.09   14.45
   0 -11  -6    1.86    5.67
   0 -11  -6    5.25    6.41
   0 -11  -6   24.05    9.48
   0  11   6   10.17    7.74
   0 -11  -6    4.44   13.97
   0  11   7   74.54    9.66
   0 -11  -7   44.23    8.00
   0 -11  -7   57.99    8.64
   0 -11  -7   72.28   11.10
   0  11   7   90.13    9.16
   0 -11  -7   42.21   15.15
   0  11   8   35.30    8.37
   0  11   8   53.66    8.02
   0 -11  -8   33.23    7.33
   0 -11  -8   24.80    7.15
   0  11   9    8.64    6.90
   0 -11  -9    0.19    6.31
   0 -11  -9    5.77    6.18
   0 -11  -9    0.50    6.24
   0 -11 -10   70.09    9.01
   0 -11 -10   43.02    8.30
   0 -11 -10   57.83    8.95
   0  11  11  105.39    9.60
   0 -11 -11   46.89    9.36
   0 -11 -12   21.26    7.66
   0  11  12   22.91    5.88
   0 -11 -13  130.04   15.09
   0  11  13  110.53   12.23
   0 -11 -14   -4.51   10.14
   0  11  14    4.46    6.64
   0  11  14    7.57    5.17
   0 -11 -15   -2.16   10.13
   0  11  15   13.10    6.66
   0  11  15   12.77    5.23
   0 -11 -16    2.82   10.03
   0  11  16   -1.62    4.88
   0  11  16    0.27    6.48
   0 -12   7    6.60    8.44
   0 -12   7   21.08   14.29
   0  12  -7    0.20    8.38
   0  12  -7   -0.99    9.20
   0 -12   6   53.74    9.96
   0 -12   6   61.79   15.14
   0  12  -6   57.97   10.88
   0  12  -6   39.02    9.94
   0 -12   5   17.20   13.90
   0  12  -5   10.16    7.53
   0 -12   5   13.51   17.08
   0  12  -5    8.64    9.50
   0  12  -5   -7.39    8.94
   0 -12   4   73.39   15.33
   0  12  -4   78.08   11.63
   0  12  -4   66.15   11.28
   0  12  -4   74.53   10.03
   0 -12   4   93.15   18.78
   0 -12   3    6.75    6.53
   0 -12   3    9.06    6.96
   0 -12   3    2.47   13.35
   0  12  -3    5.08    8.89
   0  12  -3    3.91    8.76
   0 -12   3   -3.55    9.56
   0  12  -3    6.38    7.49
   0 -12   3    7.51   16.94
   0  12  -2   11.72    8.89
   0 -12   2   13.75    9.77
   0 -12   2   -0.92    6.66
   0 -12   2   10.12    7.32
   0  12  -2    2.06    7.54
   0 -12   2   19.59   17.16
   0  12  -1   23.21    8.77
   0 -12   1   19.73   10.03
   0 -12   1   13.26    7.26
   0 -12   1   18.14    7.29
   0  12  -1   24.11    7.86
   0 -12   1   20.71   16.62
   0  12   0   67.46    9.98
   0  12   0   61.92    9.70
   0 -12   0   44.08   10.65
   0 -12   0   40.97    8.66
   0 -12   0   37.26    8.27
   0  12   0   52.63    8.76
   0 -12   0   47.19   16.93
   0  12   1   22.65    8.75
   0 -12  -1   31.37   10.03
   0 -12  -1   18.84    7.32
   0  12   1   24.91    7.86
   0 -12  -1   17.65   16.21
   0  12   2   40.94    9.28
   0 -12  -2   48.49   10.59
   0 -12  -2   36.53    8.19
   0  12   2   52.02    8.54
   0 -12  -2   54.50   16.55
   0  12   3   70.61   10.46
   0 -12  -3   60.07   11.47
   0  12   3   84.02    9.77
   0 -12  -3   53.20   16.73
   0 -12  -4   53.95    8.48
   0  12   4   40.11    9.15
   0 -12  -4   23.55   15.52
   0 -12  -4   33.22   10.31
   0 -12  -5   21.75    7.16
   0 -12  -5   19.44    9.82
   0  12   5   21.96    8.45
   0 -12  -5   29.75   14.68
   0 -12  -6    4.28    5.89
   0 -12  -6    9.08    6.83
   0 -12  -6   13.78    9.71
   0  12   6   11.49    8.13
   0 -12  -6    8.41   14.11
   0 -12  -7   -2.07    5.99
   0 -12  -7    6.95    6.99
   0 -12  -7    8.01    6.76
   0 -12  -7    6.70    9.73
   0  12   7   22.60    8.24
   0  12   7   19.56    7.41
   0 -12  -8    4.51    6.29
   0 -12  -8    9.75    6.85
   0 -12  -8    8.52    7.28
   0 -12  -8   11.34    9.82
   0  12   8    6.73    7.97
   0  12   8   25.15    7.42
   0 -12  -9   -5.91    7.00
   0 -12  -9   -4.78    6.60
   0  12   9   -1.04    6.93
   0 -12  -9    0.69    6.33
   0 -12 -10    7.33    6.50
   0 -12 -10   16.91    6.96
   0  12  10   22.18    7.16
   0 -12 -10    5.74    6.63
   0  12  11   10.37    5.44
   0  12  11   16.24    6.94
   0 -12 -11    9.72    6.94
   0  12  12   35.57    6.44
   0  12  12   54.35    7.88
   0  12  13    7.64    5.11
   0  12  13   26.35    7.02
   0  12  14   11.70    5.14
   0  12  14   17.55    6.49
   0 -13   4   27.32   16.97
   0  13  -4   19.61    8.97
   0  13  -4   19.65    9.45
   0  13  -3   27.50    9.25
   0  13  -3   21.53    9.50
   0  13  -3   28.04    7.79
   0 -13   3   46.48   17.08
   0  13  -2    7.73    8.97
   0 -13   2   22.79    6.93
   0 -13   2    9.89    7.22
   0  13  -2   14.39    7.48
   0 -13   2   11.50   16.49
   0  13  -1   17.36    8.84
   0 -13   1   14.95    9.77
   0 -13   1   16.82    7.52
   0 -13   1   18.32    7.42
   0  13  -1   15.18    7.68
   0 -13   1   24.24   16.68
   0  13   0    8.47    8.62
   0 -13   0   -0.64    9.33
   0 -13   0    6.34    7.11
   0 -13   0    0.44    7.13
   0  13   0    5.15    7.24
   0 -13   0   -1.02   15.83
   0  13   1   11.36    8.58
   0 -13  -1    4.83    9.38
   0 -13  -1    3.48    7.01
   0 -13  -1   15.79    7.52
   0  13   1    7.98    7.29
   0 -13  -1   20.39   15.97
   0  13   2   68.20    9.99
   0 -13  -2   42.75   10.81
   0 -13  -2   67.60    9.43
   0 -13  -2   37.48    8.66
   0  13   2   58.63    8.89
   0 -13  -2   45.82   16.32
   0  13   3   84.31   12.02
   0  13   3   97.09   11.30
   0 -13  -3   90.15   18.16
   0  13   4  323.60   29.26
   0 -13  -4  351.31   29.62
   0 -13  -4  292.91   32.44
   0 -13  -5  211.33   19.06
   0 -13  -5  238.98   18.42
   0 -13  -5  162.09   18.03
   0  13   5  216.02   18.61
   0 -13  -5  186.82   22.39
   0  13   6   45.20    9.06
   0 -13  -6   34.58    8.14
   0 -13  -6   17.80    7.85
   0 -13  -6   38.85   10.24
   0  13   7   15.61    8.32
   0 -13  -7   14.78    7.19
   0 -13  -7   21.75    7.53
   0 -13  -7   25.84    9.73
   0 -13  -8    1.49    7.12
   0 -13  -8   -0.71    6.82
   0 -13  -8   -1.84    9.57
   0  13   8   -2.44    7.97
   0  13   8   14.59    7.05
   0 -13  -9   86.97   11.84
   0 -13  -9   98.40   10.01
   0 -13  -9   46.14    9.31
   0 -13  -9   63.54    9.27
   0  13   9  100.51    9.80
   0 -13 -10   51.56   10.48
   0 -13 -10   45.54    7.88
   0  13  10   54.83    7.93
   0  13  11    7.41    5.09
   0  13  11   13.90    6.67
   0 -14  -2    5.85    7.37
   0  14   2   14.50    8.60
   0  14   3   40.42    9.14
   0 -14  -3   38.16    8.18
   0  14   3   47.75    8.10
   0  14   4   20.72    8.42
   0  14   4   32.03    7.48
   0  14   5   30.11    8.77
   0 -14  -5   43.55    8.45
   0 -14  -5   27.49    7.67
   0  14   5   39.40    7.76
   0 -14  -6   26.65    7.89
   1 -13 -10   19.38    9.49
  -1  13  10   15.85    6.75
   1 -13  -9    6.63    9.11
   1 -13  -9    8.51    6.58
   1 -13  -9   11.05    6.89
  -1  13   9   24.77    6.92
   1 -13  -8   64.27   10.63
   1 -13  -8   68.59    8.91
   1 -13  -8   34.08    8.27
  -1  13   8   60.43    8.72
   1 -13  -7   15.52    9.14
  -1  13   7   18.31    7.25
   1 -13  -7    4.53    6.81
   1 -13  -7   14.35    7.33
   1 -13  -6   23.19    9.30
  -1  13   6   14.11    7.57
   1 -13  -6   11.23    7.25
   1 -13  -6   21.90    7.80
   1 -13  -5   12.79    9.15
  -1  13   5    0.19    8.13
  -1  13   5    7.63    7.37
   1 -13  -5    9.19    7.31
   1 -13  -5    0.22    7.38
   1 -13  -4   24.20    9.13
  -1  13   4   21.79    8.38
   1 -13  -4    6.04    7.15
   1 -13  -3    6.04    9.06
  -1  13   3   22.05    8.51
   1 -13  -2    9.07    8.97
  -1  13   2   10.70    7.60
  -1  13   2    8.97    8.62
   1 -13  -2   14.38    7.63
   1 -13  -2   10.54    7.35
  -1  13   1   -0.21    8.53
  -1  13   1    5.45    7.39
   1 -13  -1   -5.86   15.09
   1 -13  -1    1.55    7.41
   1 -13  -1    1.24    7.04
  -1  13   0    4.19    8.45
  -1  13   0   14.41    7.63
   1 -13   0   -0.95   15.17
   1 -13   0    2.43    6.81
   1 -13   0    9.80    7.43
  -1  13  -1   55.74    9.92
  -1  13  -1   57.04    9.00
   1 -13   1   58.78   16.52
   1 -13   1   42.73    8.46
   1 -13   1   45.53    8.61
  -1  13  -2    8.50    8.88
  -1  13  -2   10.77    7.52
   1 -13   2   14.28   15.61
   1 -13   2    3.91    6.73
   1 -13   2    5.53    7.17
  -1  13  -3   28.26    8.08
   1 -13   3   32.23   16.31
  -1  13  -3   29.59    9.35
  -1  12  13   -1.42    6.21
  -1  12  13    3.37    4.97
   1 -12 -12    5.23    9.59
  -1  12  12   10.91    6.49
  -1  12  12    7.83    5.33
   1 -12 -11   18.53   10.04
  -1  12  11   16.41    5.80
  -1  12  11   25.76    7.19
   1 -12 -10   50.19   10.60
   1 -12 -10   48.81    8.38
   1 -12 -10   31.80    7.87
  -1  12   9   19.72    7.22
   1 -12  -9    3.98    9.48
   1 -12  -9   15.52    6.99
   1 -12  -9    7.29    6.64
  -1  12   8    3.19    7.09
   1 -12  -8   -3.44    9.34
   1 -12  -8   -2.33    6.54
   1 -12  -8    3.34    6.98
  -1  12   7   10.98    7.25
   1 -12  -7    6.80    9.25
   1 -12  -7    2.77    6.89
   1 -12  -7    2.85    6.67
   1 -12  -6    8.15    9.24
   1 -12  -6   10.59    7.32
   1 -12  -6    5.07    6.93
  -1  12   6    5.48    7.44
  -1  12   6    5.60    7.93
   1 -12  -5   30.74    9.79
   1 -12  -5   44.25    8.39
   1 -12  -5   43.07    8.16
  -1  12   5   43.27    8.38
  -1  12   5   36.75    8.92
  -1  12   4   27.96    8.51
   1 -12  -4   11.67    9.37
   1 -12  -4   29.69    7.66
   1 -12  -4   19.70    7.78
   1 -12  -3   21.38    9.43
   1 -12  -3   17.48   14.32
  -1  12   3   29.33    8.68
   1 -12  -2   21.75    9.37
  -1  12   2   19.33    8.75
   1 -12  -2   40.76   15.17
  -1  12   1   26.36    9.06
   1 -12  -1   31.16    9.54
   1 -12  -1   36.70    8.13
   1 -12  -1   35.89    7.90
  -1  12   1   34.01    8.23
   1 -12  -1   22.06   15.44
  -1  12   0   13.74    8.86
   1 -12   0    3.74    8.99
  -1  12   0   11.26    7.86
   1 -12   0    6.14   15.61
   1 -12   0    8.75    6.88
   1 -12   0   11.08    7.55
  -1  12  -1   27.27    9.08
  -1  12  -1   24.13    8.67
   1 -12   1   19.40    7.18
   1 -12   1   10.27    7.36
  -1  12  -1   13.47    7.89
   1 -12   1    1.98   15.68
   1 -12   2   19.67   13.15
  -1  12  -2   18.67    8.79
  -1  12  -2   30.49    9.32
   1 -12   2   15.97    7.24
   1 -12   2   27.27    7.42
  -1  12  -2   38.29    8.32
   1 -12   2   -1.36   16.65
   1 -12   3   67.05   14.73
  -1  12  -3   62.18   10.69
   1 -12   3   69.62    9.38
   1 -12   3   65.41    9.16
  -1  12  -3   75.60   10.22
   1 -12   3   61.86   17.53
  -1  12  -4   20.07    9.48
  -1  12  -4   31.98    8.41
   1 -12   4   38.41   16.76
   1 -12   4   24.38   14.01
  -1  12  -5   52.58   10.66
  -1  12  -5   59.86   10.96
  -1  12  -5   39.78    9.11
   1 -12   5   40.40   17.41
   1 -12   5   53.79   15.12
  -1  12  -6   20.00    9.51
  -1  12  -6   11.74    8.93
  -1  12  -6   12.45    7.95
   1 -12   6   30.15   17.13
   1 -12   6   10.90   14.26
  -1  12  -7   14.69    9.23
  -1  12  -7   11.43    9.01
   1 -12   7   13.70   14.14
   1 -12   7   18.21   16.60
  -1  11  15    0.13    4.92
  -1  11  14   11.46    5.36
  -1  11  14   20.26    6.64
  -1  11  13   -1.39    5.37
  -1  11  13    2.30    6.37
  -1  11  12   -1.27    5.49
  -1  11  12   14.82    6.80
  -1  11  11   67.73    8.74
  -1  11  11   97.80    9.81
   1 -11 -10   44.32   10.25
  -1  11  10   50.48    7.80
   1 -11 -10   19.34    7.10
   1 -11 -10   27.09    7.33
   1 -11  -9    6.74    9.34
   1 -11  -9    2.74    6.56
   1 -11  -9   -5.03    6.29
  -1  11   9   10.37    6.97
   1 -11  -9   -1.19    6.32
   1 -11  -8   16.72    9.30
   1 -11  -8    5.54    6.48
   1 -11  -8    9.51    7.05
  -1  11   8   14.29    7.30
   1 -11  -8    7.35    6.38
   1 -11  -7    5.79    6.14
  -1  11   7    8.72    7.69
   1 -11  -7   14.64    9.38
  -1  11   7   27.22    7.44
   1 -11  -7   13.88    6.76
   1 -11  -7   24.60    7.19
   1 -11  -6   -2.51    5.74
  -1  11   6   10.62    7.76
  -1  11   6   15.61    7.38
   1 -11  -6    9.25    6.59
   1 -11  -6    7.86    6.90
   1 -11  -5   22.13    9.81
  -1  11   5   25.60    8.32
  -1  11   5   30.79    7.79
   1 -11  -5   25.39    7.70
   1 -11  -5   26.17    7.27
   1 -11  -4   46.85    8.61
   1 -11  -4   50.68    8.45
   1 -11  -4   50.48   10.09
  -1  11   4   52.67    9.27
  -1  11   4   58.17    8.75
   1 -11  -4   29.61   15.01
   1 -11  -3   21.11    9.34
  -1  11   3   20.04    8.36
   1 -11  -3   11.37   14.47
   1 -11  -2   45.47   10.13
  -1  11   2   50.83    9.50
   1 -11  -2   69.00   15.57
   1 -11  -1   21.05    9.19
  -1  11   1   18.12    8.56
   1 -11  -1    4.81   15.09
   1 -11  -1   22.69    7.29
   1 -11  -1   21.87    7.37
   1 -11   0   87.13   10.98
   1 -11   0   84.42   10.81
  -1  11   0  123.86   12.20
  -1  11   0  111.59   11.64
   1 -11   0   82.95   12.17
  -1  11   0   95.82   11.28
   1 -11   0  105.41   17.85
   1 -11   1   19.18    6.89
   1 -11   1   22.16    7.58
   1 -11   1   19.27   12.93
  -1  11  -1   36.55    8.90
  -1  11  -1   25.58    8.61
   1 -11   1   18.53    9.58
  -1  11  -1   22.92    8.18
   1 -11   1   27.14   15.74
   1 -11   2    4.25    6.52
   1 -11   2    0.80    6.97
   1 -11   2    6.82   13.03
  -1  11  -2    0.65    8.39
  -1  11  -2    6.05    8.64
   1 -11   2   -6.94    9.02
  -1  11  -2    2.96    7.61
   1 -11   2    6.12   15.76
  -1  11  -3   10.63    8.37
   1 -11   3   -7.05    6.45
   1 -11   3   -0.20    6.66
   1 -11   3   -5.38   13.25
  -1  11  -3    2.01    7.78
   1 -11   3   -7.22   15.85
  -1  11  -4   25.86    9.12
   1 -11   4   10.94   13.70
   1 -11   4    3.88    6.84
   1 -11   4   -1.35    6.89
   1 -11   4   19.32   16.51
  -1  11  -4   18.64    8.12
  -1  11  -5   49.23    9.47
   1 -11   5   62.95   14.64
  -1  11  -5   51.96   10.61
  -1  11  -5   54.19   10.71
   1 -11   5   36.14    9.64
   1 -11   5   50.74   11.86
   1 -11   5   47.80   17.29
  -1  11  -6    8.29    8.17
   1 -11   6   24.77   14.38
  -1  11  -6   14.17    9.39
  -1  11  -6    8.57    9.44
   1 -11   6   10.52    8.36
   1 -11   6   15.44   11.18
   1 -11   6   20.48   16.83
  -1  11  -7   37.42    9.03
   1 -11   7   64.21   15.16
  -1  11  -7   45.59   10.44
  -1  11  -7   40.94    9.94
   1 -11   7   46.18    9.58
   1 -11   7   28.62   12.24
   1 -11   7   43.02   17.26
  -1  11  -8    9.24    7.87
  -1  11  -8   -2.34    8.99
  -1  11  -8    6.98    9.47
   1 -11   8    9.83    8.43
   1 -11   8   -0.41   14.31
   1 -11   8    0.85   11.67
   1 -11   8    3.97   16.94
   1 -11   9   12.30    8.37
   1 -11   9   15.41   11.73
  -1  11  -9    8.48    8.60
  -1  11  -9    5.87    9.00
   1 -10 -16   13.69   10.01
  -1  10  16    4.28    5.21
   1 -10 -15    3.11   10.29
  -1  10  15    9.63    5.35
  -1  10  14   10.76    5.51
  -1  10  14    8.56    6.63
  -1  10  13   11.71    5.62
  -1  10  13    9.46    6.69
  -1  10  12   12.41    5.68
  -1  10  12   13.31    6.77
  -1  10  11   12.15    6.75
   1 -10 -10    7.38    6.23
  -1  10  10   23.75    7.26
   1 -10 -10   11.53    6.73
   1 -10  -9   29.33    9.72
   1 -10  -9   16.32    6.65
   1 -10  -9   22.31    6.36
  -1  10   9   25.52    7.10
   1 -10  -9   13.95    6.57
   1 -10  -8   43.34    9.91
   1 -10  -8   39.93    7.47
   1 -10  -8   40.72    7.28
  -1  10   8   53.52    8.10
   1 -10  -8   35.50    7.13
   1 -10  -7   43.16    7.73
  -1  10   7   39.18    8.82
   1 -10  -7   66.08   10.26
   1 -10  -7   52.71    8.08
   1 -10  -7   64.97    8.46
   1 -10  -6    6.96    5.65
  -1  10   6    6.89    7.09
   1 -10  -6   22.54    8.98
  -1  10   6   19.17    6.94
   1 -10  -6   10.11    6.05
   1 -10  -5   47.45    7.67
   1 -10  -5   43.83    6.86
   1 -10  -5   57.30    9.80
  -1  10   5   41.20    8.34
  -1  10   5   67.01    8.30
   1 -10  -5   28.97   14.15
   1 -10  -4  121.93   13.00
   1 -10  -4  139.75   14.22
  -1  10   4  135.99   13.51
  -1  10   4  175.35   13.36
   1 -10  -4   87.79   18.35
  -1  10   3   34.19    8.48
   1 -10  -3   62.82    8.06
   1 -10  -3   26.78   14.91
   1 -10  -3   55.74    9.68
  -1  10   2   35.35    8.27
   1 -10  -2   25.35   14.55
   1 -10  -2   39.98    9.33
  -1  10   1   63.64    9.45
   1 -10  -1   63.20   10.44
   1 -10  -1   47.09   15.33
   1 -10  -1   64.02    8.48
   1 -10   0   47.31    7.21
   1 -10   0   16.76   11.67
  -1  10   0   16.87    7.66
  -1  10   0   31.44    8.38
   1 -10   0   33.01    9.56
  -1  10   0   33.81    7.88
   1 -10   0   29.00   14.55
   1 -10   1   44.07    7.37
   1 -10   1   37.82   13.01
  -1  10  -1   28.73    8.90
  -1  10  -1   32.13    8.43
   1 -10   1   47.60    9.36
  -1  10  -1   51.96    8.35
   1 -10   1   31.62   14.85
  -1  10  -2   10.27    8.33
  -1  10  -2   13.23    8.06
   1 -10   2   27.07   12.32
   1 -10   2   14.71    6.42
   1 -10   2   22.64    6.80
   1 -10   2   24.63   15.03
  -1  10  -2   15.47    7.63
  -1  10  -3   54.08    8.76
   1 -10   3   25.39    7.34
   1 -10   3   26.04    7.00
   1 -10   3   35.61   12.87
  -1  10  -3   48.27    9.07
   1 -10   3   36.53    8.43
   1 -10   3   25.33   10.53
   1 -10   3   58.40   15.41
   1 -10   4  116.30   12.68
   1 -10   4  109.21   12.51
   1 -10   4  144.98   17.08
  -1  10  -4  129.85   13.90
   1 -10   4  156.99   13.55
   1 -10   4  141.52   14.94
   1 -10   4  165.43   19.36
  -1  10  -5   12.66    8.73
  -1  10  -5   25.79    9.01
   1 -10   5   20.22    8.28
   1 -10   5   27.18   13.55
   1 -10   5    1.37    5.97
   1 -10   5   13.48   15.48
   1 -10   6  109.84   15.83
  -1  10  -6   93.57   12.02
  -1  10  -6   80.53   12.01
   1 -10   6  126.46   18.19
   1 -10   6   76.78   11.28
  -1  10  -7   35.78    9.58
  -1  10  -7   22.70    9.59
   1 -10   7   44.49   14.12
   1 -10   7   16.48    8.60
  -1  10  -8   10.89    9.10
  -1  10  -8    7.33    9.39
   1 -10   8   20.06   14.18
   1 -10   8    9.23    8.33
  -1  10  -9   48.27    9.86
   1 -10   9   49.44    9.83
  -1  10 -10    1.41    8.45
   1 -10  10    9.54    8.34
  -1  10 -11   20.93    9.15
  -1  10 -11   12.95    8.28
   1 -10  11   15.50    8.27
   1 -10  12   20.85   16.40
  -1   9  18    1.26    4.88
   1  -9 -18   -3.76    9.76
  -1   9  17   -3.74    5.24
  -1   9  17   -6.92    6.67
   1  -9 -17    0.54   10.07
  -1   9  16   -0.14    5.26
   1  -9 -16   -0.92   10.37
  -1   9  15    9.83    5.40
   1  -9 -15   12.61   10.51
  -1   9  14   42.78    7.06
  -1   9  14   58.84    8.10
   1  -9 -14   51.25   11.35
  -1   9  13   13.40    6.46
  -1   9  13    5.27    5.43
  -1   9  12   36.52    7.03
  -1   9  12   17.02    6.02
   1  -9 -11  164.01   17.50
  -1   9  11  247.75   17.56
   1  -9 -10   11.36    6.42
  -1   9  10    9.16    6.53
   1  -9  -9  106.50   12.02
   1  -9  -9  117.39   12.20
   1  -9  -9  129.15   12.25
   1  -9  -8   24.94    9.00
   1  -9  -8   16.94    6.21
   1  -9  -8   20.61    6.05
  -1   9   8   24.94    6.76
   1  -9  -8    7.60    5.83
   1  -9  -7   33.25    6.58
  -1   9   7   26.40    7.53
   1  -9  -7   49.58    9.24
  -1   9   7   56.79    7.55
   1  -9  -7   39.78    6.87
   1  -9  -6  129.02   12.02
   1  -9  -6  106.59   11.54
  -1   9   6  132.60   12.33
   1  -9  -6  138.81   13.22
  -1   9   6  158.34   12.18
   1  -9  -5   42.78    7.06
   1  -9  -5   36.94    6.26
  -1   9   5   42.07    7.84
   1  -9  -5   59.22    9.28
  -1   9   5   61.36    7.62
   1  -9  -5   31.31   13.49
   1  -9  -4   85.60    9.92
   1  -9  -4   94.38    9.22
  -1   9   4  108.26   10.65
   1  -9  -4  108.42   11.58
  -1   9   4  108.63   10.36
   1  -9  -3   70.36    8.08
  -1   9   3   75.19    9.07
   1  -9  -3   94.51   10.10
   1  -9  -3   40.26    6.97
  -1   9   3   78.39    8.59
   1  -9  -3   34.81   14.11
   1  -9  -2  193.44   16.32
   1  -9  -2  142.05   19.37
  -1   9   2  178.13   15.94
  -1   9   1    1.89    6.48
  -1   9   1   14.39    7.34
   1  -9  -1   22.16   13.35
  -1   9   0   19.47    7.53
  -1   9   0   26.91    7.10
   1  -9   0   10.68    6.05
   1  -9   0   32.74   13.15
   1  -9   0   34.40   11.05
  -1   9  -1   87.72   11.10
  -1   9  -1   99.23   11.36
   1  -9   1  114.83   13.81
   1  -9   1  110.81   10.51
   1  -9   1  117.32   16.20
  -1   9  -2  205.82   17.59
  -1   9  -2  187.69   17.44
   1  -9   2  205.28   17.15
   1  -9   2  192.78   19.11
   1  -9   2  190.32   16.89
   1  -9   2  205.88   21.30
  -1   9  -3   12.42    7.51
   1  -9   3    1.32    7.04
   1  -9   3   -0.88   11.54
   1  -9   3    4.02    5.54
   1  -9   3   11.70   13.40
  -1   9  -4   63.04    9.47
   1  -9   4   70.54    8.92
   1  -9   4   76.59   12.88
   1  -9   4   52.24    7.71
   1  -9   4   39.13    7.67
   1  -9   4   77.90   14.90
  -1   9  -5  196.48   15.80
  -1   9  -5  194.07   15.85
   1  -9   5  203.42   15.10
   1  -9   5  224.82   18.04
   1  -9   5  120.06   14.21
   1  -9   5  116.74   14.02
   1  -9   5  214.71   19.99
  -1   9  -6   69.39   11.16
  -1   9  -6   77.15   11.12
   1  -9   6   80.68   14.41
   1  -9   6   99.18   10.48
  -1   9  -7  127.66   12.98
  -1   9  -7   89.02   12.47
   1  -9   7  106.24   15.97
   1  -9   7  112.06   11.94
  -1   9  -8   31.82    9.08
   1  -9   8   17.87    8.23
  -1   9  -9    6.49    8.51
   1  -9   9    9.46    7.99
  -1   9 -10   37.16    9.34
   1  -9  10   39.54    9.06
  -1   9 -11   16.46    8.80
  -1   9 -11    5.27    8.12
   1  -9  11   12.60   15.98
   1  -9  11    0.33    8.16
   1  -9  12    4.93   13.64
  -1   9 -12   -1.39    8.78
   1  -9  12   -2.02   15.75
   1  -9  12   -3.03    7.95
   1  -9  13    2.51   13.50
  -1   9 -13   12.64    8.81
   1  -9  13    4.73    7.83
   1  -9  13    8.68   15.68
   1  -8 -19    8.82   10.04
  -1   8  18   35.24    6.17
  -1   8  18   27.66    7.15
   1  -8 -18   34.66   11.46
   1  -8 -18   43.78   10.81
  -1   8  17   25.45    5.89
  -1   8  17   19.00    7.02
   1  -8 -17   27.30   10.68
   1  -8 -17   23.85   11.39
  -1   8  16    1.26    5.47
   1  -8 -16   13.82   11.25
   1  -8 -16    1.66   10.55
  -1   8  15    7.79    5.47
   1  -8 -15    0.98   11.03
   1  -8 -15    4.21   10.44
  -1   8  14   11.33    5.38
  -1   8  14    8.55    6.47
   1  -8 -14    0.19   11.00
   1  -8 -14   17.40   10.48
  -1   8  13   19.61    5.68
  -1   8  13   24.04    6.65
   1  -8 -13   18.61   10.83
   1  -8 -13   30.23   10.13
  -1   8  12   63.84    7.60
  -1   8  12   40.36    6.78
  -1   8  11    8.36    6.08
  -1   8  11    2.11    4.92
  -1   8  10   10.66    6.10
   1  -8 -10    9.21    6.16
  -1   8   9   48.03    7.07
   1  -8  -9   43.64    6.90
   1  -8  -9   31.83    6.51
   1  -8  -9   27.98    6.15
  -1   8   8   25.15    6.44
   1  -8  -8   18.39    5.79
   1  -8  -8   16.12    5.46
   1  -8  -7   46.23    7.13
  -1   8   7   68.27    8.04
  -1   8   7   60.32    7.82
   1  -8  -7   56.06    7.27
   1  -8  -6   41.84    6.35
   1  -8  -6   32.49    5.94
  -1   8   6   37.95    7.01
   1  -8  -6   38.11    8.74
  -1   8   6   50.83    7.03
   1  -8  -6   21.02   12.35
   1  -8  -5   31.58    5.89
   1  -8  -5   28.33    5.55
  -1   8   5   19.06    7.03
   1  -8  -5   31.63    8.49
  -1   8   5   36.94    6.57
   1  -8  -5   26.74   12.74
   1  -8  -4   68.62    8.77
   1  -8  -4   67.36    8.22
  -1   8   4  116.84    9.73
   1  -8  -4  102.69   10.63
  -1   8   4   97.24    9.30
   1  -8  -4   86.43   14.49
   1  -8  -3  315.50   23.84
  -1   8   3  266.50   23.75
   1  -8  -3  276.88   24.14
   1  -8  -3  298.37   23.24
  -1   8   3  350.12   23.79
   1  -8  -3  238.20   26.13
  -1   8   2  329.53   27.65
   1  -8  -2  355.18   27.04
   1  -8  -2  329.73   27.96
  -1   8   2  386.55   27.56
   1  -8  -2  320.08   29.88
  -1   8   1  454.05   32.14
  -1   8   1  394.06   31.88
   1  -8  -1  371.53   33.92
   1  -8  -1  395.56   32.98
   1  -8   0  151.28   12.85
  -1   8   0  131.57   13.01
  -1   8   0  139.65   13.34
   1  -8   0  148.02   13.88
   1  -8   0  130.84   15.21
   1  -8   0  167.41   17.00
   1  -8   1   50.01   10.83
  -1   8  -1   42.63    7.83
  -1   8  -1   36.40    7.51
   1  -8   1   53.64    6.87
   1  -8   1   70.08   12.82
   1  -8   2   26.39   10.41
  -1   8  -2   22.68    6.65
  -1   8  -2   23.40    7.09
   1  -8   2   17.38    6.59
   1  -8   2    4.88    5.34
   1  -8   2   30.67   12.15
   1  -8   3   10.40   10.83
  -1   8  -3    2.25    6.83
   1  -8   3   13.44    6.47
   1  -8   3    6.97    5.16
   1  -8   3   20.94   11.97
   1  -8   4  104.62   12.89
  -1   8  -4   82.63   10.18
   1  -8   4   91.04    9.66
   1  -8   4   67.04    8.71
   1  -8   4  111.93   14.62
   1  -8   5   16.83   11.10
  -1   8  -5    4.79    7.19
  -1   8  -5    2.28    7.51
   1  -8   5    3.97    6.60
   1  -8   5    2.53    5.48
   1  -8   5   -0.45    5.09
   1  -8   5    8.04   12.36
   1  -8   6   71.46   12.81
  -1   8  -6   58.44    9.71
  -1   8  -6   59.56    9.47
   1  -8   6   72.39    8.85
  -1   8  -7   37.84    9.00
  -1   8  -7   32.95    8.60
   1  -8   7   41.35    7.91
   1  -8   8   23.96    7.49
   1  -8   8   23.28    7.14
  -1   8  -8   17.33    8.40
   1  -8   9   96.20   10.96
  -1   8  -9   74.55   11.26
   1  -8   9  107.36   11.05
  -1   8 -10   18.99    8.45
  -1   8 -10   19.76    8.34
   1  -8  10   16.09    7.87
   1  -8  10   16.44    7.73
   1  -8  10   17.34   14.55
  -1   8 -11    8.70    7.99
  -1   8 -11   -0.22    8.39
   1  -8  11    5.70    7.79
   1  -8  11    5.97   13.24
   1  -8  11    8.73    7.77
   1  -8  11   14.99   14.77
  -1   8 -12    6.52    7.97
  -1   8 -12   16.99    8.68
   1  -8  12    7.91    7.90
   1  -8  12   34.40   13.60
   1  -8  12   10.48    7.81
   1  -8  12   19.65   14.88
  -1   8 -13   30.08    9.03
   1  -8  13   17.17    7.99
   1  -8  13   17.35   13.36
   1  -8  13   24.46    8.16
   1  -8  13   30.71   15.37
  -1   8 -14    3.92    8.36
   1  -8  14    1.65    7.63
   1  -8  14    2.71    7.81
   1  -8  14   -5.10   15.19
   1  -8  14   16.90   13.70
  -1   8 -15   54.63   10.04
   1  -8  15   66.76   14.34
   1  -8  15   64.40    9.62
   1  -8  15   71.61   16.42
  -1   7  19    1.87    5.19
  -1   7  19    4.07    6.17
   1  -7 -19   -3.35   10.11
   1  -7 -19   -8.10   11.12
  -1   7  18    5.88    5.25
  -1   7  18   -0.25    6.38
   1  -7 -18    2.89   11.17
   1  -7 -18    3.99   10.18
  -1   7  17    0.69    5.22
  -1   7  17    4.58    6.74
   1  -7 -17    6.56   11.03
   1  -7 -17    9.70   10.35
  -1   7  16   47.54    7.07
  -1   7  16   46.30    8.14
   1  -7 -16   44.60   12.05
   1  -7 -16   68.69   11.51
  -1   7  15   11.59    5.59
   1  -7 -15    8.89   11.22
   1  -7 -15   14.93   10.32
  -1   7  14    5.63    5.24
   1  -7 -14    4.96   10.93
   1  -7 -14    9.60    9.89
  -1   7  13    9.17    5.39
  -1   7  13   11.00    5.99
   1  -7 -13    8.85    9.65
   1  -7 -13    0.17   10.82
  -1   7  12   21.30    5.58
   1  -7 -12    9.42    9.56
   1  -7 -12   31.40   10.15
  -1   7  11   47.32    6.62
   1  -7 -11   25.24   10.46
   1  -7 -10   27.64    9.41
  -1   7  10   34.38    6.39
   1  -7  -9    5.03    8.97
   1  -7  -9   17.33    5.95
  -1   7   8   13.71    5.78
   1  -7  -8    0.13    4.73
   1  -7  -8   11.06    5.26
  -1   7   7   15.67    5.79
   1  -7  -7   17.31    4.96
   1  -7  -7   13.35    5.29
   1  -7  -6   44.46    6.08
   1  -7  -6   29.19    5.88
  -1   7   6   48.38    6.99
  -1   7   6   50.90    6.66
   1  -7  -6   29.37   12.06
   1  -7  -5  240.60   17.48
   1  -7  -5  199.89   17.05
  -1   7   5  198.23   17.47
   1  -7  -5  208.99   18.04
  -1   7   5  241.09   17.48
   1  -7  -4  120.23   10.70
   1  -7  -4  103.86   10.13
  -1   7   4  124.41   11.11
   1  -7  -4  117.75   11.77
  -1   7   4  124.04   10.81
   1  -7  -4   90.42   15.48
   1  -7  -3   63.95    7.13
   1  -7  -3   62.32    6.52
  -1   7   3   52.96    7.81
   1  -7  -3   68.97    9.04
  -1   7   3   64.53    7.68
   1  -7  -3   47.09   12.48
   1  -7  -2  158.31   12.70
  -1   7   2  145.61   13.15
  -1   7   2  134.66   12.88
   1  -7  -2  156.52   12.20
   1  -7  -2  142.58   13.67
   1  -7  -2  114.85   16.30
  -1   7   2  147.86   12.88
   1  -7  -1  233.69   20.03
  -1   7   1  225.85   17.98
  -1   7   1  230.57   18.20
   1  -7  -1  217.79   17.27
   1  -7  -1  211.34   18.59
   1  -7  -1  193.63   20.69
  -1   7   0  171.71   14.85
  -1   7   0  164.39   14.61
   1  -7   0  174.16   14.45
   1  -7   0  175.84   17.91
   1  -7   0  174.61   16.44
  -1   7  -1   87.90   10.12
  -1   7  -1   91.80   10.33
   1  -7   1   99.19   12.75
   1  -7   1  123.91    9.87
   1  -7   1  119.57   14.19
  -1   7  -2   11.94    6.00
  -1   7  -2   22.57    6.49
   1  -7   2   22.17    6.07
   1  -7   2   28.93    9.53
   1  -7   2   20.81    5.37
   1  -7   2   15.78   10.93
  -1   7  -3   63.29    8.78
   1  -7   3   65.01    8.52
   1  -7   3   76.22   11.39
   1  -7   3   87.80    8.08
   1  -7   3   91.93   12.69
  -1   7  -4    2.79    6.18
   1  -7   4   18.98    9.60
   1  -7   4   15.73   10.63
   1  -7   4    8.39    5.92
   1  -7   4    0.25    4.70
   1  -7   5   54.45    7.35
  -1   7  -5   53.34    8.11
  -1   7  -5   64.18    8.56
   1  -7   5   55.96    7.72
   1  -7   5   51.94    6.75
   1  -7   6   69.42    8.01
   1  -7   6   65.79    8.27
  -1   7  -6   58.43    8.68
  -1   7  -6   54.78    9.09
   1  -7   7  226.73   17.94
  -1   7  -7  193.05   18.48
   1  -7   7  208.25   17.74
   1  -7   8    8.66    6.49
   1  -7   8    6.45    6.10
  -1   7  -8    5.83    7.50
  -1   7  -9   10.13    7.43
  -1   7  -9   18.05    8.00
   1  -7   9   17.59    6.84
  -1   7  -9   19.55    8.13
   1  -7   9   13.87    6.80
   1  -7   9   35.63   12.71
  -1   7 -10  104.85   12.09
   1  -7  10  104.86   11.07
   1  -7  10   97.59   11.08
  -1   7 -10   88.87   11.45
  -1   7 -10   96.18   11.39
   1  -7  10  131.36   16.13
  -1   7 -11  153.07   14.35
   1  -7  11  120.67   13.05
   1  -7  11  132.80   13.27
  -1   7 -11  124.55   13.45
  -1   7 -11  111.78   13.33
  -1   7 -12   37.63    9.26
  -1   7 -12   57.55    9.43
   1  -7  12   65.61   13.84
   1  -7  12   52.57    9.06
  -1   7 -12   53.00   10.95
   1  -7  12   53.63    9.22
  -1   7 -13    5.67    7.98
   1  -7  13    4.68   12.85
   1  -7  13    3.21    7.36
  -1   7 -13   -4.75   10.04
   1  -7  13    4.85    7.61
   1  -7  13   15.16   14.10
  -1   7 -14   -0.84    7.93
   1  -7  14    0.18   12.80
   1  -7  14   -0.15    7.34
  -1   7 -14    3.93   10.25
   1  -7  14   -2.47    7.49
   1  -7  14   14.15   14.36
  -1   7 -15    9.67    8.05
   1  -7  15   26.55   13.05
  -1   7 -15   12.76   10.73
   1  -7  15   35.34   14.73
   1  -7  15   20.52    7.90
   1  -7  16   -0.30   14.32
  -1   7 -16    4.69   10.72
  -1   6  20    9.68    5.22
   1  -6 -20    2.24   10.15
   1  -6 -20    6.52   11.01
   1  -6 -19    6.47   10.43
   1  -6 -19   22.19   11.43
  -1   6  19    9.48    6.33
  -1   6  19   10.76    5.36
   1  -6 -19    4.39    7.38
   1  -6 -18    6.19   10.26
   1  -6 -18   -2.50   11.14
  -1   6  18    6.42    6.48
  -1   6  18    9.97    5.36
   1  -6 -18    0.82    7.08
   1  -6 -17    7.81   10.34
   1  -6 -17    3.89   11.01
  -1   6  17    3.99    6.68
  -1   6  17   15.51    5.34
   1  -6 -17   -3.14    7.04
   1  -6 -16   19.67   10.51
   1  -6 -16   19.24   11.01
  -1   6  16    9.46    6.67
  -1   6  16   14.01    5.43
   1  -6 -16    5.15    6.72
  -1   6  15   57.58    7.09
   1  -6 -15   37.78    7.87
   1  -6 -15   58.89   11.13
   1  -6 -15   70.67   11.77
  -1   6  14   65.32    7.03
   1  -6 -14   36.80    7.51
   1  -6 -14   63.50   10.87
   1  -6 -14   41.45   11.19
   1  -6 -13   23.80    6.82
  -1   6  13   55.49    6.50
  -1   6  13   58.38    7.07
   1  -6 -13   39.85   10.35
   1  -6 -13   46.47   11.01
  -1   6  12   35.59    6.26
  -1   6  12   58.59    6.86
   1  -6 -12   43.06    9.73
   1  -6 -12   47.21   10.55
   1  -6 -11   15.23    5.81
  -1   6  11    5.02    4.76
  -1   6  11   23.96    5.52
   1  -6 -11   17.35    8.33
   1  -6 -11    8.92    9.16
  -1   6  10   16.19    4.98
   1  -6 -10   17.71    8.96
  -1   6  10   28.44    5.69
   1  -6  -9  185.87   20.74
  -1   6   9  269.17   19.43
   1  -6  -8   59.75    9.85
  -1   6   8   67.61    7.63
   1  -6  -8   58.15    6.96
   1  -6  -7   26.29    8.39
   1  -6  -7   24.36    5.08
  -1   6   7   29.70    5.91
   1  -6  -7   22.92    5.24
   1  -6  -6   45.91    5.74
   1  -6  -6   29.22    5.55
  -1   6   6   27.15    6.23
   1  -6  -6   30.16    8.88
  -1   6   6   41.34    6.19
   1  -6  -6   33.44   11.74
   1  -6  -5   72.19    7.69
   1  -6  -5   64.19    7.38
  -1   6   5   71.64    8.14
  -1   6   5   88.24    8.10
   1  -6  -5   73.43   12.59
   1  -6  -4   82.60    7.59
   1  -6  -4   62.41    7.11
  -1   6   4   58.49    7.99
   1  -6  -4   81.65    9.19
  -1   6   4   75.60    7.86
   1  -6  -4   62.05   13.10
   1  -6  -3  297.28   21.21
  -1   6   3  260.23   21.34
   1  -6  -3  268.84   20.82
   1  -6  -3  255.21   21.64
  -1   6   3  259.41   21.18
   1  -6  -3  243.29   23.34
  -1   6   2  351.59   26.98
   1  -6  -2  320.97   27.90
   1  -6  -2  341.91   26.42
   1  -6  -2  345.74   27.17
   1  -6  -2  372.30   26.84
   1  -6  -2  303.69   28.51
   1  -6  -1   49.49    9.99
   1  -6  -1   50.51    8.55
  -1   6   1   40.56    6.80
  -1   6   1   33.00    6.12
   1  -6  -1   54.94   11.11
  -1   6   0  424.07   30.52
  -1   6   0  375.31   30.27
   1  -6   0  404.62   31.78
   1  -6   0  368.75   31.08
  -1   6   0  395.20   40.81
   1  -6   1   29.34    5.33
   1  -6   1   52.61    9.52
  -1   6  -1   30.12    6.03
  -1   6  -1   44.78    6.41
   1  -6   1   20.10    9.33
   1  -6   1   29.70   10.24
   1  -6   2   30.52    5.19
   1  -6   2   27.40    8.97
  -1   6  -2   12.23    5.82
  -1   6  -2   19.88    5.86
   1  -6   2   26.44    5.82
   1  -6   2   27.22    8.94
   1  -6   2   17.66   10.08
   1  -6   3   10.84    5.47
  -1   6  -3    3.13    5.59
   1  -6   3   15.09    4.63
   1  -6   3    6.34    9.48
   1  -6   4   66.59    7.87
  -1   6  -4   59.47    8.48
   1  -6   4   86.21    7.71
   1  -6   4   89.43    8.33
  -1   6  -5   10.75    6.40
  -1   6  -5   10.19    6.08
   1  -6   5   16.93    5.83
   1  -6   5   13.25    5.07
   1  -6   5   25.58    4.61
   1  -6   6   77.54    8.48
   1  -6   6   98.15    8.90
  -1   6  -6   68.49    9.43
   1  -6   7  289.31   23.13
   1  -6   7  276.92   23.00
  -1   6  -7  309.49   23.44
   1  -6   8   24.33    6.08
   1  -6   8   24.01    6.29
  -1   6  -9   32.84    7.43
  -1   6  -9   24.82    7.49
  -1   6  -9   25.85    8.17
   1  -6   9   29.22    6.63
   1  -6   9   33.56    6.66
   1  -6   9   23.17   11.12
  -1   6 -10    9.03    7.08
  -1   6 -10   15.26    6.98
  -1   6 -10   23.50    8.02
   1  -6  10   11.09    6.36
   1  -6  10    4.39    6.18
   1  -6  10   24.45   11.58
  -1   6 -11   30.28    7.72
  -1   6 -11   34.78    7.62
  -1   6 -11   31.55    8.81
   1  -6  11   24.38    7.16
   1  -6  11   28.86    7.20
   1  -6  11   50.78   12.53
  -1   6 -12   17.84    7.50
  -1   6 -12   23.26    7.71
  -1   6 -12   23.50    9.64
   1  -6  12   20.83    7.10
   1  -6  12    8.64    7.40
   1  -6  12   31.39   12.78
   1  -6  13    7.09    7.14
  -1   6 -13   10.69    9.84
  -1   6 -13   24.40    7.80
   1  -6  13   23.99   13.36
   1  -6  14   12.35   12.25
   1  -6  14    3.70    7.05
  -1   6 -14    6.53   10.14
  -1   6 -14    4.10    7.68
   1  -6  14   24.07   13.33
   1  -6  15    7.70   12.48
   1  -6  15    7.11    7.25
  -1   6 -15    7.31   10.54
   1  -6  15    9.67   13.84
  -1   6 -15   -0.59    7.88
  -1   6 -16    1.29   10.53
   1  -6  16    3.13   13.74
  -1   6 -17    8.66   10.89
   1  -6  17   20.63   13.65
   1  -5 -20   19.81   10.61
  -1   5  20   15.22    6.25
  -1   5  20   11.36    5.61
   1  -5 -20   10.95    8.10
   1  -5 -19   -3.97   10.38
  -1   5  19   -1.59    6.25
  -1   5  19    4.68    5.32
   1  -5 -19   -2.45    7.62
   1  -5 -18   15.79   11.28
   1  -5 -18    3.26   10.45
  -1   5  18    6.48    6.42
  -1   5  18    2.23    5.39
   1  -5 -18    4.95    7.44
   1  -5 -17   23.17   10.45
   1  -5 -17    1.80   11.00
  -1   5  17   14.94    6.74
  -1   5  17   21.32    5.61
   1  -5 -17    5.71    7.26
   1  -5 -16   63.56   11.98
   1  -5 -16   64.03   11.55
  -1   5  16   53.07    8.27
  -1   5  16   70.26    7.48
   1  -5 -16   48.38    8.68
   1  -5 -15   28.96   10.41
   1  -5 -15   19.60    9.90
  -1   5  15   15.85    6.59
  -1   5  15   20.36    5.42
   1  -5 -15   14.77    6.58
  -1   5  14    4.50    4.97
   1  -5 -14    7.54    6.03
   1  -5 -14   15.70    9.54
   1  -5 -14   17.79    9.76
  -1   5  13   69.74    7.48
   1  -5 -13   61.45    8.20
   1  -5 -13   54.51   10.98
   1  -5 -13   85.97   11.07
   1  -5 -12   85.40   11.56
   1  -5 -12   98.75   11.41
   1  -5 -12   66.84    8.80
  -1   5  12  100.99    8.91
   1  -5 -11   93.69   12.62
   1  -5 -11  121.08   12.32
   1  -5 -11   87.96   10.17
   1  -5 -10   35.95    8.17
   1  -5 -10   29.14    9.15
   1  -5 -10   21.03    5.88
  -1   5  10   35.00    5.68
   1  -5 -10   23.05    5.32
   1  -5  -9  153.25   14.67
   1  -5  -9  152.53   15.23
   1  -5  -9  159.06   13.84
   1  -5  -9  138.90   13.36
   1  -5  -8   20.73    8.28
  -1   5   8   18.68    5.35
   1  -5  -7  329.37   28.47
  -1   5   7  355.82   27.73
   1  -5  -7  377.02   27.73
  -1   5   6  157.54   12.90
   1  -5  -6  162.96   12.76
   1  -5  -6  133.26   12.77
   1  -5  -5  137.24   21.54
   1  -5  -5  154.51   24.43
  -1   5   5  144.17   12.40
   1  -5  -5  168.99   12.32
   1  -5  -5  127.88   12.16
   1  -5  -4  338.70   34.50
   1  -5  -4  310.86   32.68
   1  -5  -4  302.60   25.88
  -1   5   4  339.07   26.01
   1  -5  -4  377.81   26.09
  -1   5   3  190.28   18.21
   1  -5  -3  211.72   21.49
   1  -5  -3  199.81   18.13
   1  -5  -3  219.08   28.00
  -1   5   2   62.56   13.11
   1  -5  -2   58.32   10.94
   1  -5  -2   61.62    6.45
   1  -5  -2   70.07   19.39
  -1   5   1  110.29   10.09
   1  -5  -1  130.60   13.26
  -1   5   1  120.88   15.37
   1  -5  -1  141.58   13.83
  -1   5   1  108.96   16.71
  -1   5   1   59.28   13.43
   1  -5  -1   94.08   20.45
  -1   5   1   98.70   14.06
  -1   5   0  531.08   39.64
  -1   5   0  500.40   42.14
   1  -5   0  509.75   41.07
   1  -5   0  555.87   41.79
  -1   5   0  538.95   42.56
  -1   5   0  455.91   47.52
  -1   5   0  462.88   41.86
  -1   5   0  533.25   43.19
  -1   5  -1   92.27    8.73
  -1   5  -1   97.35    8.62
  -1   5  -1  100.76   15.45
   1  -5   1  101.60   10.85
  -1   5  -1   81.30   20.74
  -1   5  -1   72.88   12.50
  -1   5  -1   65.46   14.08
   1  -5   1   67.81   11.27
   1  -5   1   77.89    8.07
   1  -5   1   84.23   11.94
   1  -5   2  116.20   11.10
  -1   5  -2  144.46   11.54
  -1   5  -2  146.48   11.62
  -1   5  -2  144.09   20.37
  -1   5  -2  130.56   14.75
  -1   5  -2  145.67   17.13
  -1   5  -2  106.02   17.21
   1  -5   2  132.75   11.37
   1  -5   2  131.53   11.15
   1  -5   2   91.46   13.37
   1  -5   2  152.24   13.50
   1  -5   3  187.73   17.06
  -1   5  -3  236.58   17.50
  -1   5  -3  207.42   21.89
  -1   5  -3  218.07   20.02
   1  -5   3  225.91   17.26
   1  -5   3  216.55   17.13
   1  -5   3  138.64   18.92
   1  -5   3  296.65   19.14
  -1   5  -4   84.96    7.59
  -1   5  -4   67.50   12.93
   1  -5   4   71.66    7.43
   1  -5   4   64.49    7.02
   1  -5   4   69.25    7.05
  -1   5  -5  418.39   30.49
   1  -5   5  403.57   30.39
   1  -5   5  396.61   30.39
  -1   5  -5  361.54   30.58
   1  -5   5  390.25   30.33
   1  -5   6  619.73   48.31
   1  -5   6  627.76   48.22
  -1   5  -6  661.74   48.39
  -1   5  -7   21.82    6.44
   1  -5   7    7.23    4.73
   1  -5   7   14.42    5.28
  -1   5  -8  178.66   14.24
   1  -5   8  148.04   13.56
   1  -5   8  143.02   13.49
  -1   5  -8  170.97   14.03
   1  -5   8  173.63   15.98
  -1   5  -9   15.93    6.31
  -1   5  -9    9.26    6.98
   1  -5   9    9.76    5.61
   1  -5   9   14.20    5.51
   1  -5   9   20.17    9.79
   1  -5  10   46.74    7.61
  -1   5 -10   71.16    8.98
  -1   5 -10   64.67    8.13
   1  -5  10   55.73   11.41
  -1   5 -11  286.76   21.81
   1  -5  11  221.11   21.02
  -1   5 -11  272.47   21.49
   1  -5  11  290.49   23.44
   1  -5  12    6.65    6.23
  -1   5 -12   15.95    6.88
   1  -5  12    3.59   10.81
  -1   5 -12    8.05    8.52
   1  -5  13   12.66    6.65
  -1   5 -13   14.46    9.05
  -1   5 -13   19.05    7.08
   1  -5  13   28.33   11.64
  -1   5 -14  147.95   15.27
   1  -5  14  138.71   13.33
  -1   5 -14  122.41   13.55
   1  -5  15    3.52    6.90
  -1   5 -15   11.48   10.10
   1  -5  15   15.42   12.38
  -1   5 -15    4.50    7.22
  -1   5 -16    0.21   10.67
   1  -5  16   -2.37   12.78
  -1   5 -17    3.22   10.49
   1  -5  17   16.13   12.84
  -1   5 -18   12.30   10.51
   1  -5  18   11.72   13.10
   1  -4 -20   -3.86   10.34
  -1   4  20   14.16    6.34
  -1   4  20   21.66    5.87
   1  -4 -20    9.92    8.31
   1  -4 -19    7.94   10.59
  -1   4  19    7.45    6.25
  -1   4  19   10.16    5.56
   1  -4 -19    4.43    8.01
   1  -4 -18    5.38   10.47
  -1   4  18   12.97    6.50
  -1   4  18   14.78    5.68
   1  -4 -18    7.84    7.81
   1  -4 -17   28.56   10.57
  -1   4  17   23.69    6.81
  -1   4  17   24.98    5.84
   1  -4 -17   14.12    7.72
   1  -4 -16    9.50    9.95
  -1   4  16    9.85    6.39
  -1   4  16    6.00    5.15
   1  -4 -16    5.44    6.87
   1  -4 -15   49.24   10.27
  -1   4  15   40.50    7.14
   1  -4 -15   28.28    7.32
   1  -4 -14  312.83   25.30
  -1   4  14  333.52   24.00
   1  -4 -14  256.78   24.14
   1  -4 -13   70.30    8.40
   1  -4 -13   76.32   10.99
   1  -4 -12   37.74    6.48
   1  -4 -12   45.32    9.51
   1  -4 -11   11.63    8.23
   1  -4 -11    1.86    5.01
  -1   4  11   11.59    5.09
   1  -4 -10   -3.69    7.65
  -1   4  10    5.49    4.70
   1  -4 -10    6.41    4.76
   1  -4  -9  324.84   27.03
   1  -4  -9  324.56   26.59
   1  -4  -9  289.36   26.36
   1  -4  -8  131.12   12.47
   1  -4  -8  148.38   12.75
   1  -4  -8  144.28   13.61
   1  -4  -8  175.08   15.08
  -1   4   8  175.18   12.64
   1  -4  -7   97.31   11.42
  -1   4   7   90.36    8.50
  -1   4   6  134.70   19.33
   1  -4  -6  110.62   18.59
   1  -4  -6   88.42   11.58
  -1   4   6   83.99   14.36
   1  -4  -6   84.10   14.15
  -1   4   5  133.85   19.40
   1  -4  -5   92.33   18.27
   1  -4  -5   88.07   11.88
   1  -4  -5  109.17   14.49
  -1   4   5   88.94   14.19
  -1   4   5  106.65   14.28
   1  -4  -4  137.90   23.36
  -1   4   4  205.70   21.44
   1  -4  -4  117.72   19.80
   1  -4  -4  142.02   14.97
  -1   4   4  133.77   16.78
  -1   4   4  186.49   17.14
   1  -4  -4  172.63   17.08
   1  -4  -4  126.03   16.12
  -1   4   3   31.33   16.07
   1  -4  -3   13.18   15.03
   1  -4  -3   15.37   19.33
   1  -4  -3   21.68    8.53
  -1   4   3   13.08   11.15
  -1   4   3   14.14   10.70
   1  -4  -3    5.30    9.26
   1  -4  -3   18.77   11.04
   1  -4  -2   96.14   19.72
  -1   4   2  113.75   13.62
  -1   4   2  100.09   13.53
  -1   4   2   85.21   13.90
   1  -4  -2   90.17   12.35
  -1   4   1    5.60   10.44
   1  -4  -1   42.62    8.75
   1  -4  -1   32.12    8.89
  -1   4   1   23.66   10.41
  -1   4   1   27.95   11.21
  -1   4   0   64.18   20.25
  -1   4   0   81.02   14.22
  -1   4   0   93.72   15.30
  -1   4   0  110.16   12.98
   1  -4   0  125.67   12.44
   1  -4   0  122.59   14.95
  -1   4   0  104.86   13.70
  -1   4   0  121.04   13.94
   1  -4   0  115.69   12.02
  -1   4  -1  430.87   41.91
  -1   4  -1  442.77   37.34
  -1   4  -1  471.23   38.45
  -1   4  -1  412.06   38.78
   1  -4   1  516.52   37.31
   1  -4   1  530.79   38.58
   1  -4   1  418.23   36.60
  -1   4  -1  527.66   38.30
  -1   4  -2  140.81   16.51
   1  -4   2  147.81   19.81
  -1   4  -2  145.19   20.06
  -1   4  -2  138.58   14.83
   1  -4   2  168.62   14.97
   1  -4   2  171.97   17.17
   1  -4   2  130.58   14.03
  -1   4  -3   -0.53   10.27
   1  -4   3    7.66   15.43
  -1   4  -3    2.88   12.26
  -1   4  -3    5.56    7.81
   1  -4   3   -0.13    6.88
   1  -4   3   15.06   11.20
   1  -4   3    5.64    7.99
  -1   4  -4  152.01   12.39
  -1   4  -4  114.32   14.58
  -1   4  -4  144.67   17.61
   1  -4   4  150.36   20.59
  -1   4  -4  135.69   16.22
   1  -4   4  153.69   12.15
  -1   4  -4  142.08   27.82
   1  -4   4  140.04   13.94
  -1   4  -4  188.80   18.23
   1  -4   4  165.61   15.11
  -1   4  -5    0.82    7.68
   1  -4   5    8.02    7.65
   1  -4   5    1.90    6.88
   1  -4   5    2.88    4.35
   1  -4   6   -7.14    7.44
   1  -4   6    8.21    4.56
  -1   4  -6    6.57    5.71
   1  -4   7    7.74    4.82
  -1   4  -7   18.44    5.80
  -1   4  -7   12.95    5.42
   1  -4   7   12.37    7.53
  -1   4  -8   88.52    8.82
   1  -4   8   75.82    7.85
  -1   4  -8   71.58    8.41
   1  -4   8   72.16   10.32
   1  -4   9    7.45    5.22
  -1   4  -9   14.69    5.75
   1  -4   9    8.02    8.73
  -1   4  -9   13.54    6.39
   1  -4  10   27.84    5.82
  -1   4 -10   32.90    7.20
  -1   4 -10   26.03    6.28
   1  -4  10   37.09    9.58
  -1   4 -11  138.91   13.32
   1  -4  11  143.79   12.28
  -1   4 -11  125.85   12.68
   1  -4  11  145.07   14.83
  -1   4 -12   30.30    7.96
   1  -4  12    8.76    5.82
  -1   4 -12   16.71    6.36
   1  -4  12   27.53   10.11
  -1   4 -13   26.89    8.55
   1  -4  13    7.48    6.02
  -1   4 -13   10.99    6.36
   1  -4  13   31.00   10.69
  -1   4 -14    8.21    8.66
   1  -4  14    6.08    6.17
  -1   4 -14    6.20    6.49
   1  -4  14   11.20   10.99
  -1   4 -15   11.65    9.52
   1  -4  15    7.40    6.66
  -1   4 -15   12.56    6.74
   1  -4  15   32.39   11.81
   1  -4  16   10.02    6.83
   1  -4  16   16.98   11.75
  -1   4 -16   25.88   10.29
   1  -4  17   50.08    8.58
   1  -4  17   61.45   13.33
   1  -4  18   32.20    7.71
   1  -4  18   16.67   12.55
   1  -4  19    7.08    6.93
   1  -3 -21   15.70   10.99
  -1   3  21   17.05    5.94
   1  -3 -21    3.88    8.23
   1  -3 -20   42.36   11.21
   1  -3 -20   53.81   12.15
  -1   3  20   42.23    7.42
  -1   3  20   46.40    7.00
   1  -3 -20   29.57    9.46
   1  -3 -19   -1.97   10.49
   1  -3 -19   -2.71   11.02
  -1   3  19    6.99    6.45
  -1   3  19    9.37    5.68
   1  -3 -19   -4.84    8.17
   1  -3 -18   16.71   10.80
   1  -3 -18    6.58   10.54
  -1   3  18    0.12    6.43
   1  -3 -18   10.89    7.93
   1  -3 -17   -1.37   10.54
  -1   3  17    9.69    6.41
   1  -3 -17    3.04    7.68
   1  -3 -16   36.86   10.60
  -1   3  16   44.04    7.09
   1  -3 -16   24.27    7.91
   1  -3 -15   18.30    9.72
  -1   3  15   22.60    6.23
   1  -3 -15   10.64    6.77
   1  -3 -14   38.25    9.56
  -1   3  14   39.84    6.65
   1  -3 -14   23.99    6.92
   1  -3 -13  140.10   13.73
  -1   3  13  135.96   11.79
   1  -3 -13  112.53   11.97
   1  -3 -12   20.26    8.58
  -1   3  12    7.36    5.49
   1  -3 -12   10.07    5.38
   1  -3 -11   15.63    5.30
   1  -3 -11   18.66    8.23
   1  -3 -10    8.27    8.00
   1  -3 -10   18.20    5.14
  -1   3  10   14.93    4.94
   1  -3  -9  561.83   48.17
  -1   3   9  709.97   47.65
   1  -3  -9  576.71   47.76
   1  -3  -8   32.52    5.31
   1  -3  -8   17.38    5.35
   1  -3  -8   28.77    7.39
   1  -3  -8   27.99   11.09
  -1   3   8   21.23   25.52
   1  -3  -8   29.38    7.19
   1  -3  -7   10.76   15.31
  -1   3   7   11.29   18.73
  -1   3   7   13.68   14.11
   1  -3  -7    6.67    4.40
   1  -3  -7   11.94    6.36
   1  -3  -7    6.13   10.29
   1  -3  -7    2.88    6.93
   1  -3  -6  624.19   55.68
  -1   3   6  832.22   55.98
   1  -3  -6  791.41   55.54
  -1   3   6  679.86   55.81
   1  -3  -6  719.46   54.47
  -1   3   6  507.43   56.75
  -1   3   6  788.99   57.56
   1  -3  -6  645.72   58.12
  -1   3   5   22.33   10.75
   1  -3  -5   23.08   10.10
  -1   3   5   36.25   10.57
   1  -3  -5   22.27    7.54
   1  -3  -5   13.65   14.11
  -1   3   5   24.28   17.62
  -1   3   4  268.02   22.44
   1  -3  -4  248.49   22.11
  -1   3   4  248.71   22.16
   1  -3  -4  209.32   20.63
   1  -3  -4  229.30   25.21
  -1   3   4  294.86   27.03
  -1   3   3  120.80   14.25
  -1   3   3  143.78   14.24
   1  -3  -3  111.38   13.91
   1  -3  -3  101.85   12.24
   1  -3  -3   92.07   20.81
   1  -3  -3   98.24   17.39
  -1   3   3  122.19   19.51
  -1   3   2  354.24   26.04
   1  -3  -2  303.27   26.38
   1  -3  -2  279.40   25.34
   1  -3  -2  270.45   29.97
   1  -3  -2  251.22   28.53
  -1   3   2  334.11   27.23
  -1   3   2  358.02   29.18
   1  -3  -1  790.68   60.84
  -1   3   1  818.46   61.16
  -1   3   1  769.97   62.29
  -1   3   0 1243.80  104.95
   1  -3   0 1248.68  104.70
   1  -3   0 1549.79  105.33
  -1   3   0 1579.71  105.91
  -1   3   0 1592.22  106.55
   1  -3   1  136.69   15.06
  -1   3  -1  110.18   13.45
   1  -3   1  117.15   12.25
   1  -3   1  135.31   13.32
  -1   3  -1  122.40   13.27
   1  -3   1  149.42   18.06
  -1   3  -1  149.00   20.67
  -1   3  -1  167.59   15.81
   1  -3   2   77.36    9.58
   1  -3   2   89.57   13.18
   1  -3   2   85.59   10.48
  -1   3  -2   81.67   10.73
  -1   3  -2   99.66   13.46
  -1   3  -2  103.66   16.25
   1  -3   2   90.09   16.35
   1  -3   3   60.76    8.85
  -1   3  -3   62.55   23.52
   1  -3   3  106.18   10.18
  -1   3  -3   66.88    9.65
   1  -3   3   92.80   13.28
   1  -3   3  102.40   16.20
  -1   3  -3   72.33   13.74
  -1   3  -3   83.05   11.87
  -1   3  -4  143.94   14.80
   1  -3   4   62.94   10.04
  -1   3  -4   78.45   22.34
   1  -3   4  111.47   11.06
   1  -3   4   99.64   17.01
   1  -3   4  130.44   17.37
  -1   3  -4  129.23   14.29
  -1   3  -4  105.39   12.72
  -1   3  -4   96.72   10.76
   1  -3   4   99.38   14.51
   1  -3   5  204.67   21.88
  -1   3  -5  294.97   25.19
  -1   3  -5  262.35   29.42
   1  -3   5  279.90   22.44
   1  -3   5  325.64   24.96
  -1   3  -5  284.80   22.39
   1  -3   5  277.80   27.92
   1  -3   5  357.60   27.43
  -1   3  -6   68.20    7.08
  -1   3  -6   46.27    9.13
   1  -3   6   73.41   15.40
   1  -3   6   60.15   12.92
  -1   3  -6   73.16    7.42
   1  -3   6   67.38    9.00
  -1   3  -6   27.84   26.23
   1  -3   6   52.58    9.79
  -1   3  -6   80.19   13.89
   1  -3   6   61.98    8.03
   1  -3   7  177.80   21.69
  -1   3  -7  173.06   14.08
  -1   3  -7  192.98   14.06
   1  -3   7  169.98   13.69
   1  -3   7  166.51   14.86
   1  -3   8  780.67   59.80
  -1   3  -8  788.36   60.02
   1  -3   8  886.30   66.97
  -1   3  -8  821.90   60.10
   1  -3   8  775.41   60.41
   1  -3   9  116.93    9.61
  -1   3  -9   94.80   10.25
  -1   3  -9  101.70    9.95
   1  -3   9  112.31   11.73
   1  -3  10   73.89    7.82
  -1   3 -10   66.40    8.18
  -1   3 -10   80.56    8.85
  -1   3 -10   78.65    8.11
   1  -3  10   88.79   10.31
   1  -3  11   53.47    6.86
  -1   3 -11   61.92    8.07
  -1   3 -11   45.66    7.22
  -1   3 -11   55.79    7.31
   1  -3  11   67.32    9.75
   1  -3  12  114.83   10.01
  -1   3 -12  114.41   11.16
  -1   3 -12   80.90   10.55
  -1   3 -12  100.04   10.42
   1  -3  12  119.17   12.53
   1  -3  13   88.88    8.63
  -1   3 -13   60.87    9.42
  -1   3 -13   84.59    9.03
   1  -3  13   88.12   11.49
  -1   3 -14   16.54    6.28
  -1   3 -14   12.81    7.11
   1  -3  14   22.69    6.10
   1  -3  14   39.76   10.06
   1  -3  14   22.27    5.98
   1  -3  15    9.81    6.24
   1  -3  15   21.52   10.23
   1  -3  15   21.39    6.28
   1  -3  16   10.88    6.29
   1  -3  16    6.52    6.44
   1  -3  16   10.29   10.92
   1  -3  17   13.89    6.70
   1  -3  17    3.40   11.19
   1  -3  18   15.44    6.89
   1  -3  18   -7.74   11.71
   1  -3  19   21.30    7.33
  -1   3 -20   43.68   10.96
   1  -3  20   17.88    7.14
   1  -2 -21    7.65   10.87
  -1   2  21    1.68    5.86
   1  -2 -20    9.50   11.13
  -1   2  20   -7.13    6.47
   1  -2 -19   19.27   11.22
   1  -2 -19   23.17   10.71
  -1   2  19   23.16    6.73
   1  -2 -18   13.52   10.49
   1  -2 -18   32.84   10.91
  -1   2  18    9.79    6.54
   1  -2 -17   23.97   10.42
  -1   2  17   24.38    6.89
   1  -2 -16   90.95   12.95
  -1   2  16  105.16   10.21
   1  -2 -15   32.19    9.81
  -1   2  15   15.21    6.05
   1  -2 -14   93.89   11.54
  -1   2  14   90.72    9.07
   1  -2 -14   78.02    9.77
   1  -2 -13   14.89    8.66
  -1   2  13    3.07    5.48
   1  -2 -13   11.56    6.04
   1  -2 -12  222.34   19.45
  -1   2  12  229.59   18.22
   1  -2 -12  220.01   18.47
   1  -2 -11  155.42   14.87
  -1   2  11  137.71   13.47
  -1   2  11  174.67   13.09
   1  -2 -11  163.66   13.69
  -1   2  10  417.87   29.51
   1  -2 -10  355.39   29.79
   1  -2 -10  360.56   30.37
   1  -2  -9  316.20   23.78
   1  -2  -9  285.82   24.44
  -1   2   9  306.25   23.43
   1  -2  -9  288.41   26.79
   1  -2  -8  100.54    8.39
  -1   2   8   69.68   16.28
  -1   2   8   67.57   20.97
   1  -2  -8   56.35    9.49
   1  -2  -8   90.44    9.87
  -1   2   8   93.57    7.75
   1  -2  -8   85.53   12.74
   1  -2  -7  343.90   31.33
   1  -2  -7  405.42   29.05
  -1   2   7  328.85   36.05
   1  -2  -7  367.08   27.65
   1  -2  -7  317.18   32.78
  -1   2   7  235.84   30.83
  -1   2   7  295.26   34.17
   1  -2  -6   93.55   15.49
   1  -2  -6  118.12   12.88
   1  -2  -6  117.42   11.42
  -1   2   6   65.22   26.02
  -1   2   6  104.35   21.76
  -1   2   6   99.88   16.76
   1  -2  -6  132.52   18.37
   1  -2  -5   97.55   11.31
  -1   2   5   85.43   11.78
   1  -2  -5   82.69    9.61
  -1   2   5   61.80   14.51
  -1   2   5   66.22   19.94
   1  -2  -5   63.72   15.96
  -1   2   4  121.19   13.39
  -1   2   4  124.17   13.76
   1  -2  -4  132.00   12.79
   1  -2  -4  111.04   11.58
   1  -2  -4   93.91   16.75
  -1   2   4   81.48   20.05
   1  -2  -3  146.41   13.95
  -1   2   3  141.17   14.47
  -1   2   3  136.52   14.28
   1  -2  -3  128.28   12.85
  -1   2   3  121.21   19.96
   1  -2  -3  112.50   17.16
  -1   2   2  152.90   14.31
  -1   2   2  143.33   14.51
   1  -2  -2  123.31   14.10
  -1   2   2  161.51   16.26
   1  -2  -2  133.12   17.86
  -1   2   2  139.09   19.58
  -1   2   1  459.04   36.29
  -1   2   1  493.56   36.10
   1  -2  -1  438.14   35.85
  -1   2   1  467.80   37.53
   1  -2  -1  442.89   38.12
   1  -2   0   11.62    6.22
  -1   2   0   12.63    7.82
  -1   2   0   16.34    8.35
   1  -2   0   28.97    6.81
  -1   2   0   34.33   11.94
   1  -2   1   73.42    9.47
  -1   2  -1   83.51   10.34
   1  -2   1  127.08   12.36
   1  -2   1  132.69   10.74
  -1   2  -1  110.70   16.35
   1  -2   1  137.96   15.10
   1  -2   2  167.76   14.49
   1  -2   2   99.40   11.62
   1  -2   2  189.35   12.93
  -1   2  -2  146.18   16.63
   1  -2   2  138.22   18.29
  -1   2  -2  135.65   14.59
   1  -2   2  124.95   17.07
   1  -2   2  150.26   15.00
  -1   2  -2  114.09   12.19
  -1   2  -3  134.37   22.35
   1  -2   3  143.74   11.14
  -1   2  -3  121.47   13.14
  -1   2  -3  115.20   10.20
   1  -2   3  134.21   15.94
   1  -2   3  120.24   13.94
  -1   2  -3  102.98   14.07
   1  -2   3   97.79   16.77
  -1   2  -4   87.87   18.83
   1  -2   4   98.40   10.05
   1  -2   4  104.02   13.62
  -1   2  -4   78.11    9.40
   1  -2   4  122.28   15.79
   1  -2   5   77.40   10.47
  -1   2  -5  114.56   13.98
  -1   2  -5   85.73   16.43
  -1   2  -5   92.62   24.22
   1  -2   5   94.07    9.83
   1  -2   5   99.85   15.03
  -1   2  -5   84.92    9.56
   1  -2   5   80.50    8.99
   1  -2   5  116.54   13.77
   1  -2   6   87.84   10.99
  -1   2  -6  103.01   15.54
  -1   2  -6  120.43   14.95
  -1   2  -6   57.68   22.13
   1  -2   6   97.22   10.14
   1  -2   6  103.43   15.68
   1  -2   6  117.86   14.51
   1  -2   6   89.82    9.14
  -1   2  -6   75.03   10.04
   1  -2   7  226.87   22.58
  -1   2  -7  314.46   25.93
   1  -2   7  297.67   21.76
   1  -2   7  358.86   25.54
   1  -2   7  308.86   27.29
   1  -2   7  222.87   21.80
  -1   2  -7  279.57   21.22
  -1   2  -8   87.31    7.33
   1  -2   8   70.16   14.99
   1  -2   8   36.76    7.69
   1  -2   8   59.69   14.13
  -1   2  -8   75.90    7.35
   1  -2   8   55.06    8.93
   1  -2   8   71.83    8.70
   1  -2   9  439.45   42.61
  -1   2  -9  489.28   36.26
   1  -2   9  463.19   35.96
   1  -2   9  444.92   36.03
  -1   2  -9  508.85   36.21
   1  -2   9  476.25   36.64
  -1   2 -10   31.40    5.76
  -1   2 -10   32.53    6.08
   1  -2  10   40.41    5.37
   1  -2  10   34.53    5.19
   1  -2  10   32.33    7.90
  -1   2 -11  405.96   33.11
   1  -2  11  430.46   32.69
   1  -2  11  433.85   32.83
  -1   2 -11  437.82   32.96
   1  -2  11  421.55   33.57
  -1   2 -12   61.28    8.00
   1  -2  12   73.89    7.20
   1  -2  12   62.29    7.12
  -1   2 -12   61.98    7.51
   1  -2  12   66.84    9.81
  -1   2 -13   37.95    6.73
  -1   2 -13   44.17    7.59
   1  -2  13   54.33    6.59
   1  -2  13   55.87    6.64
   1  -2  13   63.29    9.66
   1  -2  14   70.32    7.97
  -1   2 -14   58.17    9.07
   1  -2  14   83.86   10.90
   1  -2  14   73.08    7.92
  -1   2 -15    2.49    7.21
   1  -2  15    8.59    5.52
   1  -2  15    2.86    5.49
   1  -2  15   10.31    9.36
  -1   2 -16   53.05    9.18
   1  -2  16   46.13    7.50
   1  -2  16   50.07    7.68
   1  -2  16   75.63   11.28
  -1   2 -16   56.59   10.04
  -1   2 -17   14.90    8.55
   1  -2  17   22.29    6.67
   1  -2  17   18.93   10.51
  -1   2 -17   26.07    9.77
  -1   2 -18   10.72    8.40
   1  -2  18   15.30    6.60
   1  -2  18    8.20   10.80
  -1   2 -18    1.36    9.91
  -1   2 -19   -2.41   10.06
  -1   2 -19    2.02    8.63
   1  -2  19    6.45    6.52
  -1   2 -20   21.99   10.25
   1  -2  20   18.71    7.01
  -1   2 -20   17.67    8.90
   1  -1 -21    3.59    8.65
   1  -1 -20    3.64   10.99
  -1   1  20   -4.66    6.56
   1  -1 -20   16.20    9.14
   1  -1 -19    1.01   10.91
  -1   1  19   -1.75    6.50
   1  -1 -19   14.69    8.75
   1  -1 -18   19.02   10.75
  -1   1  18   21.59    6.81
   1  -1 -18   14.55    8.51
   1  -1 -17   41.92   11.05
  -1   1  17   51.05    7.76
   1  -1 -17   35.73    9.32
  -1   1  16   42.46    7.14
   1  -1 -16   41.82   10.75
   1  -1 -16   36.22    9.02
  -1   1  15   11.46    5.85
   1  -1 -15   19.59    9.71
   1  -1 -15    7.01    7.72
   1  -1 -14   20.99    7.68
   1  -1 -14   25.68    9.28
  -1   1  14   27.87    6.14
  -1   1  14   30.62    5.28
   1  -1 -13   26.75    7.43
   1  -1 -13   31.91    9.13
  -1   1  13   35.75    6.11
  -1   1  13   27.43    5.09
   1  -1 -12   68.95    9.02
   1  -1 -12   86.96   10.46
  -1   1  12   82.87    7.56
  -1   1  12   71.12    8.14
   1  -1 -11  105.84   10.95
  -1   1  11  110.44    8.50
   1  -1 -11   89.28    9.80
   1  -1 -10   -1.13    7.60
   1  -1 -10    8.91    6.15
  -1   1  10    2.89    3.53
  -1   1  10   -0.13    4.93
  -1   1   9   82.54   14.09
  -1   1   9   75.56    7.82
   1  -1  -9   76.48    9.53
  -1   1   9   78.90    7.16
   1  -1  -9   85.27   11.79
  -1   1   8  249.12   25.63
  -1   1   8  254.17   21.22
   1  -1  -8  252.19   21.97
  -1   1   8  284.92   21.00
   1  -1  -8  303.18   23.85
  -1   1   8  329.45   25.46
  -1   1   7  109.90   19.21
  -1   1   7  163.97   17.98
  -1   1   7  154.65   16.93
   1  -1  -7  154.35   14.81
   1  -1  -7  151.74   19.38
  -1   1   6  298.41   33.68
  -1   1   6  410.36   32.16
   1  -1  -6  339.91   32.03
   1  -1  -6  377.28   29.43
   1  -1  -5  763.77   67.97
  -1   1   5  895.24   72.11
  -1   1   5  852.63   69.87
  -1   1   4  225.10   28.85
   1  -1  -4  233.58   19.29
   1  -1  -4  263.43   23.18
  -1   1   4  204.75   21.93
   1  -1  -4  231.51   19.55
   1  -1  -3 1469.75  119.78
  -1   1   3 1616.01  119.71
  -1   1   3 1323.34  122.96
   1  -1  -3 1910.32  121.86
  -1   1   3 1691.96  119.92
   1  -1  -3 1631.07  119.84
  -1   1   3 1504.69  120.16
  -1   1   2   10.62    5.64
  -1   1   2   23.11   14.76
   1  -1  -2   30.01   10.41
  -1   1   2   12.08    6.44
  -1   1   2   18.31    7.40
   1  -1  -2   18.01    6.21
   1  -1  -1   20.08   10.35
  -1   1   1   17.68    5.92
  -1   1   1   15.16    5.88
   1  -1   0  505.17   34.22
  -1   1   0  451.39   34.54
   1  -1   0  396.12   35.41
  -1   1   0  433.62   34.18
  -1   1   0  425.17   33.77
   1  -1   1   60.91    6.54
   1  -1   1   38.14   10.33
  -1   1  -1   49.92   10.56
  -1   1  -1   32.72    4.74
  -1   1  -1   36.88   14.97
   1  -1   1   46.46    4.62
  -1   1  -2   23.49   19.67
  -1   1  -2   25.21    5.10
   1  -1   2   12.79    5.92
  -1   1  -2   11.02    8.75
   1  -1   2   22.26   10.14
   1  -1   2   13.91    7.77
  -1   1  -2    2.27    3.58
  -1   1  -2   19.41   15.40
  -1   1  -3  675.33   55.65
  -1   1  -3  691.71   51.21
   1  -1   3  646.03   51.29
  -1   1  -3  675.56   50.84
   1  -1   3  816.48   53.44
   1  -1   3  803.64   52.76
   1  -1   3  812.76   52.31
   1  -1   3  760.37   55.98
   1  -1   3  578.46   50.92
  -1   1  -3  747.62   54.89
  -1   1  -4  675.12   60.80
   1  -1   4  597.28   56.33
   1  -1   4  906.55   57.71
  -1   1  -4  734.76   56.10
   1  -1   4  824.20   56.01
   1  -1   4  960.18   58.93
   1  -1   4  652.94   56.28
   1  -1   4  808.54   61.14
  -1   1  -4  791.16   59.04
   1  -1   5  683.83   68.81
  -1   1  -5  902.27   71.68
   1  -1   5 1085.39   70.23
   1  -1   5 1198.68   71.76
   1  -1   5  951.12   68.62
  -1   1  -5  925.46   68.89
   1  -1   5 1074.09   74.18
   1  -1   5  951.02   69.06
  -1   1  -6  503.64   41.93
   1  -1   6  581.33   41.36
   1  -1   6  505.70   39.09
   1  -1   6  674.84   43.01
  -1   1  -6  404.09   39.69
   1  -1   6  564.28   39.84
   1  -1   6  575.21   45.67
   1  -1   7   57.76    6.52
  -1   1  -7   42.48    9.00
   1  -1   7   55.85   12.36
   1  -1   7   64.58    8.42
   1  -1   7   37.37   17.08
   1  -1   8  175.68   19.04
   1  -1   8  121.15   12.75
   1  -1   8  151.21   17.71
   1  -1   8  164.49   12.04
   1  -1   8  148.68   13.94
   1  -1   8  117.73   21.63
   1  -1   8  139.06   12.36
   1  -1   8  167.39   13.08
   1  -1   9   40.71   13.53
   1  -1   9   29.02    5.82
  -1   1  -9   35.48    5.60
   1  -1   9   40.26   13.38
   1  -1   9   28.73    6.85
   1  -1   9   32.36    4.49
   1  -1   9   23.61    5.95
   1  -1   9   20.78    7.59
  -1   1 -10  114.26   11.45
   1  -1  10  146.01   12.21
   1  -1  10  139.43   10.92
   1  -1  10  124.53   10.87
   1  -1  10  132.79   11.74
   1  -1  11   50.57    7.07
  -1   1 -11   40.13    6.66
  -1   1 -11   42.77    6.20
   1  -1  11   47.78    5.87
   1  -1  11   56.94    5.71
   1  -1  11   53.08    8.11
   1  -1  12   47.44    7.53
  -1   1 -12   40.08    6.19
  -1   1 -12   53.51    7.15
   1  -1  12   50.86    6.21
   1  -1  12   51.21    5.99
   1  -1  12   63.08    8.59
  -1   1 -13    4.21    5.92
   1  -1  13    5.04    4.82
  -1   1 -13   19.36    6.72
   1  -1  13    9.10    4.61
   1  -1  13   11.16    7.74
  -1   1 -14   70.84    8.54
   1  -1  14   55.16    7.05
  -1   1 -14   67.06    9.04
   1  -1  14   55.28    7.05
   1  -1  14   63.12    9.74
  -1   1 -15    7.43    6.85
   1  -1  15    5.36    5.33
  -1   1 -15   12.75    7.79
   1  -1  15    9.88    5.33
   1  -1  15   14.55    8.49
  -1   1 -16   12.97    7.57
   1  -1  16   33.51    6.18
   1  -1  16   31.03    6.27
   1  -1  16   24.34    9.64
  -1   1 -16   30.92    8.84
  -1   1 -17   16.51    8.04
   1  -1  17   10.85    6.13
   1  -1  17   18.84    9.90
  -1   1 -17    6.26    8.99
  -1   1 -18   -2.88    8.21
   1  -1  18    0.80    6.22
   1  -1  18    2.77    9.93
  -1   1 -18   19.64    9.55
  -1   1 -19   14.69    9.73
  -1   1 -19   10.83    8.70
   1  -1  19   12.99    6.57
  -1   1 -20    7.18    9.76
  -1   1 -20   20.06    8.99
   1  -1  20   -1.01    6.25
  -1   1 -21   10.29    9.73
   1  -1  21   18.44    6.41
  -1   1 -21   -2.54    8.67
   1   0 -20   -0.59   10.55
  -1   0  20   -9.19    6.56
   1   0 -20   11.45    9.18
   1   0 -19   -0.39   10.45
   1   0 -19   -4.60    9.42
  -1   0  19   -3.05    6.61
   1   0 -19   11.90    8.79
   1   0 -18   25.41    9.88
  -1   0  18   38.77    7.46
   1   0 -18   35.63    9.53
   1   0 -17   34.22   10.08
   1   0 -17   42.66   11.32
  -1   0  17   50.47    7.79
  -1   0  17   50.79    7.42
   1   0 -17   42.47    9.49
   1   0 -16   21.57   10.44
   1   0 -16   15.22    8.58
  -1   0  16   12.32    6.34
  -1   0  16   11.28    5.73
   1   0 -16   10.98    8.20
   1   0 -15    8.53    9.34
   1   0 -15   -0.14    8.00
  -1   0  15   14.18    5.95
  -1   0  15    6.61    5.21
   1   0 -15    3.19    7.12
   1   0 -14   25.44    9.36
   1   0 -14   16.45    7.84
  -1   0  14   21.32    5.87
  -1   0  14   15.52    5.04
   1   0 -14   16.43    6.80
   1   0 -13   11.53    7.21
   1   0 -13    4.76    8.58
  -1   0  13    8.19    5.35
  -1   0  13   14.77    4.53
   1   0 -13   16.17    6.29
   1   0 -12   23.25    8.75
   1   0 -12   16.09    6.85
  -1   0  12   26.90    5.46
  -1   0  12   16.88    4.46
   1   0 -12   16.03    5.97
   1   0 -11   25.64    7.12
   1   0 -11   43.84    8.34
  -1   0  11   30.35    5.76
  -1   0  11   29.43    4.68
   1   0 -11   30.84    6.10
   1   0 -10   20.58    5.48
  -1   0  10   25.91    5.32
   1   0 -10   30.27    8.14
   1   0 -10   24.38    6.84
  -1   0  10   27.42    4.21
   1   0 -10   29.02    8.71
   1   0  -9  143.50   14.43
   1   0  -9  183.31   14.23
  -1   0   9  176.73   18.07
   1   0  -9  107.29   19.85
  -1   0   9  170.92   13.90
   1   0  -9  172.73   15.11
  -1   0   9  191.04   13.61
   1   0  -9  127.93   16.45
   1   0  -8   20.13   13.30
  -1   0   8   26.75   10.79
   1   0  -8   36.49    5.04
  -1   0   8   19.92    5.01
   1   0  -8   35.52    7.49
  -1   0   8   26.51    3.85
   1   0  -8   21.24    7.96
  -1   0   8   27.32   11.75
  -1   0   7   26.29   11.30
   1   0  -7   21.11    7.76
   1   0  -7   17.20   12.35
  -1   0   7   20.81   10.53
  -1   0   6  602.29   45.16
   1   0  -6  609.90   43.79
   1   0  -6  570.74   46.62
  -1   0   6  549.98   44.72
   1   0  -6  437.72   45.43
   1   0  -5 1272.09   93.78
  -1   0   5 1285.12   93.12
  -1   0   5 1202.01   94.57
   1   0  -5 1004.66   94.98
   1   0  -4  999.27   74.44
  -1   0   4 1020.90   76.52
  -1   0   4  981.45   74.09
  -1   0   4 1001.08   75.54
   1   0  -4  904.24   75.82
   1   0  -3  752.92   52.89
  -1   0   3  675.46   52.86
  -1   0   3  728.33   56.14
   1   0  -3  672.35   56.21
   1   0  -3  606.64   54.14
   1   0  -2  457.43   33.08
  -1   0   2  461.29   34.24
   1   0  -2  418.66   38.17
  -1   0   2  367.98   33.52
  -1   0   2  439.43   37.60
   1   0  -2  410.09   34.52
   1   0  -2  510.12   35.19
  -1   0   1    8.30    6.47
   1   0  -1   18.17   14.58
  -1   0   1    7.10    5.25
   1   0  -1    9.64    6.36
   1   0  -1   13.45    7.72
  -1   0   0  153.33   12.24
  -1   0   0  157.55   13.03
   1   0   0  193.75   16.73
   1   0   0  209.26   18.75
   1   0   0  150.83   14.52
  -1   0   0  154.68   12.85
   1   0   1  248.04   21.76
   1   0   1  257.42   20.20
  -1   0  -1  246.49   18.74
  -1   0  -1  235.80   19.19
   1   0   1  232.79   20.47
  -1   0  -2   16.54    9.04
  -1   0  -2   10.38   13.89
   1   0   2    8.80    6.38
   1   0   2    8.25    7.24
   1   0   3  286.18   20.37
   1   0   3  294.91   24.27
  -1   0  -3  257.53   20.63
  -1   0  -3  287.23   25.48
  -1   0  -3  211.67   20.72
   1   0   3  299.93   26.38
   1   0   3  283.35   21.45
   1   0   4 2075.70  131.39
   1   0   4 1893.20  128.83
  -1   0  -4 1636.49  129.04
  -1   0  -4 1642.94  128.66
   1   0   4 1755.36  130.32
   1   0   4 1675.16  128.49
  -1   0  -5  533.06   41.78
   1   0   5  606.30   44.60
   1   0   5  540.87   41.01
  -1   0  -5  534.20   40.25
   1   0   5  519.81   40.47
   1   0   6  279.16   21.16
  -1   0  -6  250.60   22.94
   1   0   6  285.15   25.63
   1   0   6  240.87   20.27
   1   0   7  223.78   21.42
   1   0   7  206.84   15.71
  -1   0  -7  185.43   18.43
   1   0   8  401.78   29.98
   1   0   8  407.67   34.58
  -1   0  -8  388.61   32.36
   1   0   8  346.27   29.04
   1   0   9   53.78    6.48
   1   0   9   62.65    7.62
   1   0   9   56.39    7.68
  -1   0  -9   58.82    7.04
  -1   0  -9   61.10    6.64
   1   0   9   68.57    5.99
   1   0   9   65.73   15.73
   1   0   9   77.32    9.45
   1   0   9   63.76    7.06
   1   0  10   60.49    7.68
  -1   0 -10   66.42    6.76
   1   0  10   53.48    6.14
  -1   0 -10   49.92    7.03
   1   0  10   62.98    5.82
   1   0  10   48.30    7.00
   1   0  10   52.33    9.24
   1   0  11   47.56    7.23
  -1   0 -11   26.15    5.84
   1   0  11   46.76    5.28
  -1   0 -11   25.47    6.51
   1   0  11   36.73    4.92
   1   0  11   48.45    6.53
   1   0  12   79.77    9.05
  -1   0 -12   64.51    8.13
  -1   0 -12   70.49    8.48
   1   0  12   71.75    7.39
   1   0  12   70.66    7.13
   1   0  12   88.69    8.45
   1   0  13   25.93    7.35
  -1   0 -13    9.16    5.69
   1   0  13   18.95    4.77
  -1   0 -13   16.94    6.42
   1   0  13   13.66    4.41
   1   0  13   11.63    6.16
   1   0  14   10.75    7.72
  -1   0 -14   15.51    6.14
   1   0  14   14.92    4.97
  -1   0 -14   17.23    7.03
   1   0  14   11.98    4.61
   1   0  14   20.29    6.59
  -1   0 -15    6.04    6.64
   1   0  15    1.67    5.03
  -1   0 -15    6.51    7.30
   1   0  15    8.68    4.85
   1   0  15   11.27    7.99
  -1   0 -16   31.01    7.75
   1   0  16   32.11    6.11
   1   0  16   36.48    6.15
   1   0  16   42.50    9.20
  -1   0 -16   27.41    8.32
  -1   0 -17   18.05    7.83
   1   0  17   20.20    5.87
   1   0  17   16.97    9.26
  -1   0 -17   18.80    8.66
  -1   0 -18   43.94    9.66
  -1   0 -18   28.32    8.99
   1   0  18   36.79    6.98
  -1   0 -19   -5.20    9.54
  -1   0 -19    1.74    8.41
   1   0  19    6.16    6.04
  -1   0 -20   17.66    9.38
  -1   0 -20    3.85    8.50
   1   0  20    0.33    6.11
  -1   0 -21   10.02    9.27
   1   0  21    1.62    6.20
  -1   0 -21    0.26    8.83
   1   1 -20   -1.16    9.70
  -1  -1  20   -1.89    6.46
  -1  -1  20    2.54    6.41
   1   1 -20   -4.81    9.25
   1   1 -19    5.08    9.73
  -1  -1  19    1.95    6.63
  -1  -1  19    5.79    6.46
   1   1 -19    6.44    9.09
   1   1 -18    2.29    9.66
  -1  -1  18    3.36    6.66
  -1  -1  18    3.31    6.32
   1   1 -18    5.49    8.69
   1   1 -17   38.95   10.28
  -1  -1  17   50.86    7.95
  -1  -1  17   47.63    7.58
   1   1 -17   52.20    9.91
   1   1 -16   18.46    9.19
   1   1 -16   27.20   10.33
  -1  -1  16   23.46    6.78
  -1  -1  16   17.12    6.17
   1   1 -16   18.08    8.47
   1   1 -15    7.42    8.37
   1   1 -15   20.71    9.80
  -1  -1  15   10.88    6.15
  -1  -1  15   13.54    5.53
   1   1 -15    9.18    7.63
   1   1 -14  156.66   15.62
  -1  -1  14  181.06   13.72
  -1  -1  14  164.09   13.52
   1   1 -14  134.29   14.56
   1   1 -14  129.79   14.83
   1   1 -13   35.52    8.25
   1   1 -13   46.87    9.67
  -1  -1  13   48.46    6.62
  -1  -1  13   50.36    5.99
   1   1 -13   26.25    7.54
   1   1 -12   60.43   10.05
   1   1 -12   64.79    9.07
  -1  -1  12   80.43    7.84
  -1  -1  12   73.38    7.19
   1   1 -12   56.91    8.52
   1   1 -11  204.96   18.20
  -1  -1  11  248.31   17.03
  -1  -1  11  215.70   16.76
   1   1 -11  189.07   17.54
   1   1 -11  171.25   17.61
   1   1 -10   15.30    5.68
  -1  -1  10   12.77    4.84
   1   1 -10   11.79    6.33
   1   1 -10   17.19    7.68
  -1  -1  10    8.92    3.80
  -1  -1  10    7.13    6.51
  -1  -1   9   24.56    9.88
   1   1  -9   35.26    6.02
  -1  -1   9   33.34    5.27
   1   1  -9   32.32    7.84
   1   1  -9   28.41    6.69
  -1  -1   9   29.65    4.46
  -1  -1   9   34.59    6.71
   1   1  -8  548.03   45.42
   1   1  -8  615.10   45.56
  -1  -1   8  625.70   47.53
  -1  -1   8  651.46   45.23
   1   1  -8  549.01   45.63
  -1  -1   8  611.79   45.16
  -1  -1   8  659.81   48.33
  -1  -1   7  373.95   30.68
   1   1  -7  290.71   30.53
  -1  -1   7  387.51   29.55
  -1  -1   6   66.83   13.15
   1   1  -6   54.83   12.45
  -1  -1   6   38.47    5.53
  -1  -1   6   76.49   10.69
   1   1  -6   68.15   12.35
  -1  -1   5  743.71   58.84
   1   1  -5  751.35   58.73
  -1  -1   5  856.55   58.28
  -1  -1   4  252.16   23.08
   1   1  -4  211.96   25.22
   1   1  -4  264.78   22.16
  -1  -1   4  248.41   21.67
   1   1  -3  274.90   24.72
  -1  -1   3  327.23   24.73
   1   1  -2 1046.68   79.39
   1   1  -2 1070.35   79.86
   1   1  -1   16.00    6.49
  -1  -1   1   11.88    3.73
   1   1  -1   12.74    3.89
   1   1  -1   19.64    5.29
   1   1   0   76.21    7.25
  -1  -1   0   80.27    7.36
   1   1   0   80.47    7.61
  -1  -1   0   96.93    9.28
   1   1   0   95.88    7.67
  -1  -1  -1   80.87    8.37
  -1  -1  -1  101.27    7.96
  -1  -1  -2  237.73   19.02
  -1  -1  -2  235.70   19.26
  -1  -1  -2  246.49   18.64
   1   1   2  240.81   18.62
  -1  -1  -3  464.89   35.64
   1   1   4  651.59   47.59
  -1  -1  -4  590.76   47.68
  -1  -1  -5   11.68    9.25
   1   1   5   13.27    7.36
   1   1   5    9.57    7.87
   1   1   6  827.43   56.05
  -1  -1  -6  751.42   56.49
   1   1   6  689.56   57.29
   1   1   6  635.59   55.99
  -1  -1  -7  221.36   19.76
   1   1   7  255.10   18.12
   1   1   7  185.85   17.86
   1   1   8   55.85    9.50
  -1  -1  -8   50.62   13.51
   1   1   8   23.17    8.57
   1   1   9  186.95   16.05
   1   1   9  185.54   17.63
  -1  -1  -9  208.72   15.56
   1   1   9  193.46   15.21
   1   1   9  185.93   15.62
   1   1   9  207.46   18.36
  -1  -1  -9  177.66   21.30
   1   1   9  233.38   22.85
   1   1  10   47.15    6.15
   1   1  10   68.75    7.73
  -1  -1 -10   67.19    6.59
   1   1  10   49.99    9.36
   1   1  10   52.22    6.21
  -1  -1 -10   56.54    6.91
  -1  -1 -10   55.92    8.47
   1   1  10   64.06    5.88
   1   1  10   69.29   10.86
  -1  -1 -10   48.62   15.66
   1   1  10   68.97    7.19
   1   1  10   79.92   14.94
   1   1  11  104.10    9.40
  -1  -1 -11   65.18    8.19
   1   1  11   91.02    7.97
  -1  -1 -11   63.12    8.79
  -1  -1 -11   66.82    9.86
   1   1  11   88.58    7.64
   1   1  11  114.20    8.80
   1   1  12   26.96    6.67
  -1  -1 -12   18.87    5.34
   1   1  12   23.81    4.65
  -1  -1 -12   17.01    7.56
  -1  -1 -12   13.96    6.18
   1   1  12   21.82    4.39
   1   1  12   34.69    5.97
   1   1  13   33.40    7.04
  -1  -1 -13   19.91    5.92
   1   1  13   26.00    5.20
  -1  -1 -13   32.97    6.72
   1   1  13   27.34    4.67
   1   1  13   38.40    6.39
   1   1  14   19.40    7.39
  -1  -1 -14   16.11    6.01
   1   1  14   22.80    5.06
  -1  -1 -14   19.83    6.68
   1   1  14   17.26    4.59
   1   1  14   27.34    6.48
  -1  -1 -15   25.45    6.75
   1   1  15   16.97    5.44
  -1  -1 -15   32.19    7.16
   1   1  15   34.86    5.28
   1   1  15   27.27    7.94
  -1  -1 -16   19.72    7.17
   1   1  16   18.09    5.54
   1   1  16   18.14    5.29
   1   1  16   21.28    8.02
  -1  -1 -16   17.16    7.43
  -1  -1 -17   15.90    8.29
  -1  -1 -17   15.31    7.97
   1   1  17   27.44    5.82
  -1  -1 -18    4.23    8.48
  -1  -1 -18    0.68    7.86
   1   1  18    7.77    5.79
  -1  -1 -19   -8.50    8.88
  -1  -1 -19    7.29    8.28
   1   1  19    6.91    5.83
  -1  -1 -20    3.80    8.47
   1   1  20    1.56    5.82
  -1  -1 -21   -7.16    8.57
   1   1  21    7.04    5.93
   1   2 -20    9.78   10.32
  -1  -2  20   17.86    6.89
   1   2 -20   21.12    9.27
   1   2 -19    2.46   10.14
  -1  -2  19   10.09    6.90
  -1  -2  19   16.55    6.67
   1   2 -19    6.46    9.22
   1   2 -18   12.15   10.18
  -1  -2  18   17.39    7.06
  -1  -2  18   15.95    6.75
   1   2 -18   13.30    9.25
   1   2 -17   34.24   10.46
  -1  -2  17   46.72    7.77
  -1  -2  17   37.87    7.50
   1   2 -17   32.07    9.64
   1   2 -16   19.72    9.63
  -1  -2  16    9.71    6.75
  -1  -2  16    6.83    6.29
   1   2 -16    1.91    8.30
   1   2 -15    2.18    8.96
   1   2 -15    9.57    9.86
  -1  -2  15   25.96    6.53
  -1  -2  15   19.63    6.04
   1   2 -15    5.92    7.90
   1   2 -14   14.66    8.44
   1   2 -14   14.56    9.59
  -1  -2  14    9.01    6.03
  -1  -2  14    6.48    5.49
   1   2 -14   17.88    7.54
   1   2 -13   23.94    8.13
   1   2 -13   24.96    9.08
  -1  -2  13   12.67    5.85
  -1  -2  13   17.62    5.21
   1   2 -13   12.81    7.18
   1   2 -12  181.94   15.25
  -1  -2  12  160.15   13.39
  -1  -2  12  153.10   13.26
   1   2 -12  139.31   14.20
   1   2 -11   39.12    7.59
  -1  -2  11   45.86    6.48
   1   2 -11   52.86    9.10
  -1  -2  11   50.29    5.93
  -1  -2  11   50.59    8.40
   1   2 -10   28.62    6.68
  -1  -2  10   37.81    5.74
   1   2 -10   35.33    8.29
  -1  -2  10   32.17    5.16
  -1  -2  10   44.09    7.77
  -1  -2   9  135.23   12.13
  -1  -2   9  111.14   14.34
   1   2  -9  115.69   11.42
  -1  -2   9  126.51   10.78
   1   2  -9  134.47   12.43
  -1  -2   9  126.75   10.50
   1   2  -9   90.79   15.75
  -1  -2   8   14.46    6.77
   1   2  -8   -6.18   11.76
   1   2  -8    8.61    5.53
  -1  -2   8    7.78    8.95
  -1  -2   8    9.38    4.48
   1   2  -8   15.63    7.34
  -1  -2   8    6.26    3.81
   1   2  -8   10.02   10.53
   1   2  -7   19.96    5.47
   1   2  -7   -6.90   11.92
  -1  -2   7    6.30    9.66
  -1  -2   7   14.59    4.44
   1   2  -7   24.83    7.47
  -1  -2   7   15.95    3.89
  -1  -2   7   21.70   12.54
   1   2  -7    8.12   10.37
  -1  -2   6  184.72   21.26
   1   2  -6  212.04   19.96
   1   2  -6  141.24   22.79
  -1  -2   6  278.00   19.79
   1   2  -6  227.65   20.32
  -1  -2   6  196.16   18.49
   1   2  -5  394.25   32.13
  -1  -2   5  375.92   33.36
  -1  -2   5  431.96   31.92
   1   2  -5  397.42   32.31
  -1  -2   5  375.04   30.89
   1   2  -4  192.37   18.46
  -1  -2   4  207.37   17.03
   1   2  -4  214.01   18.68
  -1  -2   4  214.73   18.47
   1   2  -3  340.15   27.24
  -1  -2   3  350.16   27.34
  -1  -2   3  328.28   26.38
   1   2  -3  336.52   27.26
  -1  -2   2  163.02   16.35
   1   2  -2  185.83   16.30
   1   2  -2  206.99   16.29
  -1  -2   1  681.16   56.47
   1   2  -1  757.00   56.45
   1   2  -1  706.69   56.45
   1   2  -1  837.98   56.68
  -1  -2   0  714.79   52.86
   1   2   0  724.05   52.75
   1   2   0  711.02   52.69
   1   2   0  634.70   52.57
  -1  -2  -1  127.29   12.25
  -1  -2  -2  241.01   20.23
  -1  -2  -3  359.16   29.63
  -1  -2  -3  325.30   29.23
  -1  -2  -3  394.90   28.86
   1   2   3  385.57   28.90
  -1  -2  -4  298.80   21.98
  -1  -2  -4  277.07   21.40
   1   2   5  685.69   49.86
  -1  -2  -5  602.04   49.71
   1   2   6  312.32   24.57
  -1  -2  -6  263.37   24.54
   1   2   7  302.10   20.16
  -1  -2  -7  225.00   21.11
  -1  -2  -7  240.33   20.81
   1   2   7  204.30   17.33
   1   2   7  149.29   20.57
  -1  -2  -8  233.96   22.38
  -1  -2  -8  208.24   21.89
  -1  -2  -9   35.06    4.27
   1   2   9   29.82    6.55
   1   2   9   32.08   11.32
   1   2   9   28.34    4.25
   1   2   9   41.43    5.29
  -1  -2  -9   36.35   13.51
   1   2   9   52.47   10.69
   1   2  10   80.51    8.83
   1   2  10   72.07   13.04
  -1  -2 -10   71.19    7.88
   1   2  10   60.73    7.34
  -1  -2 -10   70.22    9.67
   1   2  10   82.95    6.97
   1   2  10   95.18    7.93
   1   2  11  640.37   47.06
  -1  -2 -11  582.19   46.70
  -1  -2 -11  564.90   47.18
   1   2  11  564.69   46.60
   1   2  11  640.01   46.62
   1   2  11  720.35   46.87
   1   2  12   36.44    6.97
   1   2  12   29.17    5.24
  -1  -2 -12   30.30    6.34
  -1  -2 -12   34.23    8.12
   1   2  12   29.39    4.58
   1   2  12   39.75    5.95
   1   2  13   80.67    8.76
  -1  -2 -13   63.38    7.86
  -1  -2 -13   71.16    9.59
   1   2  13   58.04    7.17
   1   2  13   67.38    6.73
   1   2  13   74.05    8.03
   1   2  14   33.70    7.37
  -1  -2 -14   36.99    6.74
  -1  -2 -14   27.10    8.63
   1   2  14   24.17    5.39
   1   2  14   36.48    4.99
   1   2  14   23.70    6.53
   1   2  15   29.15    7.90
   1   2  15   36.51    5.83
  -1  -2 -15   34.35    7.66
   1   2  15   39.65    5.44
   1   2  15   43.26    7.17
  -1  -2 -16  116.18   12.70
  -1  -2 -16  121.00   12.92
   1   2  16  149.78   11.86
   1   2  16  160.71   13.38
   1   2  16  128.89   11.84
   1   2  17  123.28   11.11
  -1  -2 -17  116.15   12.46
   1   2  18    7.27    5.48
  -1  -2 -18    7.89    7.66
   1   2  19   41.72    6.75
  -1  -2 -19   27.47    8.73
   1   2  20    8.39    5.90
  -1  -2 -20    6.68    8.22
   1   2  21   14.81    6.09
  -1  -2 -21   18.35    8.95
  -1  -2 -22    0.25    8.58
   1   3 -19   30.82   10.96
  -1  -3  19   27.36    7.44
  -1  -3  19   27.74    7.32
   1   3 -19   10.84    9.38
   1   3 -18   11.23   10.36
  -1  -3  18    1.52    6.98
  -1  -3  18    6.35    6.66
   1   3 -18    3.72    8.93
  -1  -3  17   72.16    8.79
   1   3 -17   62.75   11.69
  -1  -3  17   65.25    8.86
   1   3 -16   30.58   10.27
  -1  -3  16   26.95    7.32
   1   3 -16   12.59    8.97
  -1  -3  16   22.99    6.99
  -1  -3  15   16.56    6.73
  -1  -3  15    8.57    6.30
   1   3 -15   -2.06    8.21
   1   3 -14   45.41   10.67
  -1  -3  14   52.25    7.36
  -1  -3  14   43.47    7.02
   1   3 -14   29.03    8.68
  -1  -3  13   77.57    8.24
   1   3 -13   78.12   11.15
  -1  -3  13   70.20    8.37
   1   3 -13   56.52    9.65
  -1  -3  13   74.94   10.82
   1   3 -12    8.69    6.81
  -1  -3  12   17.62    5.90
   1   3 -12   17.91    9.28
  -1  -3  12   13.47    5.33
  -1  -3  12   23.77    8.65
   1   3 -11  281.89   25.09
  -1  -3  11  311.91   23.90
  -1  -3  11  310.38   23.91
  -1  -3  11  331.62   25.08
   1   3 -11  275.54   24.52
   1   3 -10  255.89   21.49
  -1  -3  10  279.99   20.90
  -1  -3  10  270.87   20.84
   1   3 -10  224.24   22.02
   1   3 -10  245.79   20.84
  -1  -3  10  302.00   22.09
   1   3  -9   57.78    7.75
  -1  -3   9   47.71    6.74
   1   3  -9   61.97    9.71
  -1  -3   9   54.04    6.32
   1   3  -9   55.84    7.93
   1   3  -9   62.08    6.80
  -1  -3   9   50.81    9.07
   1   3  -8 1123.02   81.45
  -1  -3   8 1035.74   83.36
   1   3  -8 1169.05   81.78
   1   3  -8 1078.70   81.54
  -1  -3   8 1017.52   81.31
   1   3  -8 1079.10   81.78
  -1  -3   8 1086.43   81.36
  -1  -3   8 1103.85   81.88
   1   3  -8  954.15   83.91
  -1  -3   7   22.80   12.99
   1   3  -7   22.24   11.49
   1   3  -7   38.38    5.47
   1   3  -7   30.36   11.03
   1   3  -7   41.29    6.66
   1   3  -7   37.07    6.54
  -1  -3   7   22.86    9.80
  -1  -3   7   31.65    9.22
  -1  -3   7   31.43    5.40
   1   3  -7   25.73    8.13
  -1  -3   7   29.37    4.86
  -1  -3   7   42.79    7.79
  -1  -3   6  491.25   36.93
   1   3  -6  482.76   37.58
   1   3  -6  495.69   37.28
  -1  -3   6  512.51   39.51
   1   3  -6  460.75   39.49
  -1  -3   6  485.62   39.19
   1   3  -6  513.82   39.94
  -1  -3   6  383.27   40.91
  -1  -3   5   -3.21    8.18
   1   3  -5   10.41    8.95
  -1  -3   5   -0.96    7.62
   1   3  -5    5.52    9.93
  -1  -3   4   41.90    8.78
  -1  -3   4   26.37    8.26
   1   3  -4   43.72    9.37
   1   3  -4   27.92   10.28
   1   3  -3 1062.86   83.10
  -1  -3   3 1115.01   83.09
   1   3  -3 1095.94   83.33
   1   3  -2 3691.52  283.79
  -1  -3   2 3790.81  284.40
   1   3  -2 3832.69  284.42
   1   3  -2 4000.93  284.55
  -1  -3   2 3759.00  284.55
   1   3  -1 4805.45  389.86
   1   3  -1 5380.31  390.10
  -1  -3   1 5380.67  390.34
   1   3  -1 5426.99  390.23
   1   3   0 1070.05   80.70
   1   3   0 1037.47   80.95
  -1  -3   0 1082.27   81.08
   1   3   1 3932.75  300.62
  -1  -3  -1 4104.39  300.83
   1   3   2 1827.84  135.87
  -1  -3  -2 1770.36  135.95
  -1  -3  -3 4683.43  345.39
  -1  -3  -3 4508.28  345.78
  -1  -3  -4 3688.00  286.02
  -1  -3  -4 4022.12  286.67
  -1  -3  -5  653.38   51.12
   1   3   6  312.40   23.86
  -1  -3  -6  225.53   23.36
   1   3   7    6.15   10.23
  -1  -3  -7   10.07   10.19
  -1  -3  -7   13.99   11.11
   1   3   8  481.09   49.64
  -1  -3  -8  554.13   49.72
  -1  -3  -8  610.66   49.23
  -1  -3  -9  319.33   27.81
   1   3   9  351.41   27.44
   1   3   9  296.73   31.53
  -1  -3  -9  335.96   26.98
  -1  -3  -9  377.81   27.22
  -1  -3  -9  334.75   27.67
   1   3   9  346.94   26.82
   1   3   9  385.69   27.03
   1   3  10  622.10   47.81
  -1  -3 -10  622.82   47.61
   1   3  10  458.58   51.02
  -1  -3 -10  650.04   47.71
  -1  -3 -10  576.68   47.94
   1   3  10  613.02   47.40
   1   3  10  701.72   47.61
   1   3  11  135.95   12.45
  -1  -3 -11  133.41   11.48
  -1  -3 -11  109.72   11.74
  -1  -3 -11  116.08   13.08
   1   3  11  135.68   10.97
   1   3  11  154.37   11.58
   1   3  12   37.22    7.09
  -1  -3 -12   37.76    5.87
   1   3  12   17.11    5.55
  -1  -3 -12   42.87    8.81
   1   3  12   32.29    4.77
   1   3  12   44.27    6.10
   1   3  13   89.92    9.28
  -1  -3 -13   83.52    8.38
  -1  -3 -13   77.81   10.60
   1   3  13   75.45    7.37
   1   3  13  101.64    8.51
   1   3  14  175.05   14.18
  -1  -3 -14  152.97   15.00
   1   3  14  127.83   13.02
   1   3  14  156.20   12.87
   1   3  14  177.49   13.67
   1   3  15   12.94    7.07
   1   3  15    6.58    5.10
   1   3  15   10.49    4.43
   1   3  15   18.19    6.38
  -1  -3 -15   19.56    8.88
   1   3  16  114.99   11.32
   1   3  16  124.22   11.31
   1   3  17   20.70    5.35
   1   3  18   13.16    5.51
   1   3  19   32.40    6.33
   1   3  20   10.63    5.70
   1   3  21   -0.43    5.59
  -1  -3 -22    4.79   10.86
  -1  -4  19    6.24    7.05
  -1  -4  18   -2.06    6.96
  -1  -4  18    7.06    7.23
  -1  -4  17   52.80    8.77
  -1  -4  17   57.78    8.87
  -1  -4  16   10.84    7.11
  -1  -4  16   27.67    7.64
  -1  -4  15   33.71    7.39
   1   4 -15   16.64    9.06
  -1  -4  15   41.80    7.79
   1   4 -14   21.62    8.53
  -1  -4  14   34.95    7.33
  -1  -4  14   30.19    6.92
  -1  -4  14   37.08   10.85
   1   4 -13    2.63    7.50
  -1  -4  13   14.84    6.46
   1   4 -13   -1.79    9.56
  -1  -4  13    4.79    5.84
  -1  -4  13    5.45    9.80
   1   4 -12    3.67    7.00
  -1  -4  12   12.70    6.14
   1   4 -12    6.48    8.29
   1   4 -12   20.90    9.58
  -1  -4  12   11.55    5.65
  -1  -4  12    8.95    9.57
   1   4 -11    5.98    5.47
   1   4 -11   15.25    7.08
  -1  -4  11   14.43    5.89
   1   4 -11   12.75    7.89
   1   4 -11    7.51    9.12
  -1  -4  11    6.72    5.14
  -1  -4  11   11.14    9.52
   1   4 -10   67.95    8.90
  -1  -4  10   79.91    8.16
   1   4 -10   51.56   10.77
  -1  -4  10   73.99    7.85
   1   4 -10   71.31    9.52
   1   4 -10   74.90    8.09
  -1  -4  10   64.56   10.94
   1   4  -9   47.72    6.59
   1   4  -9   42.68    7.41
  -1  -4   9   45.91    6.45
   1   4  -9   46.90    8.01
   1   4  -9   36.32    9.65
  -1  -4   9   37.43    5.95
  -1  -4   9   46.62    9.82
   1   4  -8   34.76    5.87
   1   4  -8   27.37    6.51
  -1  -4   8   28.42    5.68
   1   4  -8   27.98    7.32
   1   4  -8   20.54    8.67
  -1  -4   8   19.82    5.06
  -1  -4   8   35.53    9.09
   1   4  -7  197.97   18.72
  -1  -4   7  233.14   17.45
   1   4  -7  200.36   17.89
   1   4  -7  224.14   18.16
   1   4  -7  192.99   17.68
   1   4  -7  243.95   17.81
  -1  -4   7  242.84   18.96
   1   4  -6   48.96    6.41
   1   4  -6   44.70    7.41
   1   4  -6   42.05    8.55
  -1  -4   6   48.80    5.69
   1   4  -6   38.42   11.02
  -1  -4   6   36.18   10.23
   1   4  -6   43.47   12.27
  -1  -4   6   61.11    8.99
   1   4  -5  607.23   45.77
  -1  -4   5  535.58   47.59
   1   4  -5  607.45   47.81
   1   4  -5  592.85   45.78
  -1  -4   5  649.24   46.27
   1   4  -5  694.08   48.61
   1   4  -5  578.51   45.99
  -1  -4   5  596.34   45.54
   1   4  -4   27.44   10.62
   1   4  -4   22.85    9.19
  -1  -4   4   26.95    8.89
   1   4  -3  204.73   19.85
  -1  -4   3  205.37   19.64
   1   4  -3  202.59   17.26
   1   4  -3  222.07   19.07
  -1  -4   3  198.39   18.91
   1   4  -2  172.82   15.49
  -1  -4   2  183.53   16.23
  -1  -4   2  163.89   15.83
   1   4  -2  124.81   13.16
   1   4  -2  137.72   14.24
  -1  -4   2  140.49   14.16
   1   4  -2  109.02   12.13
   1   4  -1 1640.00  111.60
  -1  -4   1 1588.71  111.42
  -1  -4   1 1627.29  111.77
  -1  -4   1 1581.16  111.30
   1   4  -1 1541.73  110.86
   1   4  -1 1315.65  111.38
   1   4  -1 1621.46  111.25
   1   4  -1 1240.36  110.12
  -1  -4   0 1717.14  130.38
   1   4   0 1643.98  130.54
  -1  -4   0 1687.42  130.79
   1   4   0 1829.29  130.38
   1   4   1 1201.50   97.03
  -1  -4  -1 1216.67   97.25
   1   4   1 1392.25   96.94
  -1  -4  -2 5901.69  442.89
   1   4   2 5800.15  442.70
   1   4   2 6010.42  442.64
   1   4   3 1194.67   79.42
  -1  -4  -3 1188.34   79.75
  -1  -4  -3 1105.67   79.35
  -1  -4  -4  826.04   63.08
   1   4   4  887.65   62.79
   1   4   4  792.07   62.38
  -1  -4  -4  726.22   62.65
  -1  -4  -5   89.17   11.92
  -1  -4  -5  107.07   13.85
   1   4   5   91.79   12.43
  -1  -4  -5   61.44   14.34
   1   4   5   75.08   11.63
  -1  -4  -6  479.70   36.60
   1   4   6  533.11   37.42
  -1  -4  -7   56.09    6.77
   1   4   7   76.63    6.86
  -1  -4  -7   52.38   12.14
  -1  -4  -8  276.42   22.18
  -1  -4  -8  295.53   22.88
   1   4   8  256.10   21.84
   1   4   8  324.90   22.08
  -1  -4  -9   65.51    6.31
  -1  -4  -9   62.00    6.75
  -1  -4  -9   60.10    8.93
   1   4   9   52.20    5.89
   1   4   9   64.51    6.64
  -1  -4 -10    9.28    4.28
  -1  -4 -10    3.35    4.89
  -1  -4 -10   14.19    7.59
   1   4  10   10.21    3.70
   1   4  10    6.23    4.74
   1   4  11   24.45    6.99
  -1  -4 -11   23.03    5.06
  -1  -4 -11   15.00    5.71
  -1  -4 -11   29.25    8.53
   1   4  11   24.69    4.27
   1   4  11   32.23    5.69
   1   4  12   50.25    8.18
  -1  -4 -12   54.09    6.93
  -1  -4 -12   56.65    7.60
  -1  -4 -12   70.70    9.69
   1   4  12   61.83    6.27
   1   4  12   67.18    7.24
   1   4  13   31.93    7.56
  -1  -4 -13   27.88    5.78
   1   4  13   27.57    5.73
  -1  -4 -13   31.84    9.17
   1   4  13   30.63    4.86
   1   4  13   45.81    6.32
   1   4  14    8.53    6.82
  -1  -4 -14    7.48    5.66
   1   4  14   12.22    5.26
  -1  -4 -14    6.74    8.88
   1   4  14   11.67    4.22
   1   4  14   19.16    6.08
  -1  -4 -15    7.22    5.88
   1   4  15    8.35    5.17
  -1  -4 -15    9.66    8.68
   1   4  15    8.21    4.37
   1   4  15   22.81    6.26
  -1  -4 -16    7.75    6.28
   1   4  16    7.64    5.38
   1   4  16   15.08    4.68
   1   4  16   15.71    6.51
  -1  -4 -16   12.19    9.47
  -1  -4 -17   18.70    7.15
   1   4  17   21.77    5.31
  -1  -4 -18   72.51   11.61
   1   4  18  122.13   10.10
  -1  -4 -19   -3.35    7.64
   1   4  19    0.13    5.20
  -1  -4 -20   36.51    9.37
   1   4  20   55.58    7.11
  -1  -4 -21    7.84    8.20
   1   4  21   15.62    5.78
  -1  -5  18   33.22    8.04
  -1  -5  17   16.41    7.45
  -1  -5  17    8.94    7.71
   1   5 -16   75.73   13.05
  -1  -5  16   86.39   10.54
  -1  -5  16   86.28   10.44
  -1  -5  15   24.41    7.55
   1   5 -15   20.02   10.72
  -1  -5  15   25.12    7.75
   1   5 -14   55.51   11.16
  -1  -5  14   45.77    8.68
  -1  -5  14   52.62    8.58
  -1  -5  14   56.31   12.75
   1   5 -13   50.21   10.38
  -1  -5  13   44.68    7.86
  -1  -5  13   33.74    7.61
  -1  -5  13   46.46   11.99
   1   5 -12   34.70    7.32
   1   5 -12   30.95   10.94
   1   5 -12   45.19   10.02
  -1  -5  12   48.96    7.80
  -1  -5  12   49.89    7.48
  -1  -5  12   66.18   12.22
   1   5 -11   14.22    6.14
   1   5 -11   25.51    9.84
   1   5 -11   21.54    8.68
  -1  -5  11   22.58    6.63
  -1  -5  11   18.07    6.23
  -1  -5  11   23.94   10.72
   1   5 -10   13.65    6.27
   1   5 -10   15.82    9.34
   1   5 -10   24.17    8.35
  -1  -5  10   25.72    6.35
  -1  -5  10   24.54    6.04
  -1  -5  10   30.59   10.36
   1   5  -9   47.85    7.07
   1   5  -9   52.71    8.66
  -1  -5   9   45.86    7.02
  -1  -5   9   45.54    6.66
  -1  -5   9   50.98   11.01
  -1  -5   8   79.33    7.76
  -1  -5   8   68.68    7.37
   1   5  -8   67.26   10.01
   1   5  -8   56.10    9.02
   1   5  -8   56.71    7.84
   1   5  -8   48.24    7.59
  -1  -5   8   86.52   11.17
   1   5  -7  194.33   17.20
  -1  -5   7  205.51   16.00
   1   5  -7  186.44   16.32
   1   5  -7  161.55   16.15
   1   5  -7  212.71   16.85
  -1  -5   7  241.08   18.09
  -1  -5   6  133.07   10.42
   1   5  -6  133.81   12.44
   1   5  -6  109.37   11.04
   1   5  -6   92.64   10.78
  -1  -5   6  137.45   13.38
   1   5  -6  113.56   11.68
   1   5  -5   34.57    6.37
   1   5  -5   38.95    6.33
   1   5  -5   43.23    7.33
  -1  -5   5   36.83    5.55
  -1  -5   5   44.35    9.41
   1   5  -4  318.03   22.79
   1   5  -4  293.37   23.10
  -1  -5   4  276.13   22.47
   1   5  -4  268.56   26.18
  -1  -5   4  227.37   26.15
  -1  -5   4  299.55   23.85
   1   5  -3   52.06    6.88
  -1  -5   3   43.34   10.46
   1   5  -3   41.48    8.30
   1   5  -3   39.60   10.57
  -1  -5   3   58.64    6.07
  -1  -5   3   52.05    6.09
   1   5  -3   59.41   12.20
  -1  -5   3   52.99   12.38
  -1  -5   3   57.17   12.46
  -1  -5   3   71.31    9.63
  -1  -5   2  183.83   19.41
   1   5  -2  203.67   19.27
   1   5  -2  141.39   16.95
   1   5  -2  179.12   18.36
  -1  -5   2  215.23   20.98
  -1  -5   2  210.77   20.14
   1   5  -2  236.42   20.57
  -1  -5   2  231.99   17.82
  -1  -5   2  228.70   16.13
   1   5  -1   15.20    8.98
   1   5  -1    5.08    8.95
   1   5  -1   19.94   11.24
  -1  -5   1   23.54   11.71
   1   5  -1   22.28   10.93
  -1  -5   1   26.42   11.08
   1   5   0   47.11    9.75
  -1  -5   0   12.95   10.88
  -1  -5   0   12.72   11.81
   1   5   0   21.59   11.10
   1   5   1 1656.89  123.83
  -1  -5  -1 1663.76  124.53
   1   5   1 1605.68  124.14
  -1  -5  -1 1602.42  123.75
   1   5   2 1963.96  142.60
  -1  -5  -2 1911.77  143.17
   1   5   2 1930.40  142.87
  -1  -5  -2 1856.63  143.01
   1   5   2 1869.09  142.82
  -1  -5  -2 1780.36  142.32
  -1  -5  -3   57.84   15.44
  -1  -5  -3   64.01   13.79
   1   5   3   64.14   13.14
  -1  -5  -4  610.58   46.75
  -1  -5  -4  635.64   46.82
   1   5   4  758.92   46.80
  -1  -5  -5   14.73    6.80
  -1  -5  -5    3.01   13.24
   1   5   5   15.79    9.37
  -1  -5  -5   -6.23   10.28
  -1  -5  -5   15.47    9.52
   1   5   5   11.73   11.79
  -1  -5  -5   13.79   12.06
   1   5   5   24.12   10.59
  -1  -5  -6   22.66    7.23
   1   5   6   18.10    4.73
  -1  -5  -6    9.72   12.11
   1   5   6   13.46   10.27
   1   5   7  169.31   14.60
  -1  -5  -7  150.34   20.03
  -1  -5  -7  134.93   20.28
  -1  -5  -7  158.91   14.06
  -1  -5  -7  192.95   15.26
   1   5   7  202.85   14.24
  -1  -5  -7  147.37   17.75
  -1  -5  -8   34.26    4.63
  -1  -5  -8   33.30    5.35
  -1  -5  -8   36.81    8.02
   1   5   8   21.60    6.24
   1   5   8   38.93    5.43
   1   5   9  252.19   18.77
  -1  -5  -9  219.39   18.17
  -1  -5  -9  215.61   18.52
  -1  -5  -9  224.62   19.40
   1   5   9  211.89   18.06
   1   5   9  276.46   18.40
  -1  -5 -10  144.59   12.36
  -1  -5 -10  124.76   12.93
  -1  -5 -10  170.31   14.16
   1   5  10  139.62   12.30
   1   5  10  183.90   12.78
  -1  -5 -11  136.41   12.19
  -1  -5 -11  125.24   12.61
  -1  -5 -11  144.35   13.93
   1   5  11  136.68   11.89
   1   5  11  179.22   12.45
   1   5  12   19.59    6.87
  -1  -5 -12   22.02    5.20
  -1  -5 -12   15.95    5.92
  -1  -5 -12   27.54    8.70
   1   5  12   21.80    4.44
   1   5  12   31.61    5.79
   1   5  13   13.71    7.17
  -1  -5 -13    3.57    5.01
  -1  -5 -13    6.84    5.98
   1   5  13   10.67    4.27
   1   5  13   18.47    5.72
  -1  -5 -13   16.72    8.80
  -1  -5 -14   27.17    6.16
  -1  -5 -14   21.09    9.51
   1   5  14   30.88    5.22
  -1  -5 -15   74.52    9.47
   1   5  15   81.87    9.00
  -1  -5 -15   83.63   12.11
   1   5  15   84.33    8.44
  -1  -5 -16    9.34    6.31
   1   5  16   -2.05    5.47
   1   5  16    3.56    4.56
   1   5  16   11.06    6.40
  -1  -5 -16    2.12    9.43
  -1  -5 -17   10.48    6.70
   1   5  17   15.80    4.95
   1   5  17   12.18    6.92
  -1  -5 -17    9.20    9.74
  -1  -5 -18   10.16    7.37
   1   5  18   31.51    5.73
  -1  -5 -19   -0.22    7.28
   1   5  19    5.49    5.17
  -1  -5 -20   35.41    9.07
   1   5  20   57.26    7.00
  -1  -5 -21   10.20   11.21
   1   5  21    5.76    5.23
  -1  -5 -21   -7.28    7.85
  -1  -6  17   56.80    9.75
   1   6 -17   75.17   12.93
  -1  -6  17   80.32    9.86
  -1  -6  16   24.45    7.80
   1   6 -16   24.09   11.61
  -1  -6  16   33.05    8.28
   1   6 -15    3.53   10.71
  -1  -6  15    6.59    7.72
  -1  -6  15    5.12    7.16
  -1  -6  15    4.48   12.81
   1   6 -14   50.02   11.37
  -1  -6  14   36.18    8.51
  -1  -6  14   40.48    8.32
  -1  -6  14   43.14   13.60
   1   6 -13   97.19   13.16
  -1  -6  13   96.67   11.14
  -1  -6  13  113.87   11.25
   1   6 -13   74.35   10.61
  -1  -6  13  129.02   15.74
   1   6 -12    6.33    6.90
   1   6 -12   18.01    9.63
  -1  -6  12   11.78    7.30
  -1  -6  12    7.08    6.76
  -1  -6  12    3.12   12.05
   1   6 -11   57.66    8.61
   1   6 -11   72.11   10.59
  -1  -6  11   49.18    8.52
  -1  -6  11   57.92    8.42
  -1  -6  11   72.12   13.22
   1   6 -10   14.02    6.65
   1   6 -10   12.60    8.83
  -1  -6  10   26.59    6.84
  -1  -6  10   13.00    6.33
  -1  -6  10   37.49   12.01
   1   6  -9   44.75    7.67
   1   6  -9   25.75    9.14
  -1  -6   9   46.61    7.31
  -1  -6   9   31.15    7.05
  -1  -6   9   47.20   12.03
   1   6  -8    9.45    6.11
   1   6  -8   17.06    6.50
   1   6  -8   13.74    8.12
  -1  -6   8   21.01    6.33
  -1  -6   8   18.00    5.79
  -1  -6   8   25.54   10.87
   1   6  -7   60.02    8.23
   1   6  -7   46.17    7.91
  -1  -6   7   78.82   11.72
   1   6  -7   55.95    9.04
  -1  -6   7   65.84    7.33
   1   6  -6   58.23    7.55
   1   6  -6   40.03    7.21
  -1  -6   6   62.16   10.85
  -1  -6   6   51.85    6.65
   1   6  -6   49.49    8.64
   1   6  -5   39.54    7.10
   1   6  -5   40.73    7.06
  -1  -6   5   40.85    6.00
   1   6  -5   38.65    7.72
  -1  -6   5   41.32   10.52
  -1  -6   4   53.43    6.90
   1   6  -4   72.09    8.28
   1   6  -4   60.62    7.81
  -1  -6   4   65.79   10.89
   1   6  -3    9.70    5.62
  -1  -6   3   12.21    4.97
  -1  -6   3    8.81    4.66
  -1  -6   3    7.22    9.28
   1   6  -2    4.27    8.22
   1   6  -2   10.01    5.70
   1   6  -2   17.00    5.44
  -1  -6   2   20.80    5.04
  -1  -6   2   15.53    4.75
  -1  -6   2   16.07    9.44
  -1  -6   1  719.68   55.98
   1   6  -1  620.68   58.04
   1   6  -1  765.77   56.25
   1   6  -1  784.20   56.22
  -1  -6   0   38.81    6.06
   1   6   0   29.36   10.68
   1   6   0   44.21    6.26
  -1  -6  -1  320.99   26.34
   1   6   1  373.88   26.52
   1   6   1  330.89   26.29
  -1  -6  -2   27.79    4.24
  -1  -6  -2   18.45    5.54
   1   6   2   22.35    5.30
   1   6   2   19.29    5.43
   1   6   2   11.62    5.54
   1   6   3  688.10   49.67
  -1  -6  -3  608.46   49.57
  -1  -6  -3  654.83   49.41
  -1  -6  -3  770.03   54.10
   1   6   3  661.65   49.50
  -1  -6  -3  626.47   50.91
  -1  -6  -4   32.43   16.56
  -1  -6  -4   27.44    4.96
   1   6   4   32.84    6.09
  -1  -6  -4   35.19   12.05
  -1  -6  -5  896.51   73.18
  -1  -6  -5  883.67   69.41
  -1  -6  -5 1041.38   69.79
   1   6   5  914.67   69.59
  -1  -6  -5  835.28   70.73
   1   6   6   33.49    6.20
  -1  -6  -6   40.16    7.64
  -1  -6  -6   21.62   14.08
   1   6   6   32.24    5.38
  -1  -6  -6   29.73   12.26
   1   6   7    9.20    6.04
  -1  -6  -7   12.42    7.60
   1   6   7    8.52    4.81
  -1  -6  -7   11.09   11.79
  -1  -6  -8  129.64   11.38
  -1  -6  -8  134.52   11.78
  -1  -6  -8  144.48   13.34
   1   6   8  135.73   12.33
   1   6   8  157.97   11.95
  -1  -6  -9  112.38   10.51
  -1  -6  -9  104.44   10.92
  -1  -6  -9  127.61   12.49
   1   6   9  148.32   11.60
   1   6   9  143.66   11.03
   1   6  10   74.78    8.14
  -1  -6 -10   55.22    6.49
  -1  -6 -10   60.32    7.40
  -1  -6 -10   71.62    9.58
   1   6  10   47.48    6.49
   1   6  10   85.98    7.36
  -1  -6 -11    2.94    4.37
  -1  -6 -11   11.76    5.66
   1   6  11   12.52    4.19
   1   6  11   19.29    5.46
  -1  -6 -12   72.97    8.47
  -1  -6 -12   83.42    9.44
  -1  -6 -12   98.01   11.35
   1   6  12   82.14    8.31
  -1  -6 -13   12.49    5.29
  -1  -6 -13    9.92    6.22
  -1  -6 -13   27.81    9.11
   1   6  13   11.36    4.41
   1   6  13   14.19    5.94
  -1  -6 -14   17.25    5.60
  -1  -6 -14   11.31    6.60
   1   6  14   18.06    4.80
   1   6  14   29.52    6.33
  -1  -6 -14   22.03    9.55
  -1  -6 -15   41.78    6.97
  -1  -6 -15   41.55   10.47
   1   6  15   37.80    5.97
   1   6  15   53.73    7.56
  -1  -6 -16   13.40    6.46
   1   6  16   17.72    6.15
   1   6  16   22.56    5.23
   1   6  16   32.38    7.16
  -1  -6 -16   16.96   10.24
  -1  -6 -17    6.78    6.73
   1   6  17   18.65    5.14
   1   6  17   12.73    7.20
  -1  -6 -17   25.14   10.41
  -1  -6 -18    6.62    9.97
  -1  -6 -18    4.54    6.95
   1   6  18    1.13    4.90
  -1  -6 -19   70.94   12.72
  -1  -6 -19   53.83    9.71
   1   6  19   88.40    8.32
  -1  -6 -20   11.59   11.11
  -1  -6 -20   11.84    7.73
   1   6  20   22.33    5.53
  -1  -6 -21   26.28   11.31
   1   6  21   32.67    5.74
  -1  -6 -21   11.80    7.83
  -1  -7  16   20.60    7.85
   1   7 -16   25.83   11.65
  -1  -7  16   32.58    8.28
   1   7 -15   13.03   11.09
  -1  -7  15   13.10    8.10
  -1  -7  15    5.27    7.53
  -1  -7  15   18.64   14.08
   1   7 -14   46.59   11.80
  -1  -7  14   42.59    8.83
  -1  -7  14   29.40    8.60
  -1  -7  14   51.59   14.50
   1   7 -13   -4.36    7.44
   1   7 -13   13.20   10.69
  -1  -7  13    8.03    7.78
  -1  -7  13    3.98    7.50
  -1  -7  13   14.11   13.70
   1   7 -12   24.33    8.01
   1   7 -12   35.23   10.75
  -1  -7  12   41.01    8.39
  -1  -7  12   27.15    8.09
  -1  -7  12   42.68   14.14
   1   7 -11   17.66    7.70
   1   7 -11   33.52   10.22
  -1  -7  11   33.42    8.16
  -1  -7  11   22.90    7.73
  -1  -7  11   43.58   13.98
   1   7 -10   25.88    7.58
   1   7 -10   33.61    9.79
  -1  -7  10   27.53    7.72
  -1  -7  10   17.78    7.24
  -1  -7  10   30.51   13.60
   1   7  -9   25.45    6.98
   1   7  -9   29.72    7.75
   1   7  -9   35.92    9.54
  -1  -7   9   30.75    7.60
  -1  -7   9   29.21    7.00
  -1  -7   9   54.57   13.33
   1   7  -8   17.15    6.77
   1   7  -8   14.43    7.03
  -1  -7   8   31.37    7.13
   1   7  -8   26.02    8.77
  -1  -7   8   19.42    6.41
  -1  -7   8   20.59   12.27
  -1  -7   7  110.19   10.38
   1   7  -7   93.92   10.89
   1   7  -7   83.71   10.64
   1   7  -7  114.58   11.66
   1   7  -6   34.24    7.03
   1   7  -6   30.60    7.29
  -1  -7   6   26.21    6.21
  -1  -7   6   42.28   11.63
   1   7  -5  286.15   22.19
  -1  -7   5  256.92   24.21
  -1  -7   5  268.90   21.89
   1   7  -4    6.49    5.92
  -1  -7   4    3.52    5.02
  -1  -7   4    2.08   10.38
  -1  -7   3  157.54   11.44
   1   7  -3  117.87   11.81
   1   7  -3  114.12   11.65
  -1  -7   3  154.92   14.80
  -1  -7   3  103.47   11.22
  -1  -7   2  218.17   17.35
  -1  -7   2  247.34   18.01
   1   7  -2  202.89   18.25
   1   7  -2  217.45   18.26
  -1  -7   1  197.82   14.98
  -1  -7   1  185.00   14.33
   1   7  -1  165.04   15.19
   1   7  -1  159.68   15.16
  -1  -7   0  175.79   14.40
  -1  -7   0  181.07   13.63
   1   7   0  181.06   14.20
   1   7   0  145.95   14.41
   1   7   1  360.53   26.69
  -1  -7  -1  351.58   26.77
  -1  -7  -1  346.57   26.35
   1   7   1  306.09   26.87
   1   7   2  925.45   73.76
  -1  -7  -2  980.90   73.84
  -1  -7  -2  938.22   73.61
   1   7   2 1067.68   73.97
   1   7   2 1021.92   73.98
  -1  -7  -3  217.78   16.32
  -1  -7  -3  232.49   16.90
   1   7   3  211.08   16.67
  -1  -7  -3  204.09   20.07
   1   7   3  167.51   16.82
   1   7   3  187.27   16.82
   1   7   4  272.59   19.64
   1   7   4  233.50   19.64
  -1  -7  -4  211.09   22.35
  -1  -7  -4  234.87   19.06
   1   7   5   39.19    7.07
   1   7   5   49.81    6.99
  -1  -7  -5   40.88    5.71
  -1  -7  -5   43.41   12.87
  -1  -7  -6   30.08    7.71
   1   7   6   20.91    6.37
  -1  -7  -6   19.39   12.39
  -1  -7  -6   21.65    4.86
   1   7   7  173.82   16.74
   1   7   7  237.47   16.52
  -1  -7  -7  187.07   20.09
  -1  -7  -7  188.54   17.42
   1   7   8   31.22    7.42
   1   7   8   67.16    6.81
  -1  -7  -8   46.06   12.44
  -1  -7  -8   51.08    8.80
  -1  -7  -9  382.87   32.29
   1   7   9  366.14   31.92
   1   7   9  463.14   31.71
  -1  -7 -10   95.09   10.72
  -1  -7 -10   72.63    8.58
   1   7  10   69.13    9.19
   1   7  10   96.26    8.65
  -1  -7 -11   59.19    8.34
   1   7  11   72.11    7.50
   1   7  11   81.00    8.32
  -1  -7 -12    7.12    4.92
  -1  -7 -12    4.53    6.01
  -1  -7 -12   31.15    9.34
   1   7  12    9.30    4.53
   1   7  12   33.49    6.08
  -1  -7 -13   55.02    8.13
  -1  -7 -13   57.78   10.44
   1   7  13   65.78    6.63
   1   7  13   73.98    7.77
  -1  -7 -14   23.93    6.27
  -1  -7 -14   41.70    7.73
   1   7  14   48.38    5.95
   1   7  14   49.15    7.32
  -1  -7 -14   43.28   10.26
  -1  -7 -15    6.32    5.69
   1   7  15   12.11    4.94
   1   7  15   24.77    6.69
  -1  -7 -15   19.44   10.00
  -1  -7 -16   13.55    6.29
   1   7  16    7.89    4.87
   1   7  16   19.39    7.04
  -1  -7 -16   10.97   10.26
  -1  -7 -16   12.30   10.43
  -1  -7 -17   16.46    6.63
   1   7  17   23.78    5.34
   1   7  17   21.35    7.40
  -1  -7 -17   22.82   10.82
  -1  -7 -17   16.72   10.42
  -1  -7 -18   20.59    7.01
   1   7  18   19.97    5.35
   1   7  18   19.68    7.44
  -1  -7 -18   18.72   10.98
  -1  -7 -18   25.73   10.49
  -1  -7 -19    0.60   10.79
  -1  -7 -19    8.08    9.92
  -1  -7 -19   -1.39    6.71
   1   7  19   -2.14    4.94
  -1  -7 -20   29.83   11.41
  -1  -7 -20   26.61    7.64
   1   7  20   27.92    5.62
  -1  -8  15   12.36    7.70
   1   8 -15    0.44   11.07
   1   8 -14   23.89   11.28
  -1  -8  14   22.25    8.54
  -1  -8  14   32.69    8.27
  -1  -8  14    5.80   14.75
   1   8 -13   17.49    8.19
   1   8 -13   33.26   11.51
  -1  -8  13   29.29    8.68
  -1  -8  13   25.77    8.29
  -1  -8  13   28.62   15.19
   1   8 -12    3.92    7.95
   1   8 -12   -2.55   10.60
  -1  -8  12   18.40    8.36
  -1  -8  12    8.86    7.51
  -1  -8  12   14.25   14.91
   1   8 -11    7.81    7.87
   1   8 -11    1.01   10.20
  -1  -8  11   11.76    8.00
  -1  -8  11   10.07    7.54
  -1  -8  11   11.16   14.48
   1   8 -10   12.51    8.01
   1   8 -10    3.05    9.93
  -1  -8  10   10.90    7.53
  -1  -8  10   12.07    8.13
  -1  -8  10    0.89   14.53
  -1  -8   9   11.20    7.84
  -1  -8   9    8.42    6.96
  -1  -8   9    8.83   14.12
   1   8  -9    5.52    6.85
   1   8  -9    0.98    7.72
  -1  -8   8   21.61    7.71
   1   8  -8   12.64    7.15
   1   8  -8   23.28    7.89
  -1  -8   8   33.39   13.70
  -1  -8   8   26.89    7.00
   1   8  -7   38.46    8.22
   1   8  -7   31.86    7.73
  -1  -8   7   60.85   13.94
  -1  -8   7   35.77    7.31
   1   8  -6   37.74    8.06
  -1  -8   6   43.29    7.17
  -1  -8   6   54.60   13.45
   1   8  -5   26.17    7.14
  -1  -8   5   16.74    6.07
  -1  -8   5   26.46   12.45
  -1  -8   5    2.03    4.81
   1   8  -4   32.62    7.53
   1   8  -4   26.37    7.34
  -1  -8   4   24.59    6.35
   1   8  -3  338.71   29.46
   1   8  -3  326.59   29.37
  -1  -8   3  446.52   31.78
  -1  -8   3  418.47   29.30
   1   8  -2  310.32   25.57
   1   8  -2  327.72   25.73
  -1  -8   2  324.67   25.44
   1   8  -1  219.03   17.68
   1   8  -1  222.38   18.07
   1   8  -1  201.60   18.02
  -1  -8   1  238.18   17.91
  -1  -8   1  204.66   17.00
   1   8   0   83.59    8.63
   1   8   0   63.19    9.00
  -1  -8   0   81.30    7.50
  -1  -8   0   83.73    8.95
   1   8   1  163.06   13.49
   1   8   1  131.44   13.76
  -1  -8  -1  172.00   13.80
  -1  -8  -1  156.14   12.88
   1   8   2  764.87   57.15
   1   8   2  703.03   57.14
   1   8   2  797.44   56.96
  -1  -8  -2  774.38   58.67
  -1  -8  -2  757.39   57.06
  -1  -8  -2  726.08   56.71
   1   8   3  859.80   63.97
   1   8   3  788.72   63.93
   1   8   3  881.56   63.78
  -1  -8  -3  822.77   65.37
  -1  -8  -3  814.31   63.88
  -1  -8  -3  861.70   63.62
   1   8   4  303.47   28.90
   1   8   4  345.20   29.00
   1   8   4  406.33   28.81
  -1  -8  -4  404.82   28.59
  -1  -8  -4  380.98   31.75
  -1  -8  -5  254.94   19.00
  -1  -8  -5  205.36   22.68
   1   8   5  224.18   19.46
  -1  -8  -6  531.56   41.99
   1   8   6  587.37   42.30
  -1  -8  -6  510.84   44.24
   1   8   7  184.27   14.82
  -1  -8  -7  172.38   15.52
  -1  -8  -7  144.09   14.14
   1   8   7  186.55   14.41
  -1  -8  -7  161.42   19.03
   1   8   8   39.01    7.16
  -1  -8  -8   22.18    5.86
  -1  -8  -8   36.38    8.57
   1   8   8   40.66    6.36
   1   8   9   17.07    6.86
  -1  -8  -9   21.85    5.42
  -1  -8  -9   28.64    8.71
   1   8   9   27.50    5.94
  -1  -8 -10   49.33    9.63
   1   8  10   44.26    7.95
   1   8  10   51.51    7.07
  -1  -8 -11   35.41    6.62
   1   8  11   29.47    5.41
   1   8  11   46.57    6.68
  -1  -8 -11   34.87    9.47
  -1  -8 -12   12.85    6.30
   1   8  12   16.04    4.71
   1   8  12    7.32    6.01
  -1  -8 -12   25.00    9.29
  -1  -8 -13   54.82    8.48
   1   8  13   52.52    7.00
   1   8  13   69.95    8.06
  -1  -8 -13   75.13   10.97
  -1  -8 -14   43.72    8.37
   1   8  14   44.19    6.70
   1   8  14   73.59    8.19
  -1  -8 -14   55.19   11.03
  -1  -8 -15   88.93   10.12
  -1  -8 -15   69.37   12.14
  -1  -8 -15   62.77   12.11
   1   8  15   76.73    9.52
   1   8  15   76.97    8.17
  -1  -8 -16    3.40   10.18
  -1  -8 -16    3.09   10.32
   1   8  16    0.71    6.76
   1   8  16   -1.36    4.85
  -1  -8 -17   -8.11   10.41
  -1  -8 -17   -6.49   10.44
   1   8  17    4.02    6.86
   1   8  17   -1.37    4.84
  -1  -8 -18    7.32   10.37
  -1  -8 -18   -7.15   10.68
   1   8  18    8.71    6.94
   1   8  18   -1.86    4.96
   1   8  19    3.54    4.90
  -1  -8 -19    9.08   11.03
  -1  -8 -19    3.28   10.12
   1   8  20   -2.84    4.67
  -1  -8 -20   -1.52   10.72
   1   9 -13  -12.45    8.06
  -1  -9  13   -5.66    8.19
  -1  -9  13   14.38   13.57
  -1  -9  13   -2.88    7.68
  -1  -9  13   15.96   15.31
   1   9 -12   -4.55    8.17
  -1  -9  12   -1.05    7.75
  -1  -9  12   10.59   15.83
  -1  -9  12   -0.17    8.36
   1   9 -11    2.44    8.35
  -1  -9  11   15.42    7.97
  -1  -9  11   19.19   15.70
  -1  -9  11   19.99    8.60
   1   9 -10    6.43    8.47
  -1  -9  10   15.65    7.96
  -1  -9  10    7.96   15.47
  -1  -9  10   21.82    8.74
   1   9  -9    6.37    7.52
   1   9  -9   12.73    8.45
  -1  -9   9   12.81    7.65
  -1  -9   9   16.38   15.75
  -1  -9   9   17.76    8.53
   1   9  -8    5.80    7.57
   1   9  -8    9.04    8.29
  -1  -9   8    3.93    7.25
  -1  -9   8    9.71    8.18
  -1  -9   8   11.57   15.20
  -1  -9   7  111.86   16.64
   1   9  -7   67.75   10.18
  -1  -9   6   57.49   15.16
   1   9  -6   42.41    8.64
  -1  -9   5   65.41   15.26
   1   9  -5   35.08    8.49
   1   9  -4   17.81    7.57
   1   9  -4   15.82    7.74
  -1  -9   4   34.42   13.77
  -1  -9   4   12.21    5.46
   1   9  -3   84.20    9.60
   1   9  -3   88.12    9.90
   1   9  -3   62.46    8.60
  -1  -9   3   63.42    8.19
  -1  -9   3   72.27    9.43
  -1  -9   2  250.47   20.65
   1   9  -2  218.93   20.77
   1   9  -2  272.43   21.25
   1   9  -2  247.09   20.26
  -1  -9   1   38.35    7.51
   1   9  -1   41.58    7.12
   1   9  -1   22.83    7.52
  -1  -9   0  126.88   11.58
  -1  -9   0  138.72   12.98
  -1  -9   0  155.72   15.10
   1   9   0  158.52   12.57
   1   9   0  115.95   12.98
   1   9   1   36.86    7.97
   1   9   1   63.55    7.60
  -1  -9  -1   49.10   14.34
  -1  -9  -1   59.02    6.24
  -1  -9  -1   42.24    8.06
   1   9   2   29.05    7.63
   1   9   2   36.68    7.54
   1   9   2   51.21    7.10
  -1  -9  -2   60.66   14.20
  -1  -9  -2   38.21    7.72
  -1  -9  -2   49.75    5.89
   1   9   3   83.21   10.24
   1   9   3   81.48   10.30
   1   9   3  104.47    9.91
  -1  -9  -3  110.19   16.32
  -1  -9  -3  105.40    9.08
   1   9   4  102.27   10.32
   1   9   4  101.46   10.51
   1   9   4   97.42    9.93
  -1  -9  -4   96.48    9.18
  -1  -9  -4   74.42   15.85
  -1  -9  -5  175.48   14.83
  -1  -9  -5  158.12   20.01
   1   9   5  187.83   15.68
  -1  -9  -6    3.76    4.99
  -1  -9  -6   10.64   13.44
   1   9   6   10.74    6.85
  -1  -9  -7   36.49    6.18
   1   9   7   39.79    7.52
  -1  -9  -7   40.30   13.86
   1   9   8   22.42    7.36
  -1  -9  -8   12.04    5.77
  -1  -9  -8   32.48    6.03
  -1  -9  -8   20.22    8.98
   1   9   8   38.40    6.62
  -1  -9  -8   30.93   13.30
  -1  -9  -9   60.77    8.61
  -1  -9  -9   89.68   11.15
  -1  -9  -9   88.03    8.71
   1   9   9   63.55    9.60
   1   9   9   92.28    8.99
  -1  -9 -10   21.06    9.34
  -1  -9 -10   15.12    5.72
   1   9  10   28.39    7.36
   1   9  10   30.37    6.53
   1   9  11  193.79   15.61
  -1  -9 -11  157.95   16.97
   1   9  12    7.30    4.72
   1   9  12   -4.25    6.29
   1   9  13   10.90    6.46
   1   9  13    5.60    4.86
  -1  -9 -13    4.12    6.79
  -1  -9 -14   98.37   13.09
   1   9  14  112.19   10.39
   1   9  14   75.94    8.99
  -1  -9 -14   94.92   10.71
  -1  -9 -15   -5.00   10.31
   1   9  15    4.06    6.73
   1   9  15    2.25    4.78
  -1  -9 -15   -7.49    7.31
  -1  -9 -16    4.40   10.51
   1   9  16   -0.14    6.80
   1   9  16    0.63    4.89
  -1  -9 -17   18.32   10.60
   1   9  17   13.15    7.16
   1   9  17    5.46    4.96
  -1  -9 -18   -6.94   10.12
   1   9  18   13.07    7.04
   1   9  18    4.59    4.83
   1   9  19   10.57    4.82
  -1  -9 -19   16.63   10.03
  -1 -10  12   -1.18    8.41
  -1 -10  12   -0.33   15.42
  -1 -10  11    9.52    8.69
  -1 -10  11   -1.37   16.03
   1  10 -11   20.15    8.76
  -1 -10  10    3.97    8.75
  -1 -10  10    3.53   16.43
   1  10 -10    3.73    8.53
  -1 -10   9   26.94    9.25
   1  10  -9   25.93    9.22
  -1 -10   9   32.59   17.26
  -1 -10   8   11.92    8.70
   1  10  -8    3.64    7.68
   1  10  -8    9.44    8.78
  -1 -10   8   12.29   16.50
  -1 -10   8   30.48   13.92
  -1 -10   7   20.36   16.03
   1  10  -7   15.59    8.09
  -1 -10   6   40.11   15.91
   1  10  -6    4.50    8.17
   1  10  -5    5.59    7.96
   1  10  -5   15.42    8.86
   1  10  -5   13.79    7.12
  -1 -10   5   27.68   15.39
  -1 -10   4   51.64   12.99
   1  10  -4   25.07    8.38
   1  10  -4   43.10    9.08
   1  10  -4   18.93    7.32
  -1 -10   4   14.03    6.29
  -1 -10   3   44.12   12.12
   1  10  -3   24.42    8.56
   1  10  -3   15.73    8.05
  -1 -10   3   28.55    8.12
   1  10  -3   17.82    6.91
  -1 -10   3   19.03    6.42
  -1 -10   2   58.11   12.75
   1  10  -2   39.25    8.45
   1  10  -2   31.31    8.56
  -1 -10   2   49.30    8.49
   1  10  -2   34.80    7.42
  -1 -10   2   34.16    6.90
  -1 -10   1   68.99   12.67
  -1 -10   1   52.38    7.82
  -1 -10   1   58.13    9.12
   1  10  -1   61.08    8.39
   1  10  -1   55.86    9.30
  -1 -10   0   24.58    6.66
  -1 -10   0   35.85    7.94
   1  10   0   25.87    6.84
   1  10   0   24.25    7.93
   1  10   1  117.03   12.19
  -1 -10  -1  134.36   11.67
   1  10   1  116.00   11.44
  -1 -10  -1   94.45   17.60
  -1 -10  -1  105.41   12.08
   1  10   2   78.23    9.78
   1  10   2   69.24    9.75
   1  10   2   76.60    9.14
  -1 -10  -2   84.30   16.04
  -1 -10  -2   80.87    7.92
   1  10   3   64.28    9.04
   1  10   3   64.29    9.17
  -1 -10  -3   65.37    7.31
   1  10   3   65.44    8.44
  -1 -10  -3   65.46   15.64
   1  10   4   74.78    9.21
   1  10   4   73.73    9.08
  -1 -10  -4   56.40    8.28
  -1 -10  -4   59.51    7.44
   1  10   4   68.35    8.51
  -1 -10  -4   90.05   15.90
   1  10   5   22.82    7.37
  -1 -10  -5   15.10    6.22
  -1 -10  -5   16.42    5.31
   1  10   5   21.31    6.54
  -1 -10  -5   25.42   14.32
  -1 -10  -6   23.85    6.16
  -1 -10  -6   14.35    5.46
   1  10   6    6.43    7.23
  -1 -10  -6   10.29   14.20
  -1 -10  -7   33.32    6.50
  -1 -10  -7   20.49    5.88
   1  10   7   26.32    7.76
  -1 -10  -7   18.77   14.02
   1  10   8   13.14    7.32
  -1 -10  -8    6.49    5.67
  -1 -10  -8    9.53    5.96
   1  10   8   16.32    6.47
  -1 -10  -8   31.67   13.78
  -1 -10  -9    5.24    5.87
  -1 -10  -9   11.94    5.87
  -1 -10  -9   11.02    9.29
   1  10   9   15.25    7.30
   1  10   9   16.90    6.54
  -1 -10 -10   77.47   10.13
  -1 -10 -10   72.21    9.70
  -1 -10 -10  124.92   12.71
   1  10  10   98.51   11.11
   1  10  10  125.57   10.38
   1  10  11   23.80    6.82
  -1 -10 -11   13.52    6.68
  -1 -10 -12   53.80   11.12
   1  10  12   72.79    8.15
  -1 -10 -13   21.85   10.26
   1  10  13   10.24    5.28
   1  10  13   35.84    7.08
  -1 -10 -14   26.91   10.47
   1  10  14   32.10    7.08
   1  10  14   11.81    5.31
  -1 -10 -14   13.41    7.33
  -1 -10 -15   10.20   10.56
   1  10  15   15.26    6.92
   1  10  15    5.04    5.12
  -1 -10 -16   17.48   10.51
   1  10  16   18.41    7.14
   1  10  16    4.76    4.96
  -1 -10 -17   29.94   11.41
   1  10  17   41.82    6.48
  -1 -10 -18   14.36   10.26
   1  10  18    0.11    4.60
   1  10  18    9.09    6.78
  -1 -11  10    4.04    8.56
   1  11 -10    5.30    8.81
  -1 -11  10    2.82   16.78
  -1 -11   9   -7.11    8.97
   1  11  -9    7.92    8.81
  -1 -11   9    3.66   13.97
  -1 -11   9  -13.59   17.05
  -1 -11   8    5.16    8.83
   1  11  -8    9.20    7.94
  -1 -11   8   -2.61   17.07
  -1 -11   8    9.22   13.97
   1  11  -7   58.78   10.06
  -1 -11   7   93.13   18.71
  -1 -11   7   68.65   15.44
   1  11  -6   27.18    9.68
   1  11  -6   16.49    8.81
  -1 -11   6   47.57   17.51
  -1 -11   6   35.70   14.30
  -1 -11   5  249.21   21.85
   1  11  -5  220.13   19.39
  -1 -11   4   46.87   13.67
   1  11  -4   40.57    9.09
   1  11  -4   37.33    9.53
   1  11  -4   20.26    7.48
  -1 -11   4   17.35    6.60
  -1 -11   3   50.84   13.64
   1  11  -3   43.97    9.61
   1  11  -3   36.35    9.23
  -1 -11   3   46.12    9.62
   1  11  -3   45.80    8.14
  -1 -11   3   39.85    7.57
  -1 -11   2   36.39   13.10
  -1 -11   2   31.73    7.16
  -1 -11   2   38.46    8.86
   1  11  -2   30.56    7.54
   1  11  -2   32.52    8.97
   1  11  -2   33.84    9.12
  -1 -11   1   21.77    6.76
  -1 -11   1   12.19    8.24
   1  11  -1   14.55    6.98
   1  11  -1   17.90    8.54
   1  11   0   37.56    9.04
  -1 -11   0   37.63    7.61
  -1 -11   0   39.90    8.82
   1  11   0   49.70    7.97
  -1 -11   0   38.98   16.04
   1  11   1   11.56    8.09
  -1 -11  -1   17.74    6.89
   1  11   1   22.10    7.08
  -1 -11  -1   15.29   15.62
   1  11   2   83.20   10.63
   1  11   2   92.52   10.57
  -1 -11  -2   63.94    9.54
  -1 -11  -2   94.67   12.03
   1  11   2   77.04    9.54
  -1 -11  -2   78.05   17.19
   1  11   3   19.55    7.83
   1  11   3   28.37    8.11
  -1 -11  -3    1.75    5.18
  -1 -11  -3   20.42    9.80
   1  11   3   20.23    7.03
  -1 -11  -3   37.24   15.43
   1  11   4    5.17    7.77
  -1 -11  -4    9.26    5.32
  -1 -11  -4    8.05    6.58
  -1 -11  -4   10.27    9.65
   1  11   4   11.14    6.76
  -1 -11  -4   -0.60   14.78
   1  11   5   38.91    8.47
  -1 -11  -5   44.48    7.77
  -1 -11  -5   34.86    6.47
   1  11   5   36.78    7.61
  -1 -11  -5   35.25   15.09
  -1 -11  -6   13.50    6.47
  -1 -11  -6    6.68    5.71
   1  11   6   16.49    8.02
  -1 -11  -6   25.65   14.76
  -1 -11  -7   19.99    6.69
  -1 -11  -7   13.10    5.94
   1  11   7   20.03    7.95
  -1 -11  -7    4.00   14.77
  -1 -11  -8    6.12    6.08
  -1 -11  -8    6.51    5.99
   1  11   8   -5.15    7.60
  -1 -11  -8    3.91   14.18
  -1 -11  -9   38.57    7.57
   1  11   9   66.56    9.21
  -1 -11  -9   31.21    7.54
   1  11   9   61.29    8.24
  -1 -11 -10   12.38    6.66
   1  11  10   10.96    7.99
  -1 -11 -10   24.73   10.09
   1  11  10   29.45    7.06
  -1 -11 -10    3.52    6.10
  -1 -11 -11    9.56    6.82
   1  11  11   15.08    6.86
  -1 -11 -11   13.62    9.93
  -1 -11 -12   59.68    9.28
  -1 -11 -12   70.60   11.71
   1  11  12   49.71    7.66
  -1 -11 -13   57.15   11.20
   1  11  13   68.48    8.28
   1  11  13   35.34    6.61
  -1 -11 -14   22.39   10.45
   1  11  14   41.40    7.31
   1  11  14   17.69    5.30
   1  11  15   20.80    6.98
   1  11  15   12.09    4.96
  -1 -11 -16   14.91   10.24
   1  11  16   17.74    6.99
   1  11  16   10.55    5.01
   1  11  17    7.81    6.59
  -1 -11 -17   -7.30    9.98
  -1 -12   8    1.39   14.24
  -1 -12   8    0.37   17.55
  -1 -12   7   -2.90    8.71
   1  12  -7    1.50    7.81
  -1 -12   7  -19.40   17.60
  -1 -12   7   -0.40   14.12
   1  12  -6   -0.40    8.31
   1  12  -6   -0.76    9.75
  -1 -12   6   -1.02   14.59
   1  12  -5    3.09    9.47
   1  12  -5    1.65    8.37
  -1 -12   5   17.36   14.14
   1  12  -4   12.01    9.05
   1  12  -4   22.74    9.83
  -1 -12   4   17.46   13.96
  -1 -12   3  -17.62   13.50
  -1 -12   3   -2.22    6.57
  -1 -12   3    7.12    8.42
   1  12  -3   -2.05    7.07
   1  12  -3   -2.96    9.04
   1  12  -3   11.56    8.99
   1  12  -2   18.74    7.44
   1  12  -2   28.57    9.09
   1  12  -2   42.36    9.62
  -1 -12   2   21.88    7.08
   1  12  -1   13.47    8.77
   1  12  -1   11.46    7.29
  -1 -12   1    0.71   16.51
  -1 -12   1   15.55    7.04
   1  12   0   15.60    8.59
  -1 -12   0   23.29    7.19
   1  12   0   16.63    7.41
  -1 -12   0   33.09   16.62
   1  12   1   10.56    8.48
  -1 -12  -1   21.16   10.20
  -1 -12  -1   11.89    6.94
   1  12   1   20.12    7.20
  -1 -12  -1    9.27   16.22
   1  12   2   28.17    8.59
   1  12   2   18.91    8.70
  -1 -12  -2   35.46   10.59
  -1 -12  -2   24.71    7.64
   1  12   2   28.76    7.46
  -1 -12  -2   28.79   15.98
   1  12   3   59.29    9.81
   1  12   3   56.42    8.76
  -1 -12  -3   56.69   16.79
  -1 -12  -3   54.44   11.43
   1  12   4   39.44    9.13
  -1 -12  -4   56.12   10.88
   1  12   4   40.24    8.17
  -1 -12  -4   17.89   16.10
   1  12   5   21.43    8.45
  -1 -12  -5   11.17    6.11
  -1 -12  -5   31.32    7.48
  -1 -12  -5   24.35   10.26
   1  12   5   25.02    7.40
  -1 -12  -5   10.83   15.64
   1  12   6    9.10    8.10
  -1 -12  -6    9.22    6.87
  -1 -12  -6   -0.76    5.79
   1  12   6   14.60    7.11
  -1 -12  -6    3.10   14.87
  -1 -12  -7   37.60    7.59
  -1 -12  -7   21.20    6.90
   1  12   7   36.64    8.86
  -1 -12  -7   30.43   14.89
  -1 -12  -8    8.06    6.66
  -1 -12  -8    6.10    6.23
   1  12   8   11.90    8.21
  -1 -12  -8   16.32   14.23
   1  12   9    1.14    7.91
  -1 -12  -9    6.37    6.39
  -1 -12  -9    4.31    6.51
  -1 -12 -10   -4.84    6.59
  -1 -12 -10    0.44    6.50
   1  12  10    5.62    7.97
   1  12  10   16.82    7.05
  -1 -12 -11    7.96    9.94
  -1 -12 -11   -2.59    6.28
  -1 -12 -11   -1.30    6.80
   1  12  11    7.79    6.74
  -1 -12 -12   14.37   10.02
  -1 -12 -12   -4.80    7.10
   1  12  12    5.08    4.98
   1  12  12   20.23    6.99
  -1 -12 -13    9.39    9.91
  -1 -12 -13    2.51    6.95
   1  12  13    2.61    4.87
   1  12  13    5.97    6.71
   1  12  14   28.58    5.91
  -1 -12 -14   39.30   10.72
   1  12  14   54.82    7.70
  -1 -12 -15    5.40    9.94
   1  12  15    3.04    6.54
   1  13  -5    5.22    9.56
   1  13  -4   -0.50    9.29
   1  13  -4    2.66    8.42
  -1 -13   3    2.19    9.97
   1  13  -3    6.49    8.77
   1  13  -3    3.95    9.27
   1  13  -2   17.95    8.79
   1  13  -2    5.85    9.18
  -1 -13   2   14.52   10.36
  -1 -13   2    2.98    6.70
  -1 -13   2    2.06    7.02
   1  13  -2   13.94    7.17
  -1 -13   2   25.70   17.19
   1  13  -1    5.96    8.92
   1  13  -1    3.59    8.71
  -1 -13   1   17.89   10.05
  -1 -13   1   14.66    7.34
  -1 -13   1    8.31    6.95
   1  13  -1   19.12    7.10
  -1 -13   1    8.66   16.84
   1  13   0   26.98    9.03
  -1 -13   0   13.51   10.56
  -1 -13   0   20.68    7.56
   1  13   0   26.90    7.42
  -1 -13   0   16.34   16.53
   1  13   1   11.35    8.61
  -1 -13  -1   16.45   10.18
  -1 -13  -1    6.94    7.13
   1  13   1   19.83    7.37
  -1 -13  -1   19.69   16.45
   1  13   2   21.69    8.70
  -1 -13  -2    9.04    9.94
  -1 -13  -2    4.78    7.28
   1  13   2   11.08    7.23
  -1 -13  -2   -7.62   15.99
   1  13   3   20.53    8.64
   1  13   3   10.52    7.33
  -1 -13  -3   20.38   16.32
  -1 -13  -3   25.08   10.16
   1  13   4   45.09    9.35
  -1 -13  -4   32.62   10.59
   1  13   4   47.65    8.21
  -1 -13  -4   25.90   16.31
   1  13   5   17.89    8.58
  -1 -13  -5   23.28   10.21
  -1 -13  -5   14.13    7.60
   1  13   5   13.12    7.29
  -1 -13  -5   19.99   15.25
   1  13   6   29.23    8.77
  -1 -13  -6   30.37    8.03
  -1 -13  -6   35.12   10.41
   1  13   6   26.86    7.67
  -1 -13  -6   16.83   14.99
  -1 -13  -7   21.00    6.55
   1  13   7   21.17    8.69
  -1 -13  -7    9.78    7.06
   1  13   7   21.08    7.31
  -1 -13  -7   10.79   14.70
   1  13   8   50.77    9.59
  -1 -13  -8   38.78    8.11
  -1 -13  -8   43.01    7.68
   1  13   9   33.94    8.81
  -1 -13  -9   28.63    7.43
  -1 -13  -9   33.84    7.59
  -1 -13  -9   51.07    8.27
  -1 -13 -10    1.96    6.76
   1  13  10    9.62    6.78
  -1 -13 -10   -2.03    6.55
  -1 -13 -10    0.20    6.96
   1  13  11    1.55    6.56
  -1 -13 -11   -2.73    6.73
  -1 -13 -12   -6.40    6.72
   1  13  12    5.47    4.75
   1  13  12    2.22    6.55
  -1 -13 -13  -14.64    9.71
   1  13  13   -2.58    6.48
  -1 -14   0   54.45   16.92
  -1 -14  -1   61.35   10.89
  -1 -14  -1   49.38   16.84
   1  14   1   46.61    8.07
  -1 -14  -1   43.90    8.47
  -1 -14  -1   43.29    8.72
  -1 -14  -2   83.57   11.72
  -1 -14  -2  133.61   12.39
   1  14   2  107.00   12.61
  -1 -14  -2  112.95   13.62
   1  14   2  114.75   11.55
  -1 -14  -2  140.14   19.18
  -1 -14  -3   30.39    8.30
  -1 -14  -3   32.59    8.06
   1  14   3   34.81    9.14
   1  14   3   41.54    7.82
  -1 -14  -3   38.57   16.04
  -1 -14  -3   40.42   10.46
   1  14   4   20.57    8.62
  -1 -14  -4   13.27    9.96
   1  14   4   33.84    7.51
  -1 -14  -4   32.52   15.55
  -1 -14  -5   68.30   10.16
  -1 -14  -5   88.31   10.35
   1  14   5   71.66   10.57
  -1 -14  -5   61.39   11.65
   1  14   5   79.74    9.52
  -1 -14  -5   66.16   16.14
  -1 -14  -6   50.49    8.96
  -1 -14  -6   50.94    9.21
   1  14   6   66.20    9.88
  -1 -14  -6   56.43   11.03
   1  14   6   68.94    8.64
  -1 -14  -6   50.43   15.37
  -1 -14  -7   40.45   10.23
   1  14   7   29.16    8.89
  -1 -14  -7   22.52    7.75
  -1 -14  -7   37.11    8.10
   1  14   7   39.13    7.42
  -1 -14  -8   90.01   12.06
   1  14   8   89.21   11.03
  -1 -14  -8   87.32   10.51
   1  14   8  114.87   10.12
   2 -13  -7   -6.43    7.25
   2 -13  -7   -1.39    6.66
  -2  13   7    5.58    6.77
   2 -13  -6   -0.43    7.14
   2 -13  -6   10.00    6.93
  -2  13   6    2.22    6.90
   2 -13  -6    4.55    8.39
  -2  13   5   14.66    7.34
   2 -13  -5    7.78    7.14
   2 -13  -5   12.39    7.46
  -2  13   4   11.76    7.91
  -2  13   4   23.37    7.49
   2 -13  -4   20.31    7.76
   2 -13  -4   14.10    7.41
  -2  13   3   15.74    7.42
  -2  13   3    3.41    7.96
  -2  13   2    2.72    8.24
   2 -13  -2    6.70    7.07
   2 -13  -2   24.09    7.71
  -2  13   1   17.63    8.60
   2 -13  -1   24.25    7.56
   2 -13  -1   29.68    7.96
  -2  13   0    3.63    8.18
  -2  13   0    2.07    7.40
   2 -13   0    4.33    7.02
   2 -13   0    5.14    7.31
  -2  13  -1   20.61    8.80
  -2  13  -1    9.24    7.60
   2 -13   1    9.84    7.08
   2 -13   1    8.31    7.19
   2 -12 -11   37.37   10.04
  -2  12  11   52.55    7.35
  -2  12  11   26.05    6.26
  -2  12  10    9.24    6.46
   2 -12 -10    0.64    9.26
  -2  12   9   29.80    7.21
   2 -12  -9   12.78    9.31
   2 -12  -9    0.23    6.61
   2 -12  -9    4.43    6.86
  -2  12   8   10.21    7.04
   2 -12  -8   16.67    9.19
   2 -12  -8    1.86    6.65
   2 -12  -8   -8.31    7.10
  -2  12   7   27.40    7.55
   2 -12  -7   19.80    9.06
   2 -12  -7   12.40    6.99
   2 -12  -7   24.51    7.58
  -2  12   6    9.48    7.36
   2 -12  -6   12.23    8.80
   2 -12  -6   19.11    7.59
   2 -12  -6    5.84    7.02
  -2  12   5   86.78    9.55
   2 -12  -5   70.91   10.41
   2 -12  -5   65.05    9.52
   2 -12  -4   26.34    8.85
   2 -12  -4   25.27    7.57
   2 -12  -4   26.56    8.15
  -2  12   4   27.48    8.48
  -2  12   4   30.85    8.09
   2 -12  -3   44.66    9.40
  -2  12   3   54.44    8.79
  -2  12   3   36.67    9.15
  -2  12   2   88.80   10.28
  -2  12   2   61.48   10.69
  -2  12   1   35.93    9.46
   2 -12  -1   43.25    8.54
   2 -12  -1   56.35    8.81
  -2  12   0   10.70    8.53
   2 -12   0   14.08    7.00
   2 -12   0   11.88    7.45
  -2  12  -1   11.53    8.79
   2 -12   1   -3.89    7.07
   2 -12   1   -1.73    7.10
  -2  12  -1    8.86    7.89
  -2  12  -2    7.38    8.67
   2 -12   2    9.72    7.15
   2 -12   2   12.62    6.90
   2 -12   2   -7.89   13.27
  -2  12  -2    6.71    7.91
   2 -12   2   -5.98   15.34
  -2  12  -3   22.86    8.88
  -2  12  -3   25.29    9.31
   2 -12   3   26.91    7.45
   2 -12   3    2.54    6.75
  -2  12  -3   17.57    8.11
   2 -12   3    2.30   13.33
   2 -12   3    5.82   15.87
   2 -12   4   52.90   14.44
  -2  12  -4   55.58    9.23
   2 -12   4   42.48   16.47
  -2  12  -4   35.49    9.88
  -2  12  -4   31.91    9.58
   2 -12   5   65.25   15.13
  -2  12  -5   66.74    9.76
   2 -12   5   48.14   17.12
  -2  12  -5   54.48   10.73
   2 -12   6    8.30   14.02
  -2  12  -6   28.37    9.45
   2 -12   6   23.78   16.25
  -2  12  -6   18.36    8.28
   2 -11 -14   14.61    9.75
  -2  11  14   10.19    5.22
   2 -11 -13   20.23    9.84
  -2  11  13   18.12    5.65
   2 -11 -12  103.88   15.50
  -2  11  12  141.42   13.34
   2 -11 -11   -1.34    9.45
  -2  11  11    5.84    6.36
  -2  11  11   -4.48    5.50
  -2  11  10  114.51   11.00
   2 -11 -10   82.44   12.82
  -2  11   9    3.90    6.98
   2 -11  -9   -0.32    9.20
   2 -11  -9    5.37    6.89
   2 -11  -9    1.79    6.50
  -2  11   8   25.77    7.55
   2 -11  -8    3.31    9.30
   2 -11  -8   17.30    6.91
   2 -11  -8   11.78    7.02
  -2  11   7   12.10    7.19
   2 -11  -7   -2.92    8.86
   2 -11  -7   11.96    7.18
   2 -11  -7    7.39    6.62
  -2  11   6   35.50    7.68
   2 -11  -6   15.91    9.04
   2 -11  -6   33.77    7.52
   2 -11  -6   14.71    7.17
   2 -11  -5   23.76    9.08
   2 -11  -5    7.07    7.02
   2 -11  -5   21.68    7.47
  -2  11   5   25.88    7.84
  -2  11   5   25.80    8.03
   2 -11  -4  117.81   13.30
   2 -11  -4  132.46   12.76
   2 -11  -4  101.01   12.41
  -2  11   4  146.95   12.82
  -2  11   4  125.48   12.99
   2 -11  -3   49.92   10.01
   2 -11  -3   72.59    9.34
  -2  11   3   46.84    9.59
  -2  11   3   72.29    9.42
   2 -11  -2   22.50    8.85
  -2  11   2   43.03    8.19
  -2  11   2   19.11    8.69
   2 -11  -1   48.63    8.13
   2 -11  -1   55.94    8.55
  -2  11   1   34.45    9.35
   2 -11  -1   26.29   14.74
   2 -11  -1   32.22    9.23
   2 -11   0   67.76    9.38
   2 -11   0   58.44    9.09
  -2  11   0   64.24   10.25
   2 -11   0   51.74   15.55
   2 -11   1   11.96    6.86
   2 -11   1   14.43    7.33
  -2  11  -1    9.78    8.66
   2 -11   1   16.26   14.85
   2 -11   1   19.79   12.83
   2 -11   2   18.56   13.31
  -2  11  -2   14.90    8.77
  -2  11  -2   15.94    8.42
   2 -11   2   27.80    7.26
   2 -11   2   16.74    7.27
  -2  11  -2   31.94    8.50
   2 -11   2   -6.18   15.51
   2 -11   3   15.46   13.34
  -2  11  -3   10.29    8.95
  -2  11  -3    9.09    8.60
   2 -11   3   -5.68    7.26
   2 -11   3    2.51    6.50
  -2  11  -3   11.42    8.30
   2 -11   3   17.28   15.81
   2 -11   4   66.73   14.64
  -2  11  -4   52.49   10.28
  -2  11  -4   77.57   10.83
   2 -11   4   38.40    8.03
   2 -11   4   43.54    8.28
   2 -11   4   55.74   16.98
  -2  11  -4   36.81    9.56
  -2  11  -5    5.40    8.56
  -2  11  -5   -1.20    9.37
   2 -11   5   18.10   11.23
   2 -11   5   -9.92   16.16
   2 -11   5   13.82   14.00
  -2  11  -6  173.85   17.11
  -2  11  -6  171.78   17.82
   2 -11   6  171.60   18.76
   2 -11   6  210.84   22.87
   2 -11   6  217.07   20.73
  -2  11  -7    0.72    8.46
  -2  11  -7   -2.99    9.30
  -2  11  -7    3.86    9.35
   2 -11   7    9.03   11.47
   2 -11   7    5.53   16.35
   2 -11   7   -0.41   14.34
  -2  11  -8   21.90    8.76
   2 -11   8   52.47   14.74
  -2  11  -8   36.90    9.75
  -2  11  -8   43.65    9.97
   2 -11   8   29.63   16.76
   2 -11   8   24.40   11.97
  -2  11  -9   -6.08    8.77
  -2  11  -9   -1.20    8.83
   2 -11   9   -2.12   11.52
   2 -11   9    6.21   16.43
  -2  10  15    6.01    5.14
  -2  10  14    1.55    5.55
  -2  10  13   88.04    9.36
  -2  10  12   13.04    5.70
  -2  10  12   23.89    6.71
   2 -10 -12   23.83   10.09
  -2  10  11   57.22    7.89
   2 -10 -11   62.04   11.11
  -2  10  11   65.64    8.62
   2 -10 -10   21.74    9.64
  -2  10  10   18.06    6.95
   2 -10  -9   76.83   11.46
   2 -10  -9   71.09    9.55
   2 -10  -9   61.95    9.33
   2 -10  -8   15.01    9.13
   2 -10  -8   23.86    6.91
   2 -10  -8   13.16    6.63
  -2  10   8   12.76    7.26
   2 -10  -7   14.21    8.97
  -2  10   7    2.14    6.90
   2 -10  -7   21.52    6.68
   2 -10  -7   -0.95    6.63
   2 -10  -6   89.38   11.22
   2 -10  -6   93.84   10.00
   2 -10  -6   92.12   10.08
  -2  10   6  114.49   10.26
   2 -10  -5   18.18    8.77
   2 -10  -5   30.89    6.98
   2 -10  -5   27.18    7.15
  -2  10   5   18.91    7.15
  -2  10   5   12.42    7.68
   2 -10  -4  165.34   15.56
   2 -10  -4  137.31   14.75
   2 -10  -4  138.33   14.79
  -2  10   4  190.34   14.94
  -2  10   4  183.73   15.19
   2 -10  -3   61.42   10.07
   2 -10  -3   80.60    9.13
  -2  10   3   81.36    9.34
  -2  10   3   61.81    9.43
  -2  10   2  174.49   15.20
  -2  10   2  175.94   14.83
   2 -10  -2  120.05   18.84
   2 -10  -2  141.22   15.24
  -2  10   1   66.17   10.24
   2 -10  -1   74.80   10.66
  -2  10   1   85.17    9.91
   2 -10   0   63.30   13.57
  -2  10   0   46.95    9.18
   2 -10   0   48.44    9.45
   2 -10   0   41.95    7.74
   2 -10   0   39.14    7.90
   2 -10   0   43.40   15.04
  -2  10  -1   30.18    8.57
  -2  10  -1   27.04    7.92
   2 -10   1   25.26   14.29
   2 -10   1   24.62    7.35
   2 -10   1   16.69    6.79
   2 -10   1   16.34   12.34
   2 -10   2   24.04    7.12
   2 -10   2   29.22    7.46
  -2  10  -2   36.38    9.23
  -2  10  -2   31.98    8.43
   2 -10   2   42.06   10.57
   2 -10   2   45.38   14.88
   2 -10   2   46.22   13.00
   2 -10   3   22.62    7.42
   2 -10   3   35.93    7.17
  -2  10  -3   23.35    9.05
  -2  10  -3   30.96    8.63
   2 -10   3   32.33   10.56
   2 -10   3   31.96   14.94
   2 -10   3   36.06   13.50
   2 -10   4    7.12    6.37
   2 -10   4   19.96    7.09
  -2  10  -4   18.14    8.63
  -2  10  -4   24.30    8.89
   2 -10   4   27.04   10.66
   2 -10   4   30.40   15.21
   2 -10   4   37.63   13.46
   2 -10   5   46.96    8.00
   2 -10   5   47.03    8.20
  -2  10  -5   69.75   10.24
   2 -10   5   75.00   14.64
   2 -10   5   61.00   12.03
   2 -10   5   56.47   16.19
  -2  10  -6   48.54   10.41
   2 -10   6   43.75    9.12
   2 -10   6   79.44   14.57
   2 -10   6   51.22   12.02
   2 -10   6   49.77   16.78
  -2  10  -7  127.33   13.85
  -2  10  -7  103.80   13.38
   2 -10   7   81.57   12.47
   2 -10   7  127.97   16.95
   2 -10   7  122.08   14.85
   2 -10   7  165.35   19.34
   2 -10   8    9.57    8.10
   2 -10   8    6.00   11.60
   2 -10   8   37.60   16.54
  -2  10  -8   16.23    9.40
  -2  10  -8   12.80    9.23
   2 -10   9   40.44    9.59
   2 -10   9   67.23   13.05
   2 -10   9   40.98   17.43
  -2  10  -9   69.65   11.01
  -2  10  -9   62.89   10.61
   2 -10  10    2.18    7.81
   2 -10  10    6.81   11.96
   2 -10  10    4.21   16.65
  -2  10 -10   10.45    9.00
  -2  10 -10    1.70    9.20
   2 -10  11    1.04    7.45
   2 -10  11   -9.72   11.43
  -2  10 -11   -2.83    8.36
  -2   9  17   -1.57    4.99
  -2   9  17    2.53    6.37
   2  -9 -17   -7.80    9.71
  -2   9  16    3.58    5.31
  -2   9  15   -0.14    5.28
  -2   9  14   41.58    6.74
  -2   9  13   37.06    6.72
  -2   9  12   12.00    5.82
  -2   9  12   24.82    6.61
   2  -9 -11   41.60   10.12
  -2   9  11   23.07    6.96
   2  -9 -10   69.89   11.05
  -2   9  10   68.97    8.82
   2  -9  -9   53.20    9.61
   2  -9  -9   27.66    6.87
   2  -9  -9   19.92    6.46
  -2   9   9   43.64    7.26
   2  -9  -8    9.08    8.59
  -2   9   8    7.68    6.49
   2  -9  -8    3.06    5.76
   2  -9  -8    0.17    6.02
   2  -9  -7   13.58    8.55
   2  -9  -7   22.83    6.26
   2  -9  -7   19.00    6.36
  -2   9   7    9.98    6.74
   2  -9  -7   11.42    5.83
   2  -9  -6    6.91    8.21
   2  -9  -6    1.33    5.80
   2  -9  -6    7.78    6.34
  -2   9   6    4.01    6.47
   2  -9  -6    3.18    5.39
   2  -9  -5   42.76    7.34
   2  -9  -5   59.57    9.51
   2  -9  -5   51.83    7.96
   2  -9  -5   69.31    8.25
  -2   9   5   79.41    8.54
  -2   9   5   61.52    8.46
   2  -9  -4   89.49   11.28
   2  -9  -4  101.52   10.23
   2  -9  -4   73.75    9.87
  -2   9   4  111.44   10.41
  -2   9   4   93.91   10.48
   2  -9  -3  109.47   12.34
   2  -9  -3  120.01   11.62
   2  -9  -3  114.88   11.60
  -2   9   3  125.49   11.81
  -2   9   3  117.88   11.96
  -2   9   2  135.36   12.90
   2  -9  -2  121.75   13.31
  -2   9   2  156.76   12.86
  -2   9   1  178.07   15.08
   2  -9  -1  169.28   17.18
   2  -9  -1  158.44   15.05
  -2   9   1  158.29   14.80
   2  -9  -1  133.86   18.56
  -2   9   0   19.15    7.70
   2  -9   0   26.11   11.52
   2  -9   0   33.15    6.83
   2  -9   0   33.97    6.84
   2  -9   0   28.32    8.46
   2  -9   0   26.55   13.03
  -2   9   0   29.51    7.65
   2  -9   1   48.33    7.38
   2  -9   1   50.50    7.54
   2  -9   1   55.20   12.66
  -2   9  -1   39.97    8.64
  -2   9  -1   30.40    8.00
   2  -9   1   44.97    9.13
   2  -9   1   50.86   10.31
   2  -9   1   28.01   13.42
   2  -9   2   50.57    7.78
   2  -9   2   55.18    7.63
  -2   9  -2   38.15    9.04
  -2   9  -2   38.39    8.21
   2  -9   2   60.19   10.38
   2  -9   2   44.38   14.19
   2  -9   2   54.81   12.80
   2  -9   3   18.56    6.10
   2  -9   3   19.56    6.70
   2  -9   3   29.19   12.10
  -2   9  -3    8.01    8.04
  -2   9  -3   15.72    7.52
   2  -9   3   19.40    9.76
   2  -9   3   26.44   13.45
   2  -9   4   70.72    9.28
   2  -9   4   66.40    8.98
   2  -9   4   78.68   13.75
  -2   9  -4   81.15   10.33
  -2   9  -4   68.09   10.78
   2  -9   4   93.72    9.85
   2  -9   4   86.01   11.86
   2  -9   4  104.48   15.76
   2  -9   5   66.17    8.56
   2  -9   5   58.05    8.16
  -2   9  -5   56.06    9.85
   2  -9   5   64.86    9.28
   2  -9   5   78.15   13.92
   2  -9   5   74.81   11.57
   2  -9   5   93.88   15.49
   2  -9   6   77.70   13.96
  -2   9  -6   54.26    9.71
   2  -9   6   56.00   15.24
   2  -9   6   46.04    8.97
  -2   9  -7    7.74    9.25
  -2   9  -7    4.49    8.73
   2  -9   7   12.34   14.97
   2  -9   7   10.88    7.56
  -2   9  -8   54.47    9.83
  -2   9  -8   34.78   10.12
   2  -9   8   72.82   16.28
   2  -9   8   45.01    8.87
  -2   9  -9   18.94    9.45
  -2   9  -9   33.21    9.28
   2  -9   9   40.08   15.97
   2  -9   9   21.43    8.21
  -2   9 -10    5.39    9.06
   2  -9  10   -0.16    7.86
  -2   9 -11   10.27    8.69
   2  -9  11   -3.99    7.71
  -2   9 -12    4.24    8.41
  -2   9 -12    3.54    9.16
   2  -9  13   10.88   13.52
  -2   9 -13   17.91    8.93
  -2   9 -13    5.10    8.05
  -2   8  18   -2.87    4.96
  -2   8  18    1.86    6.27
   2  -8 -18    6.34    9.73
  -2   8  17    4.25    5.31
  -2   8  17   -0.93    6.68
   2  -8 -17   16.03   10.21
   2  -8 -17   -1.20   11.10
  -2   8  16   16.46    5.66
  -2   8  16    3.72    6.87
   2  -8 -16   -4.49   11.50
   2  -8 -16   -1.63   10.17
  -2   8  15    7.35    5.55
   2  -8 -15  -24.83   12.34
   2  -8 -14   17.11   11.58
   2  -8 -13  -10.08   11.36
   2  -8 -12   -9.33   10.90
  -2   8  11   27.04    6.63
  -2   8  10   29.30    6.82
   2  -8  -9   43.67    9.29
  -2   8   9   44.60    7.12
   2  -8  -9   27.02    6.41
   2  -8  -9   38.90    6.82
   2  -8  -8   48.60    9.18
   2  -8  -8   45.24    7.16
   2  -8  -8   38.16    6.78
  -2   8   8   54.72    7.40
   2  -8  -8   36.87    6.97
   2  -8  -7   89.14   10.27
   2  -8  -7   67.86    8.42
   2  -8  -7   70.47    8.41
  -2   8   7   86.76    8.74
   2  -8  -7   57.25    8.12
   2  -8  -6   68.87    9.70
   2  -8  -6   54.60    7.87
   2  -8  -6   63.35    8.17
  -2   8   6   79.71    8.41
   2  -8  -6   60.28    7.64
   2  -8  -5  161.85   15.22
  -2   8   5  184.64   15.79
   2  -8  -5  195.08   16.45
  -2   8   5  210.03   15.90
   2  -8  -5  181.50   15.70
   2  -8  -5  175.09   15.62
   2  -8  -4   57.71    7.33
  -2   8   4   61.47    8.56
   2  -8  -4   76.77    9.41
  -2   8   4   74.17    8.48
   2  -8  -4   68.27    8.17
   2  -8  -4   54.36    7.91
   2  -8  -3   32.17    6.28
   2  -8  -3   37.36    6.43
  -2   8   3   41.10    7.27
   2  -8  -3   27.71    5.34
   2  -8  -3   43.43    8.13
  -2   8   3   26.36    6.89
  -2   8   2   67.91    8.79
   2  -8  -2   74.85   12.08
   2  -8  -2   63.05    8.04
   2  -8  -2   71.46    9.34
  -2   8   2   75.10    8.69
   2  -8  -2   54.48   13.41
  -2   8   1  117.73   11.56
   2  -8  -1  109.76   14.19
   2  -8  -1  120.51   11.84
   2  -8  -1  107.47   15.42
  -2   8   1  113.83   11.35
   2  -8   0  134.27   12.82
   2  -8   0  132.67   12.90
   2  -8   0  131.66   15.51
  -2   8   0  147.28   13.44
  -2   8   0  150.41   12.96
   2  -8   0  148.10   13.51
   2  -8   0  142.28   14.12
   2  -8   0  152.49   16.88
   2  -8   1   23.88    6.33
   2  -8   1   20.18    6.09
  -2   8  -1   20.06    6.87
  -2   8  -1   28.01    7.76
   2  -8   1   17.02   11.21
   2  -8   1   35.97    8.11
   2  -8   1   33.17    9.16
   2  -8   1   47.35   12.25
   2  -8   2   31.79    6.72
   2  -8   2   28.86    6.46
   2  -8   2   58.53   11.54
  -2   8  -2   40.49    8.02
  -2   8  -2   40.67    7.49
   2  -8   2   37.13    7.23
   2  -8   2   52.31    9.53
   2  -8   2   43.44   12.46
   2  -8   3   50.28    7.74
   2  -8   3   43.44    7.37
   2  -8   3   78.74   12.52
  -2   8  -3   52.66    9.01
  -2   8  -3   70.76    8.88
   2  -8   3   61.78    8.33
   2  -8   3   80.63   10.52
   2  -8   3   72.21   13.05
  -2   8  -4   12.90    7.59
  -2   8  -4   11.04    6.88
   2  -8   4   11.49    6.60
   2  -8   4   12.91   11.01
   2  -8   4    0.16    5.29
   2  -8   4   -3.18    5.66
   2  -8   4   -1.98   11.92
  -2   8  -5   15.01    7.63
   2  -8   5    6.94    6.61
   2  -8   5   31.28   11.55
   2  -8   5   12.58    5.91
   2  -8   5    7.94    5.22
   2  -8   5   25.83   12.96
  -2   8  -6   56.75    9.05
   2  -8   6   43.95    7.01
   2  -8   6   67.97   13.84
   2  -8   6   54.22    8.13
  -2   8  -7   20.63    8.04
  -2   8  -7    4.45    8.42
   2  -8   7    5.18   13.26
   2  -8   7    6.93    6.86
  -2   8  -8   92.20   11.34
  -2   8  -8   77.81   11.42
   2  -8   8   78.85   10.26
  -2   8  -9   43.73    9.75
   2  -8   9   58.65    8.82
  -2   8 -10   27.17    9.39
   2  -8  10   44.64    8.36
  -2   8 -11    1.23    8.54
   2  -8  11    6.63   13.30
   2  -8  11    2.07    7.54
  -2   8 -12    0.20    8.34
  -2   8 -12    5.53    8.49
   2  -8  12   10.72   13.25
   2  -8  12   -0.29    7.56
   2  -8  13   46.12   13.85
  -2   8 -13   20.23    8.96
  -2   8 -13   45.24    9.53
   2  -8  14    9.31   13.24
  -2   8 -14    5.61    8.31
   2  -8  14   13.16   15.14
   2  -8  15   -6.19   14.94
  -2   7  18    8.72    5.38
  -2   7  18   12.51    6.75
   2  -7 -18    2.85   10.06
   2  -7 -18   11.31   11.27
  -2   7  17   22.79    7.21
   2  -7 -17   25.46   11.60
   2  -7 -17   20.00   10.45
  -2   7  16   -2.21    6.93
   2  -7 -16   10.98   10.46
   2  -7 -16   -0.83   11.35
   2  -7 -15    5.73   11.26
   2  -7 -15   16.60   10.33
   2  -7 -14   22.99   11.71
   2  -7 -13   31.20   11.32
   2  -7 -12   14.44   10.92
  -2   7  11   11.23    5.66
   2  -7 -11   14.38   10.38
  -2   7  10   25.55    6.18
   2  -7 -10   22.37    9.74
  -2   7   9   15.84    5.85
   2  -7  -9   14.10    9.58
   2  -7  -8   12.61    7.94
   2  -7  -8    6.80    9.17
   2  -7  -8    3.50    5.18
   2  -7  -8    9.91    5.11
  -2   7   8    8.56    5.76
   2  -7  -8   -0.76    5.39
   2  -7  -7    9.24    9.06
   2  -7  -7   17.11    7.85
   2  -7  -7    4.58    5.20
   2  -7  -7    2.04    5.27
  -2   7   7   12.78    5.73
   2  -7  -7    5.30    5.29
   2  -7  -6  146.79   14.06
   2  -7  -6  148.01   12.97
   2  -7  -6  148.89   13.08
  -2   7   6  176.02   13.17
   2  -7  -6  126.63   12.86
   2  -7  -5   64.94    7.85
  -2   7   5   70.69    8.64
   2  -7  -5   72.71    9.86
  -2   7   5   84.38    8.65
   2  -7  -5   83.43    8.27
   2  -7  -5   81.50    8.48
   2  -7  -4   14.56    4.84
  -2   7   4   16.58    6.21
   2  -7  -4   27.96    7.38
  -2   7   4   28.33    6.16
   2  -7  -4   23.61    5.53
   2  -7  -3   69.36    7.40
  -2   7   3   52.07    8.07
   2  -7  -3   65.11    6.83
   2  -7  -3   53.16    8.78
  -2   7   3   74.76    8.10
  -2   7   2   59.88    7.53
   2  -7  -2   54.92    6.86
  -2   7   2   46.75    7.55
   2  -7  -2   59.91   11.85
   2  -7  -2   45.23    5.98
   2  -7  -2   51.38    8.29
   2  -7  -2   53.72    9.53
   2  -7  -2   44.33   11.84
  -2   7   1   23.36    6.96
   2  -7  -1   35.39    7.92
   2  -7  -1   42.52   10.65
   2  -7  -1   36.88    8.59
   2  -7  -1   33.52   11.12
  -2   7   0   30.86    6.52
  -2   7   0   38.98    7.34
   2  -7   0   53.61   10.88
   2  -7   0   50.13    8.07
   2  -7   0   39.00    8.81
   2  -7   0   47.60   11.24
   2  -7   1  112.85    9.74
   2  -7   1   96.47   12.84
  -2   7  -1   97.29    9.86
  -2   7  -1   92.41   10.23
   2  -7   1   90.38    9.97
   2  -7   1   92.62   11.25
   2  -7   1  100.47   13.97
  -2   7  -2   70.17    8.73
  -2   7  -2   67.48    9.04
   2  -7   2   66.04    8.53
   2  -7   2   74.08   11.71
   2  -7   2   79.06    8.40
   2  -7   2   80.86    8.12
   2  -7   2   77.56   12.76
  -2   7  -3   85.97    9.54
  -2   7  -3   78.51    9.68
   2  -7   3   84.95    9.25
   2  -7   3   89.10   12.36
   2  -7   3   85.28    9.01
   2  -7   3   84.10    8.69
   2  -7   3  101.36   13.14
  -2   7  -4   17.84    6.68
   2  -7   4   21.52    6.39
   2  -7   4   25.89   10.39
   2  -7   4   20.85    5.39
   2  -7   4   29.88    5.83
   2  -7   4   16.93   10.81
  -2   7  -5   24.04    7.42
   2  -7   5   35.11    6.96
   2  -7   5   54.65   10.81
   2  -7   5   36.65    6.39
   2  -7   5   38.99    6.17
   2  -7   5   65.41   12.16
  -2   7  -6    5.81    6.88
   2  -7   6   11.58    5.24
   2  -7   6    4.70    4.98
   2  -7   6   13.61   11.34
   2  -7   6   11.03    6.17
  -2   7  -7   46.84    8.91
  -2   7  -7   47.77    8.40
   2  -7   7   51.88   12.29
   2  -7   7   46.55    7.70
   2  -7   8   16.25    6.72
  -2   7  -8    8.60    7.45
  -2   7  -8    8.45    7.99
   2  -7   9    4.91    6.63
  -2   7  -9    9.10    7.99
   2  -7  10   59.29    9.09
  -2   7 -10   64.11   10.07
   2  -7  10   79.93   14.05
  -2   7 -11   -3.66    8.99
   2  -7  11    2.43    7.20
  -2   7 -11    6.82    8.04
  -2   7 -11    5.55    8.24
   2  -7  11   15.91   12.40
  -2   7 -12   17.99    9.59
   2  -7  12    2.34    7.32
  -2   7 -12   16.70    8.30
  -2   7 -12   17.85    8.40
   2  -7  12   24.59   12.91
   2  -7  13    1.81   12.87
   2  -7  13   -1.94    7.03
  -2   7 -13    0.38    9.74
  -2   7 -13   -1.97    8.21
  -2   7 -13   15.05    8.21
   2  -7  13   19.93   14.12
  -2   7 -14    3.73    8.22
  -2   7 -14    7.40   10.13
   2  -7  14    2.54   12.82
   2  -7  14   10.80    7.56
   2  -7  14   22.67   14.65
  -2   7 -15   57.30   10.03
  -2   7 -15   55.13   11.94
   2  -7  15   66.29   14.08
   2  -7  15   57.24    9.54
   2  -7  15   87.75   16.13
  -2   7 -16   -4.73    7.96
  -2   7 -16   13.62   10.49
   2  -7  16    5.51    7.25
   2  -7  16  -15.41   14.63
  -2   6  19    6.96    6.41
   2  -6 -19    1.24   10.19
   2  -6 -19    7.24   11.14
  -2   6  18   29.17    7.14
   2  -6 -18   13.72   11.46
   2  -6 -18   13.48   10.51
  -2   6  17   52.31    8.19
   2  -6 -17   44.87   11.35
   2  -6 -17   38.10   12.05
  -2   6  16    3.27    6.90
   2  -6 -16    9.97   10.30
   2  -6 -16   11.81   11.43
  -2   6  15   13.30    6.98
   2  -6 -15    4.60   10.99
   2  -6 -15   11.10   10.11
   2  -6 -14    9.53   10.82
   2  -6 -14    8.11    9.90
   2  -6 -13   30.46    7.29
   2  -6 -13   40.40   11.20
   2  -6 -13   48.26   10.44
   2  -6 -12   15.24    6.45
   2  -6 -12   16.07   10.42
   2  -6 -11   19.34   10.07
  -2   6  11    4.36    4.96
   2  -6 -11    7.29    5.98
   2  -6 -10   58.12   11.04
  -2   6  10   76.79    7.51
  -2   6  10   54.15    6.96
   2  -6 -10   53.56    7.83
   2  -6  -9   22.97    9.29
  -2   6   9   11.55    5.57
   2  -6  -8   32.38    9.51
   2  -6  -8   19.64    5.82
   2  -6  -8   25.02    5.43
   2  -6  -8   19.51    5.46
  -2   6   8   30.00    5.88
   2  -6  -7   19.61    8.83
   2  -6  -7   16.16    7.65
   2  -6  -7   14.29    5.44
   2  -6  -7   14.92    5.01
   2  -6  -7   18.32    5.45
  -2   6   7   29.05    5.88
   2  -6  -6    7.25    7.20
   2  -6  -6   -0.10    8.82
   2  -6  -6    3.29    4.89
   2  -6  -6   10.66    4.91
   2  -6  -6    2.24    4.97
  -2   6   6    9.33    5.43
   2  -6  -5   79.35   11.52
   2  -6  -5   86.94    9.77
   2  -6  -5   78.82    8.13
   2  -6  -5   75.56    8.43
   2  -6  -5   93.23    8.42
  -2   6   5   81.32    8.73
  -2   6   4   19.37    5.99
   2  -6  -4   20.51    4.80
   2  -6  -4   23.58    8.55
   2  -6  -4   23.33    7.39
  -2   6   4   29.83    6.00
   2  -6  -4   23.97    5.23
  -2   6   3  476.17   39.13
   2  -6  -3  535.55   39.27
  -2   6   3  549.00   39.17
   2  -6  -3  524.38   40.01
   2  -6  -3  500.02   38.90
   2  -6  -3  520.35   39.30
   2  -6  -3  529.99   39.57
   2  -6  -3  422.54   40.32
   2  -6  -2  216.91   15.63
  -2   6   2  162.23   15.67
   2  -6  -2  174.28   17.76
   2  -6  -2  198.84   15.10
   2  -6  -2  172.90   16.26
   2  -6  -2  198.00   16.96
   2  -6  -2  159.39   18.10
  -2   6   1  834.69   62.67
   2  -6  -1  808.57   62.63
   2  -6  -1  812.29   63.09
   2  -6  -1  881.14   62.90
   2  -6  -1  785.66   63.47
  -2   6   0  360.05   27.69
  -2   6   0  348.89   27.41
   2  -6   0  324.63   28.48
   2  -6   0  345.46   27.66
   2  -6   0  369.48   28.04
   2  -6   0  371.78   28.92
   2  -6   1   37.85    5.54
   2  -6   1   32.87    9.77
  -2   6  -1   15.14    6.50
  -2   6  -1   23.78    5.94
   2  -6   1   26.96    6.07
   2  -6   1   36.37    8.01
   2  -6   1   36.65   10.15
  -2   6  -2   35.18    6.59
  -2   6  -2   35.67    6.17
   2  -6   2   19.06    5.87
   2  -6   2   29.56    9.67
   2  -6   2   11.61    5.08
   2  -6   2   32.91    9.94
  -2   6  -3  103.88   11.25
  -2   6  -3   95.27   11.23
   2  -6   3  121.87   11.07
   2  -6   3  121.17   13.25
   2  -6   3  118.94   10.99
   2  -6   3  152.05   11.05
   2  -6   3  139.16   13.81
  -2   6  -4   23.33    6.84
   2  -6   4   41.73    6.54
   2  -6   4   43.26    9.79
   2  -6   4   38.94    6.14
   2  -6   4   50.93    5.95
   2  -6   4   52.33   10.12
  -2   6  -5  171.39   14.79
   2  -6   5  168.74   14.18
   2  -6   5  164.87   14.25
   2  -6   5  182.76   16.70
   2  -6   5  168.60   14.50
  -2   6  -6    6.05    6.14
   2  -6   6   15.63    4.67
   2  -6   6    4.23    4.82
   2  -6   6    8.82    5.80
  -2   6  -7    9.57    6.36
   2  -6   7    5.73    5.76
   2  -6   8   33.28    6.75
  -2   6  -8   40.60    7.67
   2  -6   9   62.38   12.19
   2  -6   9   50.52    7.67
  -2   6  -9   61.35    8.85
  -2   6 -10   44.14    8.76
   2  -6  10   34.61    7.35
  -2   6 -10   33.74    8.04
   2  -6  11   33.71   11.96
   2  -6  11    5.69    6.75
  -2   6 -11   25.32    8.68
   2  -6  11   19.50    6.90
  -2   6 -11   18.80    7.48
  -2   6 -12   28.25    7.94
  -2   6 -12   14.19    7.80
   2  -6  12   42.60   12.59
   2  -6  12   11.52    6.92
  -2   6 -12   29.10    9.17
   2  -6  12   16.35    7.36
   2  -6  12   36.80   12.83
  -2   6 -13    3.26    7.91
  -2   6 -13   14.62    7.92
   2  -6  13   -1.66   12.33
   2  -6  13    8.93    6.74
  -2   6 -13    7.20    9.43
   2  -6  13    7.85    7.18
   2  -6  13    3.45   12.54
  -2   6 -14    4.54    7.67
  -2   6 -14    3.09    7.84
  -2   6 -14   13.71    9.77
   2  -6  14   22.42   12.40
   2  -6  14    2.51    7.36
   2  -6  14   19.61   13.42
  -2   6 -15   42.85    9.13
  -2   6 -15   54.62   11.39
   2  -6  15   64.52   13.27
   2  -6  15   56.01    8.96
   2  -6  15   51.52   14.47
  -2   6 -16    7.92    7.87
  -2   6 -16    7.10   10.54
   2  -6  16   34.74   14.14
   2  -6  16   21.72    7.72
  -2   6 -17   -3.79   10.59
   2  -6  17    4.26    7.22
   2  -6  17   -1.14   13.59
   2  -5 -19    0.36   10.49
  -2   5  19   16.11    6.60
   2  -5 -19    1.78    7.07
   2  -5 -19    6.37    7.76
   2  -5 -18    4.96   10.55
  -2   5  18    9.58    6.76
   2  -5 -18    5.04    7.04
   2  -5 -18   -3.06    7.49
   2  -5 -17   34.67   11.91
   2  -5 -17   43.31   11.14
  -2   5  17   42.09    7.69
   2  -5 -17   30.49    8.22
   2  -5 -16   36.57   10.86
   2  -5 -16   16.02   11.31
  -2   5  16   20.47    7.27
   2  -5 -16   21.63    7.49
   2  -5 -15   63.42   11.75
   2  -5 -15   54.91   10.93
  -2   5  15   46.38    7.91
   2  -5 -15   33.19    8.00
   2  -5 -14    3.08    9.60
   2  -5 -14   21.92   10.59
   2  -5 -14   -1.71    6.41
  -2   5  14    2.81    5.17
   2  -5 -13   39.74    9.80
   2  -5 -13   29.88   10.44
   2  -5 -13   11.05    6.47
  -2   5  13   20.73    5.56
   2  -5 -12   40.64   10.36
   2  -5 -12   39.52    9.52
   2  -5 -12   20.33    6.31
  -2   5  12   36.25    5.72
   2  -5 -11   81.25   11.59
   2  -5 -11   59.00    8.46
  -2   5  11   86.67    7.88
   2  -5 -10  126.73   13.74
  -2   5  10  131.70   10.90
   2  -5 -10  113.21   11.19
   2  -5  -9  253.59   21.48
   2  -5  -9  208.94   20.30
  -2   5   9  283.59   19.98
   2  -5  -8  258.08   22.34
   2  -5  -8  226.75   21.30
  -2   5   8  304.69   21.10
   2  -5  -7   52.73    9.83
   2  -5  -7   50.91    6.97
   2  -5  -7   40.74    6.95
   2  -5  -7   68.75    6.53
   2  -5  -7   47.71    6.58
  -2   5   7   59.93    6.78
   2  -5  -6   20.83    8.63
   2  -5  -6   21.05    7.21
   2  -5  -6   21.81    5.43
   2  -5  -6   24.62    5.33
   2  -5  -6   20.04    4.99
   2  -5  -6   20.14    5.07
  -2   5   6   23.12    5.54
   2  -5  -5   23.78    9.07
   2  -5  -5   20.11    7.02
   2  -5  -5   11.46    4.96
   2  -5  -5   19.23    4.85
   2  -5  -5   16.88    5.08
  -2   5   5   14.74    5.50
   2  -5  -4   14.35    6.80
   2  -5  -4   11.23    4.40
   2  -5  -4   14.32    4.69
  -2   5   4   11.56    5.52
  -2   5   3   39.94    6.13
   2  -5  -3   33.66    5.31
   2  -5  -3   46.52    7.29
   2  -5  -3   35.01    5.50
  -2   5   3   29.96    6.21
   2  -5  -2  736.86   61.03
  -2   5   2  973.92   65.39
  -2   5   2  772.13   60.52
   2  -5  -2  808.74   60.63
   2  -5  -2  809.04   60.61
  -2   5   2  968.78   63.37
   2  -5  -2  786.37   62.39
  -2   5   1  650.17   53.37
   2  -5  -1  704.87   53.45
   2  -5  -1  817.57   53.38
  -2   5   1  733.10   58.03
   2  -5  -1  602.86   54.00
   2  -5  -1  660.94   53.65
   2  -5  -1  709.81   55.05
  -2   5   1  819.61   56.03
  -2   5   0  330.61   25.68
   2  -5   0  327.05   26.65
  -2   5   0  336.29   31.64
   2  -5   0  350.40   25.35
   2  -5   0  312.19   26.07
  -2   5   0  315.43   28.61
   2  -5   0  287.62   27.16
  -2   5  -1  138.78   17.32
   2  -5   1  149.67   15.47
  -2   5  -1  180.82   21.52
  -2   5  -1  135.54   25.40
  -2   5  -1  187.95   13.63
  -2   5  -1  174.47   13.92
   2  -5   1  139.69   13.56
   2  -5   1  139.58   15.59
   2  -5   1  139.70   13.37
   2  -5   1  182.99   13.15
   2  -5   2   38.03    5.57
  -2   5  -2   27.21    9.97
   2  -5   2   33.49    9.22
  -2   5  -2    8.68   14.24
  -2   5  -2   36.14   16.83
  -2   5  -2   32.56    5.77
   2  -5   2   42.90    6.02
   2  -5   2   43.95    8.26
   2  -5   2   42.68    9.05
  -2   5  -3   38.95    6.47
   2  -5   3   48.92    6.48
  -2   5  -3   35.95   16.44
  -2   5  -3   35.41   15.65
   2  -5   3   52.13    9.26
   2  -5   3   48.54    6.13
   2  -5   3   54.25    6.33
   2  -5   3   52.19    9.53
  -2   5  -4   16.13    5.74
   2  -5   4   34.39    5.20
   2  -5   4   23.12    5.20
   2  -5   4   37.43    8.93
   2  -5   4   24.54    5.60
  -2   5  -5   18.51    5.94
   2  -5   5   22.59    5.33
   2  -5   5    8.16    4.87
   2  -5   5    8.94    4.67
   2  -5   5   24.77    8.54
  -2   5  -6   36.82    6.40
   2  -5   6   41.43    5.84
  -2   5  -6   41.35    6.58
   2  -5   6   44.21    9.03
   2  -5   6   23.04    5.03
   2  -5   6   21.85    5.18
   2  -5   7  482.58   39.00
   2  -5   7  504.62   38.92
  -2   5  -7  542.12   39.10
   2  -5   8  305.35   24.79
   2  -5   8  317.38   24.68
  -2   5  -8  322.42   25.02
   2  -5   9   24.97    5.98
  -2   5  -9   34.10    7.33
   2  -5   9   28.57    5.99
  -2   5 -10   26.92    7.55
   2  -5  10   22.20    6.04
   2  -5  10   21.29    6.04
  -2   5 -10   23.58    6.88
  -2   5 -11   16.12    6.81
   2  -5  11   17.91    6.13
  -2   5 -11   22.19    7.83
   2  -5  11   17.13    6.23
   2  -5  11    8.52   10.65
  -2   5 -12   12.48    7.03
   2  -5  12   20.27   11.68
   2  -5  12   12.04    6.15
  -2   5 -12   14.59    8.11
   2  -5  12   11.31    6.38
   2  -5  12    5.22   11.18
  -2   5 -13   50.36    8.82
   2  -5  13   58.03   12.67
   2  -5  13   46.61    7.87
  -2   5 -13   62.67    9.99
   2  -5  13   43.29    8.28
   2  -5  13   67.04   12.89
  -2   5 -14   36.23    8.31
  -2   5 -14   31.29   10.04
   2  -5  14   52.18   12.53
   2  -5  14   36.70    8.05
   2  -5  14   38.34   12.95
  -2   5 -15   11.13    7.71
  -2   5 -15    6.74    9.75
   2  -5  15    5.92    6.94
   2  -5  15   19.53   12.41
   2  -5  16  115.96   12.38
  -2   5 -16  123.52   14.24
  -2   5 -16  101.28   12.38
   2  -5  16  140.32   16.92
  -2   5 -17   71.27   12.26
   2  -5  17   75.99   14.80
   2  -5  17   64.37    9.64
  -2   5 -18   11.21   10.70
   2  -5  18   19.64    7.37
   2  -5  18   26.39   13.47
   2  -4 -20    1.76   10.26
   2  -4 -20    0.80    6.95
  -2   4  20    7.04    6.26
   2  -4 -20   -1.39    7.96
   2  -4 -19   45.18   11.72
  -2   4  19   54.68    7.99
   2  -4 -19   50.08    9.54
   2  -4 -18   37.79   11.16
  -2   4  18   33.48    7.46
   2  -4 -18   27.32    8.55
   2  -4 -17   26.10   10.76
  -2   4  17   32.86    7.22
  -2   4  17   29.84    6.08
   2  -4 -17    5.95    8.00
   2  -4 -16   44.45   10.85
  -2   4  16   37.39    7.50
  -2   4  16   34.04    6.37
   2  -4 -16   17.38    8.01
   2  -4 -15   27.46   10.29
  -2   4  15   28.96    7.22
  -2   4  15   14.94    5.49
   2  -4 -15   10.50    7.15
   2  -4 -14  106.60   12.93
  -2   4  14   93.06   10.71
  -2   4  14  120.50   10.04
   2  -4 -14   90.40   10.86
  -2   4  13   12.02    5.04
   2  -4 -13   16.55    6.47
   2  -4 -13   17.28    9.21
  -2   4  12   97.85    9.03
   2  -4 -12   83.52    9.66
   2  -4 -12  104.31   11.55
  -2   4  11   50.25    6.38
   2  -4 -11   46.89    7.20
   2  -4 -11   58.99   10.25
   2  -4 -11   63.38    9.49
  -2   4  10   15.10    4.57
   2  -4 -10   18.28    5.56
   2  -4 -10   21.28    8.95
  -2   4   9  727.59   49.94
   2  -4  -9  655.96   50.59
   2  -4  -9  584.66   50.00
   2  -4  -8   23.57    8.50
  -2   4   8   30.60    5.17
   2  -4  -8   15.50    5.03
  -2   4   7  143.52   11.75
   2  -4  -7  125.79   13.44
   2  -4  -6   11.84    4.89
   2  -4  -6   16.68    5.21
   2  -4  -6   19.82    8.27
   2  -4  -6   13.12    4.46
   2  -4  -6    6.54    4.59
   2  -4  -6   13.94    3.35
  -2   4   6   12.80    4.90
  -2   4   5  190.26   24.21
   2  -4  -5  175.49   24.06
   2  -4  -5  127.00   13.47
   2  -4  -5  165.18   14.24
   2  -4  -5  145.65   15.31
   2  -4  -5  193.73   13.61
   2  -4  -5  164.35   13.11
   2  -4  -5  167.06   17.22
  -2   4   5  196.47   18.65
   2  -4  -5  195.18   17.80
   2  -4  -4    7.56    9.17
   2  -4  -4    7.64   17.95
  -2   4   4   46.52   21.38
   2  -4  -4   28.18   11.80
  -2   4   4   11.51   12.03
   2  -4  -4   10.31   11.31
  -2   4   4    7.98   11.73
   2  -4  -3  507.18   42.13
  -2   4   3  364.71   44.15
  -2   4   3  634.00   45.52
   2  -4  -3  494.36   47.62
  -2   4   3  678.75   46.39
   2  -4  -3  601.41   47.34
   2  -4  -3  473.87   42.29
  -2   4   3  566.23   42.69
   2  -4  -3  518.63   42.76
  -2   4   3  545.75   42.98
  -2   4   2  222.59   24.68
   2  -4  -2  170.07   27.12
  -2   4   2  180.43   22.30
  -2   4   2  184.38   20.33
   2  -4  -2  231.16   20.54
  -2   4   2  201.63   19.56
   2  -4  -2  185.11   18.57
  -2   4   1 1418.51  111.97
   2  -4  -1 1474.67  109.50
  -2   4   1 1310.74  110.22
  -2   4   1 1435.47  109.74
   2  -4  -1 1347.30  110.24
   2  -4   0 2494.25  184.16
  -2   4   0 2395.45  184.66
  -2   4   0 2746.72  186.33
  -2   4   0 2122.93  188.10
  -2   4   0 2363.82  183.61
   2  -4   0 2430.50  184.41
  -2   4   0 2418.60  184.41
   2  -4   0 2465.68  183.30
   2  -4   1   73.85   11.29
   2  -4   1   45.70   18.37
  -2   4  -1   52.51   14.42
  -2   4  -1   58.71   19.87
  -2   4  -1   54.96   16.34
  -2   4  -1   70.49   11.28
   2  -4   1   71.25    9.18
  -2   4  -1   78.18   13.51
   2  -4   2   77.45   11.87
  -2   4  -2   62.69   13.74
   2  -4   2   69.89    9.18
   2  -4   2   99.35    9.75
  -2   4  -2   81.15   18.96
  -2   4  -2   71.52   11.11
   2  -4   2   75.14   19.26
  -2   4  -2   78.08   17.31
  -2   4  -2   90.10   15.18
  -2   4  -3  346.31   32.57
  -2   4  -3  299.22   27.11
  -2   4  -3  369.08   29.67
   2  -4   3  332.14   27.71
   2  -4   3  335.51   25.07
  -2   4  -3  352.61   25.23
  -2   4  -3  234.51   39.31
   2  -4   3  267.05   25.61
   2  -4   4    7.92    5.01
  -2   4  -4   -2.22   24.70
  -2   4  -4   10.69   29.65
   2  -4   4    4.42    9.02
  -2   4  -4   17.53    5.16
  -2   4  -4   12.35   12.04
  -2   4  -4   20.68    7.91
  -2   4  -4   23.61   13.54
   2  -4   4   16.43    4.45
   2  -4   4   20.18    7.42
  -2   4  -5   62.44   30.59
   2  -4   5  102.59   14.06
  -2   4  -5  128.04   10.96
  -2   4  -5  122.61   16.18
  -2   4  -5  136.36   17.94
   2  -4   5  119.63   10.57
  -2   4  -5  138.27   10.98
   2  -4   5  129.90   12.38
   2  -4   5  112.66   10.58
  -2   4  -5  115.16   26.80
   2  -4   6    6.74    4.56
  -2   4  -6    9.20    5.43
   2  -4   6    3.17    4.41
   2  -4   6    6.41    4.69
  -2   4  -6    5.00    4.83
   2  -4   7  266.97   21.50
   2  -4   7  273.47   21.46
   2  -4   7  288.35   21.67
  -2   4  -7  268.31   21.71
   2  -4   8  581.36   43.67
   2  -4   8  568.01   43.50
   2  -4   8  580.03   43.77
  -2   4  -8  562.65   43.75
  -2   4  -9  135.98   12.63
   2  -4   9  138.13   11.99
   2  -4   9  146.47   11.79
   2  -4   9  138.39   12.22
  -2   4  -9  124.01   12.35
  -2   4 -10   17.31    6.06
  -2   4 -10   13.46    6.90
   2  -4  10   12.90    5.33
   2  -4  10   12.01    5.64
   2  -4  10    8.13    5.08
   2  -4  10   23.97    8.95
  -2   4 -11    9.63    6.25
  -2   4 -11    9.94    7.07
   2  -4  11    7.51    5.37
   2  -4  11   10.13    5.47
   2  -4  11   12.47    9.20
  -2   4 -12   44.61    8.02
  -2   4 -12   67.89    8.99
   2  -4  12   51.67    7.37
   2  -4  12   55.59    7.61
   2  -4  12   64.16   11.16
  -2   4 -13   38.69    7.64
  -2   4 -13   45.28    8.97
   2  -4  13   34.86    6.80
   2  -4  13   46.27    7.31
   2  -4  13   58.90   11.37
  -2   4 -14   32.04    7.57
   2  -4  14   24.70    6.80
   2  -4  14   18.99   11.06
  -2   4 -14   32.44    9.15
  -2   4 -15   25.85    7.82
   2  -4  15   40.12    7.76
   2  -4  15   45.61   12.42
  -2   4 -15   48.79   10.27
  -2   4 -16   28.60    8.21
  -2   4 -16   56.62   10.82
   2  -4  16   48.46    8.27
  -2   4 -17   22.75   10.41
   2  -4  17   25.74   12.70
   2  -4  17   13.79    7.40
  -2   4 -18   43.73   11.60
   2  -4  18   53.50    8.83
   2  -4  18   73.42   13.93
   2  -4  19   11.16    7.10
   2  -4  19   11.82   12.40
   2  -3 -20   18.62   10.70
   2  -3 -20   13.28   11.15
  -2   3  20   12.75    6.53
  -2   3  20   10.38    5.72
   2  -3 -20   -0.73    8.27
   2  -3 -19   38.39   12.11
   2  -3 -19   59.94   11.93
  -2   3  19   52.79    8.03
  -2   3  19   55.60    7.45
   2  -3 -19   36.52    9.60
   2  -3 -18   37.70   11.65
   2  -3 -18   20.14   11.23
  -2   3  18   20.63    7.36
  -2   3  18   34.65    6.44
   2  -3 -18   21.34    8.76
   2  -3 -17   57.36   12.04
   2  -3 -17   63.17   12.26
  -2   3  17   69.88    8.59
  -2   3  17   57.62    7.68
   2  -3 -17   40.83    9.58
   2  -3 -16   16.67   10.44
   2  -3 -16   13.80   10.32
  -2   3  16   12.80    6.58
  -2   3  16    8.97    5.34
   2  -3 -16   -1.06    7.33
   2  -3 -15   35.58   10.21
   2  -3 -15   36.15   10.69
  -2   3  15   46.60    7.30
  -2   3  15   41.10    6.16
   2  -3 -15   19.58    7.85
   2  -3 -14   39.88   10.10
  -2   3  14   41.53    7.25
  -2   3  14   36.86    6.02
   2  -3 -14   36.92    7.68
   2  -3 -13   20.69    9.02
  -2   3  13    8.21    6.05
  -2   3  13    4.56    4.60
   2  -3 -13   12.32    6.25
   2  -3 -12   14.48    8.73
  -2   3  12    9.70    5.97
   2  -3 -12   10.43    5.91
  -2   3  12   10.04    4.61
   2  -3 -11   22.82    8.32
   2  -3 -11   20.51    5.89
  -2   3  11   15.79    4.64
   2  -3 -10   70.91    9.55
  -2   3  10   68.87    6.90
   2  -3 -10   61.19    7.80
  -2   3   9   26.39    4.62
   2  -3  -9   24.13    5.65
   2  -3  -8  124.19   11.47
  -2   3   8  132.22   10.94
   2  -3  -8  133.44   14.00
  -2   3   8  109.35   30.79
   2  -3  -8  146.97   15.32
   2  -3  -7   17.34    9.73
  -2   3   7   21.96   20.83
  -2   3   7   10.11   29.99
   2  -3  -7   13.18    8.11
   2  -3  -6   36.14    7.93
  -2   3   6   27.75   10.86
   2  -3  -6   30.29    9.79
   2  -3  -6   32.92    9.83
  -2   3   6   44.76   30.53
   2  -3  -6   38.05   17.16
  -2   3   6   61.81   20.78
  -2   3   5   31.23   10.65
   2  -3  -5   24.92    9.25
  -2   3   5   43.55   12.09
   2  -3  -5   34.54    9.56
  -2   3   5   18.27   30.17
  -2   3   5   17.54   21.23
   2  -3  -5   20.08   17.11
   2  -3  -4   27.11    9.36
  -2   3   4   29.28   11.12
   2  -3  -4   26.12   11.59
  -2   3   4   35.88   10.63
  -2   3   4    5.08   30.14
   2  -3  -4   30.91    9.63
  -2   3   4   32.06   19.52
   2  -3  -4   25.39   16.61
  -2   3   4    6.36   11.85
   2  -3  -3   27.77   10.80
  -2   3   3   53.18   11.28
  -2   3   3   42.62   11.30
   2  -3  -3   34.37   10.51
  -2   3   3   41.46   31.29
   2  -3  -3   36.05    9.84
  -2   3   3   45.28   19.07
  -2   3   3   42.97   13.93
   2  -3  -3   39.75   17.08
  -2   3   3   23.48   13.18
   2  -3  -2  111.92   14.23
  -2   3   2  130.21   14.84
   2  -3  -2  112.93   13.95
  -2   3   2  133.28   14.33
  -2   3   2  112.31   17.66
   2  -3  -2   96.43   19.75
  -2   3   2  142.66   21.68
  -2   3   1  489.76   36.62
   2  -3  -1  468.75   36.61
   2  -3  -1  453.00   35.78
  -2   3   1  478.84   35.91
  -2   3   1  403.48   38.89
  -2   3   1  363.00   36.88
   2  -3   0   60.91    9.31
  -2   3   0   65.00   10.39
  -2   3   0   61.19   11.82
   2  -3   0   55.49   11.75
   2  -3   0   74.04   10.63
  -2   3   0   53.34   19.68
  -2   3  -1  275.93   27.07
  -2   3  -1  361.66   28.79
   2  -3   1  347.39   26.50
   2  -3   1  370.12   28.06
   2  -3   1  348.09   31.79
  -2   3  -1  351.11   32.18
  -2   3  -1  317.38   33.52
   2  -3   2   34.30    6.18
  -2   3  -2   18.41   24.55
  -2   3  -2   29.93    7.91
  -2   3  -2   39.32   11.86
   2  -3   2   47.64    9.72
  -2   3  -2   37.06   16.22
   2  -3   2   31.94   17.10
  -2   3  -2   22.77   12.60
  -2   3  -3   75.41   25.92
  -2   3  -3   45.55   11.16
   2  -3   3   38.19    5.49
  -2   3  -3   65.32   29.28
   2  -3   3   50.28    9.85
  -2   3  -3   30.68   14.84
  -2   3  -3   19.72   12.29
  -2   3  -3   15.41    7.38
   2  -3   3   22.62   16.39
   2  -3   3   29.51   12.66
  -2   3  -4   47.92   23.29
  -2   3  -4   53.46   12.10
   2  -3   4   45.25    5.60
  -2   3  -4   75.33   29.92
   2  -3   4   61.63   10.39
   2  -3   4   64.35   18.33
   2  -3   4   38.87   13.45
  -2   3  -4   48.62   13.81
  -2   3  -4   55.66   12.51
   2  -3   4   32.55   17.05
  -2   3  -4   39.37    7.79
   2  -3   5   46.74    5.78
  -2   3  -5   78.24   22.21
   2  -3   5  101.51   10.62
  -2   3  -5  100.20   29.62
   2  -3   5   46.65   18.55
  -2   3  -5   68.81   13.54
   2  -3   5   60.74   14.03
  -2   3  -5   45.43    7.76
   2  -3   5   64.96   17.27
  -2   3  -6   22.99   26.84
   2  -3   6   15.49    9.00
   2  -3   6   11.92    4.25
   2  -3   6   12.45   16.05
   2  -3   6    6.96   13.17
   2  -3   6   16.28   16.90
  -2   3  -6   16.31    5.05
   2  -3   6   10.00    3.97
  -2   3  -6    6.65   17.86
   2  -3   6    5.89    3.33
   2  -3   6    8.49    4.02
  -2   3  -7   28.04    5.98
   2  -3   7   31.49    5.13
   2  -3   7   29.85    5.39
   2  -3   7   25.54    4.82
   2  -3   7   15.90   14.16
   2  -3   7   13.79   16.98
  -2   3  -8   28.22    6.08
   2  -3   8   29.30    4.81
   2  -3   8   22.21    4.69
  -2   3  -8   20.46    5.46
  -2   3  -9   14.70    5.99
   2  -3   9   15.70    4.83
   2  -3   9   16.77    4.54
  -2   3  -9    8.18    5.40
  -2   3 -10   25.12    6.02
  -2   3 -10   22.63    6.61
   2  -3  10   29.65    5.18
   2  -3  10   30.55    5.23
   2  -3  10   35.52    8.29
  -2   3 -11   19.86    5.90
  -2   3 -11   25.24    6.88
   2  -3  11   16.23    5.24
   2  -3  11   23.30    5.23
   2  -3  11   24.39    8.47
  -2   3 -12    4.17    5.72
  -2   3 -12   -4.09    7.14
   2  -3  12    4.16    4.98
   2  -3  12    5.09    4.90
   2  -3  12   17.02    8.89
  -2   3 -13   34.34    6.88
  -2   3 -13   40.40    8.00
   2  -3  13   20.76    5.89
   2  -3  13   31.03    6.16
   2  -3  13   36.68    9.93
  -2   3 -14   23.19    6.87
   2  -3  14   25.08    6.31
   2  -3  14   26.65   10.08
  -2   3 -14   39.43    8.53
  -2   3 -15   15.88    6.91
   2  -3  15   30.15   10.90
   2  -3  15   29.70    6.61
   2  -3  16    9.80   11.15
   2  -3  16    8.62    6.33
   2  -3  17  227.71   20.58
   2  -3  17  195.71   17.65
   2  -3  18   13.54    6.90
   2  -3  18   27.67   12.05
   2  -3  19   33.49    7.47
   2  -3  19   28.69   12.48
   2  -3  20    7.56    6.71
   2  -3  20    4.08   11.72
   2  -2 -20    3.93   10.49
   2  -2 -20   14.55   11.11
  -2   2  20    9.65    6.52
  -2   2  20   18.95    6.00
   2  -2 -20    7.85    8.64
   2  -2 -19   14.20   11.44
   2  -2 -19    9.77   10.75
  -2   2  19   14.10    6.95
  -2   2  19   22.48    6.12
   2  -2 -19   18.84    8.85
   2  -2 -18  100.33   14.05
   2  -2 -18   85.96   13.54
  -2   2  18   95.64   10.39
  -2   2  18  102.41   10.03
   2  -2 -18   72.82   12.06
   2  -2 -17   50.15   11.73
   2  -2 -17   50.64   11.82
  -2   2  17   56.59    8.18
  -2   2  17   63.27    7.43
   2  -2 -17   25.47    9.37
   2  -2 -16   28.34   10.64
   2  -2 -16   20.44   10.61
  -2   2  16   17.63    6.78
  -2   2  16   29.51    5.84
   2  -2 -16   14.93    7.86
   2  -2 -15   17.21    9.98
   2  -2 -15   13.83   10.03
  -2   2  15   19.03    6.55
  -2   2  15   19.44    5.42
   2  -2 -15   16.70    7.40
   2  -2 -14   38.98   10.04
  -2   2  14   35.38    6.71
  -2   2  14   25.55    5.54
   2  -2 -14   30.40    7.62
   2  -2 -13   28.96    9.31
  -2   2  13   19.29    6.32
  -2   2  13   27.54    5.35
   2  -2 -13   28.47    7.00
   2  -2 -12  106.29   12.28
  -2   2  12  104.29   10.42
  -2   2  12  116.95    9.83
   2  -2 -12  103.88   10.86
   2  -2 -11   15.45    8.10
  -2   2  11    6.76    5.55
  -2   2  11   12.07    4.24
   2  -2 -11   14.28    5.79
  -2   2  10  341.33   25.28
   2  -2 -10  311.84   26.20
   2  -2 -10  314.67   25.75
   2  -2  -9   10.56    7.29
  -2   2   9    8.64    3.86
   2  -2  -9    0.29    7.63
   2  -2  -9    6.40    5.21
   2  -2  -8  160.05   16.03
  -2   2   8  165.83   13.16
  -2   2   8  145.92   28.69
   2  -2  -8  160.06   13.64
   2  -2  -7 2795.37  186.00
  -2   2   7 2456.28  184.28
   2  -2  -7 2174.62  185.78
  -2   2   7 2483.14  190.99
  -2   2   7 2846.52  189.36
   2  -2  -7 2420.01  184.43
  -2   2   6   77.22   13.39
   2  -2  -6   83.64   10.63
  -2   2   6   74.26    7.05
  -2   2   6   78.18   16.28
  -2   2   6  105.96   23.35
   2  -2  -6   71.84   18.42
  -2   2   6   88.74   29.45
   2  -2  -6   76.86   11.01
   2  -2  -5  277.30   27.97
  -2   2   5  292.64   31.16
  -2   2   5  232.77   23.22
  -2   2   5  256.44   24.29
   2  -2  -5  280.22   22.54
  -2   2   5  234.35   37.48
   2  -2  -5  271.91   22.92
  -2   2   4  515.20   41.62
   2  -2  -4  425.68   38.51
  -2   2   4  401.76   34.25
   2  -2  -4  404.64   33.64
  -2   2   4  408.42   34.81
  -2   2   4  349.06   46.40
   2  -2  -4  455.36   34.15
  -2   2   3  501.22   46.37
  -2   2   3  537.09   44.71
   2  -2  -3  488.86   45.75
  -2   2   3  546.79   42.48
   2  -2  -3  534.75   42.87
  -2   2   3  558.02   42.02
   2  -2  -3  540.74   41.74
   2  -2  -3  500.94   42.13
  -2   2   3  372.54   51.89
  -2   2   3  561.71   42.08
  -2   2   2 3237.24  232.58
   2  -2  -2 3175.64  232.44
  -2   2   2 3010.42  232.49
   2  -2  -2 2824.44  232.67
  -2   2   2 3308.40  234.56
   2  -2  -2 3144.61  234.99
   2  -2  -1 1329.54   95.79
   2  -2  -1 1275.44   95.78
  -2   2   1 1410.22   95.64
  -2   2   1 1165.39   95.76
  -2   2   1 1163.22   96.30
  -2   2   1 1175.55   97.89
   2  -2  -1 1152.86   98.44
  -2   2   0 1313.80  105.58
   2  -2   0 1186.47  106.62
  -2   2   0 1158.77  107.12
  -2   2   0 1215.47  105.71
  -2   2   0 1344.91  105.17
   2  -2   0 1569.09  104.86
   2  -2   0 1454.10  105.16
  -2   2   0 1363.92  104.58
   2  -2   0 1606.58  105.60
   2  -2   1 1121.07   90.32
  -2   2  -1  967.43   90.96
  -2   2  -1 1185.61   88.96
   2  -2   1 1306.16   88.88
   2  -2   1 1257.08   87.93
  -2   2  -1 1008.92   87.69
   2  -2   1 1359.27   89.03
   2  -2   2 1465.06  113.86
  -2   2  -2 1607.50  115.48
   2  -2   2 1564.71  111.55
  -2   2  -2 1507.26  118.39
  -2   2  -2 1268.32  111.56
  -2   2  -2 1468.09  119.06
  -2   2  -2 1712.41  112.79
   2  -2   2 1662.49  112.78
   2  -2   3 1637.22  119.63
  -2   2  -3 1248.05  118.01
   2  -2   3 1506.79  122.40
   2  -2   3 1516.93  119.83
  -2   2  -3 1799.45  119.52
  -2   2  -3 1775.15  121.42
  -2   2  -3 1619.89  124.49
   2  -2   3 1591.17  117.46
   2  -2   3 1620.82  118.84
  -2   2  -3 1500.24  124.91
  -2   2  -3 1777.19  118.79
   2  -2   4  459.54   37.70
  -2   2  -4  510.50   37.45
  -2   2  -4  475.53   38.92
  -2   2  -4  463.27   34.97
   2  -2   4  472.57   41.58
   2  -2   4  447.57   38.83
  -2   2  -4  436.73   42.99
   2  -2   4  404.09   36.29
  -2   2  -4  371.91   46.71
   2  -2   5  363.54   30.17
   2  -2   5  367.23   34.01
  -2   2  -5  327.46   26.68
   2  -2   5  358.53   31.64
  -2   2  -5  414.73   35.50
  -2   2  -5  339.16   39.03
   2  -2   5  353.53   28.40
   2  -2   6  218.24   17.24
   2  -2   6  210.84   21.46
  -2   2  -6  179.18   10.33
   2  -2   6  240.72   18.88
  -2   2  -6  145.14   27.00
   2  -2   6  126.61   12.94
  -2   2  -6  154.59   20.31
   2  -2   6  137.72    9.04
  -2   2  -7 1705.36  131.54
   2  -2   7 1794.06  131.51
   2  -2   7 2031.28  134.43
   2  -2   7 2070.08  137.78
   2  -2   7 2011.52  134.44
   2  -2   7 1649.19  131.51
  -2   2  -7 2054.50  136.45
   2  -2   8  840.77   62.12
   2  -2   8  853.75   65.76
   2  -2   8  787.71   58.28
  -2   2  -8  737.78   58.40
   2  -2   9  404.15   30.18
   2  -2   9  398.64   30.07
  -2   2  -9  387.19   30.41
  -2   2  -9  409.19   30.32
   2  -2   9  362.17   30.43
   2  -2   9  394.78   30.82
   2  -2  10  384.36   29.16
   2  -2  10  367.10   29.02
  -2   2 -10  400.38   29.47
  -2   2 -10  380.09   29.34
   2  -2  10  366.17   29.88
  -2   2 -11    1.39    5.10
  -2   2 -11    0.64    4.92
   2  -2  11    2.64    4.30
   2  -2  11    6.58    4.28
   2  -2  11    3.62    7.48
  -2   2 -12  123.64   10.72
   2  -2  12  105.62    9.92
   2  -2  12  113.43   10.14
  -2   2 -12  109.07   10.57
   2  -2  12  108.83   12.18
  -2   2 -13   15.50    5.75
   2  -2  13   15.30    5.08
   2  -2  13   20.79    5.14
   2  -2  13   30.99    8.86
  -2   2 -13   17.23    6.14
  -2   2 -14    3.57    5.63
   2  -2  14    6.60    5.13
   2  -2  14   14.45    9.06
  -2   2 -14    7.23    6.26
  -2   2 -15   23.37    6.66
  -2   2 -15   26.73    7.57
   2  -2  15   42.67    6.42
  -2   2 -16   18.05    7.55
   2  -2  16   21.22   10.27
   2  -2  16   25.57    6.24
  -2   2 -17   17.30    8.03
   2  -2  17   16.69    6.38
   2  -2  17   19.61   10.86
  -2   2 -18  196.32   17.97
  -2   2 -18  146.06   17.25
   2  -2  18  217.16   19.00
   2  -2  18  191.60   16.35
   2  -2  19    9.75    6.46
   2  -2  19    1.03    7.52
   2  -2  19   -4.38   11.25
  -2   2 -19   -9.68    9.94
   2  -2  20   11.51    6.59
   2  -2  20   12.41   11.37
  -2   2 -20    9.98   10.16
   2  -1 -20    5.15   10.53
   2  -1 -20   17.42   10.97
  -2   1  20    4.20    6.55
  -2   1  20    0.79    5.99
   2  -1 -19    9.61   10.66
   2  -1 -19    0.82   10.99
  -2   1  19   -0.79    6.90
  -2   1  19    9.39    5.99
   2  -1 -18   84.54   13.30
   2  -1 -18   81.28   13.10
  -2   1  18   84.54    9.87
  -2   1  18   78.70    9.26
   2  -1 -17   29.18   11.21
   2  -1 -17   17.25   10.92
  -2   1  17   23.57    7.16
  -2   1  17   22.38    6.07
   2  -1 -16  133.78   16.16
   2  -1 -16  154.20   16.24
  -2   1  16  153.48   14.00
  -2   1  16  161.72   13.59
   2  -1 -15   48.14    9.88
   2  -1 -15   92.86   11.76
  -2   1  15   63.48    8.54
  -2   1  15   77.64    7.98
   2  -1 -14   -0.13    7.57
   2  -1 -14   20.66    9.57
  -2   1  14   13.17    6.14
  -2   1  14   11.90    4.77
   2  -1 -13   81.23   11.07
   2  -1 -13   63.61    9.85
  -2   1  13   86.81    8.78
  -2   1  13   80.39    8.02
   2  -1 -12   50.78    9.08
   2  -1 -12   78.63   10.40
  -2   1  12   68.10    7.86
  -2   1  12   72.57    7.10
   2  -1 -11   25.35    7.72
   2  -1 -11   35.55    8.70
  -2   1  11   36.17    5.13
  -2   1  11   44.60    6.33
   2  -1 -10   76.35    9.63
   2  -1 -10   62.55    8.99
  -2   1  10   75.29    7.07
   2  -1  -9  153.31   13.51
  -2   1   9  148.82   11.90
   2  -1  -9  147.34   12.65
   2  -1  -9  126.63   12.97
   2  -1  -8  281.48   23.57
  -2   1   8  303.51   22.82
   2  -1  -8  264.78   24.83
   2  -1  -8  308.17   23.30
   2  -1  -7   87.96   11.31
  -2   1   7   99.50    8.55
  -2   1   7  108.20   22.65
   2  -1  -7  103.38    9.39
  -2   1   7   94.97   16.18
   2  -1  -6  133.01   18.03
   2  -1  -6  144.01   12.67
  -2   1   6  109.74   12.13
  -2   1   6  121.51   26.45
   2  -1  -6  116.54   18.79
   2  -1  -6  110.30   19.67
  -2   1   6  143.40   17.42
  -2   1   5   24.52   11.14
   2  -1  -5   21.21    7.22
  -2   1   5   23.24    7.01
  -2   1   5    6.17   26.13
  -2   1   5   30.97   13.10
   2  -1  -5   28.52   15.09
   2  -1  -5   44.23   14.30
  -2   1   4   86.31   13.02
  -2   1   4   78.44    9.84
   2  -1  -4   80.57    9.40
  -2   1   4  104.39   30.34
   2  -1  -4   62.09   11.23
  -2   1   4   74.64    9.83
   2  -1  -4  106.39   16.92
   2  -1  -4   71.43   15.92
  -2   1   3  500.54   34.74
  -2   1   3  406.12   36.05
   2  -1  -3  457.92   34.50
   2  -1  -3  427.11   35.61
  -2   1   3  420.30   45.53
  -2   1   3  434.31   35.05
   2  -1  -3  443.47   39.01
   2  -1  -3  347.00   37.74
  -2   1   2 2401.43  172.71
   2  -1  -2 2385.86  172.64
  -2   1   2 2162.68  173.16
  -2   1   2 2163.28  173.05
   2  -1  -2 2245.79  173.31
  -2   1   2 2080.46  177.77
   2  -1  -2 2556.96  175.59
  -2   1   1  111.28   13.58
  -2   1   1  179.04   15.57
   2  -1  -1  149.63   13.53
   2  -1  -1  201.32   16.39
  -2   1   1  139.47   15.22
   2  -1  -1  157.98   19.87
  -2   1   0 7234.13  570.68
   2  -1   0 7542.46  570.66
   2  -1   0 8065.28  571.03
  -2   1   0 7662.28  570.64
   2  -1   0 8430.64  571.37
  -2   1   0 7229.00  570.99
  -2   1   0 7626.45  571.28
  -2   1  -1 6717.73  514.07
  -2   1  -1 6779.89  513.56
   2  -1   1 7118.30  513.74
   2  -1   1 7277.81  514.44
   2  -1   1 5985.71  516.12
  -2   1  -1 7144.53  514.29
   2  -1   1 6370.98  514.74
  -2   1  -1 6883.10  514.35
  -2   1  -2  118.14   12.94
  -2   1  -2  108.60    9.32
  -2   1  -2  135.64   27.49
   2  -1   2  131.89   13.15
  -2   1  -2  107.97   13.69
   2  -1   2  103.11   18.86
  -2   1  -2  110.06   12.24
  -2   1  -3 1595.33  116.61
   2  -1   3 1480.46  118.09
  -2   1  -3 1524.95  112.69
   2  -1   3 1534.05  112.92
  -2   1  -3 1537.57  117.58
  -2   1  -3 1608.07  113.71
   2  -1   3 1480.79  113.61
  -2   1  -3 1378.57  112.25
   2  -1   4  488.70   40.93
  -2   1  -4  479.79   36.69
   2  -1   4  414.58   31.60
  -2   1  -4  453.89   41.46
  -2   1  -4  482.41   30.75
  -2   1  -4  369.88   29.27
  -2   1  -4  548.28   33.98
   2  -1   4  442.90   33.47
  -2   1  -4  297.98   29.69
   2  -1   4  490.21   35.32
   2  -1   5  141.25   26.05
  -2   1  -5  183.21   21.38
  -2   1  -5  178.96   13.53
   2  -1   5  135.02   14.75
  -2   1  -5  143.07   26.55
   2  -1   5  127.45   19.11
   2  -1   5   99.90   18.26
   2  -1   5  132.17   16.96
   2  -1   6  220.28   32.48
  -2   1  -6  343.38   28.52
   2  -1   6  264.31   21.00
  -2   1  -6  281.63   22.07
  -2   1  -6  283.74   31.16
   2  -1   6  285.35   25.05
   2  -1   6  338.03   27.99
   2  -1   6  281.17   25.66
   2  -1   7   12.50    4.26
   2  -1   7    5.91   19.85
  -2   1  -7   17.66   18.40
   2  -1   7   18.51   12.69
   2  -1   7   10.07   13.24
   2  -1   7    7.77   13.58
   2  -1   8   40.50    5.00
   2  -1   8   39.47    6.28
   2  -1   8   32.07   13.20
   2  -1   8   42.94   14.56
   2  -1   8   33.49    4.41
   2  -1   8   12.32   18.74
   2  -1   8   29.94    5.50
   2  -1   8   29.74    6.13
  -2   1  -9  185.50   13.03
   2  -1   9  156.88   12.59
   2  -1   9  155.73   13.03
   2  -1   9  147.99   13.70
   2  -1   9  128.83   13.40
   2  -1   9  101.40   24.90
   2  -1  10   68.14    8.58
   2  -1  10   54.77    7.29
  -2   1 -10   74.65    7.14
   2  -1  10   71.88    6.55
   2  -1  10   64.37    6.57
   2  -1  10   59.43    7.97
  -2   1 -11  174.90   14.00
   2  -1  11  154.46   13.43
   2  -1  11  173.33   13.52
   2  -1  11  176.68   14.90
   2  -1  11  155.89   14.36
  -2   1 -12   28.37    5.68
   2  -1  12   19.93    7.63
   2  -1  12   19.43    4.57
   2  -1  12   14.51    4.51
   2  -1  12   20.80    6.61
  -2   1 -13    3.91    5.18
  -2   1 -13   10.21    5.67
   2  -1  13    5.79    4.50
   2  -1  14   70.73    7.19
  -2   1 -14   54.56    8.29
  -2   1 -14   51.57    7.50
   2  -1  14   66.08    9.97
  -2   1 -15   15.72    6.83
   2  -1  15   13.48    5.34
   2  -1  15   20.00    8.82
  -2   1 -15   24.56    7.73
  -2   1 -16  120.37   12.63
   2  -1  16  145.14   13.78
   2  -1  16  124.02   11.12
  -2   1 -17   47.93    9.42
   2  -1  17   66.15    7.99
   2  -1  17   75.24   11.64
  -2   1 -17   62.84   10.37
  -2   1 -18   27.44    8.74
   2  -1  18   44.45    7.16
   2  -1  18   39.32   10.93
  -2   1 -18   27.30    9.84
  -2   1 -19   28.16    9.74
   2  -1  19   56.77    7.90
   2  -1  19   72.61   11.91
  -2   1 -19   46.03   10.63
  -2   1 -20    0.25    8.48
   2  -1  20   -0.66    6.18
   2  -1  20    0.44   10.80
  -2   1 -20  -20.59    9.91
  -2   1 -21   -7.25    9.66
   2  -1  21   -0.62    7.47
   2  -1  21   -6.52    6.37
  -2   1 -21   -1.23    8.49
   2   0 -20   -9.08   10.82
  -2   0  20   -1.54    6.66
  -2   0  20    0.81    6.11
   2   0 -20   -8.50    8.88
   2   0 -19   -0.79   10.87
   2   0 -19    4.23   10.81
  -2   0  19   -8.29    6.96
  -2   0  19    1.64    6.09
   2   0 -19    0.27    8.84
   2   0 -18   37.41   11.40
   2   0 -18   17.92   11.21
  -2   0  18   21.09    7.35
  -2   0  18   26.31    6.57
   2   0 -18   19.80    9.20
   2   0 -17   14.42   10.65
   2   0 -17    4.34   10.82
   2   0 -17    3.90    9.30
  -2   0  17   -0.66    6.83
  -2   0  17    9.79    6.11
   2   0 -17   18.88    8.81
   2   0 -16   26.95   10.42
   2   0 -16   40.92   11.11
   2   0 -16   19.57    9.32
  -2   0  16   27.42    7.12
  -2   0  16   25.12    6.38
   2   0 -16   31.10    8.67
   2   0 -15   54.94   10.61
   2   0 -15   93.02   12.26
  -2   0  15   75.94    8.90
  -2   0  15   76.98    8.36
   2   0 -15   70.76   10.23
   2   0 -14   35.08    8.94
   2   0 -14   54.35   10.55
  -2   0  14   47.58    7.32
  -2   0  14   47.12    6.49
   2   0 -14   55.07    8.72
   2   0 -13   21.46    9.39
   2   0 -13   22.73    8.10
  -2   0  13   23.85    6.16
  -2   0  13   12.26    5.07
   2   0 -13   24.84    7.32
   2   0 -12   11.25    7.38
   2   0 -12   22.12    8.85
  -2   0  12   16.26    5.69
  -2   0  12   17.11    4.49
   2   0 -12    5.19    6.34
   2   0 -11   34.74    8.33
   2   0 -11   51.21    9.29
  -2   0  11   47.78    5.81
  -2   0  11   62.10    6.81
   2   0 -10  278.39   22.39
  -2   0  10  298.47   21.20
   2   0  -9  236.29   20.07
  -2   0   9  263.94   18.94
   2   0  -9  205.47   19.71
   2   0  -8  118.96   11.67
   2   0  -8   95.71   12.33
  -2   0   8  129.40    9.97
   2   0  -8  111.32   11.33
   2   0  -7  148.51   12.89
  -2   0   7  153.40   11.61
   2   0  -7  112.76   13.59
  -2   0   7  108.89   18.28
   2   0  -7  120.94   19.71
  -2   0   7  159.24   17.83
  -2   0   6    0.35    5.57
  -2   0   6   11.48   14.43
   2   0  -6    2.49    5.91
   2   0  -6    5.27   13.21
  -2   0   6   12.54   11.23
  -2   0   5 1867.85  140.28
   2   0  -5 2011.25  140.10
  -2   0   5 1530.28  142.81
   2   0  -5 1546.62  142.07
  -2   0   5 1947.01  141.73
  -2   0   4   17.67   21.43
  -2   0   4    4.21    7.21
   2   0  -4   27.88   24.97
  -2   0   4   19.99   16.39
   2   0  -4    2.83    5.18
   2   0  -4    6.51   12.24
  -2   0   3  245.45   22.15
  -2   0   3  265.75   32.92
   2   0  -3  241.46   36.46
  -2   0   3  276.42   23.95
  -2   0   3  348.36   29.40
   2   0  -3  276.21   20.57
   2   0  -3  185.63   23.78
  -2   0   2 4166.42  371.97
  -2   0   2 4797.67  374.68
   2   0  -2 4365.34  374.74
  -2   0   2 5501.09  374.85
  -2   0   2 5287.45  371.32
   2   0  -2 5177.92  371.30
  -2   0   2 4563.05  372.27
   2   0  -2 5455.89  374.01
  -2   0   2 4696.75  371.86
   2   0  -2 4492.32  372.65
  -2   0   1  102.76   13.07
   2   0  -1  146.33   27.00
  -2   0   1  140.37   20.64
  -2   0   1  104.87    9.94
   2   0  -1  113.20    9.71
  -2   0   1  116.08   13.72
  -2   0   1  135.89   12.29
   2   0  -1  115.99   16.80
   2   0   0 1474.74  113.25
  -2   0   0 1388.19  108.49
  -2   0   0 1321.90  109.02
   2   0   0 1684.75  112.96
  -2   0   0 1524.57  109.04
  -2   0   0 1516.81  109.21
   2   0   0 1635.41  111.17
   2   0   0 1425.82  109.08
   2   0   1  289.42   28.46
   2   0   1  245.98   24.18
  -2   0  -1  251.74   20.59
   2   0   1  241.84   21.15
  -2   0  -1  254.11   20.77
  -2   0  -2 1593.11  107.16
   2   0   2 1429.39  106.47
  -2   0  -2 1265.67  103.38
  -2   0  -2 1388.66  102.12
   2   0   2 1305.86  102.32
   2   0   2 1390.84  104.34
   2   0   3 3845.25  285.17
  -2   0  -3 3899.10  284.64
  -2   0  -3 3240.50  282.08
  -2   0  -3 3873.42  281.32
  -2   0  -3 4229.78  284.55
  -2   0  -3 3895.94  282.35
   2   0   3 3706.43  282.53
   2   0   3 4233.17  283.81
  -2   0  -3 3663.64  281.34
  -2   0  -4   68.15   23.98
   2   0   4   67.85   24.10
  -2   0  -4   41.52    9.82
  -2   0  -4   45.87    5.76
   2   0   4   37.91   19.85
  -2   0  -4   80.33   15.97
   2   0   4   72.82   13.89
   2   0   5   58.54   22.25
  -2   0  -5   76.50   21.90
  -2   0  -5   46.04    8.09
   2   0   5   54.75   18.50
  -2   0  -5   31.06    7.36
   2   0   5   48.93    5.66
   2   0   5   60.09   12.37
   2   0   6  360.17   39.46
  -2   0  -6  429.42   33.07
   2   0   6  414.68   39.85
  -2   0  -6  350.67   33.49
   2   0   6  443.62   32.75
   2   0   6  470.33   34.59
   2   0   6  532.38   37.26
  -2   0  -7 1367.43  107.46
   2   0   7 1560.21  107.57
   2   0   7 1542.44  112.93
  -2   0  -7 1203.04  108.04
   2   0   7 1645.17  111.47
   2   0   7 1492.61  108.36
   2   0   8  350.40   29.45
   2   0   8  423.16   30.02
   2   0   8  379.53   37.68
   2   0   8  454.19   35.53
   2   0   9  147.35   12.17
   2   0   9  125.90   11.52
  -2   0  -9  122.15   11.45
   2   0   9  130.84   11.01
   2   0   9  154.77   23.31
   2   0   9  166.30   12.87
   2   0   9  152.68   11.89
   2   0  10  162.59   14.19
   2   0  10  182.85   14.85
  -2   0 -10  156.31   14.14
  -2   0 -10  154.61   14.38
   2   0  10  175.65   13.71
   2   0  10  210.27   14.58
   2   0  10  189.41   26.45
   2   0  11  131.16   12.04
   2   0  11  143.63   12.98
   2   0  11  124.88   11.49
   2   0  11  147.10   11.52
  -2   0 -11  142.10   12.43
  -2   0 -11  130.56   12.12
   2   0  12   89.34    9.35
   2   0  12   74.32    7.24
   2   0  12   82.70    8.66
  -2   0 -12   69.56    8.45
  -2   0 -12   63.41    8.03
   2   0  13   73.97    9.29
  -2   0 -13   49.16    7.51
  -2   0 -13   60.42    8.19
   2   0  13   57.31    6.67
   2   0  13   80.86    8.41
   2   0  14   54.45    8.80
  -2   0 -14   41.74    7.86
   2   0  14   38.97    5.84
   2   0  14   54.68    7.70
  -2   0 -14   42.78    7.16
   2   0  15  130.58   12.86
  -2   0 -15  111.39   11.76
  -2   0 -15  104.95   11.48
   2   0  15  117.54   10.55
   2   0  15  119.92   11.95
  -2   0 -16   23.27    7.30
   2   0  16   31.53    5.69
   2   0  16   31.24    8.99
  -2   0 -16   20.20    7.86
  -2   0 -17   42.03    8.81
   2   0  17   52.27    7.18
  -2   0 -17   48.95    9.58
  -2   0 -18   54.19    9.35
   2   0  18   49.81    7.28
   2   0  18   49.87   10.71
  -2   0 -18   39.84    9.67
  -2   0 -19   60.10   10.28
   2   0  19   61.67    8.01
   2   0  19   61.05   11.29
  -2   0 -19   47.48   10.53
  -2   0 -20   -4.49    8.49
   2   0  20    0.32    5.97
   2   0  20    0.21   10.02
  -2   0 -20  -11.14    9.45
  -2   0 -21   -2.74    9.48
   2   0  21    6.66    6.15
  -2   0 -21    8.54    8.60
  -2  -1  20   12.87    6.50
   2   1 -20   10.13    9.35
   2   1 -19    1.75    9.88
  -2  -1  19   14.24    7.04
  -2  -1  19   10.79    6.71
   2   1 -19   17.19    9.55
   2   1 -18   12.62   10.92
   2   1 -18    3.12    9.60
  -2  -1  18    2.47    7.01
  -2  -1  18    4.17    6.23
   2   1 -18    4.59    9.01
   2   1 -17   71.39   12.88
   2   1 -17   56.25   11.58
   2   1 -17   58.68   12.31
  -2  -1  17   83.05    9.44
  -2  -1  17   78.74    8.94
   2   1 -17   78.39   11.41
   2   1 -16  211.62   21.99
   2   1 -16  252.82   22.56
  -2  -1  16  247.95   20.48
   2   1 -16  220.09   21.69
   2   1 -16  207.55   21.70
   2   1 -15   34.31    9.97
   2   1 -15   48.97   11.20
  -2  -1  15   51.80    7.73
  -2  -1  15   48.93    7.09
   2   1 -15   36.87    9.22
   2   1 -14   17.71    9.68
   2   1 -14    4.11    8.42
  -2  -1  14    8.37    6.15
  -2  -1  14   12.47    5.38
   2   1 -14   12.77    7.73
   2   1 -13   18.32    9.29
   2   1 -13   12.56    7.88
  -2  -1  13   15.13    5.87
  -2  -1  13    9.99    4.97
   2   1 -13    9.46    7.14
   2   1 -12  164.12   15.21
  -2  -1  12  156.61   13.33
  -2  -1  12  156.61   12.97
   2   1 -12  139.66   14.33
   2   1 -12  148.11   14.18
   2   1 -11  114.43   12.18
  -2  -1  11  106.65   10.09
   2   1 -11  103.36   11.39
   2   1 -11  103.87   10.98
  -2  -1  11  114.00    9.67
   2   1 -10  186.48   17.70
   2   1 -10  193.88   17.15
   2   1 -10  193.45   17.07
  -2  -1  10  218.24   16.19
   2   1  -9   36.65    8.03
   2   1  -9   60.63    8.97
  -2  -1   9   52.14    5.60
   2   1  -9   52.24    7.24
   2   1  -8  687.16   50.42
   2   1  -8  550.37   51.21
  -2  -1   8  728.95   49.92
   2   1  -8  561.41   50.21
   2   1  -8  694.13   50.39
   2   1  -7   85.08    9.30
  -2  -1   7   89.19    7.11
   2   1  -7   64.67    8.91
   2   1  -7   84.11    8.29
  -2  -1   7   96.38   13.35
   2   1  -7   60.05    9.19
  -2  -1   6   75.56   15.11
   2   1  -6   46.60   14.41
  -2  -1   6   74.43   12.28
   2   1  -6   65.23   16.21
   2   1  -6   52.88   20.27
  -2  -1   6   68.48    8.71
  -2  -1   5  123.56   14.47
   2   1  -5  145.40   18.41
   2   1  -5  122.86   16.47
   2   1  -5  146.61   24.77
  -2  -1   5   94.63   12.24
  -2  -1   4  132.87   13.74
   2   1  -4   94.81   15.82
  -2  -1   4  132.18   14.91
   2   1  -4  141.71   17.95
   2   1  -4  151.29   25.39
   2   1  -3  221.49   17.32
  -2  -1   3  222.66   20.45
   2   1  -3  181.66   20.87
   2   1  -3  252.61   23.31
   2   1  -3  233.45   31.24
  -2  -1   2 1349.65   98.16
   2   1  -2 1135.45   98.90
  -2  -1   2 1287.83   96.28
   2   1  -2 1335.03   98.81
   2   1  -2 1249.35   97.55
   2   1  -2 1301.04  101.55
   2   1  -1 3582.04  263.88
  -2  -1   1 3672.63  263.36
  -2  -1   1 3427.32  261.64
   2   1  -1 3471.61  262.33
  -2  -1   1 3664.67  263.45
   2   1  -1 3503.47  263.43
  -2  -1   1 3485.56  262.89
   2   1  -1 3393.49  264.56
  -2  -1   0 1029.36   83.29
   2   1   0 1321.24   86.47
  -2  -1   0 1457.29   86.34
   2   1   0 1022.61   83.65
  -2  -1   0 1281.72   84.87
   2   1   0 1003.52   85.10
  -2  -1   0 1242.13   84.08
  -2  -1   0 1097.30   85.61
   2   1   0 1150.43   85.61
   2   1   0 1269.68   88.03
   2   1   1  103.52   14.69
  -2  -1  -1   43.28    9.03
   2   1   1   53.70    8.21
   2   1   1   37.11   10.31
  -2  -1  -1   22.82   12.03
  -2  -1  -1   66.83    7.35
   2   1   1   55.08    7.56
   2   1   1  127.41   20.87
   2   1   2 1771.62  137.52
   2   1   2 1770.00  136.31
  -2  -1  -2 1846.25  136.29
   2   1   2 1977.45  138.90
  -2  -1  -3 4755.46  354.16
  -2  -1  -3 4806.57  354.01
   2   1   3 5417.79  355.71
   2   1   3 4642.31  354.00
  -2  -1  -3 4368.92  354.54
   2   1   3 4943.21  356.94
   2   1   4 1598.98  128.09
  -2  -1  -4 1912.83  128.09
   2   1   4 1607.19  127.66
  -2  -1  -4 1776.91  127.97
   2   1   4 1835.68  131.92
   2   1   5  169.83   13.94
   2   1   5  230.04   22.29
  -2  -1  -5  185.12   14.23
   2   1   5  134.18   12.16
   2   1   5  187.57   25.21
   2   1   6  231.52   15.72
  -2  -1  -6  215.96   16.31
   2   1   6  220.25   23.05
   2   1   6  176.56   13.97
   2   1   6  123.73   14.76
   2   1   6  166.16   24.57
  -2  -1  -7  215.94   17.27
   2   1   7  276.05   16.32
   2   1   7  222.64   24.01
   2   1   7  188.54   14.28
   2   1   7  137.46   14.83
  -2  -1  -7  128.57   15.69
   2   1   7  200.32   24.44
   2   1   8  250.90   24.97
  -2  -1  -8  225.25   18.82
   2   1   8  295.35   17.15
  -2  -1  -8  166.88   15.46
   2   1   8  160.70   23.11
   2   1   8  155.51   15.03
  -2  -1  -9  120.37    9.84
   2   1   9   75.37    9.83
   2   1   9  116.77    9.80
   2   1   9  123.54   10.80
  -2  -1  -9  118.08    9.98
   2   1   9  156.28   12.24
   2   1   9  132.05   20.08
   2   1   9  126.73   10.10
  -2  -1  -9  123.90   15.88
  -2  -1  -9  107.44    9.17
   2   1  10  375.51   30.57
   2   1  10  386.94   30.93
  -2  -1 -10  369.99   30.59
   2   1  10  395.83   30.25
   2   1  10  504.51   32.53
   2   1  10  445.39   39.21
   2   1  10  430.87   30.70
  -2  -1 -10  395.87   30.60
   2   1  11  157.86   14.66
   2   1  11  209.83   15.57
   2   1  11  189.21   14.28
   2   1  11  207.05   15.07
  -2  -1 -11  161.99   14.78
  -2  -1 -11  167.16   14.88
   2   1  12  114.54   11.74
   2   1  12   96.85   10.55
   2   1  12  138.00   10.17
   2   1  12  116.94   11.11
  -2  -1 -12  127.04   10.92
  -2  -1 -12  119.51   10.93
   2   1  13  160.08   12.99
  -2  -1 -13  126.98   12.24
  -2  -1 -13  111.39   12.07
   2   1  13  143.64   11.39
   2   1  13  145.74   12.54
   2   1  14   72.22    8.96
  -2  -1 -14   53.49    8.05
  -2  -1 -14   48.44    7.56
   2   1  14   60.91    6.45
   2   1  14   68.34    8.33
   2   1  15   45.61    8.62
  -2  -1 -15   36.82    7.48
   2   1  15   35.21    5.44
   2   1  15   43.08    7.55
  -2  -1 -15   29.16    6.97
   2   1  16   86.24   10.51
   2   1  16   69.22    7.63
   2   1  16   77.57    9.41
  -2  -1 -16   69.51    9.35
  -2  -1 -16   61.77    9.18
   2   1  17  111.37   12.01
   2   1  17   97.45    9.49
   2   1  17   99.02   11.23
  -2  -1 -17   85.78   10.91
  -2  -1 -17   92.43   11.31
  -2  -1 -18  198.61   19.43
  -2  -1 -18  212.21   19.50
   2   1  18  220.60   18.22
   2   1  18  256.79   20.20
  -2  -1 -19  182.90   19.31
  -2  -1 -19  212.82   19.60
   2   1  19  221.16   18.32
  -2  -1 -20   -5.13    8.95
   2   1  20    7.52    6.03
  -2  -1 -20    9.88    8.34
   2   1  21    1.37    5.92
  -2  -1 -21   10.55    8.63
  -2  -1 -22    3.46    8.55
   2   2 -19    4.47   10.21
  -2  -2  19    6.46    7.01
  -2  -2  19    7.61    6.54
   2   2 -19    9.02    9.41
   2   2 -18   -0.41   10.20
  -2  -2  18   11.77    7.18
  -2  -2  18   -0.69    6.47
   2   2 -18    8.51    9.35
   2   2 -17   14.08   10.19
   2   2 -17   -2.04   10.95
  -2  -2  17    1.81    7.01
  -2  -2  17    6.21    6.40
   2   2 -17    5.61    9.12
   2   2 -16  169.85   17.69
  -2  -2  16  163.31   14.96
  -2  -2  16  206.23   15.36
   2   2 -16  143.82   16.81
   2   2 -16  142.50   16.57
   2   2 -15   54.20   11.69
   2   2 -15   54.34   10.64
  -2  -2  15   56.74    8.23
  -2  -2  15   55.16    7.77
   2   2 -15   53.47   10.01
   2   2 -14   29.00    9.05
   2   2 -14   27.11   10.60
  -2  -2  14   29.96    6.82
  -2  -2  14   26.39    6.08
   2   2 -14   31.30    8.42
   2   2 -13    1.02    9.63
   2   2 -13   11.67    8.46
  -2  -2  13    4.39    5.97
  -2  -2  13    7.39    5.12
   2   2 -13    1.77    7.38
   2   2 -12   17.84    8.07
   2   2 -12   13.76    9.25
  -2  -2  12   20.63    5.87
  -2  -2  12   18.65    5.03
   2   2 -12    5.32    6.96
   2   2 -11   10.01    8.61
   2   2 -11    4.84    7.41
  -2  -2  11    4.46    5.33
  -2  -2  11    9.01    4.52
   2   2 -11    9.53    6.59
  -2  -2  10  184.07   14.35
   2   2 -10  153.55   15.40
   2   2 -10  186.23   16.17
  -2  -2   9  216.82   16.39
   2   2  -9  191.92   17.28
   2   2  -9  195.99   17.88
  -2  -2   8  471.76   34.58
   2   2  -8  459.16   35.21
   2   2  -8  411.79   35.27
   2   2  -7   43.69   14.93
  -2  -2   7   74.66   12.68
   2   2  -7   77.44    8.62
   2   2  -7   82.85    9.55
  -2  -2   7   78.25    7.07
   2   2  -7   75.95   10.97
   2   2  -6  465.64   36.96
  -2  -2   6  458.48   36.44
   2   2  -6  531.81   38.16
  -2  -2   6  485.12   40.66
  -2  -2   6  534.08   39.32
   2   2  -6  522.44   36.92
   2   2  -6  356.38   39.89
   2   2  -6  510.73   42.28
  -2  -2   5   76.61   16.67
   2   2  -5  114.67   11.19
   2   2  -5   96.02   14.85
  -2  -2   5  110.72   13.69
   2   2  -5  122.71   16.78
   2   2  -5   98.49   22.51
   2   2  -4  694.54   50.00
  -2  -2   4  617.43   52.54
  -2  -2   4  649.35   51.26
   2   2  -4  572.50   51.27
   2   2  -4  693.28   53.10
   2   2  -4  647.50   55.77
   2   2  -3 1232.56   91.31
   2   2  -3 1173.38   92.72
   2   2  -3 1100.54   92.39
  -2  -2   3 1319.06   92.45
   2   2  -3 1196.54   93.64
   2   2  -2   89.44   15.12
   2   2  -2  130.03   11.22
  -2  -2   2  119.42   11.75
   2   2  -2  141.65   13.96
   2   2  -2  170.47   16.47
   2   2  -1  161.04   15.95
  -2  -2   1  191.51   16.25
   2   2  -1  182.19   19.52
   2   2  -1  228.34   17.65
  -2  -2   1  278.10   19.64
   2   2  -1  256.29   19.88
  -2  -2   0 1612.68  123.51
   2   2   0 1475.26  123.42
   2   2   0 1797.07  124.11
  -2  -2   0 1887.60  125.08
   2   2   0 1881.95  125.04
  -2  -2  -1 5127.29  396.43
   2   2   1 5139.08  396.33
   2   2   1 5564.61  396.87
  -2  -2  -1 5449.86  396.62
  -2  -2  -1 5482.75  397.55
  -2  -2  -2   75.56   10.10
  -2  -2  -2   62.36   10.91
   2   2   2   87.27    9.14
  -2  -2  -2   88.04    9.19
  -2  -2  -3 2599.10  197.88
  -2  -2  -3 2489.57  198.09
  -2  -2  -3 2737.57  197.69
   2   2   3 2658.09  197.63
   2   2   4  186.98   17.25
  -2  -2  -4  180.89   17.93
  -2  -2  -4  181.38   17.16
   2   2   4  197.16   15.83
  -2  -2  -5   15.27    9.75
   2   2   5   10.10    8.84
  -2  -2  -5   12.92    8.60
   2   2   5    7.04    5.11
  -2  -2  -6  839.82   66.32
   2   2   6  830.22   65.54
  -2  -2  -6  820.25   65.55
   2   2   6  891.75   64.78
  -2  -2  -7   32.27    9.92
   2   2   7   23.48    8.35
   2   2   7   12.92    5.26
   2   2   8  376.69   27.24
  -2  -2  -8  339.93   27.68
   2   2   8  343.04   25.61
   2   2   8  322.35   32.13
   2   2   9  365.60   34.72
   2   2   9  324.27   38.31
   2   2   9  436.33   33.40
   2   2   9  433.04   33.04
   2   2   9  551.74   35.46
  -2  -2  -9  448.70   36.23
   2   2  10  591.37   33.16
   2   2  10  452.13   30.16
   2   2  10  556.79   40.53
  -2  -2 -10  372.57   30.02
   2   2  10  295.02   30.47
  -2  -2 -10  378.33   29.98
   2   2  10  395.26   29.74
   2   2  10  376.88   30.51
   2   2  10  388.56   30.03
   2   2  11   73.99    8.66
   2   2  11  106.65   10.05
  -2  -2 -11   86.40    8.99
   2   2  11   98.08    8.14
   2   2  11  117.88    9.27
   2   2  11  108.62   19.43
  -2  -2 -11   87.83    8.78
   2   2  12  200.96   16.13
  -2  -2 -12  191.31   15.35
  -2  -2 -12  192.75   15.44
   2   2  12  201.69   14.81
   2   2  12  208.83   15.59
   2   2  13    5.16    4.12
   2   2  13    0.75    6.75
  -2  -2 -13    5.62    5.49
  -2  -2 -13    3.30    4.85
   2   2  13    1.40    3.63
   2   2  13    6.17    5.79
   2   2  14   13.01    7.32
  -2  -2 -14   -1.44    6.21
  -2  -2 -14    9.36    5.50
   2   2  14   12.63    3.94
   2   2  14    8.44    6.22
   2   2  15    4.32    7.39
  -2  -2 -15   17.54    6.78
  -2  -2 -15    0.15    5.78
   2   2  15    5.02    4.26
   2   2  15    3.81    6.41
   2   2  16   15.80    8.06
  -2  -2 -16   17.44    7.08
  -2  -2 -16   15.10    6.67
   2   2  16   14.76    4.79
   2   2  16   20.44    7.19
   2   2  17   12.65    8.45
  -2  -2 -17   10.74    7.64
  -2  -2 -17   24.34    7.19
   2   2  17   23.89    5.27
   2   2  17   16.46    7.67
   2   2  18   24.14    9.10
  -2  -2 -18   10.76    7.99
   2   2  18   26.71    5.70
   2   2  18   11.57    7.94
  -2  -2 -18   28.65    8.07
  -2  -2 -19   11.22    7.88
   2   2  19    1.06    8.85
   2   2  19   -4.79    5.42
  -2  -2 -20   12.58    8.28
   2   2  20   13.39    5.79
  -2  -2 -21   11.93    8.41
   2   2  21    4.39    5.68
  -2  -2 -22   16.76    8.48
   2   2  22    2.44    5.62
   2   3 -19    9.17   10.29
  -2  -3  19    5.82    6.72
   2   3 -18    9.18   10.48
  -2  -3  18    3.58    6.64
  -2  -3  18   -2.15    7.36
   2   3 -17    7.63   10.49
  -2  -3  17   -1.87    7.08
  -2  -3  17    9.33    6.57
   2   3 -17    1.36    9.25
   2   3 -16   13.50   10.35
   2   3 -16   16.37   11.31
  -2  -3  16   23.53    7.30
  -2  -3  16   11.14    6.58
   2   3 -16    8.38    8.98
   2   3 -15   67.86   12.60
   2   3 -15   74.25   11.76
  -2  -3  15   69.20    9.12
  -2  -3  15   58.04    8.59
   2   3 -15   54.80   10.65
  -2  -3  14  112.35   11.43
   2   3 -14  112.03   14.29
  -2  -3  14  142.97   11.80
   2   3 -14   96.40   12.96
   2   3 -13   39.08   10.32
  -2  -3  13   46.14    7.36
  -2  -3  13   32.53    6.46
   2   3 -13   30.38    8.55
   2   3 -12   15.36    9.60
  -2  -3  12   10.95    5.92
  -2  -3  12    9.83    5.25
   2   3 -12   18.99    7.57
   2   3 -11   98.88   12.34
  -2  -3  11   98.75    9.67
   2   3 -11  108.66   10.90
  -2  -3  11   89.12    9.25
   2   3 -10   -5.59    8.80
   2   3 -10   11.60    6.73
  -2  -3  10    7.54    4.56
   2   3  -9   58.53    9.91
  -2  -3   9   65.18    6.76
   2   3  -9   59.25    8.56
   2   3  -8  208.69   17.70
   2   3  -8  209.09   16.84
   2   3  -8  202.72   18.21
  -2  -3   8  209.18   16.70
  -2  -3   8  218.88   18.05
  -2  -3   7   83.08    9.38
   2   3  -7   68.00    8.66
   2   3  -7   69.21    8.61
   2   3  -7   68.66    9.81
  -2  -3   7   64.35    6.88
   2   3  -7   88.83   11.56
  -2  -3   6   37.85    8.06
  -2  -3   6   56.92   11.56
   2   3  -6   81.84    7.97
   2   3  -6   43.96   14.88
   2   3  -6   52.24   12.77
  -2  -3   6   71.19    6.79
   2   3  -6   66.12    8.08
   2   3  -6   66.16    9.08
  -2  -3   6   73.27    6.46
   2   3  -6   59.82   10.69
   2   3  -5  603.45   40.79
  -2  -3   5  568.55   40.32
   2   3  -5  638.16   42.11
   2   3  -5  591.64   40.72
   2   3  -5  578.70   43.28
   2   3  -5  620.83   45.31
  -2  -3   5  667.54   43.20
   2   3  -4  491.67   37.83
  -2  -3   4  519.62   38.80
   2   3  -4  433.28   38.81
   2   3  -4  467.94   40.08
   2   3  -3  123.18   11.54
   2   3  -3   85.05   12.72
  -2  -3   3  115.64   12.90
   2   3  -3  114.82   13.09
   2   3  -3   85.19   14.05
   2   3  -2  651.36   48.24
  -2  -3   2  560.22   48.37
   2   3  -2  662.98   49.07
   2   3  -2  662.54   49.83
  -2  -3   1 3638.27  280.22
   2   3  -1 3661.08  280.08
   2   3  -1 3735.79  280.97
   2   3  -1 3987.49  280.60
  -2  -3   0   89.26   10.98
   2   3   0  107.75   10.54
   2   3   0   60.16    8.12
   2   3   0   75.57   10.48
   2   3   1 6988.55  514.50
  -2  -3  -1 6825.00  514.65
  -2  -3  -1 6782.54  514.79
  -2  -3  -2 5080.46  382.62
   2   3   2 5127.23  382.46
   2   3   3  128.43   14.20
  -2  -3  -3  132.92   15.13
  -2  -3  -3  115.03   13.01
   2   3   3  129.63   12.66
  -2  -3  -4 4240.76  322.63
   2   3   4 4335.10  322.09
  -2  -3  -5 1060.08   81.59
  -2  -3  -5 1139.00   82.27
   2   3   5 1228.48   81.98
   2   3   5 1088.81   81.15
  -2  -3  -5  983.90   80.60
  -2  -3  -6  106.11   14.28
   2   3   6  117.63   13.55
  -2  -3  -6   87.89   12.74
   2   3   6   87.44   10.79
  -2  -3  -7   47.90   11.34
  -2  -3  -7   51.31   12.78
   2   3   7   72.61   11.22
   2   3   7   57.71    8.22
   2   3   8  236.68   18.83
  -2  -3  -8  183.59   18.92
   2   3   8  169.01   14.81
   2   3   8  224.26   16.62
  -2  -3  -9   28.92   11.86
   2   3   9   35.11   11.21
   2   3   9   29.06    5.36
   2   3   9   29.73   11.39
   2   3   9   46.61    7.29
   2   3  10   64.79    6.16
   2   3  10   26.14    6.95
   2   3  10   40.38   11.94
   2   3  10   21.55    6.98
   2   3  10   50.62    7.54
   2   3  10   36.52    4.60
  -2  -3 -10   46.12    5.82
   2   3  11   56.26    6.32
   2   3  11   28.33    5.13
  -2  -3 -11   38.86    5.99
   2   3  11   31.24    7.38
  -2  -3 -11   35.38    5.93
   2   3  11   44.11    4.76
   2   3  11   48.45    7.54
   2   3  12   42.97    7.67
  -2  -3 -12   35.08    6.21
  -2  -3 -12   34.60    6.13
   2   3  12   39.87    4.79
   2   3  12   47.97    6.48
   2   3  13   78.31    9.70
  -2  -3 -13   62.22    8.15
   2   3  13   79.67    7.29
   2   3  14   52.02    8.41
   2   3  14   52.87    5.79
   2   3  14   58.97    7.48
  -2  -3 -14   40.79    7.04
   2   3  15   71.51    9.00
   2   3  15   62.26    8.06
   2   3  15   54.42    6.45
   2   3  16   11.12    7.64
   2   3  16   13.50    6.74
   2   3  16    9.47    4.39
   2   3  17  186.43   16.43
   2   3  17  197.19   16.14
   2   3  17  166.03   14.83
   2   3  18   80.58   10.69
   2   3  18   71.16   10.09
   2   3  18   72.41    8.04
   2   3  19   35.99    6.33
   2   3  20    1.65    5.28
   2   3  21   13.13    5.68
   2   3  22    7.70    5.56
  -2  -3 -22    2.66    8.27
   2   4 -18    6.11   10.89
  -2  -4  18   17.74    7.67
  -2  -4  18   20.35    7.25
  -2  -4  17   57.81    9.09
  -2  -4  17   56.26    8.78
   2   4 -16   12.73   11.28
  -2  -4  16   30.09    7.31
  -2  -4  16   17.22    7.81
   2   4 -15   -2.01   11.05
  -2  -4  15   15.71    7.28
  -2  -4  15   13.21    6.72
   2   4 -15    7.40    8.99
   2   4 -14  220.47   21.22
  -2  -4  14  220.90   19.15
  -2  -4  14  257.29   19.35
   2   4 -14  200.14   20.44
   2   4 -13   32.22   11.12
  -2  -4  13   32.38    7.24
  -2  -4  13   26.75    6.59
   2   4 -13   23.32    8.70
   2   4 -12   60.80   11.06
  -2  -4  12   64.21    7.92
  -2  -4  12   46.79    7.16
   2   4 -12   31.39    8.98
  -2  -4  11   90.74    9.37
   2   4 -11   98.79   12.34
  -2  -4  11  110.80    9.79
   2   4 -11   68.16   10.73
   2   4 -10  146.40   15.32
  -2  -4  10  163.12   13.19
   2   4 -10  146.61   14.43
   2   4 -10  123.38   14.18
  -2  -4  10  187.59   15.59
  -2  -4   9   76.75    8.02
   2   4  -9   74.35   11.06
   2   4  -9   82.99    9.92
   2   4  -9   71.86    8.13
   2   4  -9   84.34    9.55
  -2  -4   9   80.10   11.13
   2   4  -8   24.97    5.61
   2   4  -8   26.25    7.06
   2   4  -8   19.72    7.67
   2   4  -8   27.58    8.83
  -2  -4   8   20.14    4.97
  -2  -4   8   25.50    8.87
  -2  -4   7   60.02    6.95
   2   4  -7   66.44    8.94
   2   4  -7   64.90    9.81
  -2  -4   7   60.94    6.85
   2   4  -7   63.80    7.47
   2   4  -7   75.16    8.40
  -2  -4   7   79.43   10.02
   2   4  -6  153.73   12.43
   2   4  -6  150.45   13.07
   2   4  -6  147.21   13.25
  -2  -4   6  118.56   12.02
  -2  -4   6  163.35   12.12
   2   4  -6  142.25   13.78
  -2  -4   6  138.86   11.93
   2   4  -6  159.15   15.92
  -2  -4   6  174.16   14.12
   2   4  -5   81.93    7.81
   2   4  -5   76.06    8.86
   2   4  -5   52.45   13.23
  -2  -4   5   65.73    7.17
   2   4  -5   85.75    9.76
  -2  -4   5   73.88    6.95
   2   4  -5   62.78   11.41
  -2  -4   5   70.13    9.86
   2   4  -4   91.00    9.98
   2   4  -4   89.46   11.83
   2   4  -4   80.95    9.44
   2   4  -4   47.85   13.17
  -2  -4   4   94.38   13.05
   2   4  -4   70.13   12.82
  -2  -4   4   95.49    7.96
   2   4  -3  227.92   19.21
  -2  -4   3  230.41   19.67
   2   4  -3  209.57   19.62
   2   4  -3  165.40   19.59
  -2  -4   2  307.62   26.09
   2   4  -2  368.23   25.70
  -2  -4   2  438.36   26.49
   2   4  -2  415.99   26.51
   2   4  -2  322.20   26.02
   2   4  -2  238.84   23.38
   2   4  -1  981.34   64.66
  -2  -4   1  935.39   65.00
   2   4  -1  863.34   64.80
  -2  -4   0 6100.06  461.39
   2   4   0 6081.58  461.19
   2   4   0 6282.85  461.29
   2   4   1  177.21   17.28
  -2  -4  -1  171.56   17.98
   2   4   1  187.08   16.71
   2   4   2 4025.83  276.02
  -2  -4  -2 4106.60  276.31
  -2  -4  -2 3357.08  275.13
   2   4   3 5122.76  381.39
  -2  -4  -3 5126.08  381.65
   2   4   3 5016.55  381.27
  -2  -4  -4 2156.69  158.56
  -2  -4  -4 2013.91  157.95
   2   4   4 2090.71  158.22
   2   4   4 2117.52  157.87
  -2  -4  -5   15.45   10.11
  -2  -4  -5   18.72   11.61
  -2  -4  -5   14.38    9.58
   2   4   5   10.92    7.71
  -2  -4  -6  450.88   39.19
   2   4   6  590.36   39.91
  -2  -4  -6  473.30   40.36
   2   4   6  527.13   38.67
  -2  -4  -6  429.31   38.29
   2   4   7   44.43    5.36
  -2  -4  -7   42.85   11.53
  -2  -4  -7   34.90   12.71
   2   4   7   58.37    9.09
   2   4   8  100.06   11.96
  -2  -4  -8   82.12    8.83
  -2  -4  -8  121.71    9.30
   2   4   8   69.86    9.96
   2   4   8  125.02    9.05
   2   4   9   83.14    9.87
  -2  -4  -9   88.44    8.81
   2   4   9   88.51   11.46
  -2  -4  -9  115.84    9.14
  -2  -4  -9   93.44   10.73
   2   4   9   92.46    8.36
   2   4  10   12.24    6.34
   2   4  10   18.08   12.40
  -2  -4 -10   10.49    4.32
   2   4  10    3.34    6.77
  -2  -4 -10   10.40    4.72
  -2  -4 -10   22.62    7.44
   2   4  10   16.86    3.54
   2   4  10   24.04    5.09
   2   4  11   81.58    7.51
   2   4  11   65.97    8.72
  -2  -4 -11   66.90    7.18
  -2  -4 -11   55.16    7.50
  -2  -4 -11   59.52    9.40
   2   4  11   72.05    6.45
   2   4  11   60.71    8.70
   2   4  12   10.31    6.94
  -2  -4 -12    8.04    4.71
  -2  -4 -12    4.11    5.20
  -2  -4 -12    6.38    7.99
   2   4  12    4.37    3.44
   2   4  12    2.47    5.26
   2   4  13  146.98   13.50
  -2  -4 -13  118.84   12.32
  -2  -4 -13  129.82   12.70
  -2  -4 -13  118.54   13.85
   2   4  13  145.65   11.75
   2   4  14   23.67    7.72
   2   4  14   13.37    4.19
   2   4  14   25.08    6.36
  -2  -4 -14   25.14    5.93
   2   4  15   15.83    7.53
   2   4  15   15.17    4.30
   2   4  15   20.23    6.40
  -2  -4 -15   10.51    5.95
   2   4  16   38.77    8.24
   2   4  16   28.01    4.92
   2   4  16   32.45    7.17
  -2  -4 -16   16.28    6.68
   2   4  17   24.26    8.48
  -2  -4 -17   30.02    7.67
   2   4  17   52.72    8.09
   2   4  17   35.59    5.55
  -2  -4 -18    8.89    7.30
   2   4  18   -3.28    7.45
   2   4  18    3.44    4.77
  -2  -4 -19   24.14    8.40
   2   4  19   34.92    8.48
   2   4  19   33.69    5.93
   2   4  20   17.98    5.66
   2   4  21   47.03    6.88
   2   4  22   18.80    5.56
  -2  -5  17   12.08    7.31
  -2  -5  17   19.63    7.83
  -2  -5  16   22.59    7.41
  -2  -5  16   20.98    8.05
  -2  -5  15   18.05    7.19
  -2  -5  15   11.83    7.84
  -2  -5  14   21.86    7.14
   2   5 -14   29.32   10.71
   2   5 -14   15.94   11.26
  -2  -5  14   14.16    7.72
  -2  -5  13   10.37    6.56
   2   5 -13   18.51   10.07
   2   5 -13   10.88   10.93
  -2  -5  13   18.72    7.37
  -2  -5  12   44.21    7.31
   2   5 -12   37.26   11.10
   2   5 -12   35.80   10.27
  -2  -5  12   47.07    7.89
   2   5 -11    6.76    8.98
   2   5 -11    8.98   10.43
  -2  -5  11    8.89    6.62
  -2  -5  11    8.83    5.87
  -2  -5  11    4.61   10.51
   2   5 -10   24.11    6.40
   2   5 -10   26.73    8.85
   2   5 -10   16.99   10.11
  -2  -5  10   21.81    5.97
  -2  -5  10   29.80   10.71
  -2  -5   9   49.23    6.71
   2   5  -9   42.61    9.12
   2   5  -9   38.60   10.28
   2   5  -9   44.66    8.26
   2   5  -9   44.87    6.98
  -2  -5   9   55.06   10.74
   2   5  -8   89.35   11.97
  -2  -5   8   88.69    8.93
   2   5  -8   93.56   10.96
   2   5  -8   89.91    9.46
  -2  -5   8  101.90   12.29
   2   5  -7   54.66    7.08
   2   5  -7   51.50    8.81
  -2  -5   7   50.20    6.21
   2   5  -7   48.39    9.35
  -2  -5   7   30.99    5.81
  -2  -5   7   65.35   10.33
   2   5  -6   78.99    9.60
  -2  -5   6   82.44    7.58
   2   5  -6   83.91   10.40
   2   5  -6   86.94    8.37
   2   5  -6   73.98    7.86
  -2  -5   6   90.94   11.09
  -2  -5   6   75.06    7.81
  -2  -5   6   56.81    7.34
   2   5  -5   20.71   10.41
  -2  -5   5   17.89    4.57
   2   5  -5   14.19    5.32
   2   5  -5   21.97    5.74
  -2  -5   5   27.13    5.08
   2   5  -5   32.30    7.18
   2   5  -5   25.99    8.09
  -2  -5   5   24.42    4.61
  -2  -5   5   24.82    9.09
   2   5  -4   15.18   10.15
  -2  -5   4   13.46    4.45
   2   5  -4   11.16    5.54
   2   5  -4    3.71    9.04
  -2  -5   4   12.89    4.74
   2   5  -4   13.88    6.93
   2   5  -4   11.91    7.55
  -2  -5   4    8.50    4.29
  -2  -5   4   27.38    8.95
   2   5  -3  406.68   25.89
   2   5  -3  269.20   27.76
  -2  -5   3  310.52   25.43
  -2  -5   3  326.84   25.40
   2   5  -3  297.58   28.21
  -2  -5   3  269.51   28.33
  -2  -5   3  359.95   26.95
  -2  -5   2   23.73    4.80
   2   5  -2    8.66    6.01
   2   5  -2   15.40    7.80
  -2  -5   2   37.01    9.36
  -2  -5   2   20.91   10.94
   2   5  -2   22.15   10.38
  -2  -5   2   21.99   12.23
   2   5  -1   11.38    9.81
  -2  -5   1    1.98   11.53
  -2  -5   1    3.00   10.68
  -2  -5   1    4.45    8.95
   2   5  -1    7.18    9.01
   2   5  -1    7.35    6.99
  -2  -5   0  564.28   42.26
   2   5   0  504.43   41.64
  -2  -5   0  492.96   42.17
   2   5   0  510.70   41.39
   2   5   1   55.04   11.63
  -2  -5  -1   47.19   12.76
   2   5   1   59.09   10.31
  -2  -5  -1   51.26    9.78
   2   5   2  247.09   22.76
  -2  -5  -2  261.45   23.79
   2   5   3  189.84   18.17
  -2  -5  -3  164.06   18.93
  -2  -5  -4  397.96   34.57
   2   5   4  396.84   35.00
  -2  -5  -4  415.90   35.73
   2   5   4  465.74   34.54
  -2  -5  -5   30.30   12.48
  -2  -5  -5   13.10   10.17
  -2  -5  -5   12.99   11.93
   2   5   5   15.53    8.93
  -2  -5  -5   16.24    3.78
  -2  -5  -6   27.68    4.60
   2   5   6   34.52    6.10
   2   5   6   28.30    9.60
  -2  -5  -7  370.32   27.39
  -2  -5  -7  335.01   26.71
   2   5   7  356.15   27.04
   2   5   7  391.85   29.67
  -2  -5  -7  274.89   29.29
  -2  -5  -8  239.35   19.61
  -2  -5  -8  242.27   19.91
  -2  -5  -8  279.09   20.69
   2   5   8  222.79   20.23
   2   5   8  286.52   19.81
   2   5   9  104.87   10.73
  -2  -5  -9  113.80    9.37
  -2  -5  -9  108.36    9.77
  -2  -5  -9  120.54   11.44
   2   5   9   88.97    9.00
   2   5   9  123.74    9.60
   2   5  10   58.64    7.72
  -2  -5 -10   47.42    6.00
  -2  -5 -10   47.23    6.69
  -2  -5 -10   53.12    8.84
   2   5  10   46.96    5.45
   2   5  10   70.48    6.64
   2   5  11   21.69    6.49
  -2  -5 -11   14.89    4.60
  -2  -5 -11   12.42    5.25
  -2  -5 -11   21.22    8.12
   2   5  11   14.90    3.79
   2   5  11   20.35    5.29
   2   5  12  260.99   17.61
   2   5  12  200.18   18.12
  -2  -5 -12  208.22   17.38
  -2  -5 -12  195.81   17.67
  -2  -5 -12  197.83   18.57
   2   5  12  213.96   16.95
   2   5  12  222.25   18.41
   2   5  13   56.21    8.93
  -2  -5 -13   51.95    7.17
  -2  -5 -13   61.76    7.75
  -2  -5 -13   58.01    9.98
   2   5  13   59.82    6.42
   2   5  13   86.85    7.90
   2   5  14  121.66   12.40
  -2  -5 -14  101.04   10.98
  -2  -5 -14  108.57   11.54
  -2  -5 -14  111.18   13.18
   2   5  14  113.30   10.27
   2   5  15   32.45    8.02
   2   5  15   31.53    4.90
   2   5  15   42.17    6.99
  -2  -5 -15   21.63    6.24
   2   5  16   -1.27    7.70
  -2  -5 -16    6.25    6.10
   2   5  16   12.09    6.66
   2   5  16    3.93    4.18
  -2  -5 -17   -3.26    6.47
   2   5  17   11.86    7.02
   2   5  17    2.94    4.48
   2   5  18   81.94    9.67
   2   5  18   67.34    7.31
  -2  -5 -19   28.83    8.21
   2   5  19   38.11    8.54
   2   5  19   33.64    5.91
  -2  -5 -20    6.67    7.76
   2   5  20   17.11    5.29
  -2  -5 -21   11.15    8.14
   2   5  21    7.05    5.17
  -2  -5 -22   -0.68    7.93
   2   6 -17   -0.89   11.31
  -2  -6  16   12.55    7.42
   2   6 -16    5.47   11.13
  -2  -6  16   13.03    8.10
  -2  -6  15   81.58   10.40
   2   6 -15   86.65   13.55
  -2  -6  15   80.94   10.78
  -2  -6  14   10.19    7.18
   2   6 -14   27.33   11.18
  -2  -6  14   33.68    8.30
  -2  -6  13   15.98    7.08
   2   6 -13   18.45   10.54
  -2  -6  13   28.14    7.94
   2   6 -12    9.84    9.94
  -2  -6  12    6.18    7.36
  -2  -6  12    8.61    6.80
  -2  -6  12   13.36   12.19
   2   6 -11    5.87    6.60
   2   6 -11   24.30    9.81
  -2  -6  11    6.52    7.04
  -2  -6  11   12.43    6.44
  -2  -6  11   11.48   11.96
   2   6 -10   76.85    9.64
  -2  -6  10   80.83    9.67
   2   6 -10   97.61   11.89
   2   6  -9    9.36    6.40
   2   6  -9   19.58    8.98
  -2  -6   9   11.79    5.86
  -2  -6   9   20.42   11.43
   2   6  -8  311.01   23.33
   2   6  -8  258.11   22.41
  -2  -6   8  291.31   24.37
  -2  -6   8  264.32   22.14
   2   6  -7  259.98   21.15
  -2  -6   7  252.27   20.05
   2   6  -7  233.04   20.36
  -2  -6   7  257.32   22.28
  -2  -6   6   18.90    5.81
   2   6  -6   11.66    5.58
   2   6  -6   11.45    6.21
   2   6  -6   28.26    8.07
  -2  -6   6   23.72    5.16
  -2  -6   6   24.31   10.33
  -2  -6   5    9.49    4.43
   2   6  -5    6.71    5.87
   2   6  -5   15.96    5.52
   2   6  -5   12.27    7.75
  -2  -6   5   14.22    5.38
  -2  -6   5   14.09    4.87
  -2  -6   5   17.08   10.33
   2   6  -4   25.74    5.88
   2   6  -4   19.08    6.51
   2   6  -4   36.08    7.40
  -2  -6   4   34.02    4.96
  -2  -6   4   35.57    5.72
  -2  -6   4   28.34    5.26
  -2  -6   4   37.69   10.45
  -2  -6   3   66.69    6.60
  -2  -6   3   75.20    7.34
   2   6  -3   54.05    7.56
  -2  -6   3   81.96   11.40
   2   6  -3   56.73    8.50
  -2  -6   3   59.73    6.84
  -2  -6   2  125.41   12.21
  -2  -6   2  164.90   12.60
  -2  -6   2  150.66   12.47
   2   6  -2  159.07   12.81
  -2  -6   2  173.20   15.70
   2   6  -1   93.40   12.36
  -2  -6   1  111.65   10.00
   2   6  -1  124.96   10.52
   2   6  -1  124.01   10.57
  -2  -6   1  131.23   13.67
  -2  -6   1  104.79    9.78
  -2  -6   1  117.86   10.26
   2   6   0   91.51    8.35
   2   6   0   90.28    8.33
  -2  -6   0   62.49   14.85
  -2  -6   0   89.37   12.04
  -2  -6   0   63.89    7.32
  -2  -6   0   80.39    8.03
   2   6   1 1218.41   84.18
   2   6   1 1211.59   84.09
  -2  -6  -1 1155.65   87.15
  -2  -6  -1 1187.90   84.88
  -2  -6  -1  990.30   83.82
  -2  -6  -1 1093.61   83.93
   2   6   2 1391.39  110.40
   2   6   2 1560.62  110.70
  -2  -6  -2 1510.93  110.48
  -2  -6  -2 1464.97  110.41
   2   6   3  145.56   11.23
   2   6   3  101.73   11.70
  -2  -6  -3  131.48   11.48
  -2  -6  -3  135.03   10.99
  -2  -6  -4 1563.60  104.21
   2   6   4 1329.98  101.15
   2   6   4 1247.43  101.35
   2   6   4 1424.61  101.34
  -2  -6  -4 1352.08  101.23
  -2  -6  -5    8.43   13.84
   2   6   5    6.88    4.79
   2   6   5   12.79    5.59
   2   6   5   11.62    6.07
  -2  -6  -6  367.11   26.45
   2   6   6  309.98   25.94
   2   6   6  345.53   25.91
  -2  -6  -7   15.88    4.42
[truncated: 15,908,348 more chars]
