# Supplementary material for: DMSO solvates of tert-butyl­calix[6]arene and related multisolvent structures
Source: Acta Crystallogr B Struct Sci Cryst Eng Mater. 2025 Nov 5;81(Pt 6):517–27. doi: 10.1107/S2052520625008625 (PMC12786388; doi:10.1107/S2052520625008625)
Supplement: Supplementary file 2 [file b-81-00517-1sup3.hkl]

data_1                                                                          
_shelx_title ' 2022_12_14_mm_x6_dmso_dcm in P1 No1' 
_shelx_refln_list_code          4                                               
_shelx_F_calc_maximum      242.59                                               
_exptl_crystal_F_000      1140.00                                               
_reflns_d_resolution_high  0.9880                                               
                                                                                
loop_                                                                           
 _space_group_symop_operation_xyz                                               
 'x, y, z'                                                                      
                                                                                
_cell_length_a    13.3001                                                       
_cell_length_b    14.4711                                                       
_cell_length_c    22.2286                                                       
_cell_angle_alpha  76.056                                                       
_cell_angle_beta   74.698                                                       
_cell_angle_gamma  74.565                                                       
                                                                                
_shelx_F_squared_multiplier     1.000                                           
                                                                                
loop_                                                                           
 _refln_index_h                                                                 
 _refln_index_k                                                                 
 _refln_index_l                                                                 
 _refln_F_squared_calc                                                          
 _refln_F_squared_meas                                                          
 _refln_F_squared_sigma                                                         
 _refln_observed_status                                                         
  -5  -6 -22         99.56         97.86        40.16 o                         
  -4  -6 -22         92.53        100.88        40.05 o                         
  -6  -5 -22         35.87         60.36        38.88 o                         
  -3  -5 -22          2.75         31.20        39.75 o                         
  -2  -5 -22         12.30         -3.48        40.57 o                         
  -6  -4 -22         40.83         37.85        38.72 o                         
  -5  -4 -22         25.89         33.35        39.24 o                         
  -4  -4 -22        118.34        148.71        43.33 o                         
  -5  -3 -22          7.89        -37.34        40.46 o                         
  -4  -3 -22         65.64         84.00        41.13 o                         
  -3  -3 -22         60.12         69.77        42.61 o                         
  -2  -3 -22         20.06         13.61        42.30 o                         
  -1  -3 -22         39.28         24.50        55.55 o                         
  -5  -2 -22         19.05         64.20        41.28 o                         
  -4  -2 -22         40.31         44.81        42.51 o                         
  -3  -2 -22         58.30        -16.16        42.25 o                         
  -2  -2 -22         28.43         85.73        43.38 o                         
  -1  -2 -22         25.83          1.28        43.89 o                         
  -3  -1 -22          6.51        -24.76        42.15 o                         
  -2  -1 -22         44.77         17.70        43.74 o                         
  -5  -8 -21         46.20         31.56        35.40 o                         
  -7  -7 -21         33.16         23.58        36.22 o                         
  -6  -7 -21         11.89        -36.01        36.01 o                         
  -5  -7 -21         88.14         22.05        37.60 o                         
  -4  -7 -21        107.60         94.64        38.42 o                         
  -3  -7 -21        111.45        191.42        42.46 o                         
  -2  -7 -21        124.05         75.98        31.25 o                         
  -5  -6 -21          5.16         -5.47        37.60 o                         
  -4  -6 -21        104.96         99.34        39.95 o                         
  -3  -6 -21         33.84         45.58        39.29 o                         
  -2  -6 -21         22.87        -20.63        31.70 o                         
  -1  -6 -21        188.60         90.66        37.04 o                         
  -7  -5 -21         45.80         55.20        38.01 o                         
  -6  -5 -21         16.33        -35.65        38.57 o                         
  -3  -5 -21         69.26         40.51        40.97 o                         
  -2  -5 -21         53.69         57.04        41.64 o                         
  -1  -5 -21         19.64         -0.41        44.71 o                         
   0  -5 -21          7.86         -9.21        39.39 o                         
  -7  -4 -21         50.87          7.62        36.68 o                         
  -6  -4 -21         26.40        -13.56        39.03 o                         
  -5  -4 -21         43.61         49.57        39.80 o                         
  -4  -4 -21        301.83        329.33        52.48 o                         
  -1  -4 -21         64.24         40.10        41.95 o                         
   0  -4 -21         77.49        105.17        43.79 o                         
  -7  -3 -21         49.20         47.34        27.60 o                         
  -6  -3 -21         38.64         13.66        39.90 o                         
  -5  -3 -21         17.71         18.77        39.85 o                         
  -4  -3 -21          0.42         -9.57        40.41 o                         
  -3  -3 -21         25.40         73.20        41.28 o                         
   0  -3 -21         13.57         11.52        34.01 o                         
   1  -3 -21         68.77         45.74        33.70 o                         
  -7  -2 -21         52.34        109.79        55.50 o                         
  -6  -2 -21         26.59         59.60        29.55 o                         
  -5  -2 -21         84.62         42.67        29.72 o                         
  -4  -2 -21          3.47        -33.86        41.13 o                         
  -3  -2 -21        340.83        237.71        48.80 o                         
  -2  -2 -21         75.18         61.03        43.02 o                         
  -1  -2 -21         31.12         93.87        45.78 o                         
   0  -2 -21         14.02         17.65        55.81 o                         
   1  -2 -21         14.54         39.13        55.60 o                         
  -6  -1 -21         25.28         11.44        29.34 o                         
  -5  -1 -21         11.28        -12.14        29.39 o                         
  -4  -1 -21         19.66          1.03        30.49 o                         
  -3  -1 -21         77.93         43.69        37.65 o                         
  -2  -1 -21         25.65         53.97        44.15 o                         
  -1  -1 -21          4.39        -36.63        43.84 o                         
   0  -1 -21         18.47         20.15        34.44 o                         
   1  -1 -21         16.35         18.36        44.25 o                         
  -5   0 -21        204.35        115.86        47.98 o                         
  -4   0 -21          1.20         12.85        30.98 o                         
  -3   0 -21         28.06         21.20        32.89 o                         
  -2   0 -21         68.31         16.24        32.58 o                         
  -1   0 -21          2.97         25.69        32.71 o                         
   0   0 -21         11.38          0.31        34.13 o                         
  -4   1 -21         21.82         22.92        48.34 o                         
  -3   1 -21         19.52        -12.64        49.26 o                         
  -2   1 -21          0.39        -20.70        32.62 o                         
  -1   1 -21         41.48         17.93        33.11 o                         
  -6  -9 -20         56.73         49.82        33.81 o                         
  -7  -8 -20        109.64         60.57        35.30 o                         
  -5  -8 -20         85.63         52.54        37.09 o                         
  -4  -8 -20        100.48         72.38        36.42 o                         
  -3  -8 -20         35.85         32.43        34.99 o                         
  -2  -8 -20          4.88        -26.96        54.43 o                         
  -1  -8 -20          8.31         -7.78        54.84 o                         
  -7  -7 -20         41.70         13.35        34.89 o                         
  -6  -7 -20         91.43         57.70        37.04 o                         
  -3  -7 -20         29.86         32.33        36.32 o                         
  -2  -7 -20         31.73         41.42        30.40 o                         
  -1  -7 -20        157.70        142.15        32.47 o                         
   0  -7 -20         73.64         11.74        37.68 o                         
  -8  -6 -20         37.96         -1.02        34.73 o                         
  -5  -6 -20          6.58        -20.31        36.42 o                         
  -4  -6 -20          1.54          3.22        37.04 o                         
  -3  -6 -20         15.76         43.38        36.37 o                         
  -2  -6 -20        386.84        290.91        50.08 o                         
  -1  -6 -20         70.41         60.04        32.46 o                         
   0  -6 -20         32.09         -0.36        26.75 o                         
   1  -6 -20         10.91         21.96        38.17 o                         
  -9  -5 -20          8.77         20.05        35.96 o                         
  -8  -5 -20         11.11         40.21        36.68 o                         
  -7  -5 -20         13.35        -37.09        37.09 o                         
  -6  -5 -20         25.83         31.51        37.44 o                         
  -3  -5 -20         61.34         39.24        38.37 o                         
  -2  -5 -20        100.20         34.12        39.70 o                         
  -1  -5 -20        346.36        181.14        46.40 o                         
   0  -5 -20          4.99        -12.28        32.28 o                         
   1  -5 -20         71.69         75.64        32.93 o                         
  -8  -4 -20         98.27         72.64        37.34 o                         
  -7  -4 -20         24.34         44.71        37.34 o                         
  -6  -4 -20        218.59        173.62        42.41 o                         
  -5  -4 -20         13.66        -10.13        37.60 o                         
  -4  -4 -20        103.63         89.83        40.31 o                         
  -1  -4 -20        309.90        186.76        47.93 o                         
   0  -4 -20         17.55         53.10        41.03 o                         
   1  -4 -20        108.42         19.34        35.25 o                         
   2  -4 -20         13.95          1.56        23.85 o                         
  -8  -3 -20         16.54         12.03        27.77 o                         
  -7  -3 -20         65.40         61.22        42.15 o                         
  -6  -3 -20         86.92         99.45        28.80 o                         
  -5  -3 -20         31.05        100.11        40.05 o                         
  -4  -3 -20         37.17         39.24        38.93 o                         
  -3  -3 -20        227.06        280.27        48.55 o                         
   0  -3 -20          3.70         25.12        33.36 o                         
   1  -3 -20        209.59        216.43        31.78 o                         
   2  -3 -20         49.13         47.83        28.87 o                         
  -8  -2 -20         47.45         96.27        41.54 o                         
  -7  -2 -20         81.61         60.14        29.26 o                         
  -6  -2 -20        118.02        137.19        30.69 o                         
  -5  -2 -20        204.05        151.07        31.31 o                         
  -4  -2 -20        213.33        299.58        34.94 o                         
  -3  -2 -20         11.30         -2.40        40.46 o                         
  -2  -2 -20         54.53         64.35        42.36 o                         
  -1  -2 -20         46.52         34.17        42.05 o                         
   1  -2 -20          1.23         48.60        56.93 o                         
   2  -2 -20         69.50         44.05        29.25 o                         
  -8  -1 -20        151.43        133.72        45.83 o                         
  -7  -1 -20        164.54        142.94        29.43 o                         
  -6  -1 -20        138.34        179.80        33.51 o                         
  -5  -1 -20        123.66        105.39        49.88 o                         
  -4  -1 -20          7.56          0.49        30.09 o                         
  -3  -1 -20        575.01        576.58        47.73 o                         
  -2  -1 -20         74.05         13.50        38.39 o                         
  -1  -1 -20          3.88         19.44        43.33 o                         
   0  -1 -20         70.48         31.72        44.91 o                         
   1  -1 -20          8.34         53.70        35.95 o                         
   2  -1 -20          8.74         57.09        38.86 o                         
  -7   0 -20         49.54         46.12        28.15 o                         
  -6   0 -20         36.66         83.69        46.86 o                         
  -5   0 -20         51.55         71.77        46.75 o                         
  -4   0 -20         45.90          0.40        29.96 o                         
  -3   0 -20        103.86         96.94        32.23 o                         
  -2   0 -20         14.69        -32.31        32.31 o                         
  -1   0 -20         28.23         53.28        35.32 o                         
   0   0 -20        387.79        383.39        64.35 o                         
   1   0 -20          3.09         29.92        35.43 o                         
   2   0 -20          5.37        -35.11        35.11 o                         
  -5   1 -20        430.11        528.78        65.07 o                         
  -4   1 -20         21.04         31.77        47.83 o                         
  -3   1 -20         19.33          5.04        31.66 o                         
  -2   1 -20         10.38        -47.88        53.30 o                         
  -1   1 -20         17.19         71.02        33.83 o                         
   0   1 -20         28.36          3.33        33.64 o                         
   1   1 -20          4.11        -15.49        34.24 o                         
   2   1 -20         41.94         51.82        47.83 o                         
  -3   2 -20         28.94         54.58        50.64 o                         
  -2   2 -20         75.79         51.05        51.97 o                         
  -1   2 -20         62.73        100.66        34.38 o                         
   0   2 -20         14.40          4.55        34.04 o                         
   1   2 -20        116.16         80.59        35.28 o                         
  -1   3 -20         84.93        223.44        56.07 o                         
  -8  -9 -19          3.40        -22.41        33.10 o                         
  -7  -9 -19        194.52        167.84        39.13 o                         
  -6  -9 -19        421.43        357.93        49.01 o                         
  -5  -9 -19        470.85        414.86        59.08 o                         
  -1  -9 -19         63.70         85.07        51.31 o                         
  -9  -8 -19         99.11         54.27        35.40 o                         
  -8  -8 -19         19.20          5.88        33.61 o                         
  -7  -8 -19        132.85        108.34        37.80 o                         
  -6  -8 -19          5.15        -15.60        34.22 o                         
  -5  -8 -19        796.33        636.05        75.91 o                         
  -4  -8 -19        102.56         63.48        36.01 o                         
  -3  -8 -19         27.75         41.23        32.69 o                         
  -2  -8 -19         79.55         32.89        54.17 o                         
  -1  -8 -19         43.30         30.98        38.15 o                         
   0  -8 -19        113.24        108.66        38.62 o                         
   1  -8 -19         62.19         45.12        51.36 o                         
  -7  -7 -19         30.88         60.52        35.55 o                         
  -6  -7 -19         12.32         34.58        36.06 o                         
  -5  -7 -19        136.79         45.12        36.52 o                         
  -4  -7 -19         54.87         32.23        35.50 o                         
  -3  -7 -19         71.78         28.29        35.09 o                         
  -2  -7 -19         93.94         40.51        35.86 o                         
  -1  -7 -19          7.21          9.90        25.28 o                         
   0  -7 -19          4.58         29.93        38.61 o                         
   1  -7 -19         30.84        -28.71        38.27 o                         
  -9  -6 -19          9.88         19.54        35.30 o                         
  -8  -6 -19         28.51         68.85        36.58 o                         
  -5  -6 -19        248.13        168.09        42.25 o                         
  -4  -6 -19         21.08         -2.10        35.96 o                         
  -3  -6 -19        189.36        118.17        39.80 o                         
  -2  -6 -19        170.46        159.75        40.82 o                         
  -1  -6 -19        484.60        313.38        43.76 o                         
   0  -6 -19        135.11        108.12        27.59 o                         
   1  -6 -19         88.54         50.64        27.26 o                         
   2  -6 -19         14.19         21.01        38.46 o                         
  -9  -5 -19         13.80         52.54        36.42 o                         
  -8  -5 -19         26.92         67.22        36.63 o                         
  -7  -5 -19         21.07         40.36        36.37 o                         
  -6  -5 -19        136.58         99.49        38.21 o                         
  -3  -5 -19         42.40         55.35        38.26 o                         
  -2  -5 -19        127.89        147.48        42.00 o                         
  -1  -5 -19         22.63         -1.13        37.24 o                         
   0  -5 -19         55.07         17.25        27.19 o                         
   1  -5 -19         10.13        -15.82        31.42 o                         
   2  -5 -19         75.55         15.49        23.93 o                         
   3  -5 -19         55.81         81.23        52.79 o                         
  -9  -4 -19         35.54         52.00        26.69 o                         
  -8  -4 -19         74.87        112.48        27.78 o                         
  -7  -4 -19         19.26         -3.35        26.50 o                         
  -6  -4 -19         73.28         61.74        36.93 o                         
  -5  -4 -19        328.72        391.99        51.61 o                         
  -2  -4 -19        129.09        123.49        42.97 o                         
  -1  -4 -19          1.16        -17.14        39.08 o                         
   0  -4 -19         39.34          6.81        31.80 o                         
   1  -4 -19         79.24         30.39        32.68 o                         
   2  -4 -19        174.53        246.80        37.85 o                         
   3  -4 -19         70.49         74.93        24.70 o                         
  -9  -3 -19          4.60         -8.31        26.65 o                         
  -8  -3 -19        269.11        248.80        31.82 o                         
  -7  -3 -19        114.24        108.42        28.73 o                         
  -6  -3 -19        112.60         89.67        27.92 o                         
  -5  -3 -19          3.21         17.89        55.89 o                         
  -4  -3 -19        214.78        203.80        44.15 o                         
  -3  -3 -19        248.30        206.97        42.15 o                         
   0  -3 -19         29.86         -1.23        41.08 o                         
   1  -3 -19         20.20        -17.02        28.46 o                         
   2  -3 -19        238.13        235.89        37.55 o                         
   3  -3 -19         30.19          1.29        22.87 o                         
  -9  -2 -19         68.51        113.10        44.09 o                         
  -8  -2 -19         27.68         25.46        27.73 o                         
  -7  -2 -19         33.46         13.61        27.96 o                         
  -6  -2 -19        150.95        118.16        30.04 o                         
  -5  -2 -19        606.38        512.29        43.93 o                         
  -4  -2 -19        281.12        269.57        52.20 o                         
  -3  -2 -19        290.39        240.48        33.26 o                         
  -2  -2 -19         17.60         57.40        40.31 o                         
  -1  -2 -19        211.69        140.52        44.66 o                         
   1  -2 -19         92.12        108.78        39.63 o                         
   2  -2 -19         99.20         74.60        30.01 o                         
   3  -2 -19          7.69        -29.59        29.59 o                         
  -9  -1 -19        162.48        125.89        44.81 o                         
  -8  -1 -19         79.28         32.07        43.94 o                         
  -7  -1 -19        130.22        164.46        45.78 o                         
  -6  -1 -19         83.40         86.29        30.01 o                         
  -5  -1 -19         37.76         23.49        29.67 o                         
  -4  -1 -19         20.17         -4.86        29.13 o                         
  -3  -1 -19        867.92        779.15        59.65 o                         
  -2  -1 -19        888.17       1016.79        76.53 o                         
  -1  -1 -19         17.19         -1.68        40.39 o                         
   0  -1 -19        190.44        218.94        48.90 o                         
   1  -1 -19         27.20         44.00        34.99 o                         
   2  -1 -19         16.71         27.02        39.14 o                         
   3  -1 -19         23.52         10.15        39.26 o                         
  -8   0 -19        411.68        393.68        56.27 o                         
  -7   0 -19        319.05        261.31        49.11 o                         
  -6   0 -19        227.24        194.01        31.83 o                         
  -5   0 -19       1282.94       1194.60        97.09 o                         
  -4   0 -19        197.14        209.62        50.69 o                         
  -3   0 -19        123.75         87.97        35.27 o                         
  -2   0 -19        284.13        279.71        37.63 o                         
  -1   0 -19         26.53         -7.73        32.27 o                         
   0   0 -19         70.36         33.76        32.80 o                         
   1   0 -19          7.22         13.42        28.00 o                         
   2   0 -19         17.31          6.00        29.62 o                         
   3   0 -19          2.71         46.43        39.17 o                         
  -7   1 -19         13.19         74.84        38.42 o                         
  -6   1 -19         16.15          3.84        36.88 o                         
  -4   1 -19        134.31        128.19        48.90 o                         
  -3   1 -19        104.61        111.87        38.57 o                         
  -2   1 -19        260.17        196.10        45.71 o                         
  -1   1 -19         76.83         64.72        33.18 o                         
   0   1 -19        466.08        517.18        53.46 o                         
   1   1 -19         14.67         29.58        33.98 o                         
   2   1 -19         35.04         49.11        39.49 o                         
   3   1 -19          8.05          6.65        56.47 o                         
  -7   2 -19          0.37         12.79        45.37 o                         
  -6   2 -19         23.52         21.59        38.77 o                         
  -5   2 -19        149.00        193.52        41.95 o                         
  -2   2 -19         11.67        -49.52        50.85 o                         
  -1   2 -19         22.65         -0.13        33.51 o                         
   0   2 -19          3.31        -12.38        34.06 o                         
   1   2 -19         35.09         23.30        34.90 o                         
   2   2 -19          2.46         34.98        35.40 o                         
  -5   3 -19          1.05        -16.47        30.33 o                         
   0   3 -19        128.48        213.26        57.86 o                         
   1   3 -19        156.38        102.58        51.10 o                         
   2   3 -19         32.85         46.91        52.64 o                         
  -4   4 -19         16.26         65.27        52.02 o                         
  -3   4 -19        280.17        368.46        58.98 o                         
  -5 -11 -18         43.53         44.09        36.58 o                         
  -4 -11 -18         88.03         58.67        37.09 o                         
  -7 -10 -18         68.40         30.23        31.56 o                         
  -5 -10 -18          7.58        -37.75        37.75 o                         
  -4 -10 -18        148.38        183.80        43.94 o                         
  -2 -10 -18        125.31        106.71        53.20 o                         
  -1 -10 -18          7.83         73.46        52.48 o                         
  -9  -9 -18          4.72         25.17        32.99 o                         
  -8  -9 -18         74.04         28.03        33.97 o                         
  -7  -9 -18        109.21        129.83        36.27 o                         
  -6  -9 -18        123.52        159.09        36.47 o                         
  -5  -9 -18          4.83         17.85        31.56 o                         
  -4  -9 -18          2.78         -5.01        36.83 o                         
  -2  -9 -18         42.29         40.16        51.41 o                         
  -1  -9 -18         28.49        -35.50        51.77 o                         
   0  -9 -18         10.57         20.82        51.82 o                         
   1  -9 -18          4.21        -19.23        49.93 o                         
  -9  -8 -18         59.10         51.21        34.07 o                         
  -8  -8 -18         10.92         43.48        34.63 o                         
  -7  -8 -18         65.29         12.74        34.48 o                         
  -6  -8 -18         57.04         63.12        34.94 o                         
  -5  -8 -18         93.42         53.05        34.07 o                         
  -3  -8 -18         54.52         56.99        34.12 o                         
  -2  -8 -18         60.98         53.25        52.38 o                         
  -1  -8 -18         15.49          0.98        38.06 o                         
   0  -8 -18         19.50         11.84        38.01 o                         
   1  -8 -18        196.80        204.67        40.23 o                         
   2  -8 -18          7.11         32.43        49.77 o                         
 -10  -7 -18         44.49         82.20        35.45 o                         
  -7  -7 -18         16.99          7.98        34.53 o                         
  -6  -7 -18         73.23         64.30        35.60 o                         
  -5  -7 -18         22.92          4.81        33.25 o                         
  -4  -7 -18        151.22         92.79        35.45 o                         
  -3  -7 -18         19.69          4.76        33.61 o                         
  -2  -7 -18         80.89         72.28        34.32 o                         
  -1  -7 -18        126.26        110.30        26.33 o                         
   0  -7 -18         32.89         29.41        38.45 o                         
   1  -7 -18         41.93         17.73        38.49 o                         
   2  -7 -18         21.95         34.99        38.39 o                         
 -10  -6 -18         85.97         56.93        35.19 o                         
  -9  -6 -18          5.57         58.78        35.50 o                         
  -8  -6 -18        194.04        194.54        41.13 o                         
  -5  -6 -18         30.32         34.43        34.48 o                         
  -3  -6 -18         19.74         16.57        34.48 o                         
  -2  -6 -18        202.94        157.20        39.85 o                         
  -1  -6 -18         45.86         27.59        29.17 o                         
   0  -6 -18        487.60        503.37        54.83 o                         
   1  -6 -18         23.04          7.70        26.41 o                         
   2  -6 -18         60.75         69.54        39.62 o                         
   3  -6 -18         25.01        -21.04        38.50 o                         
 -10  -5 -18         20.76         -3.04        24.98 o                         
  -9  -5 -18        179.17        150.86        27.85 o                         
  -8  -5 -18        313.20        311.48        45.27 o                         
  -7  -5 -18        131.49        121.24        38.11 o                         
  -6  -5 -18        125.44        130.19        39.03 o                         
  -3  -5 -18        222.29        203.59        43.63 o                         
  -1  -5 -18        168.53         51.97        37.70 o                         
   0  -5 -18         31.02         56.63        26.76 o                         
   1  -5 -18         37.39         38.15        27.31 o                         
   2  -5 -18         17.92         10.74        23.60 o                         
   3  -5 -18         43.66         43.33        30.03 o                         
 -10  -4 -18         26.75         57.87        26.48 o                         
  -9  -4 -18         13.77         -0.28        26.46 o                         
  -8  -4 -18         20.15         23.41        26.07 o                         
  -7  -4 -18         92.56         78.22        26.48 o                         
  -6  -4 -18         93.31         98.68        29.18 o                         
  -5  -4 -18         62.59         64.20        35.91 o                         
  -2  -4 -18         25.05         45.48        37.34 o                         
  -1  -4 -18        553.47        370.92        59.39 o                         
   0  -4 -18         80.87         42.97        31.73 o                         
   1  -4 -18         34.37         34.73        32.02 o                         
   2  -4 -18        197.98        163.75        34.72 o                         
   3  -4 -18         19.88         -9.77        24.35 o                         
   4  -4 -18         35.63         56.98        30.49 o                         
 -10  -3 -18          9.27         27.16        25.82 o                         
  -9  -3 -18        229.34        187.24        41.82 o                         
  -8  -3 -18        208.47        191.71        32.38 o                         
  -7  -3 -18         37.02         28.62        27.17 o                         
  -6  -3 -18         21.53         36.28        26.72 o                         
  -5  -3 -18         49.63         -0.78        25.61 o                         
  -4  -3 -18         57.71         33.28        26.11 o                         
  -3  -3 -18        261.77        282.17        43.74 o                         
   0  -3 -18        163.36        100.77        33.00 o                         
   1  -3 -18         44.02         57.83        27.96 o                         
   2  -3 -18        177.83        133.51        30.39 o                         
   3  -3 -18        104.64        105.18        29.84 o                         
   4  -3 -18         96.45        128.48        28.67 o                         
 -10  -2 -18         46.47         72.64        43.43 o                         
  -9  -2 -18         72.90        128.70        44.50 o                         
  -8  -2 -18         15.72         46.72        35.42 o                         
  -7  -2 -18          5.07         -1.90        26.80 o                         
  -6  -2 -18         35.86         93.38        32.38 o                         
  -5  -2 -18        226.70        212.34        31.38 o                         
  -4  -2 -18        232.35        249.33        31.64 o                         
  -3  -2 -18        192.80        202.25        29.98 o                         
  -2  -2 -18        114.53        104.42        45.76 o                         
  -1  -2 -18         45.68         40.36        39.18 o                         
   1  -2 -18         31.21        117.69        49.41 o                         
   2  -2 -18        550.61        442.23        38.78 o                         
   3  -2 -18         13.16         10.61        29.72 o                         
   4  -2 -18         26.93         22.82        30.82 o                         
  -8  -1 -18         55.01        129.68        45.99 o                         
  -7  -1 -18         23.54         20.04        27.81 o                         
  -6  -1 -18        309.23        330.88        35.51 o                         
  -5  -1 -18        364.27        311.00        57.29 o                         
  -4  -1 -18         66.62         51.70        28.30 o                         
  -3  -1 -18        472.94        405.01        51.49 o                         
  -2  -1 -18        949.10       1051.79        70.41 o                         
  -1  -1 -18         46.62         12.21        29.49 o                         
   0  -1 -18        607.28        669.13        54.58 o                         
   1  -1 -18        101.61         84.53        34.13 o                         
   2  -1 -18        260.83        424.16        47.74 o                         
   3  -1 -18        117.95         94.54        41.25 o                         
   4  -1 -18        375.04        472.34        50.89 o                         
  -6   0 -18        151.25        245.54        49.47 o                         
  -5   0 -18         15.35         38.12        22.04 o                         
  -4   0 -18        291.38        388.47        75.63 o                         
  -3   0 -18       1125.94       1160.85        76.52 o                         
  -2   0 -18        269.46        247.30        36.70 o                         
  -1   0 -18        182.90        190.68        39.95 o                         
   0   0 -18       1664.27       1532.54       107.65 o                         
   1   0 -18        229.85        159.45        35.09 o                         
   2   0 -18        137.89        127.78        30.87 o                         
   3   0 -18          0.98         -0.88        39.96 o                         
   4   0 -18          4.60          2.83        39.09 o                         
  -8   1 -18         71.26         96.07        40.77 o                         
  -7   1 -18         43.23         82.26        40.77 o                         
  -6   1 -18         20.67         52.79        38.62 o                         
  -5   1 -18        332.16        363.50        51.26 o                         
  -4   1 -18        240.57        284.83        51.92 o                         
  -3   1 -18         69.42        103.46        31.05 o                         
  -2   1 -18        210.58        140.04        33.43 o                         
  -1   1 -18          5.25         38.52        57.60 o                         
   0   1 -18        540.48        376.73        42.46 o                         
   1   1 -18         31.04         20.33        33.05 o                         
   2   1 -18         23.50         33.19        28.80 o                         
   3   1 -18         52.47         45.39        29.98 o                         
   4   1 -18          3.83         -4.91        57.70 o                         
  -8   2 -18         24.87         16.88        30.06 o                         
  -7   2 -18          8.73          0.29        29.78 o                         
  -6   2 -18         91.24         69.16        40.16 o                         
  -5   2 -18        231.44        218.53        43.69 o                         
  -4   2 -18         47.05         39.90        35.91 o                         
  -2   2 -18        979.73        889.41       128.55 o                         
  -1   2 -18        109.91         32.87        32.78 o                         
   0   2 -18        420.99        386.62        60.77 o                         
   1   2 -18         81.91         65.23        35.02 o                         
   2   2 -18         47.20         21.71        35.26 o                         
   3   2 -18         15.72          9.70        39.23 o                         
   4   2 -18         41.35         59.05        70.90 o                         
  -7   3 -18         12.58        -16.89        53.30 o                         
  -6   3 -18         86.19        151.22        35.17 o                         
  -5   3 -18         85.91        133.99        34.17 o                         
  -4   3 -18         40.47         38.88        36.37 o                         
   0   3 -18         80.75         71.34        34.53 o                         
   1   3 -18         14.72         36.81        34.60 o                         
   2   3 -18         10.90         46.96        53.61 o                         
   3   3 -18         24.10        -30.44        39.39 o                         
  -5   4 -18         52.76         65.96        51.08 o                         
  -4   4 -18         47.74         72.95        31.62 o                         
  -3   4 -18         42.45         30.49        51.82 o                         
  -2   4 -18        233.05        223.70        59.34 o                         
   2   4 -18         59.18         31.26        55.71 o                         
  -4   5 -18          5.97         52.84        51.92 o                         
  -3   5 -18         76.95         68.50        53.97 o                         
  -2   5 -18         47.15         57.34        54.74 o                         
  -1   5 -18         40.23         62.92        53.76 o                         
   0   5 -18         16.53         15.65        54.84 o                         
  -6 -11 -17         92.02         72.08        36.63 o                         
  -5 -11 -17         82.19         80.01        37.85 o                         
  -4 -11 -17        122.72         77.19        39.24 o                         
  -3 -11 -17          8.16        -23.40        30.04 o                         
  -2 -11 -17         28.56         69.72        52.43 o                         
  -1 -11 -17         14.23        -37.34        51.05 o                         
  -8 -10 -17        170.64        164.36        37.14 o                         
  -7 -10 -17         31.31         12.12        30.90 o                         
  -6 -10 -17        297.52        294.60        47.57 o                         
  -5 -10 -17         57.09         64.20        36.73 o                         
  -4 -10 -17        138.42         75.71        38.77 o                         
  -3 -10 -17         20.83        -13.61        38.11 o                         
  -2 -10 -17        111.87         56.01        53.25 o                         
  -1 -10 -17        155.50        153.16        58.37 o                         
   0 -10 -17         62.08         61.08        52.64 o                         
  -9  -9 -17         60.95         25.68        32.43 o                         
  -8  -9 -17         64.10         25.99        33.10 o                         
  -7  -9 -17         99.47         76.37        33.51 o                         
  -6  -9 -17        454.82        331.94        47.88 o                         
  -5  -9 -17         40.91         64.94        23.59 o                         
  -4  -9 -17          8.33         -5.17        23.31 o                         
  -3  -9 -17        104.02         31.87        38.57 o                         
  -2  -9 -17         12.86        -30.23        53.15 o                         
  -1  -9 -17         71.18         93.71        54.22 o                         
   0  -9 -17         21.44         62.92        53.41 o                         
   1  -9 -17          1.82          2.76        51.51 o                         
   2  -9 -17          3.04        -39.90        49.67 o                         
  -9  -8 -17        330.21        219.55        42.56 o                         
  -8  -8 -17         24.61          3.89        33.45 o                         
  -7  -8 -17         46.12         31.00        33.56 o                         
  -6  -8 -17        149.52        111.41        35.65 o                         
  -5  -8 -17        152.08        173.00        38.52 o                         
  -4  -8 -17         54.42         42.05        23.96 o                         
  -3  -8 -17         29.73         -4.22        24.25 o                         
  -2  -8 -17         26.54         57.40        37.50 o                         
  -1  -8 -17          0.45        -37.35        37.71 o                         
   0  -8 -17         27.70         -5.01        38.00 o                         
   1  -8 -17        133.59        131.11        39.85 o                         
   2  -8 -17         40.06         39.77        44.07 o                         
 -10  -7 -17         27.73         60.92        33.61 o                         
  -7  -7 -17         12.76        -17.29        33.71 o                         
  -6  -7 -17         77.46         87.12        35.81 o                         
  -5  -7 -17         28.22         47.62        32.64 o                         
  -4  -7 -17         19.75         24.81        32.02 o                         
  -3  -7 -17         45.15         21.18        32.69 o                         
  -2  -7 -17         84.03         55.49        28.29 o                         
  -1  -7 -17        136.71         93.44        25.42 o                         
   0  -7 -17         21.88         38.44        38.33 o                         
   1  -7 -17         25.35         41.84        38.61 o                         
   2  -7 -17         66.14        115.55        39.72 o                         
   3  -7 -17         61.75         34.84        57.80 o                         
 -11  -6 -17         64.92        114.28        34.84 o                         
 -10  -6 -17         49.81        -27.47        35.40 o                         
  -9  -6 -17         17.02         -7.98        34.32 o                         
  -8  -6 -17        190.47        200.06        40.46 o                         
  -3  -6 -17        461.25        446.53        55.45 o                         
  -2  -6 -17        131.58         85.73        35.09 o                         
  -1  -6 -17         51.47         71.56        46.96 o                         
   0  -6 -17          8.56          8.47        25.05 o                         
   1  -6 -17         61.04         10.28        26.32 o                         
   2  -6 -17        235.40        214.65        42.26 o                         
   3  -6 -17          6.95          1.55        76.14 o                         
   4  -6 -17          6.01        -31.66        57.50 o                         
 -11  -5 -17        115.04         93.00        35.30 o                         
 -10  -5 -17         36.71         35.69        25.61 o                         
  -9  -5 -17         67.03        121.10        26.42 o                         
  -8  -5 -17         35.80         67.08        28.52 o                         
  -7  -5 -17        298.11        322.94        43.58 o                         
  -4  -5 -17        214.42        119.04        36.47 o                         
  -3  -5 -17         55.13         19.13        32.28 o                         
  -2  -5 -17         33.68        -16.68        33.10 o                         
  -1  -5 -17         47.05         50.94        28.24 o                         
   0  -5 -17        486.66        392.79        88.83 o                         
   1  -5 -17         35.33         49.95        30.66 o                         
   2  -5 -17        230.59        182.84        29.58 o                         
   3  -5 -17         61.62         36.46        30.79 o                         
   4  -5 -17         13.56         -8.24        36.47 o                         
 -11  -4 -17         48.64         50.12        25.79 o                         
 -10  -4 -17         42.72         49.93        25.83 o                         
  -9  -4 -17          4.11         -1.61        26.07 o                         
  -8  -4 -17         21.03         46.32        26.10 o                         
  -7  -4 -17         19.66         45.47        25.22 o                         
  -6  -4 -17        123.03        149.77        26.75 o                         
  -5  -4 -17         27.25         40.31        34.73 o                         
  -2  -4 -17        132.28        153.57        39.24 o                         
  -1  -4 -17         88.40         95.66        36.58 o                         
   0  -4 -17        138.74         94.67        30.91 o                         
   1  -4 -17        116.74        103.41        36.93 o                         
   2  -4 -17        115.17         74.39        51.54 o                         
   3  -4 -17        202.04        185.04        27.50 o                         
   4  -4 -17         36.23         11.74        30.71 o                         
   5  -4 -17          4.78         15.38        30.43 o                         
 -10  -3 -17         18.06         25.63        26.52 o                         
  -9  -3 -17         50.65         58.20        26.76 o                         
  -8  -3 -17         25.31         35.09        34.15 o                         
  -7  -3 -17        195.03        168.25        28.60 o                         
  -6  -3 -17         94.34         96.10        26.45 o                         
  -5  -3 -17          6.55          4.56        47.62 o                         
  -4  -3 -17         15.85         25.60        24.36 o                         
  -3  -3 -17         92.62         65.27        34.12 o                         
   0  -3 -17         26.27         35.70        30.02 o                         
   1  -3 -17         29.68          6.04        31.75 o                         
   2  -3 -17        220.99        273.49        32.72 o                         
   3  -3 -17         69.86         87.59        29.48 o                         
   4  -3 -17         49.71         32.17        27.73 o                         
   5  -3 -17         31.53         16.55        31.37 o                         
 -10  -2 -17         25.16         40.21        43.07 o                         
  -9  -2 -17         62.81         72.71        27.31 o                         
  -8  -2 -17        215.03        213.50        46.91 o                         
  -7  -2 -17         31.50         49.54        26.87 o                         
  -6  -2 -17        144.60        189.27        39.95 o                         
  -5  -2 -17        149.64        138.84        27.66 o                         
  -4  -2 -17        388.76        389.98        34.76 o                         
  -3  -2 -17        668.22        611.41        46.66 o                         
  -2  -2 -17        111.35         92.87        34.78 o                         
  -1  -2 -17        620.90        594.16        63.74 o                         
   0  -2 -17        508.64        595.79        70.59 o                         
   1  -2 -17        152.29        122.62        53.30 o                         
   2  -2 -17        225.44        218.80        39.24 o                         
   3  -2 -17         13.88         47.46        29.39 o                         
   4  -2 -17         18.46         38.35        39.65 o                         
   5  -2 -17         25.93         47.66        67.68 o                         
  -7  -1 -17         96.99        146.56        65.07 o                         
  -6  -1 -17         89.74         81.90        27.73 o                         
  -5  -1 -17        957.02        899.17        76.09 o                         
  -4  -1 -17         60.92         38.79        26.31 o                         
  -3  -1 -17         32.91          6.29        26.48 o                         
  -2  -1 -17        471.70        455.83        40.17 o                         
  -1  -1 -17        120.21         79.80        29.39 o                         
   0  -1 -17        441.90        549.62        48.98 o                         
   1  -1 -17        189.94        197.18        36.44 o                         
   2  -1 -17        133.34        118.35        40.01 o                         
   3  -1 -17         76.59         69.96        39.52 o                         
   4  -1 -17         65.83        119.61        52.38 o                         
   5  -1 -17          5.82         14.01        39.57 o                         
 -10   0 -17        312.62        465.86        54.79 o                         
  -5   0 -17        674.94        921.49        99.52 o                         
  -4   0 -17        383.04        350.67        36.87 o                         
  -3   0 -17         53.40         57.31        27.77 o                         
  -2   0 -17        218.54        232.57        33.17 o                         
  -1   0 -17         83.06         94.16        29.71 o                         
   0   0 -17        858.69        883.24        67.57 o                         
   1   0 -17        249.10        205.08        30.17 o                         
   2   0 -17         17.79         54.22        25.02 o                         
   3   0 -17         30.06         48.65        40.26 o                         
   4   0 -17         34.08        104.33        40.84 o                         
   5   0 -17        282.35        204.68        35.80 o                         
  -9   1 -17        267.68        411.43        56.07 o                         
  -8   1 -17         32.39         80.55        30.50 o                         
  -7   1 -17        149.28        178.78        43.58 o                         
  -6   1 -17         11.62         21.43        38.16 o                         
  -5   1 -17        128.18        148.76        39.64 o                         
  -4   1 -17        167.26        121.42        27.18 o                         
  -3   1 -17          1.50         28.26        28.28 o                         
  -2   1 -17        331.67        284.82        38.14 o                         
  -1   1 -17         28.01         59.70        30.66 o                         
   0   1 -17        720.02        797.79        63.57 o                         
   1   1 -17        242.05        239.27        36.50 o                         
   2   1 -17        274.19        345.56        30.70 o                         
   3   1 -17        551.68        557.28        48.14 o                         
   4   1 -17         30.77         -9.74        38.00 o                         
   5   1 -17         35.14         24.43        31.51 o                         
  -8   2 -17          8.78         -3.10        42.41 o                         
  -7   2 -17          3.67          5.85        30.28 o                         
  -6   2 -17         92.42         47.41        30.28 o                         
  -5   2 -17         74.05         65.07        38.31 o                         
  -4   2 -17         23.34        -21.69        35.40 o                         
  -2   2 -17         79.50         88.50        41.08 o                         
  -1   2 -17         60.13        102.89        32.91 o                         
   0   2 -17        287.63        281.61        38.39 o                         
   1   2 -17        146.59        169.33        36.26 o                         
   2   2 -17         33.94         30.96        29.54 o                         
   3   2 -17         88.14         67.34        30.82 o                         
   4   2 -17         38.50         38.30        39.64 o                         
   5   2 -17        147.10        253.91        41.82 o                         
  -8   3 -17          5.03        -43.33        46.96 o                         
  -7   3 -17         15.27         16.49        45.63 o                         
  -6   3 -17         70.90         44.25        30.60 o                         
  -5   3 -17          2.85         16.46        33.22 o                         
  -4   3 -17         49.08         45.96        30.11 o                         
  -3   3 -17         13.32         -9.05        35.65 o                         
   0   3 -17         42.36         12.58        44.81 o                         
   1   3 -17        268.58        320.99        59.80 o                         
   2   3 -17         29.30         21.99        35.49 o                         
   3   3 -17        146.78        150.32        41.19 o                         
   4   3 -17        169.00        298.90        50.41 o                         
  -7   4 -17          5.32         10.88        31.03 o                         
  -6   4 -17         57.25         32.76        31.22 o                         
  -5   4 -17        142.33        182.36        70.23 o                         
  -4   4 -17         31.30         33.74        37.32 o                         
  -3   4 -17        151.47        233.80        47.50 o                         
  -2   4 -17        112.98        116.38        53.25 o                         
   3   4 -17         31.49         20.89        40.60 o                         
   4   4 -17         31.06         61.18        40.58 o                         
  -5   5 -17         13.29         51.81        32.22 o                         
  -4   5 -17         26.90         56.86        32.78 o                         
  -3   5 -17        103.05         49.71        31.81 o                         
  -2   5 -17        237.38        364.58        62.72 o                         
  -1   5 -17         78.45         16.47        53.66 o                         
   0   5 -17         36.84         94.28        56.07 o                         
  -3   6 -17          2.73         -3.94        42.05 o                         
  -2   6 -17         18.92        -19.39        54.17 o                         
  -1   6 -17         68.76         44.30        55.71 o                         
   0   6 -17         14.32        -13.56        55.09 o                         
   1   6 -17        325.62        384.53        66.14 o                         
   2   6 -17         17.05         -4.55        57.86 o                         
  -6 -12 -16          9.81        -17.24        35.04 o                         
  -5 -12 -16        139.15        132.23        40.36 o                         
  -4 -12 -16         23.54        -19.13        36.73 o                         
  -3 -12 -16         39.35         26.55        29.35 o                         
  -2 -12 -16         27.57         13.10        50.44 o                         
  -7 -11 -16         74.13         28.54        35.19 o                         
  -6 -11 -16          6.08         13.45        35.91 o                         
  -5 -11 -16          9.63         26.86        35.50 o                         
  -4 -11 -16        256.57        306.36        46.14 o                         
  -3 -11 -16         50.06         21.65        30.88 o                         
  -2 -11 -16         54.41         -3.63        52.64 o                         
  -1 -11 -16         82.88         76.27        52.38 o                         
   0 -11 -16          9.18         14.43        51.31 o                         
  -9 -10 -16        108.71         85.12        32.89 o                         
  -8 -10 -16        149.12         92.44        33.66 o                         
  -7 -10 -16          7.92          9.41        29.77 o                         
  -6 -10 -16         48.90         69.11        36.37 o                         
  -5 -10 -16        759.80        696.82        71.77 o                         
  -4 -10 -16        362.67        221.91        46.35 o                         
  -3 -10 -16         85.09         33.37        30.84 o                         
  -2 -10 -16         82.10         39.53        31.25 o                         
  -1 -10 -16         45.43         89.42        53.76 o                         
   0 -10 -16          6.82         -3.79        53.41 o                         
   1 -10 -16         20.90         70.03        51.21 o                         
 -10  -9 -16        316.36        252.60        42.05 o                         
  -9  -9 -16         84.57         79.08        34.07 o                         
  -8  -9 -16         74.51         66.19        33.40 o                         
  -7  -9 -16         72.03          4.45        32.48 o                         
  -6  -9 -16         49.60         17.83        23.43 o                         
  -5  -9 -16        540.04        528.17        40.64 o                         
  -4  -9 -16         16.95         25.38        22.77 o                         
  -3  -9 -16          6.72          2.16        29.94 o                         
  -2  -9 -16         11.73         43.00        30.24 o                         
  -1  -9 -16          6.10         22.51        53.76 o                         
   0  -9 -16        140.69        126.81        55.76 o                         
   1  -9 -16         15.02         -4.71        53.05 o                         
  -9  -8 -16        287.50        231.37        39.39 o                         
  -8  -8 -16        178.41        106.71        36.11 o                         
  -7  -8 -16         79.11         23.33        32.69 o                         
  -6  -8 -16        292.94        284.67        45.17 o                         
  -5  -8 -16         66.48         51.21        24.03 o                         
  -4  -8 -16         77.11         71.64        24.14 o                         
  -3  -8 -16         89.48         39.51        23.57 o                         
  -2  -8 -16         48.80         22.01        30.28 o                         
  -1  -8 -16          6.41         16.60        37.07 o                         
   0  -8 -16          2.58        -24.02        38.94 o                         
   1  -8 -16         36.24         38.59        39.37 o                         
   2  -8 -16         39.42        -15.20        38.97 o                         
   3  -8 -16        110.51        121.59        58.88 o                         
 -11  -7 -16         15.18         20.10        32.02 o                         
 -10  -7 -16         73.01         51.15        33.45 o                         
  -7  -7 -16         89.67         47.32        33.40 o                         
  -6  -7 -16         95.67        118.93        34.73 o                         
  -5  -7 -16          8.23        -17.85        30.44 o                         
  -4  -7 -16         36.52         57.56        23.04 o                         
  -3  -7 -16        444.11        373.99        34.65 o                         
  -2  -7 -16         58.42         44.32        26.14 o                         
  -1  -7 -16         86.77         63.92        24.40 o                         
   0  -7 -16          6.20         13.70        38.19 o                         
   1  -7 -16        232.64        305.53        61.62 o                         
   2  -7 -16         15.88         27.19        39.35 o                         
   3  -7 -16         62.41         39.85        59.65 o                         
 -11  -6 -16        246.19        163.27        40.03 o                         
 -10  -6 -16        180.27        166.94        26.99 o                         
  -9  -6 -16        176.86        134.02        36.52 o                         
  -5  -6 -16        208.63        141.19        36.83 o                         
  -4  -6 -16         60.37         74.99        31.46 o                         
  -3  -6 -16         16.31         13.57        22.13 o                         
  -2  -6 -16         27.13         27.68        25.57 o                         
  -1  -6 -16        118.41         75.59        27.95 o                         
   0  -6 -16         20.72         10.57        24.35 o                         
   1  -6 -16         61.57         67.01        25.76 o                         
   2  -6 -16         44.55         55.46        39.14 o                         
   3  -6 -16         30.86          5.47        59.08 o                         
   4  -6 -16        151.18        174.08        61.79 o                         
   5  -6 -16         20.39        -21.46        37.07 o                         
 -11  -5 -16        619.40        672.06        46.88 o                         
 -10  -5 -16          9.23         39.80        24.96 o                         
  -9  -5 -16        107.56        131.88        26.58 o                         
  -8  -5 -16         43.16         45.62        24.51 o                         
  -7  -5 -16         35.37         62.92        32.53 o                         
  -4  -5 -16         40.57         26.75        30.90 o                         
  -3  -5 -16         39.09         12.43        30.49 o                         
  -2  -5 -16         23.84         31.97        31.20 o                         
  -1  -5 -16         59.08         32.97        26.83 o                         
   0  -5 -16        309.26        277.20        57.14 o                         
   1  -5 -16        233.65        294.01        30.72 o                         
   2  -5 -16        140.02        127.13        28.66 o                         
   3  -5 -16         96.52        109.30        24.66 o                         
   4  -5 -16         16.01         -6.39        37.19 o                         
   5  -5 -16        147.15         85.27        38.57 o                         
 -11  -4 -16        467.94        460.17        56.32 o                         
 -10  -4 -16         38.04         37.90        25.60 o                         
  -9  -4 -16         79.28         97.57        26.87 o                         
  -8  -4 -16         29.89         53.86        26.60 o                         
  -7  -4 -16         40.59         56.58        24.74 o                         
  -6  -4 -16         88.75        145.71        25.23 o                         
  -5  -4 -16         65.68         58.45        22.84 o                         
  -2  -4 -16        130.08         83.28        34.17 o                         
  -1  -4 -16         39.54         48.70        26.77 o                         
   0  -4 -16         32.61         40.50        27.55 o                         
   1  -4 -16         25.64         36.31        28.92 o                         
   2  -4 -16        139.20        158.42        69.24 o                         
   3  -4 -16        196.28        165.02        41.84 o                         
   4  -4 -16         39.16         51.82        39.34 o                         
   5  -4 -16          1.67          1.07        37.39 o                         
 -11  -3 -16        352.20        382.38        50.74 o                         
 -10  -3 -16        229.06        157.00        37.09 o                         
  -9  -3 -16         25.74         47.61        81.51 o                         
  -8  -3 -16        260.30        279.81        83.97 o                         
  -7  -3 -16        155.76        222.10        44.81 o                         
  -6  -3 -16         33.90         35.48        24.20 o                         
  -5  -3 -16         25.12         31.13        23.33 o                         
  -4  -3 -16         50.01         70.63        23.10 o                         
  -3  -3 -16        357.89        315.66        32.34 o                         
   0  -3 -16        349.30        253.92        34.70 o                         
   1  -3 -16        153.25        153.66        32.43 o                         
   2  -3 -16         43.07         43.36        27.80 o                         
   3  -3 -16        132.76        211.88        31.33 o                         
   4  -3 -16          3.56        -22.94        22.94 o                         
   5  -3 -16         97.11         69.58        32.96 o                         
   6  -3 -16          1.39         -9.20        25.97 o                         
  -9  -2 -16        193.42        271.11        91.98 o                         
  -8  -2 -16         73.59         95.93        26.84 o                         
  -7  -2 -16         38.87         66.54        25.91 o                         
  -6  -2 -16        801.28        948.24       113.51 o                         
  -5  -2 -16        181.68        200.01        31.08 o                         
  -4  -2 -16        509.61        441.32        34.58 o                         
  -3  -2 -16         25.24          1.02        23.07 o                         
  -2  -2 -16         83.26         83.05        24.83 o                         
  -1  -2 -16        619.05        606.68        46.33 o                         
   0  -2 -16        306.88        437.27        61.28 o                         
   1  -2 -16        587.43        465.25        66.24 o                         
   2  -2 -16        106.21        105.23        27.78 o                         
   3  -2 -16        175.81        119.93        29.38 o                         
   4  -2 -16         58.97         97.23        30.00 o                         
   5  -2 -16        160.03        212.24        36.58 o                         
   6  -2 -16         56.30         74.42        31.89 o                         
  -7  -1 -16        135.34        147.46        29.25 o                         
  -6  -1 -16        411.77        466.66        38.04 o                         
  -5  -1 -16        111.26        120.02        26.02 o                         
  -4  -1 -16         41.02         46.34        32.36 o                         
  -3  -1 -16        965.84        746.18        52.38 o                         
  -2  -1 -16        325.45        336.58        33.51 o                         
  -1  -1 -16        122.66         94.44        26.39 o                         
   0  -1 -16         34.56         44.33        23.47 o                         
   1  -1 -16        197.24        198.13        35.35 o                         
   2  -1 -16        723.21        740.02        58.60 o                         
   3  -1 -16         89.64        107.29        29.71 o                         
   4  -1 -16         42.67         16.40        29.47 o                         
   5  -1 -16        575.46        775.40        83.18 o                         
   6  -1 -16          3.36        -56.88        56.88 o                         
 -10   0 -16         48.76        202.57        46.45 o                         
  -6   0 -16         74.76        121.75        35.86 o                         
  -5   0 -16        111.85        219.04        44.91 o                         
  -4   0 -16        115.63        102.44        43.69 o                         
  -3   0 -16        108.07         66.81        26.10 o                         
  -2   0 -16        130.47        111.71        27.36 o                         
  -1   0 -16        147.16        150.64        29.01 o                         
   0   0 -16       3686.98       3643.60       211.76 o                         
   1   0 -16         86.53         79.25        26.37 o                         
   2   0 -16        146.42        152.86        24.92 o                         
   3   0 -16         95.80         39.57        39.60 o                         
   4   0 -16        139.68        112.56        81.39 o                         
   5   0 -16         40.14         77.20        28.27 o                         
   6   0 -16         15.88         13.75        31.43 o                         
 -10   1 -16        160.85        140.57        29.60 o                         
  -9   1 -16        205.00        256.64        49.11 o                         
  -8   1 -16         48.52         37.14        44.50 o                         
  -7   1 -16        134.98        187.79        48.34 o                         
  -4   1 -16        405.72        369.17        35.22 o                         
  -3   1 -16         21.25         45.79        20.21 o                         
  -2   1 -16        614.14        615.74        64.61 o                         
  -1   1 -16        105.08        112.22        45.91 o                         
   0   1 -16        463.84        455.37        71.85 o                         
   1   1 -16        105.05        107.09        27.28 o                         
   2   1 -16        936.59       1145.35        56.21 o                         
   3   1 -16        454.28        507.00        62.62 o                         
   4   1 -16         14.69         46.64        38.29 o                         
   5   1 -16        152.46        175.61        59.95 o                         
   6   1 -16         61.59         37.80        38.11 o                         
  -9   2 -16         51.06         91.92        44.20 o                         
  -8   2 -16         20.29         13.25        45.48 o                         
  -7   2 -16        108.55        159.49        32.13 o                         
  -6   2 -16        124.18        128.49        30.91 o                         
  -5   2 -16        189.75        248.60        33.33 o                         
  -4   2 -16        762.29        741.17        76.68 o                         
  -3   2 -16         32.21         24.09        33.10 o                         
  -2   2 -16         99.55         92.33        38.62 o                         
  -1   2 -16        267.63        279.91        34.66 o                         
   0   2 -16        810.49        803.73        59.22 o                         
   1   2 -16         47.03         51.94        45.55 o                         
   2   2 -16        808.31        779.48        50.22 o                         
   3   2 -16        612.03        549.16        42.47 o                         
   4   2 -16         17.37         -1.27        38.95 o                         
   5   2 -16        113.11         78.17        39.53 o                         
   6   2 -16        138.28        125.37        34.48 o                         
  -8   3 -16         75.12        191.93        47.98 o                         
  -7   3 -16         38.37         45.63        30.72 o                         
  -6   3 -16          9.63          5.86        30.52 o                         
  -5   3 -16        294.06        277.61        34.22 o                         
  -4   3 -16        176.62        277.28        81.16 o                         
  -3   3 -16         82.25         62.16        32.84 o                         
   1   3 -16        137.05        107.31        46.01 o                         
   2   3 -16         72.39         63.60        29.76 o                         
   3   3 -16        557.11        545.23        69.62 o                         
   4   3 -16        104.39        143.16        41.07 o                         
   5   3 -16         43.79         22.13        39.78 o                         
  -7   4 -16         18.48        -12.58        46.70 o                         
  -6   4 -16        173.86        202.19        48.42 o                         
  -5   4 -16         46.31        102.24        68.60 o                         
  -4   4 -16         76.90         20.62        39.64 o                         
  -3   4 -16         85.64         82.57        56.09 o                         
  -2   4 -16        231.51        222.65        71.67 o                         
  -1   4 -16         89.01        132.39        52.64 o                         
   2   4 -16         83.04         65.12        57.70 o                         
   3   4 -16         75.45         48.83        68.90 o                         
   4   4 -16         33.95         11.12        40.96 o                         
   5   4 -16          1.03         -5.57        40.69 o                         
  -6   5 -16         64.69         86.91        32.63 o                         
  -5   5 -16        124.21        123.70        34.00 o                         
  -4   5 -16         27.02         49.77        32.25 o                         
  -3   5 -16        150.32        137.99        33.69 o                         
  -2   5 -16        695.82        572.66        56.88 o                         
  -1   5 -16          3.56          1.07        54.58 o                         
   0   5 -16         41.94         53.61        53.87 o                         
   1   5 -16        377.13        387.39        66.76 o                         
  -5   6 -16         70.74        122.20        27.24 o                         
  -4   6 -16        100.43         45.02        26.00 o                         
  -3   6 -16         20.61         86.70        51.87 o                         
  -2   6 -16        103.40         38.72        32.26 o                         
  -1   6 -16         12.02          6.60        53.87 o                         
   0   6 -16         28.63         20.31        55.14 o                         
   1   6 -16        181.58        123.23        59.39 o                         
   2   6 -16         49.71         27.98        56.93 o                         
   3   6 -16        108.38         58.32        57.75 o                         
  -2   7 -16          8.58         16.30        46.93 o                         
  -1   7 -16         27.95         23.99        54.84 o                         
   0   7 -16         17.63         10.08        56.47 o                         
   1   7 -16         91.70        132.13        59.59 o                         
  -7 -12 -15        111.84        178.63        39.24 o                         
  -6 -12 -15          7.99          7.78        35.09 o                         
  -5 -12 -15         24.65        -15.91        36.37 o                         
  -4 -12 -15         63.33        100.77        30.62 o                         
  -3 -12 -15         29.52         39.19        29.87 o                         
  -2 -12 -15         24.79         -5.37        51.10 o                         
  -1 -12 -15         18.45         27.62        50.85 o                         
  -9 -11 -15         36.02        -15.19        29.26 o                         
  -8 -11 -15         66.97         54.07        34.63 o                         
  -7 -11 -15         31.96          2.81        36.01 o                         
  -6 -11 -15          2.37         -9.62        35.86 o                         
  -5 -11 -15        238.43        156.79        41.03 o                         
  -4 -11 -15         97.65        170.70        39.85 o                         
  -3 -11 -15         17.08         38.15        29.56 o                         
  -2 -11 -15          8.79         28.72        30.37 o                         
   0 -11 -15         68.84        -11.05        51.82 o                         
 -10 -10 -15         77.75        131.67        33.81 o                         
  -9 -10 -15         25.07         18.11        31.61 o                         
  -8 -10 -15        265.28        194.59        36.73 o                         
  -7 -10 -15        165.47         89.96        24.32 o                         
  -6 -10 -15        100.62         68.64        23.26 o                         
  -5 -10 -15        238.95        196.53        41.64 o                         
  -4 -10 -15         45.62         61.54        36.52 o                         
  -3 -10 -15         81.01         78.05        30.85 o                         
  -2 -10 -15         42.44          1.88        30.19 o                         
  -1 -10 -15         71.64         52.18        54.02 o                         
   0 -10 -15         46.48         57.60        53.30 o                         
   1 -10 -15         20.18         15.91        52.64 o                         
 -10  -9 -15          9.09         -3.53        31.36 o                         
  -9  -9 -15         26.92         11.66        31.46 o                         
  -8  -9 -15         94.56         77.81        32.43 o                         
  -7  -9 -15        527.13        458.90        50.03 o                         
  -6  -9 -15        939.88        947.67       108.01 o                         
  -5  -9 -15        195.87        123.31        39.01 o                         
  -4  -9 -15         75.72         62.82        22.74 o                         
  -3  -9 -15         13.50         37.83        28.89 o                         
  -2  -9 -15        169.43        152.90        32.57 o                         
  -1  -9 -15         24.91        -30.50        30.50 o                         
   0  -9 -15        329.22        467.91        67.42 o                         
   1  -9 -15         75.32         64.51        53.76 o                         
  -9  -8 -15          5.63         45.42        32.69 o                         
  -8  -8 -15         65.96         73.66        33.35 o                         
  -7  -8 -15         57.39         34.17        31.92 o                         
  -6  -8 -15        354.65        280.84        41.49 o                         
  -5  -8 -15         48.71         57.53        22.87 o                         
  -4  -8 -15        129.92        139.31        24.13 o                         
  -3  -8 -15        532.57        472.78        42.34 o                         
  -2  -8 -15        126.29        120.14        31.14 o                         
  -1  -8 -15        396.89        395.85        41.20 o                         
   0  -8 -15         59.86         94.59        38.58 o                         
   1  -8 -15         25.20         13.50        38.79 o                         
   2  -8 -15          6.99        -63.12        63.12 o                         
   3  -8 -15         64.68        -15.76        60.36 o                         
   4  -8 -15        143.54        158.91        38.57 o                         
 -11  -7 -15         19.52         35.86        31.77 o                         
  -7  -7 -15         87.10         73.41        31.97 o                         
  -6  -7 -15        140.31        137.04        35.14 o                         
  -5  -7 -15         38.13         25.94        29.98 o                         
  -4  -7 -15         94.35        114.29        24.08 o                         
  -3  -7 -15         24.69         45.98        21.23 o                         
  -2  -7 -15        134.92         96.02        21.49 o                         
  -1  -7 -15         56.55         56.67        33.56 o                         
   0  -7 -15         54.70         67.92        37.02 o                         
   1  -7 -15         31.08         61.57        38.85 o                         
   2  -7 -15         37.87         58.31        38.94 o                         
   3  -7 -15         16.87        -10.79        59.29 o                         
   4  -7 -15         86.50         79.92        38.88 o                         
   5  -7 -15         15.35          1.46        36.53 o                         
 -11  -6 -15          5.03         10.37        24.45 o                         
 -10  -6 -15         52.93         78.66        24.95 o                         
  -9  -6 -15        192.12        188.15        27.25 o                         
  -6  -6 -15        216.83        156.69        33.61 o                         
  -5  -6 -15        307.20        440.03        49.57 o                         
  -4  -6 -15         69.71         34.73        28.65 o                         
  -3  -6 -15        163.48        162.83        24.19 o                         
  -2  -6 -15        101.79         81.31        20.33 o                         
  -1  -6 -15        238.80        213.36        29.68 o                         
   0  -6 -15         10.99         22.36        23.24 o                         
   1  -6 -15        342.13        279.23        44.85 o                         
   2  -6 -15         58.79         40.85        38.06 o                         
   3  -6 -15         46.13         56.17        58.01 o                         
   4  -6 -15         56.39         56.47        59.44 o                         
   5  -6 -15        115.23        179.08        77.47 o                         
 -11  -5 -15         20.75         69.44        36.55 o                         
 -10  -5 -15        563.21        542.30        36.93 o                         
  -9  -5 -15         93.10        116.03        25.59 o                         
  -8  -5 -15         14.53         28.07        23.53 o                         
  -7  -5 -15        235.98        237.61        26.82 o                         
  -4  -5 -15        295.95        162.88        33.66 o                         
  -3  -5 -15        115.27         94.58        30.49 o                         
  -2  -5 -15        210.71        110.65        31.92 o                         
  -1  -5 -15        387.63        400.17        38.16 o                         
   0  -5 -15         34.90         70.36        26.92 o                         
   1  -5 -15        102.02        102.68        24.81 o                         
   2  -5 -15        170.51        254.72        42.62 o                         
   3  -5 -15         50.83         46.12        21.34 o                         
   4  -5 -15         35.47         -7.52        37.24 o                         
   5  -5 -15        109.99         32.74        65.63 o                         
   6  -5 -15         18.64         57.40        29.04 o                         
 -11  -4 -15         14.66         13.89        24.84 o                         
 -10  -4 -15        170.87        134.84        27.09 o                         
  -9  -4 -15         42.50        102.73        30.33 o                         
  -8  -4 -15        499.55        631.18        41.79 o                         
  -7  -4 -15         67.52        116.91        23.95 o                         
  -6  -4 -15        484.53        501.67        36.03 o                         
  -5  -4 -15       1015.76        960.55        59.05 o                         
  -2  -4 -15        128.07         53.76        30.44 o                         
  -1  -4 -15         50.19         41.97        24.90 o                         
   0  -4 -15        112.53        110.03        33.30 o                         
   1  -4 -15        224.37        194.99        53.61 o                         
   2  -4 -15        123.39         89.28        43.38 o                         
   3  -4 -15        340.19        545.20        65.43 o                         
   4  -4 -15         38.67         25.47        27.43 o                         
   5  -4 -15         64.21         35.81        38.57 o                         
   6  -4 -15        184.81        263.33        34.82 o                         
 -11  -3 -15         20.61         33.86        40.92 o                         
 -10  -3 -15        107.33        114.08        39.44 o                         
  -9  -3 -15        126.27        117.70        26.67 o                         
  -8  -3 -15        247.70        205.70        37.80 o                         
  -7  -3 -15        259.03        278.23        40.10 o                         
  -6  -3 -15         36.93         26.38        22.73 o                         
  -5  -3 -15        524.04        442.61        35.03 o                         
  -4  -3 -15         84.72        142.00        23.20 o                         
  -3  -3 -15        643.64        538.46        42.93 o                         
  -1  -3 -15         39.03        100.06        45.42 o                         
   0  -3 -15        654.99        632.51        70.93 o                         
   1  -3 -15         92.00         70.52        28.42 o                         
   2  -3 -15        172.55        152.81        27.51 o                         
   3  -3 -15        165.25        169.26        28.73 o                         
   4  -3 -15         73.70        108.42        25.91 o                         
   5  -3 -15        225.11        269.27        50.69 o                         
   6  -3 -15         71.89         35.36        27.19 o                         
  -9  -2 -15         40.60         39.64        32.94 o                         
  -8  -2 -15          5.31         23.83        25.05 o                         
  -7  -2 -15        238.47        155.84        27.46 o                         
  -6  -2 -15        115.19        163.71        43.40 o                         
  -5  -2 -15        736.43        739.35        59.01 o                         
  -4  -2 -15        545.33        635.70        43.09 o                         
  -3  -2 -15         69.30         66.19        22.12 o                         
  -2  -2 -15         32.37         41.70        44.48 o                         
  -1  -2 -15        234.53        175.71        39.18 o                         
   0  -2 -15        141.59        136.22        46.70 o                         
   1  -2 -15        101.70        164.67        50.18 o                         
   2  -2 -15         74.26         81.84        26.16 o                         
   3  -2 -15        266.86        265.65        31.55 o                         
   4  -2 -15         37.72         53.71        28.96 o                         
   5  -2 -15         70.09         35.28        32.70 o                         
   6  -2 -15         59.88         29.92        27.40 o                         
   7  -2 -15          4.00         25.80        25.81 o                         
 -11  -1 -15        231.63        307.85        47.62 o                         
  -7  -1 -15         57.01        133.72        35.14 o                         
  -6  -1 -15         62.76         48.37        37.57 o                         
  -5  -1 -15        518.98        599.66       106.76 o                         
  -4  -1 -15         21.22         18.02        23.08 o                         
  -3  -1 -15         41.92         46.43        22.68 o                         
  -2  -1 -15        162.07        169.66        26.09 o                         
  -1  -1 -15        190.99        148.43        25.12 o                         
   0  -1 -15         98.66        109.91        22.45 o                         
   1  -1 -15         59.51         64.36        32.18 o                         
   2  -1 -15        369.73        378.15       114.38 o                         
   3  -1 -15        282.92        204.33        30.55 o                         
   4  -1 -15         34.87         68.01        28.80 o                         
   5  -1 -15          6.29         24.25        56.73 o                         
   6  -1 -15         81.80        135.71        58.47 o                         
   7  -1 -15         15.56         24.29        38.06 o                         
 -11   0 -15         79.50         77.45        42.36 o                         
 -10   0 -15        105.02        112.80        43.99 o                         
  -9   0 -15         83.31         52.59        44.56 o                         
  -6   0 -15         45.22         20.82        31.66 o                         
  -5   0 -15        104.31        154.33        35.60 o                         
  -4   0 -15         57.02         47.65        24.25 o                         
  -3   0 -15        746.60        726.27        89.29 o                         
  -2   0 -15        453.82        553.43        42.02 o                         
  -1   0 -15         28.80         32.04        25.13 o                         
   0   0 -15        119.55        202.06        24.85 o                         
   1   0 -15         20.38         18.45        23.64 o                         
   2   0 -15        422.71        379.34        50.01 o                         
   3   0 -15        130.89         86.47        29.62 o                         
   4   0 -15        140.17        178.89        48.01 o                         
   5   0 -15       1782.30       2050.88       179.50 o                         
   6   0 -15        130.68        113.64        70.87 o                         
   7   0 -15         31.03         20.88        30.16 o                         
 -10   1 -15        124.76        177.15        45.48 o                         
  -9   1 -15         18.00         98.16        44.91 o                         
  -8   1 -15        137.21        168.91        46.50 o                         
  -7   1 -15        185.90        202.16        47.57 o                         
  -4   1 -15         70.54         31.82        32.94 o                         
  -3   1 -15        303.20        394.25        44.15 o                         
  -2   1 -15         83.10        102.27        26.18 o                         
  -1   1 -15         75.44         50.74        26.31 o                         
   0   1 -15       1341.39       1044.46        74.62 o                         
   1   1 -15         65.29         60.98        25.00 o                         
   2   1 -15        169.55        205.41        29.63 o                         
   3   1 -15        206.08        239.25        35.85 o                         
   4   1 -15        771.82        777.86        67.04 o                         
   5   1 -15         24.82         21.26        37.88 o                         
   6   1 -15         68.59         42.00        38.98 o                         
   7   1 -15        105.33         38.57        33.22 o                         
 -10   2 -15         15.54         44.05        36.68 o                         
  -9   2 -15        298.70        355.08        73.20 o                         
  -8   2 -15         25.51         71.21        45.32 o                         
  -7   2 -15         74.79         95.30        45.42 o                         
  -6   2 -15        101.76        116.83        56.91 o                         
  -5   2 -15        130.94        138.17        43.71 o                         
  -4   2 -15        155.53        149.98        37.09 o                         
  -3   2 -15        264.87        146.91        36.68 o                         
  -2   2 -15        230.72        127.62        25.58 o                         
  -1   2 -15         39.41         12.74        36.88 o                         
   0   2 -15         45.64         85.25        29.83 o                         
   1   2 -15         48.39         29.57        25.98 o                         
   2   2 -15        256.71        276.09        31.64 o                         
   3   2 -15        874.11        939.48        64.00 o                         
   4   2 -15        389.13        534.26       104.33 o                         
   5   2 -15         61.06        129.30        39.90 o                         
   6   2 -15         46.40         50.06        39.90 o                         
   7   2 -15         18.79         43.33        36.17 o                         
  -9   3 -15        105.69        192.94        31.85 o                         
  -8   3 -15         37.31          8.65        44.45 o                         
  -7   3 -15        151.02        166.61        48.29 o                         
  -6   3 -15        643.06        746.96       111.93 o                         
  -5   3 -15         69.23         76.00        29.92 o                         
  -4   3 -15        133.46        133.57        63.05 o                         
  -3   3 -15        798.59        854.20       120.08 o                         
  -2   3 -15        132.78         81.23        35.35 o                         
   1   3 -15         39.65        -10.54        42.00 o                         
   2   3 -15        291.19        336.96        34.22 o                         
   3   3 -15        236.92        244.64        32.73 o                         
   4   3 -15         49.44         91.99        40.30 o                         
   5   3 -15         67.48        169.24        48.03 o                         
   6   3 -15         56.70         29.13        27.13 o                         
  -8   4 -15         18.80          1.96        30.85 o                         
  -7   4 -15        103.38        154.03        47.98 o                         
  -6   4 -15         65.43        111.08        45.40 o                         
  -5   4 -15        215.45        175.04        32.44 o                         
  -4   4 -15        238.37        410.36        56.91 o                         
  -3   4 -15       1050.07       1093.18       123.18 o                         
  -2   4 -15        161.00        193.55        58.67 o                         
  -1   4 -15         97.02         62.32        28.14 o                         
   1   4 -15        180.13         85.12        46.35 o                         
   2   4 -15         66.44         16.26        35.67 o                         
   3   4 -15         74.62         83.07        59.54 o                         
   4   4 -15          8.98        -16.81        40.69 o                         
   5   4 -15         13.60         37.58        41.53 o                         
   6   4 -15        235.43        233.19        80.18 o                         
  -7   5 -15         34.44         45.17        45.32 o                         
  -6   5 -15         23.77         49.06        46.45 o                         
  -5   5 -15         27.76         44.05        31.66 o                         
  -4   5 -15         19.58         31.78        36.37 o                         
  -3   5 -15          0.66         -6.61        47.19 o                         
  -2   5 -15         22.77         47.02        30.94 o                         
  -1   5 -15         17.32         37.90        30.05 o                         
   0   5 -15        136.05        167.53        55.14 o                         
   1   5 -15        120.55        102.41        54.84 o                         
   3   5 -15        100.49         60.21        59.75 o                         
   4   5 -15        433.20        416.70        70.75 o                         
   5   5 -15         83.58         26.40        60.41 o                         
  -6   6 -15         27.66         -6.60        44.91 o                         
  -5   6 -15         19.61         38.49        26.75 o                         
  -4   6 -15         17.52          0.66        25.58 o                         
  -3   6 -15          6.81         15.34        25.34 o                         
  -2   6 -15        223.85        246.30        36.44 o                         
  -1   6 -15         32.28         14.27        32.28 o                         
   0   6 -15        195.38        218.38        56.99 o                         
   1   6 -15         13.35         18.06        54.79 o                         
   2   6 -15        434.54        443.25        69.31 o                         
   3   6 -15         17.75         49.57        58.26 o                         
  -4   7 -15        139.07         55.71        31.23 o                         
  -3   7 -15        128.82         72.25        26.65 o                         
  -2   7 -15        210.29        288.62        39.29 o                         
  -1   7 -15         73.51         56.24        32.94 o                         
   0   7 -15         32.09        -55.96        55.96 o                         
   1   7 -15         30.43         66.65        56.73 o                         
   2   7 -15        145.96        157.86        61.79 o                         
   3   7 -15         47.89         91.67        58.52 o                         
  -1   8 -15        271.93        279.46        51.36 o                         
   0   8 -15        115.75         63.33        55.86 o                         
   1   8 -15         16.09          2.25        56.63 o                         
  -6 -13 -14          2.59         -3.73        34.99 o                         
  -5 -13 -14         43.89         16.32        34.84 o                         
  -4 -13 -14        174.70        144.82        51.87 o                         
  -3 -13 -14         81.24         76.48        50.39 o                         
  -8 -12 -14         12.57        -10.84        33.71 o                         
  -7 -12 -14         20.77         24.25        35.14 o                         
  -6 -12 -14         11.19         -4.81        34.63 o                         
  -5 -12 -14         55.66         26.40        35.71 o                         
  -4 -12 -14        373.94        295.28        43.63 o                         
  -3 -12 -14        251.26        175.82        54.17 o                         
  -2 -12 -14        189.26        104.87        53.41 o                         
  -1 -12 -14        179.82        201.04        54.84 o                         
  -9 -11 -14        229.43        167.22        34.12 o                         
  -8 -11 -14        615.11        668.02        66.86 o                         
  -7 -11 -14         73.96         66.55        35.65 o                         
  -6 -11 -14        453.95        407.39        54.48 o                         
  -5 -11 -14        228.89        192.24        42.15 o                         
  -4 -11 -14        118.92         98.43        30.89 o                         
  -3 -11 -14         97.62        153.18        31.85 o                         
  -2 -11 -14         87.07        107.88        38.83 o                         
  -1 -11 -14        141.60        114.53        53.46 o                         
   0 -11 -14          4.81        -23.07        51.87 o                         
   2 -11 -14         50.59         74.74        49.88 o                         
 -10 -10 -14        144.01         98.98        32.59 o                         
  -9 -10 -14        393.45        296.34        41.84 o                         
  -8 -10 -14         99.51        107.99        23.68 o                         
  -7 -10 -14        291.87        261.60        28.17 o                         
  -6 -10 -14        217.97        160.06        39.18 o                         
  -5 -10 -14       2812.22       2624.93       233.52 o                         
  -4 -10 -14        292.56        186.60        31.61 o                         
  -3 -10 -14         33.37         40.12        28.92 o                         
  -2 -10 -14        770.55        714.23        52.92 o                         
  -1 -10 -14         92.09         97.04        34.53 o                         
   0 -10 -14         29.69         36.22        52.02 o                         
   3 -10 -14         21.95         28.39        47.78 o                         
 -11  -9 -14         70.92         14.73        30.74 o                         
 -10  -9 -14        322.05        390.51        46.40 o                         
  -9  -9 -14          7.53         13.86        30.44 o                         
  -8  -9 -14         76.89         51.21        30.85 o                         
  -7  -9 -14         84.09        109.32        33.81 o                         
  -6  -9 -14        504.56        509.32        55.83 o                         
  -5  -9 -14        409.62        351.89        32.36 o                         
  -4  -9 -14        123.82        116.32        36.06 o                         
  -3  -9 -14         46.12         12.59        29.98 o                         
  -2  -9 -14        588.14        557.20        45.50 o                         
  -1  -9 -14        532.94        492.78        42.40 o                         
   0  -9 -14         68.07        108.96        54.22 o                         
   1  -9 -14        274.80        262.17        58.06 o                         
   3  -9 -14          0.54         -0.87        50.34 o                         
   4  -9 -14         27.67         -6.45        47.01 o                         
  -9  -8 -14         52.53         35.60        31.05 o                         
  -8  -8 -14         44.92         88.34        33.66 o                         
  -7  -8 -14         76.09         43.02        30.33 o                         
  -6  -8 -14         16.64         16.39        21.27 o                         
  -5  -8 -14         41.67         83.73        22.01 o                         
  -4  -8 -14         22.30         12.78        20.47 o                         
  -3  -8 -14         19.34         -7.78        18.53 o                         
  -2  -8 -14        493.97        459.51        41.62 o                         
  -1  -8 -14        229.42        248.34        34.11 o                         
   0  -8 -14         71.18         64.92        61.62 o                         
   1  -8 -14         38.27         46.06        44.02 o                         
   2  -8 -14        150.23         87.52        59.24 o                         
   3  -8 -14        110.73         19.95        59.08 o                         
   4  -8 -14         63.00         43.28        37.73 o                         
   5  -8 -14          7.61          0.77        45.78 o                         
 -12  -7 -14         57.52         97.19        32.99 o                         
 -11  -7 -14         47.28         53.66        24.23 o                         
  -8  -7 -14         67.03         29.62        32.48 o                         
  -7  -7 -14         58.99         23.12        30.08 o                         
  -6  -7 -14        295.35        258.53        40.05 o                         
  -5  -7 -14        155.96        124.73        22.58 o                         
  -4  -7 -14        139.82        131.29        23.02 o                         
  -3  -7 -14        161.46        120.92        19.96 o                         
  -2  -7 -14        122.84        110.13        20.53 o                         
  -1  -7 -14        246.51        183.04        30.47 o                         
   0  -7 -14         67.23         83.85        36.48 o                         
   1  -7 -14         54.05         37.83        37.51 o                         
   2  -7 -14         73.47        117.60        59.90 o                         
   3  -7 -14         19.92        -21.43        59.95 o                         
   4  -7 -14         52.23          3.01        38.01 o                         
   5  -7 -14        213.59        231.64        40.01 o                         
 -12  -6 -14          6.27          6.59        23.35 o                         
 -11  -6 -14        190.48        232.85        27.67 o                         
 -10  -6 -14          2.13         18.50        24.16 o                         
  -9  -6 -14        152.75        154.86        26.19 o                         
  -8  -6 -14        294.27        236.08        38.83 o                         
  -6  -6 -14        793.10        729.66        69.52 o                         
  -5  -6 -14         69.40        103.23        28.80 o                         
  -4  -6 -14         88.05         73.84        20.87 o                         
  -3  -6 -14        434.85        413.45        33.29 o                         
  -2  -6 -14        299.45        273.83        31.29 o                         
  -1  -6 -14         93.95         83.59        19.94 o                         
   0  -6 -14         17.46         -5.04        24.17 o                         
   1  -6 -14        267.08        241.69        39.18 o                         
   2  -6 -14         42.43         44.96        37.36 o                         
   3  -6 -14         61.37         32.33        31.14 o                         
   4  -6 -14         28.30          4.84        31.20 o                         
   5  -6 -14         33.78         28.36        26.13 o                         
   6  -6 -14         75.93         87.84        36.65 o                         
 -12  -5 -14          4.25          8.83        25.40 o                         
 -11  -5 -14        464.28        463.06        37.11 o                         
 -10  -5 -14         42.03         41.21        24.65 o                         
  -9  -5 -14         37.23        102.25        25.29 o                         
  -8  -5 -14         44.33         77.85        24.04 o                         
  -7  -5 -14        256.47        303.10        27.56 o                         
  -6  -5 -14        357.90        432.87        44.91 o                         
  -4  -5 -14         69.18        138.07        30.08 o                         
  -3  -5 -14         75.03         76.29        20.88 o                         
  -2  -5 -14        600.90        545.03        34.84 o                         
  -1  -5 -14        148.73        129.47        26.45 o                         
   0  -5 -14        103.44        129.66        26.65 o                         
   1  -5 -14         30.52         64.70        23.11 o                         
   2  -5 -14         11.14         30.64        32.00 o                         
   3  -5 -14        182.56        123.78        26.25 o                         
   4  -5 -14        107.66         26.72        31.80 o                         
   5  -5 -14          2.96        -26.95        30.16 o                         
   6  -5 -14          0.98        -29.48        29.48 o                         
 -12  -4 -14         56.66         82.77        24.84 o                         
 -11  -4 -14        171.05        182.62        35.68 o                         
 -10  -4 -14         58.10         56.62        25.04 o                         
  -9  -4 -14        510.27        494.47        36.30 o                         
  -8  -4 -14         51.96         43.68        24.32 o                         
  -7  -4 -14         33.45         38.75        22.27 o                         
  -6  -4 -14        276.45        391.63        30.41 o                         
  -5  -4 -14        977.92       1251.59       100.26 o                         
  -4  -4 -14        321.48        232.50        37.09 o                         
  -2  -4 -14         83.74        128.60        30.33 o                         
  -1  -4 -14         76.22         36.79        24.42 o                         
   0  -4 -14        220.52        233.86        29.23 o                         
   1  -4 -14       1427.26       1464.32       143.36 o                         
   2  -4 -14        616.04        500.07        42.54 o                         
   3  -4 -14        439.37        488.57        62.36 o                         
   4  -4 -14        384.32        350.79        37.72 o                         
   5  -4 -14         22.51         67.84        31.14 o                         
   6  -4 -14        123.39        133.95        31.83 o                         
   7  -4 -14         29.42         40.82        38.31 o                         
 -11  -3 -14          7.76         25.73        30.90 o                         
 -10  -3 -14        689.99        607.24       111.11 o                         
  -9  -3 -14         59.20         97.36        32.25 o                         
  -8  -3 -14       2334.71       2533.91       183.23 o                         
  -7  -3 -14         42.28         62.03        22.89 o                         
  -6  -3 -14         45.23         55.06        22.21 o                         
  -5  -3 -14         50.12         93.27        35.25 o                         
  -4  -3 -14        333.71        416.57        30.30 o                         
  -3  -3 -14       1494.79       1393.58        89.92 o                         
  -2  -3 -14        210.49        208.66        36.01 o                         
  -1  -3 -14        970.26        782.51        76.73 o                         
   0  -3 -14         52.07        101.76        25.81 o                         
   1  -3 -14        188.58        155.92        36.47 o                         
   2  -3 -14        142.66        194.68        31.27 o                         
   3  -3 -14        423.64        492.06        59.21 o                         
   4  -3 -14         77.85         89.51        25.16 o                         
   5  -3 -14         34.41         67.31        32.58 o                         
   6  -3 -14         86.78        120.63        45.41 o                         
   7  -3 -14         11.76         46.22        26.52 o                         
  -9  -2 -14        198.22        236.38        36.88 o                         
  -8  -2 -14        905.29        951.06        96.94 o                         
  -7  -2 -14         64.69        104.32        24.22 o                         
  -6  -2 -14         43.92         46.21        36.93 o                         
  -5  -2 -14       2612.22       2469.85       158.14 o                         
  -4  -2 -14         31.76         39.62        22.21 o                         
  -3  -2 -14        752.58        697.05        47.69 o                         
  -2  -2 -14         42.65         21.93        27.62 o                         
  -1  -2 -14        204.14        173.59        27.17 o                         
   0  -2 -14        237.01        223.32        39.93 o                         
   1  -2 -14        432.57        436.70        40.59 o                         
   2  -2 -14        131.95        174.15        31.05 o                         
   3  -2 -14         36.49         42.66        26.28 o                         
   4  -2 -14        190.43        260.27        58.88 o                         
   5  -2 -14        110.22         56.71        32.14 o                         
   6  -2 -14         12.67          7.49        27.56 o                         
   7  -2 -14         69.37         28.43        27.13 o                         
 -10  -1 -14       2508.94       3402.63       240.94 o                         
  -8  -1 -14        850.83        803.38        74.33 o                         
  -7  -1 -14        256.47        239.96        38.31 o                         
  -6  -1 -14         66.97         74.05        36.98 o                         
  -5  -1 -14        280.79        268.18        43.51 o                         
  -4  -1 -14        736.62        641.89        42.24 o                         
  -3  -1 -14        276.39        200.62        24.88 o                         
  -2  -1 -14        241.97        260.54        28.19 o                         
  -1  -1 -14         65.72         91.42        22.86 o                         
   0  -1 -14         22.55         26.80        20.22 o                         
   1  -1 -14        141.84        118.24        30.27 o                         
   2  -1 -14         22.65         46.31        53.17 o                         
   3  -1 -14        493.58        482.91        36.56 o                         
   4  -1 -14        283.78        321.24        52.21 o                         
   5  -1 -14        361.05        358.34        67.01 o                         
   6  -1 -14          4.12         40.62        59.82 o                         
   7  -1 -14         20.65         18.53        27.21 o                         
 -11   0 -14         10.51         58.16        42.30 o                         
 -10   0 -14         57.60         76.17        43.12 o                         
  -9   0 -14        389.84        449.08        52.84 o                         
  -8   0 -14         44.02         48.49        42.51 o                         
  -6   0 -14         22.50        -16.68        28.19 o                         
  -5   0 -14          9.95         54.17        29.72 o                         
  -4   0 -14        173.75        268.97        37.91 o                         
  -3   0 -14        287.78        199.89        26.17 o                         
  -2   0 -14        198.92        216.46        27.08 o                         
  -1   0 -14         59.57         83.44        23.66 o                         
   0   0 -14        126.10         97.55        22.17 o                         
   1   0 -14         56.76         96.99        23.04 o                         
   2   0 -14        219.90        253.44        29.90 o                         
   3   0 -14        117.32         92.78        28.89 o                         
   4   0 -14        136.37        104.19        30.25 o                         
   6   0 -14        132.08        136.64        34.52 o                         
   7   0 -14         47.28          6.72        27.05 o                         
 -11   1 -14         80.81        169.22        45.17 o                         
 -10   1 -14        283.22        306.67        48.14 o                         
  -7   1 -14        440.98        516.20        57.86 o                         
  -6   1 -14        244.29        268.00        45.42 o                         
  -4   1 -14        276.54        291.02        40.82 o                         
  -3   1 -14         71.43         48.29        30.85 o                         
  -2   1 -14        312.34        270.90        28.45 o                         
  -1   1 -14        289.01        353.52        31.76 o                         
   0   1 -14        686.36        803.94        64.05 o                         
   1   1 -14        666.97        719.05        44.25 o                         
   2   1 -14         35.89         57.78        25.11 o                         
   3   1 -14         78.73         44.81        23.66 o                         
   4   1 -14         45.58         44.56        24.90 o                         
   5   1 -14         81.32         46.84        42.46 o                         
   6   1 -14        108.02        103.76        32.04 o                         
   7   1 -14         35.15         48.49        31.30 o                         
 -10   2 -14         19.44        -18.81        28.43 o                         
  -9   2 -14        424.06        516.66        57.45 o                         
  -6   2 -14        119.98        181.09        44.30 o                         
  -5   2 -14        164.24        226.31        42.66 o                         
  -4   2 -14         45.88         34.68        25.25 o                         
  -3   2 -14        169.82        173.87        36.17 o                         
  -2   2 -14         22.67         27.13        21.41 o                         
  -1   2 -14        301.68        297.56        46.40 o                         
   0   2 -14         41.12         36.52        34.84 o                         
   1   2 -14         35.07         80.99        24.81 o                         
   2   2 -14        173.50        150.63        27.26 o                         
   3   2 -14        145.93        160.06        29.39 o                         
   4   2 -14         95.42         81.89        38.51 o                         
   5   2 -14        160.31        210.90        54.48 o                         
   6   2 -14         88.50         72.37        31.93 o                         
   7   2 -14         69.03        112.83        32.25 o                         
  -9   3 -14         97.95         69.32        30.22 o                         
  -8   3 -14         22.75         64.48        30.31 o                         
  -7   3 -14         28.66         52.84        44.50 o                         
  -6   3 -14         43.72         17.24        43.99 o                         
  -5   3 -14         11.40         17.70        27.62 o                         
  -4   3 -14         20.13         73.84        27.18 o                         
  -3   3 -14        101.12        110.22        36.06 o                         
  -2   3 -14        134.28        162.20        41.54 o                         
  -1   3 -14         43.19         75.66        24.08 o                         
   0   3 -14         64.46        123.03        39.59 o                         
   1   3 -14        232.18        191.12        41.90 o                         
   2   3 -14        510.89        532.20        49.11 o                         
   3   3 -14        460.22        539.25        40.03 o                         
   4   3 -14        728.37        827.41       133.03 o                         
   5   3 -14         26.28         63.13        40.59 o                         
   6   3 -14         49.50         42.37        31.07 o                         
   7   3 -14         19.49         -1.75        31.89 o                         
  -9   4 -14         15.12         -2.05        38.88 o                         
  -8   4 -14         26.85         16.02        29.78 o                         
  -7   4 -14        111.18        128.02        31.73 o                         
  -6   4 -14        261.70        372.20        55.25 o                         
  -5   4 -14         83.19        131.85        30.91 o                         
  -4   4 -14        148.64        246.06        31.80 o                         
  -3   4 -14        103.71        114.50        28.90 o                         
  -2   4 -14        152.69        164.74        29.84 o                         
  -1   4 -14         31.42         36.12        26.57 o                         
   0   4 -14        303.05        280.48        55.66 o                         
   1   4 -14        116.51        110.60        43.63 o                         
   2   4 -14        989.36       1076.37        75.31 o                         
   3   4 -14        251.07        364.01        64.76 o                         
   4   4 -14        239.04        336.29        64.97 o                         
   5   4 -14         63.34         81.86        41.41 o                         
   6   4 -14         11.20          6.75        27.22 o                         
   7   4 -14          1.22         -8.65        53.87 o                         
  -8   5 -14         10.66         -6.50        40.57 o                         
  -7   5 -14        109.47        150.90        44.86 o                         
  -6   5 -14         35.09         39.54        45.32 o                         
  -5   5 -14         56.75         57.21        46.55 o                         
  -4   5 -14        116.16        159.65        46.32 o                         
  -3   5 -14        305.37        339.85        36.71 o                         
  -2   5 -14        110.01        175.94        32.75 o                         
  -1   5 -14        693.46        689.89        65.32 o                         
   0   5 -14        410.50        376.92        38.61 o                         
   1   5 -14        268.43        283.96        57.09 o                         
   2   5 -14        100.16        116.62        39.70 o                         
   3   5 -14        165.61        163.69        63.07 o                         
   4   5 -14        109.78         86.40        62.36 o                         
   5   5 -14         69.01        150.55        63.64 o                         
   6   5 -14         71.37         71.66        28.94 o                         
  -7   6 -14        152.93        163.64        45.37 o                         
  -5   6 -14        173.99        208.20        51.26 o                         
  -4   6 -14         44.12         33.07        32.08 o                         
  -3   6 -14         18.33         24.94        25.23 o                         
  -2   6 -14         21.36         33.92        24.46 o                         
  -1   6 -14         28.68         26.33        31.32 o                         
   0   6 -14         50.61         39.89        43.69 o                         
   1   6 -14        177.80        255.87        58.16 o                         
   2   6 -14         98.20        139.80        57.19 o                         
   3   6 -14         83.42         40.82        56.37 o                         
   4   6 -14         34.68         26.19        58.47 o                         
  -5   7 -14        242.17        157.04        52.79 o                         
  -4   7 -14        177.95        131.93        78.60 o                         
  -3   7 -14        109.30         61.68        31.38 o                         
  -2   7 -14         53.07         27.49        32.65 o                         
  -1   7 -14          3.50          6.35        32.08 o                         
   0   7 -14        198.48        227.71        70.87 o                         
   1   7 -14        214.22        238.33        60.36 o                         
   2   7 -14        303.33        309.43        65.94 o                         
   3   7 -14         47.09         43.94        57.86 o                         
   4   7 -14        230.91        214.90        63.07 o                         
   5   7 -14          4.16        -19.55        34.44 o                         
  -4   8 -14        226.77        233.93        51.10 o                         
  -3   8 -14         14.09         35.37        30.95 o                         
  -2   8 -14         41.75         28.70        42.51 o                         
  -1   8 -14         34.67         20.05        42.76 o                         
   0   8 -14         19.99          6.81        33.06 o                         
   1   8 -14        106.57        122.21        57.70 o                         
   2   8 -14        116.80        217.25        62.25 o                         
   3   8 -14         43.23         22.15        58.26 o                         
  -7 -13 -13         75.64         93.00        35.55 o                         
  -6 -13 -13        118.38        179.96        38.83 o                         
  -5 -13 -13        106.70         89.23        29.69 o                         
  -4 -13 -13        153.25        150.04        52.79 o                         
  -3 -13 -13        203.80        169.24        31.86 o                         
  -2 -13 -13          4.53         10.42        28.86 o                         
  -1 -13 -13          0.95        -49.67        49.67 o                         
  -9 -12 -13          8.74         -2.61        31.61 o                         
  -8 -12 -13        205.58        126.40        37.65 o                         
  -7 -12 -13         18.13         40.41        33.92 o                         
  -6 -12 -13        325.44        346.06        46.60 o                         
  -5 -12 -13        298.26        410.74        63.38 o                         
  -4 -12 -13         49.39         12.65        29.20 o                         
  -3 -12 -13         46.40         44.20        51.51 o                         
  -2 -12 -13         57.09         40.07        29.93 o                         
  -1 -12 -13         31.38         27.35        29.11 o                         
 -10 -11 -13        449.32        424.38        46.96 o                         
  -9 -11 -13        156.17        138.22        26.96 o                         
  -8 -11 -13        386.47        417.67        49.52 o                         
  -7 -11 -13          6.36        -24.81        35.04 o                         
  -6 -11 -13          7.86         26.09        34.27 o                         
  -5 -11 -13        194.00        136.63        38.62 o                         
  -4 -11 -13        115.77         90.70        30.02 o                         
  -3 -11 -13         88.37         71.12        29.74 o                         
  -2 -11 -13         54.77        138.22        52.13 o                         
  -1 -11 -13        241.31        292.35        57.29 o                         
   0 -11 -13        745.47        665.21        77.19 o                         
   2 -11 -13         57.61        103.49        50.34 o                         
 -11 -10 -13         77.18         73.76        31.56 o                         
 -10 -10 -13         82.71         76.17        33.05 o                         
  -9 -10 -13        134.05        176.33        34.94 o                         
  -8 -10 -13         14.89         19.59        21.90 o                         
  -7 -10 -13        159.92        115.62        23.34 o                         
  -6 -10 -13         63.77        117.76        37.39 o                         
  -5 -10 -13        336.88        318.54        45.17 o                         
  -4 -10 -13        978.48       1027.48        69.36 o                         
  -3 -10 -13        130.57        122.11        53.12 o                         
  -2 -10 -13        136.67        143.12        31.05 o                         
  -1 -10 -13        198.89        111.77        52.48 o                         
   0 -10 -13         38.21         60.62        51.05 o                         
   3 -10 -13        117.16         93.92        49.67 o                         
 -11  -9 -13        156.11        294.70        41.49 o                         
 -10  -9 -13        380.74        419.06        46.50 o                         
  -9  -9 -13          7.69        -11.92        30.18 o                         
  -8  -9 -13        304.28        375.35        62.02 o                         
  -7  -9 -13         40.40         45.18        21.79 o                         
  -6  -9 -13        192.90        207.08        51.67 o                         
  -5  -9 -13        525.08        401.86        45.04 o                         
  -4  -9 -13         66.76         46.66        26.61 o                         
  -3  -9 -13        458.66        477.74        46.04 o                         
  -2  -9 -13        466.96        476.02        42.20 o                         
  -1  -9 -13         28.14         21.08        34.73 o                         
   0  -9 -13         84.22         97.40        53.87 o                         
   3  -9 -13         24.69         31.00        50.44 o                         
   4  -9 -13          6.22        -47.83        47.83 o                         
 -10  -8 -13        654.31        704.19        64.66 o                         
  -9  -8 -13        101.58         85.48        33.05 o                         
  -8  -8 -13        102.71         74.07        32.53 o                         
  -7  -8 -13         83.12         65.08        21.45 o                         
  -6  -8 -13         44.97         10.75        23.63 o                         
  -5  -8 -13         93.30         93.99        21.77 o                         
  -4  -8 -13         48.67         46.32        20.21 o                         
  -3  -8 -13        112.79        131.93        19.20 o                         
  -2  -8 -13        102.06        138.05        29.03 o                         
  -1  -8 -13        327.86        327.20        51.95 o                         
   0  -8 -13        243.41        264.31        35.40 o                         
   1  -8 -13        159.24        125.91        37.84 o                         
   2  -8 -13         13.01        -51.56        58.11 o                         
   3  -8 -13        184.86        198.89        41.34 o                         
   4  -8 -13         50.10         22.65        37.65 o                         
   5  -8 -13         81.80        138.42        45.19 o                         
 -12  -7 -13        370.53        388.17        37.21 o                         
 -11  -7 -13        214.88        198.48        36.65 o                         
 -10  -7 -13         31.47          3.94        35.25 o                         
  -8  -7 -13         22.30         73.36        30.64 o                         
  -7  -7 -13         16.45         23.48        28.44 o                         
  -6  -7 -13         97.93         63.25        20.27 o                         
  -5  -7 -13         45.62         57.18        19.91 o                         
  -4  -7 -13        119.83        123.14        21.24 o                         
  -3  -7 -13         39.75         52.61        18.10 o                         
  -2  -7 -13        310.51        265.71        24.83 o                         
  -1  -7 -13        306.83        286.94        32.81 o                         
   0  -7 -13         62.96         38.78        24.44 o                         
   1  -7 -13         35.87         24.34        36.84 o                         
   2  -7 -13        137.21        159.60        57.91 o                         
   3  -7 -13        615.36        557.43        76.83 o                         
   4  -7 -13         48.42         31.89        38.36 o                         
   5  -7 -13        277.67        236.06        41.03 o                         
   6  -7 -13         13.95          4.65        35.11 o                         
 -12  -6 -13          9.01        -24.15        24.15 o                         
 -11  -6 -13         37.16         16.98        24.18 o                         
 -10  -6 -13        200.86        170.43        26.61 o                         
  -9  -6 -13        227.64        203.36        26.95 o                         
  -8  -6 -13         64.31         73.56        33.20 o                         
  -6  -6 -13        160.69        195.66        32.64 o                         
  -5  -6 -13        450.77        458.14        41.36 o                         
  -4  -6 -13         46.86         68.61        19.63 o                         
  -3  -6 -13        157.57        116.09        25.55 o                         
  -2  -6 -13        110.81        100.36        23.67 o                         
  -1  -6 -13         50.55         78.28        24.96 o                         
   0  -6 -13         40.59         68.12        32.36 o                         
   1  -6 -13        235.17        180.94        32.73 o                         
   2  -6 -13        247.52        198.19        26.97 o                         
   3  -6 -13         35.84          7.20        30.16 o                         
   4  -6 -13        308.58        284.53        32.06 o                         
   5  -6 -13         18.87         42.32        26.59 o                         
   6  -6 -13        150.27        153.79        27.23 o                         
 -12  -5 -13         42.33         34.08        24.66 o                         
 -11  -5 -13         20.54         30.40        31.38 o                         
 -10  -5 -13        665.48        645.11        45.25 o                         
  -9  -5 -13        120.24        217.58        46.83 o                         
  -8  -5 -13        267.73        290.69        27.59 o                         
  -7  -5 -13        487.22        612.32        39.34 o                         
  -6  -5 -13        195.65        277.82        38.01 o                         
  -4  -5 -13        328.18        251.12        35.45 o                         
  -3  -5 -13        160.46        191.50        25.30 o                         
  -2  -5 -13        284.45        292.32        23.81 o                         
  -1  -5 -13         48.83         39.99        18.01 o                         
   0  -5 -13         72.05         97.00        36.19 o                         
   1  -5 -13        269.61        349.14        46.13 o                         
   2  -5 -13        118.89        132.42        39.41 o                         
   3  -5 -13         85.12        104.52        44.40 o                         
   4  -5 -13         64.91         48.41        32.25 o                         
   5  -5 -13         13.77         20.10        26.77 o                         
   6  -5 -13         65.89         64.44        30.16 o                         
   7  -5 -13        300.02        278.40        33.32 o                         
 -12  -4 -13        498.33        646.70        86.07 o                         
 -11  -4 -13        539.92        616.38        45.66 o                         
 -10  -4 -13        395.66        344.32        32.17 o                         
  -9  -4 -13         49.11        104.02        27.62 o                         
  -8  -4 -13         99.10         83.94        23.34 o                         
  -7  -4 -13        587.18        623.21        38.66 o                         
  -6  -4 -13       1020.53       1092.31        61.89 o                         
  -5  -4 -13        719.78        703.51        41.58 o                         
  -4  -4 -13        529.69        498.14        48.90 o                         
  -2  -4 -13        707.96        627.98        38.13 o                         
  -1  -4 -13        208.17        148.94        25.01 o                         
   0  -4 -13         40.85         62.56        23.85 o                         
   1  -4 -13        379.13        371.57        34.14 o                         
   2  -4 -13         69.16         86.20        27.08 o                         
   3  -4 -13         13.35         -7.21        34.17 o                         
   4  -4 -13        156.63        139.24        28.56 o                         
   5  -4 -13         27.83         39.83        30.28 o                         
   6  -4 -13         82.12        107.40        31.46 o                         
   7  -4 -13         51.04         44.14        29.51 o                         
 -11  -3 -13         42.43         60.62        31.72 o                         
 -10  -3 -13         69.83         56.01        31.82 o                         
  -9  -3 -13         34.00         73.03        24.41 o                         
  -8  -3 -13        421.88        506.70        37.78 o                         
  -7  -3 -13         24.06         51.50        21.46 o                         
  -6  -3 -13        167.98        150.45        39.06 o                         
  -5  -3 -13        198.47        172.61        48.32 o                         
  -4  -3 -13        142.81        161.99        21.00 o                         
  -3  -3 -13        862.95        744.50        70.64 o                         
  -2  -3 -13        412.59        318.28        41.69 o                         
  -1  -3 -13        529.53        416.49        33.63 o                         
   0  -3 -13        172.53        219.83        26.72 o                         
   1  -3 -13        734.99        644.21        70.52 o                         
   2  -3 -13         55.99         80.55        26.28 o                         
   3  -3 -13         27.63         79.74        28.41 o                         
   4  -3 -13         16.47          4.39        30.98 o                         
   5  -3 -13         73.06         65.56        27.46 o                         
   6  -3 -13         64.85         63.69        27.81 o                         
   7  -3 -13         10.45          2.78        26.56 o                         
   8  -3 -13          4.87         -2.50        29.94 o                         
 -12  -2 -13         55.74         76.88        40.16 o                         
  -9  -2 -13        189.93        218.74        36.68 o                         
  -8  -2 -13         74.70         90.44        30.95 o                         
  -7  -2 -13         91.49         91.02        22.24 o                         
  -6  -2 -13        296.76        312.69        49.21 o                         
  -5  -2 -13       1101.94       1145.04        66.65 o                         
  -4  -2 -13        103.40        104.15        20.88 o                         
  -3  -2 -13        121.56        129.62        20.47 o                         
  -2  -2 -13         15.99         22.45        18.59 o                         
  -1  -2 -13        390.72        341.33        31.10 o                         
   0  -2 -13       4012.26       3139.80       186.19 o                         
   1  -2 -13         49.80         66.13        25.34 o                         
   2  -2 -13        121.24        146.55        28.62 o                         
   3  -2 -13         69.41        111.18        25.32 o                         
   4  -2 -13        400.94        277.76        82.15 o                         
   5  -2 -13        209.40        269.88        44.25 o                         
   6  -2 -13        334.96        341.23        47.34 o                         
   7  -2 -13         10.71         16.56        27.32 o                         
   8  -2 -13         34.42         58.83        49.03 o                         
 -12  -1 -13          4.27          4.45        38.83 o                         
 -11  -1 -13         26.53         36.22        41.03 o                         
 -10  -1 -13        225.68        250.71        46.04 o                         
  -8  -1 -13         42.29         54.33        29.52 o                         
  -7  -1 -13        141.17        134.13        31.26 o                         
  -6  -1 -13         71.43         65.78        27.78 o                         
  -5  -1 -13       1297.50       1349.86       156.71 o                         
  -4  -1 -13        866.98        874.47        50.69 o                         
  -3  -1 -13         70.53         79.65        20.91 o                         
  -2  -1 -13        627.52        611.73        43.96 o                         
  -1  -1 -13        125.80        139.42        33.40 o                         
   0  -1 -13        512.54        446.70        29.71 o                         
   1  -1 -13        102.37        148.49        29.48 o                         
   2  -1 -13        373.56        370.71        45.07 o                         
   3  -1 -13        872.29        938.38        52.14 o                         
   4  -1 -13         19.20         43.63        31.81 o                         
   5  -1 -13         30.14          0.97        54.27 o                         
   6  -1 -13         39.89         38.47        38.94 o                         
   7  -1 -13         22.90         64.77        36.17 o                         
   8  -1 -13         21.29         45.73        26.46 o                         
 -11   0 -13         58.43         66.76        41.64 o                         
  -9   0 -13        108.81        135.41        43.17 o                         
  -8   0 -13         88.39        156.63        41.38 o                         
  -6   0 -13         21.87         15.14        27.93 o                         
  -5   0 -13         48.21         87.17        28.85 o                         
  -4   0 -13        686.13        636.10        65.32 o                         
  -3   0 -13        343.52        278.76        29.18 o                         
  -2   0 -13        347.04        280.75        28.80 o                         
  -1   0 -13         86.93         65.56        21.78 o                         
   0   0 -13         99.76        148.56        21.12 o                         
   1   0 -13         65.47         58.35        21.22 o                         
   2   0 -13         81.81        118.81        24.05 o                         
   3   0 -13         47.22         53.98        26.72 o                         
   4   0 -13        165.51        176.29        30.02 o                         
   5   0 -13        692.22        819.08        86.96 o                         
   6   0 -13        176.30        211.42        36.66 o                         
   7   0 -13         45.74         43.97        27.66 o                         
   8   0 -13         65.03         67.83        30.13 o                         
 -11   1 -13         41.57         75.81        40.67 o                         
 -10   1 -13         66.77         98.27        43.02 o                         
  -9   1 -13         39.40         80.93        42.92 o                         
  -8   1 -13        245.61        222.01        45.83 o                         
  -7   1 -13        135.31        208.15        42.41 o                         
  -6   1 -13         47.31         73.76        38.26 o                         
  -4   1 -13        738.93        758.31        65.43 o                         
  -3   1 -13        829.57        579.07        55.71 o                         
  -2   1 -13         25.58         35.39        19.56 o                         
  -1   1 -13         45.19         57.83        38.75 o                         
   0   1 -13        168.74        160.64        22.25 o                         
   1   1 -13        237.93        186.55        26.01 o                         
   2   1 -13         99.74         66.79        23.52 o                         
   3   1 -13        499.31        441.38        29.32 o                         
   4   1 -13         30.93         27.56        23.71 o                         
   5   1 -13         80.05        116.95        37.39 o                         
   6   1 -13         12.79          1.39        26.61 o                         
   7   1 -13        270.83        485.40        64.91 o                         
   8   1 -13        174.06        106.91        59.77 o                         
 -10   2 -13         18.61         58.88        41.90 o                         
  -9   2 -13        180.81        202.78        46.29 o                         
  -8   2 -13        148.04        116.38        43.89 o                         
  -7   2 -13         62.10        125.07        42.25 o                         
  -6   2 -13        286.95        285.54        44.96 o                         
  -5   2 -13        229.28        284.78        45.58 o                         
  -4   2 -13         59.15         57.91        37.04 o                         
  -2   2 -13        101.86         83.57        21.47 o                         
  -1   2 -13        160.41        209.33        25.76 o                         
   0   2 -13        198.19        245.03        40.92 o                         
   1   2 -13         56.53        102.71        23.68 o                         
   2   2 -13         29.75         24.68        24.64 o                         
   3   2 -13        131.37        164.23        27.74 o                         
   4   2 -13        668.51        773.19        56.98 o                         
   5   2 -13         68.77        114.50        39.41 o                         
   6   2 -13        418.23        454.15        66.91 o                         
   7   2 -13         15.76         26.85        29.65 o                         
   8   2 -13         91.92        113.71        31.50 o                         
 -10   3 -13        113.98         90.54        39.08 o                         
  -9   3 -13         19.66         63.85        29.11 o                         
  -8   3 -13         45.97         87.89        29.84 o                         
  -7   3 -13         10.69         12.91        28.73 o                         
  -6   3 -13         14.08         38.42        41.74 o                         
  -5   3 -13        142.37        122.32        27.64 o                         
  -4   3 -13        116.84        128.38        27.01 o                         
  -3   3 -13         73.86         55.65        30.95 o                         
  -2   3 -13        173.00        190.09        26.68 o                         
  -1   3 -13        386.19        384.42        60.67 o                         
   0   3 -13        188.10        183.95        40.46 o                         
   1   3 -13        338.55        345.33        55.25 o                         
   2   3 -13        190.77        176.28        33.68 o                         
   3   3 -13         71.71         80.84        27.59 o                         
   4   3 -13         76.83        141.30        38.69 o                         
   5   3 -13         14.25         85.06        39.28 o                         
   6   3 -13         44.12         37.37        30.91 o                         
   7   3 -13         34.93         42.04        45.60 o                         
   8   3 -13         63.11        113.28        37.18 o                         
  -9   4 -13         16.58         -4.14        38.93 o                         
  -8   4 -13         33.00         24.88        29.76 o                         
  -7   4 -13        103.05         81.18        30.62 o                         
  -6   4 -13        145.62        286.16        48.24 o                         
  -5   4 -13        318.15        371.28        50.08 o                         
  -4   4 -13        196.06        235.63        30.90 o                         
  -3   4 -13         54.17        113.77        27.71 o                         
  -2   4 -13        207.89        213.39        29.75 o                         
  -1   4 -13         84.13         91.86        40.67 o                         
   0   4 -13         60.21         46.42        25.52 o                         
   1   4 -13         16.45          3.51        30.19 o                         
   2   4 -13        112.84        139.28        35.05 o                         
   3   4 -13         40.15         22.87        55.81 o                         
   4   4 -13        129.98        120.47        59.03 o                         
   5   4 -13          7.52          3.99        40.39 o                         
   6   4 -13         69.41         36.69        24.30 o                         
   7   4 -13         26.63         23.93        30.40 o                         
  -8   5 -13        120.47        133.87        42.71 o                         
  -7   5 -13         35.50         49.26        41.69 o                         
  -6   5 -13         14.86         45.77        30.23 o                         
  -5   5 -13        113.97         57.91        45.42 o                         
  -4   5 -13         75.06         93.77        30.52 o                         
  -3   5 -13        246.30        242.48        41.46 o                         
  -2   5 -13        348.30        288.62        33.82 o                         
  -1   5 -13         95.03         87.14        28.53 o                         
   0   5 -13        133.63        113.66        28.69 o                         
   1   5 -13        224.33        256.85        53.10 o                         
   2   5 -13         39.31         75.97        37.88 o                         
   3   5 -13         18.05        -36.78        61.13 o                         
   4   5 -13        130.45        194.28        63.12 o                         
   5   5 -13        196.77        259.35        66.09 o                         
   6   5 -13         68.99         22.76        34.29 o                         
   7   5 -13         20.87         37.16        31.84 o                         
  -7   6 -13         35.40         49.62        42.15 o                         
  -6   6 -13        359.20        378.59        55.04 o                         
  -4   6 -13         52.49         28.27        30.73 o                         
  -3   6 -13         20.37         16.55        30.78 o                         
  -2   6 -13         24.16         43.09        24.62 o                         
  -1   6 -13         63.20         94.53        35.07 o                         
   0   6 -13         91.72         47.91        54.07 o                         
   1   6 -13        460.52        434.00        58.42 o                         
   2   6 -13        118.49         94.38        53.92 o                         
   3   6 -13         53.72         66.45        55.50 o                         
   4   6 -13         77.45         86.86        58.37 o                         
   6   6 -13         14.21        -21.18        42.25 o                         
  -6   7 -13        157.53        184.97        47.37 o                         
  -5   7 -13         13.87        -10.33        46.91 o                         
  -4   7 -13         94.57         57.24        46.60 o                         
  -3   7 -13         24.56         19.02        31.22 o                         
  -2   7 -13         22.38         24.11        25.75 o                         
  -1   7 -13         16.21          5.40        31.96 o                         
   0   7 -13         51.73         53.93        31.77 o                         
   1   7 -13         37.86         14.56        44.91 o                         
   2   7 -13         58.49        127.99        57.86 o                         
   3   7 -13        121.94        104.41        58.67 o                         
   4   7 -13        278.77        352.09        66.09 o                         
   5   7 -13        148.52         68.75        60.41 o                         
   6   7 -13         15.88         42.54        34.69 o                         
  -5   8 -13          1.81         -0.25        31.86 o                         
  -4   8 -13         48.15        -13.35        46.50 o                         
  -3   8 -13         54.36         34.04        31.34 o                         
  -2   8 -13        198.41        179.99        63.97 o                         
  -1   8 -13        136.98        153.87        46.19 o                         
   0   8 -13         71.43         10.38        32.67 o                         
   1   8 -13        186.72        123.01        40.34 o                         
   2   8 -13          5.67          1.18        56.68 o                         
   3   8 -13        131.45        119.24        60.21 o                         
   4   8 -13        107.51        183.23        63.02 o                         
   5   8 -13         10.78         -8.14        35.97 o                         
  -2   9 -13         58.84         57.15        32.76 o                         
  -1   9 -13         27.08         64.66        45.07 o                         
   0   9 -13          7.42         55.76        42.82 o                         
   1   9 -13          4.01        -41.23        41.23 o                         
  -8 -13 -12         69.03         82.67        35.91 o                         
  -7 -13 -12         64.38         96.58        36.78 o                         
  -6 -13 -12        126.08         75.81        36.27 o                         
  -5 -13 -12          6.03         53.78        28.28 o                         
  -4 -13 -12        212.59        146.71        54.99 o                         
  -3 -13 -12        108.97         99.09        37.42 o                         
  -2 -13 -12         48.28         38.93        29.00 o                         
  -1 -13 -12          6.60        -32.74        34.38 o                         
  -9 -12 -12         65.95         60.77        33.92 o                         
  -8 -12 -12         15.26         33.71        33.71 o                         
  -7 -12 -12         25.13         35.71        34.99 o                         
  -6 -12 -12        435.48        461.72        55.14 o                         
  -5 -12 -12         34.86         18.26        28.60 o                         
  -4 -12 -12         19.17         15.14        51.31 o                         
  -3 -12 -12       1074.49        938.17        95.04 o                         
  -2 -12 -12         22.76         12.10        48.32 o                         
  -1 -12 -12         21.92         16.11        49.03 o                         
   1 -12 -12        103.86         26.75        49.06 o                         
 -10 -11 -12        254.38        250.68        26.70 o                         
  -9 -11 -12         12.28         30.08        21.39 o                         
  -8 -11 -12        851.35        929.57        81.90 o                         
  -7 -11 -12         10.62         20.97        34.17 o                         
  -6 -11 -12        815.55        978.07        90.54 o                         
  -5 -11 -12       1452.51       1228.79       133.44 o                         
  -4 -11 -12        244.42        297.71        34.56 o                         
  -3 -11 -12        190.11        119.75        51.67 o                         
  -2 -11 -12         84.88        135.92        51.82 o                         
  -1 -11 -12        258.43        329.10        37.20 o                         
   0 -11 -12        138.50        108.75        39.18 o                         
   2 -11 -12        615.16        531.39        79.29 o                         
   3 -11 -12        166.80        228.25        51.87 o                         
 -11 -10 -12         43.56         71.41        30.39 o                         
 -10 -10 -12        269.45        231.88        36.22 o                         
  -9 -10 -12         71.95         73.02        30.36 o                         
  -8 -10 -12        531.81        568.66        38.55 o                         
  -7 -10 -12       1129.81       1063.71        63.28 o                         
  -6 -10 -12         80.18        103.13        34.68 o                         
  -5 -10 -12       1783.60       1938.23       160.22 o                         
  -4 -10 -12        247.10        205.97        63.81 o                         
  -3 -10 -12        902.94       1027.07        66.43 o                         
  -2 -10 -12       1119.13       1078.84        97.55 o                         
  -1 -10 -12        241.35        275.21        56.88 o                         
   0 -10 -12        449.17        380.89        40.08 o                         
   2 -10 -12        118.15        121.90        51.61 o                         
   3 -10 -12         44.71         67.32        49.72 o                         
   4 -10 -12        107.04        150.90        48.29 o                         
 -11  -9 -12        516.02        473.59        55.55 o                         
 -10  -9 -12         30.66         74.58        31.82 o                         
  -9  -9 -12        257.49        260.68        39.18 o                         
  -8  -9 -12         25.06         28.26        24.17 o                         
  -7  -9 -12        190.85        197.33        24.77 o                         
  -6  -9 -12         93.11        131.52        22.43 o                         
  -5  -9 -12        101.98        102.04        21.23 o                         
  -4  -9 -12        498.08        536.12        41.46 o                         
  -3  -9 -12         48.53         67.22        26.64 o                         
  -2  -9 -12        210.51        208.44        30.21 o                         
   0  -9 -12         72.37        216.69        53.00 o                         
   3  -9 -12        485.32        654.11        72.59 o                         
   4  -9 -12         44.55         23.22        47.98 o                         
   5  -9 -12         37.37         62.51        44.40 o                         
 -10  -8 -12        380.20        448.67        49.57 o                         
  -9  -8 -12        158.91        191.21        37.14 o                         
  -8  -8 -12         89.83        103.59        31.15 o                         
  -7  -8 -12         99.98        100.23        21.42 o                         
  -6  -8 -12         26.69         44.39        19.77 o                         
  -5  -8 -12        126.13         73.79        20.00 o                         
  -4  -8 -12          4.36         40.26        20.56 o                         
  -3  -8 -12        613.03        535.19        68.81 o                         
  -2  -8 -12        386.06        381.41        34.71 o                         
  -1  -8 -12         63.93         90.85        31.08 o                         
   0  -8 -12         92.38         90.49        48.24 o                         
   2  -8 -12          2.59        -47.73        55.76 o                         
   3  -8 -12        421.59        347.18        44.44 o                         
   4  -8 -12         20.06         33.86        48.95 o                         
   5  -8 -12        432.20        470.28        44.54 o                         
 -12  -7 -12        110.52        102.87        25.03 o                         
 -11  -7 -12         82.33         65.32        56.42 o                         
 -10  -7 -12        204.06        148.35        38.93 o                         
  -9  -7 -12          5.23        -30.69        34.89 o                         
  -8  -7 -12         30.63         98.06        30.39 o                         
  -7  -7 -12        177.65        103.08        29.57 o                         
  -6  -7 -12         44.57         63.85        19.22 o                         
  -5  -7 -12        195.35        233.79        35.58 o                         
  -4  -7 -12         70.44         73.58        18.94 o                         
  -3  -7 -12        894.75        757.33        38.83 o                         
  -2  -7 -12        153.43        135.97        35.03 o                         
  -1  -7 -12         69.43         61.85        38.09 o                         
   0  -7 -12        872.92       1063.26        57.87 o                         
   1  -7 -12        143.03        103.59        56.22 o                         
   2  -7 -12         86.65         73.87        55.86 o                         
   3  -7 -12         54.19         -4.91        58.06 o                         
   4  -7 -12        284.65        290.98        55.04 o                         
   5  -7 -12         50.16         64.11        37.09 o                         
   6  -7 -12         44.81         97.68        40.62 o                         
 -12  -6 -12         20.98         52.01        41.90 o                         
 -11  -6 -12        101.83         49.12        36.96 o                         
 -10  -6 -12        295.98        310.81        30.16 o                         
  -9  -6 -12         35.59         71.19        24.10 o                         
  -8  -6 -12         87.80         46.96        34.84 o                         
  -7  -6 -12        297.15        230.91        37.85 o                         
  -5  -6 -12         81.59        121.36        20.08 o                         
  -4  -6 -12        125.25        201.03        41.13 o                         
  -3  -6 -12         57.57         57.17        24.31 o                         
  -2  -6 -12        386.59        325.87        25.32 o                         
  -1  -6 -12        459.68        427.62        30.40 o                         
   0  -6 -12        192.57        175.61        20.59 o                         
   1  -6 -12        181.32        230.51        36.59 o                         
   2  -6 -12         69.39         79.58        28.05 o                         
   3  -6 -12        677.84        619.48        69.72 o                         
   4  -6 -12        234.20        273.10        29.83 o                         
   5  -6 -12         15.80         10.02        25.72 o                         
   6  -6 -12         40.73         44.36        25.72 o                         
   7  -6 -12         62.56         59.37        29.33 o                         
 -12  -5 -12         19.36         27.38        24.10 o                         
 -11  -5 -12        130.37        132.15        26.77 o                         
 -10  -5 -12        402.01        302.17        31.93 o                         
  -9  -5 -12         47.48        105.87        39.64 o                         
  -8  -5 -12        817.66        932.87        49.48 o                         
  -7  -5 -12        292.00        255.51        26.07 o                         
  -6  -5 -12        399.56        364.78        40.82 o                         
  -4  -5 -12        342.27        466.14        51.49 o                         
  -3  -5 -12        107.44        111.25        18.94 o                         
  -2  -5 -12       1144.45       1027.94        52.72 o                         
  -1  -5 -12         80.48        109.40        18.23 o                         
   0  -5 -12         57.53         63.77        19.49 o                         
   1  -5 -12        535.21        423.52        41.62 o                         
   2  -5 -12        182.02        165.98        33.02 o                         
   3  -5 -12         89.40         77.94        29.33 o                         
   4  -5 -12        116.35        187.31        27.52 o                         
   5  -5 -12         87.90         68.37        28.74 o                         
   6  -5 -12        298.59        320.73        31.90 o                         
   7  -5 -12         16.41         27.10        50.54 o                         
 -12  -4 -12         68.81         98.78        32.84 o                         
 -11  -4 -12       1145.80       1042.72        64.84 o                         
 -10  -4 -12        155.48        109.34        25.76 o                         
  -9  -4 -12        720.01        738.92        46.03 o                         
  -8  -4 -12        160.49        176.61        24.68 o                         
  -7  -4 -12         39.90        109.62        34.61 o                         
  -6  -4 -12        615.71        520.13        35.90 o                         
  -5  -4 -12        173.01        169.17        30.64 o                         
  -4  -4 -12        598.85        437.06        43.33 o                         
  -3  -4 -12       1562.76       1661.89        95.85 o                         
  -2  -4 -12         20.68         31.82        16.36 o                         
  -1  -4 -12        416.01        303.55        23.27 o                         
   0  -4 -12        800.72        637.46        49.88 o                         
   1  -4 -12        305.51        206.94        27.39 o                         
   2  -4 -12        485.89        476.83        53.17 o                         
   3  -4 -12        332.94        242.98        41.74 o                         
   4  -4 -12        199.16        146.67        34.50 o                         
   5  -4 -12         88.95         40.03        30.17 o                         
   6  -4 -12         56.67         78.24        30.81 o                         
   7  -4 -12         10.12          2.90        29.16 o                         
   8  -4 -12         15.57         30.49        35.40 o                         
 -11  -3 -12         27.81         57.75        31.87 o                         
 -10  -3 -12         39.09         34.02        30.03 o                         
  -9  -3 -12         44.19         39.31        23.82 o                         
  -8  -3 -12         59.28         72.73        22.61 o                         
  -7  -3 -12         56.52         18.20        30.18 o                         
  -6  -3 -12         86.61         90.45        20.93 o                         
  -5  -3 -12        248.20        292.07        25.01 o                         
  -4  -3 -12         97.49         71.56        18.35 o                         
  -3  -3 -12        178.65        218.89        30.59 o                         
  -2  -3 -12        179.26        178.21        22.32 o                         
  -1  -3 -12        179.98        201.92        24.99 o                         
   0  -3 -12        419.22        426.73        34.37 o                         
   1  -3 -12         56.26         71.60        26.06 o                         
   2  -3 -12         19.48         61.72        25.03 o                         
   3  -3 -12         27.11         11.71        32.74 o                         
   4  -3 -12        146.21        196.89        39.75 o                         
   5  -3 -12         38.07         37.57        26.13 o                         
   6  -3 -12        325.07        429.05        42.46 o                         
   7  -3 -12         13.44         19.64        26.79 o                         
   8  -3 -12          2.12          3.80        25.60 o                         
 -12  -2 -12        153.77        330.05        48.80 o                         
 -11  -2 -12          1.33         -1.59        41.79 o                         
 -10  -2 -12         63.18         66.50        30.13 o                         
  -9  -2 -12        143.17        112.28        32.38 o                         
  -8  -2 -12        190.99        129.16        31.00 o                         
  -7  -2 -12        115.83        138.67        22.89 o                         
  -6  -2 -12         85.65         61.61        20.49 o                         
  -5  -2 -12       1300.97       1424.82        79.07 o                         
  -4  -2 -12         31.24         37.17        18.50 o                         
  -3  -2 -12        196.67        172.70        29.34 o                         
  -2  -2 -12       1075.34        982.31        55.69 o                         
  -1  -2 -12        200.09        163.20        25.56 o                         
   0  -2 -12       2473.80       2514.93       157.07 o                         
   1  -2 -12       1349.01       1131.13        68.51 o                         
   2  -2 -12        628.74        536.87        41.61 o                         
   3  -2 -12         21.47         20.71        35.26 o                         
   4  -2 -12         85.08         95.65        31.28 o                         
   5  -2 -12         88.78        114.76        26.94 o                         
   6  -2 -12        245.67        275.11        32.31 o                         
   7  -2 -12         63.14         40.84        27.24 o                         
   8  -2 -12         45.47         47.67        36.65 o                         
 -12  -1 -12        233.41        306.41        46.19 o                         
 -11  -1 -12         70.08        147.32        42.51 o                         
 -10  -1 -12       1060.79       1447.82       104.66 o                         
  -9  -1 -12        329.88        287.69        46.65 o                         
  -8  -1 -12        113.10         73.36        28.34 o                         
  -7  -1 -12        322.64        366.37        42.56 o                         
  -6  -1 -12        584.87        556.66        51.51 o                         
  -5  -1 -12        301.78        280.00        36.73 o                         
  -4  -1 -12        210.77        247.89        54.07 o                         
  -3  -1 -12        273.76        204.05        22.49 o                         
  -2  -1 -12        632.91        631.21        39.52 o                         
  -1  -1 -12        102.56         86.19        18.23 o                         
   0  -1 -12        166.57        113.17        19.11 o                         
   1  -1 -12        430.95        397.30        46.06 o                         
   2  -1 -12        467.89        336.88        71.23 o                         
   3  -1 -12         40.45         39.14        20.43 o                         
   4  -1 -12        111.13        167.08        31.92 o                         
   5  -1 -12        176.98        120.93        54.84 o                         
   6  -1 -12        158.82        117.42        39.61 o                         
   7  -1 -12        127.74        192.06        47.46 o                         
   8  -1 -12         11.95         12.72        26.21 o                         
 -12   0 -12         57.65         64.30        38.77 o                         
 -11   0 -12         93.92        131.11        41.54 o                         
  -9   0 -12         78.52         47.16        42.56 o                         
  -8   0 -12         62.46         84.40        38.31 o                         
  -7   0 -12        807.77        828.95        74.58 o                         
  -6   0 -12       1052.70       1192.30        98.06 o                         
  -5   0 -12         35.04         24.96        25.53 o                         
  -4   0 -12        862.46        785.06        71.00 o                         
  -3   0 -12        118.06         73.00        27.11 o                         
  -2   0 -12        429.76        340.02        29.78 o                         
  -1   0 -12        490.90        345.32        30.02 o                         
   0   0 -12        751.52        650.07        36.71 o                         
   1   0 -12         74.57         91.97        20.47 o                         
   2   0 -12        120.75         60.98        21.62 o                         
   3   0 -12        352.66        453.91        51.14 o                         
   4   0 -12        200.34        146.66        38.44 o                         
   5   0 -12         18.83         46.24        35.69 o                         
   6   0 -12        139.35        140.06        28.89 o                         
   7   0 -12        146.34        144.79        28.71 o                         
   8   0 -12          3.48        -14.31        27.11 o                         
   9   0 -12         30.25         53.56        36.06 o                         
 -11   1 -12         74.01        169.88        42.41 o                         
 -10   1 -12         61.83         90.70        41.64 o                         
  -9   1 -12       1223.84       1291.75        98.37 o                         
  -8   1 -12        206.00        214.34        42.76 o                         
  -7   1 -12         36.70        123.23        38.52 o                         
  -6   1 -12        244.78        379.05        43.74 o                         
  -4   1 -12        946.66        998.63        81.54 o                         
  -3   1 -12        856.81        703.88        63.53 o                         
  -2   1 -12        133.92        145.12        29.06 o                         
  -1   1 -12        275.52        239.39        34.35 o                         
   0   1 -12        130.71        129.25        21.01 o                         
   1   1 -12        322.30        310.71        27.02 o                         
   2   1 -12        774.93        771.14        42.98 o                         
   3   1 -12         41.01         75.30        21.16 o                         
   4   1 -12        113.85        105.66        28.04 o                         
   5   1 -12        192.87        151.07        36.71 o                         
   6   1 -12        489.40        455.43        46.37 o                         
   7   1 -12        333.80        260.30        52.93 o                         
   8   1 -12        226.53        185.33        44.76 o                         
   9   1 -12         82.63         37.96        36.01 o                         
 -11   2 -12         53.11         41.16        40.51 o                         
 -10   2 -12          2.17         30.39        40.92 o                         
  -9   2 -12        313.28        469.08        52.69 o                         
  -8   2 -12         83.84        194.03        44.71 o                         
  -7   2 -12        753.37        862.05        68.80 o                         
  -6   2 -12        147.77        357.01        44.91 o                         
  -5   2 -12        418.34        578.55        55.55 o                         
  -4   2 -12        916.91        936.28        78.11 o                         
  -3   2 -12        536.07        424.32        47.22 o                         
  -2   2 -12        617.08        597.01        38.50 o                         
  -1   2 -12        342.81        315.39        28.01 o                         
   0   2 -12       1747.31       1668.48       101.24 o                         
   1   2 -12        829.54        828.43       109.04 o                         
   2   2 -12         58.34         60.76        23.43 o                         
   3   2 -12         35.85         34.95        24.48 o                         
   4   2 -12        683.36        641.19        89.99 o                         
   5   2 -12        155.89        187.53        55.96 o                         
   6   2 -12        206.84        163.72        43.17 o                         
   7   2 -12         35.36         32.30        27.25 o                         
   8   2 -12        291.79        150.47        73.51 o                         
 -10   3 -12          1.31        -37.39        37.39 o                         
  -9   3 -12         60.02         86.48        28.70 o                         
  -8   3 -12         76.09         87.49        34.61 o                         
  -7   3 -12         76.04         87.83        42.15 o                         
  -6   3 -12        471.58        490.62        53.92 o                         
  -5   3 -12         59.71        113.66        38.72 o                         
  -4   3 -12        523.73        506.13        54.86 o                         
  -3   3 -12        174.79        157.84        26.07 o                         
  -2   3 -12         42.40          2.54        22.84 o                         
  -1   3 -12        509.29        510.33        40.74 o                         
   0   3 -12        216.72        174.91        70.08 o                         
   1   3 -12        104.70         64.42        28.09 o                         
   2   3 -12         55.96         88.96        30.41 o                         
   3   3 -12        395.15        364.03        38.85 o                         
   4   3 -12         67.78        153.45        37.03 o                         
   5   3 -12          9.57         57.63        55.76 o                         
   6   3 -12         36.89         51.09        42.76 o                         
   7   3 -12        229.04        132.80        33.50 o                         
   8   3 -12         88.10         67.39        29.51 o                         
  -9   4 -12        220.05        207.94        43.33 o                         
  -8   4 -12        509.75        581.66        45.39 o                         
  -7   4 -12         82.13         83.63        29.38 o                         
  -6   4 -12        680.40        760.74        90.47 o                         
  -5   4 -12       1853.93       1601.08       127.07 o                         
  -4   4 -12         54.41         96.79        27.25 o                         
  -3   4 -12        163.54        216.30        29.19 o                         
  -2   4 -12        361.16        293.43        59.54 o                         
  -1   4 -12         95.59        120.48        34.76 o                         
   0   4 -12        137.37        177.62        29.13 o                         
   1   4 -12         42.63         48.50        24.39 o                         
   2   4 -12        285.41        244.94        75.22 o                         
   3   4 -12        683.05        734.27        81.80 o                         
   4   4 -12         32.13        133.21        57.50 o                         
   5   4 -12         10.04        107.42        57.96 o                         
   6   4 -12         79.29        121.98        39.03 o                         
   7   4 -12         34.45          1.48        30.80 o                         
   8   4 -12        130.58        185.61        42.25 o                         
  -9   5 -12         21.50          6.09        38.57 o                         
  -8   5 -12         72.22        113.66        41.33 o                         
  -7   5 -12        922.41        951.01        91.11 o                         
  -6   5 -12         66.28         72.80        40.57 o                         
  -5   5 -12        234.65        171.88        45.42 o                         
  -4   5 -12        225.54        323.86        51.00 o                         
  -3   5 -12         62.84         82.73        31.95 o                         
  -2   5 -12         41.58         68.85        27.17 o                         
  -1   5 -12         62.37         63.54        27.38 o                         
   0   5 -12        176.80        220.33        30.76 o                         
   1   5 -12        206.57        191.28        26.60 o                         
   2   5 -12        211.66        186.65        38.56 o                         
   3   5 -12         34.26         81.36        38.35 o                         
   4   5 -12        130.49         87.83        60.77 o                         
   5   5 -12        578.81        552.21        74.17 o                         
   6   5 -12          7.02         17.96        43.17 o                         
   7   5 -12         47.15          9.21        39.18 o                         
   8   5 -12         24.06        -23.11        40.26 o                         
  -8   6 -12         23.01         11.78        30.04 o                         
  -7   6 -12         83.15         55.20        42.15 o                         
  -6   6 -12        136.63        130.90        44.20 o                         
  -5   6 -12         46.44         82.77        43.33 o                         
  -4   6 -12        112.35        166.05        46.29 o                         
  -3   6 -12         84.47        121.84        30.47 o                         
  -2   6 -12        114.72        122.32        24.33 o                         
  -1   6 -12        145.47        109.27        24.02 o                         
   0   6 -12        273.10        250.18        33.76 o                         
   1   6 -12         94.33         57.32        29.87 o                         
   2   6 -12         21.51         50.34        50.85 o                         
   3   6 -12        104.70        206.77        56.53 o                         
   4   6 -12        167.30         95.62        41.87 o                         
   5   6 -12         51.50          8.66        42.29 o                         
   6   6 -12        612.54        330.56        67.01 o                         
   7   6 -12         30.82         -6.80        40.97 o                         
  -7   7 -12          0.86          3.64        30.68 o                         
  -6   7 -12         22.39         26.80        43.02 o                         
  -5   7 -12        302.17        266.09        37.38 o                         
  -4   7 -12         37.82         31.61        46.35 o                         
  -3   7 -12         67.04         -6.39        44.09 o                         
  -2   7 -12         46.13         89.47        25.72 o                         
  -1   7 -12        287.65        258.39        28.94 o                         
   0   7 -12        172.31        218.34        35.39 o                         
   1   7 -12        155.68        149.31        32.86 o                         
   2   7 -12         43.10         58.55        30.36 o                         
   3   7 -12          4.76         39.80        56.27 o                         
   4   7 -12        194.93        206.10        63.58 o                         
   5   7 -12         25.24        -36.42        59.65 o                         
   6   7 -12         64.72        -20.68        35.26 o                         
   7   7 -12          0.77         -3.48        56.78 o                         
  -5   8 -12         22.68         18.31        32.86 o                         
  -4   8 -12         86.48         14.94        46.91 o                         
  -3   8 -12         32.73         21.08        44.86 o                         
  -2   8 -12         27.80         14.53        30.43 o                         
  -1   8 -12        111.44         58.99        30.03 o                         
   0   8 -12          0.28        -17.51        31.78 o                         
   1   8 -12         50.15          5.87        32.53 o                         
   2   8 -12        180.48        119.32        34.70 o                         
   3   8 -12         67.24         19.90        57.70 o                         
   4   8 -12        250.01        195.56        62.72 o                         
   5   8 -12       1143.70       1245.04       123.44 o                         
   6   8 -12         90.17         24.78        38.93 o                         
  -4   9 -12        213.55        180.46        53.99 o                         
  -3   9 -12         22.93         48.75        46.70 o                         
  -2   9 -12          5.46         19.98        31.69 o                         
  -1   9 -12         25.48         -7.11        44.91 o                         
   0   9 -12         89.70         45.07        43.23 o                         
   1   9 -12         12.99        -23.28        41.79 o                         
   2   9 -12         12.11         19.95        40.21 o                         
   3   9 -12         96.14        103.89        59.39 o                         
   4   9 -12         14.70         46.50        58.26 o                         
   0  10 -12         61.06         97.40        45.53 o                         
  -5 -14 -11          9.01        -10.08        34.78 o                         
  -4 -14 -11         19.92         44.08        28.32 o                         
  -3 -14 -11         39.72         79.95        50.69 o                         
  -8 -13 -11         18.95         27.52        34.27 o                         
  -7 -13 -11        606.72        637.84        63.94 o                         
  -5 -13 -11        265.44        206.87        56.93 o                         
  -4 -13 -11         78.83         66.93        22.98 o                         
  -3 -13 -11        352.41        253.77        27.41 o                         
  -2 -13 -11        129.56        149.59        23.93 o                         
  -1 -13 -11          7.18        -13.97        34.43 o                         
  -9 -12 -11          9.82         -0.87        33.35 o                         
  -8 -12 -11         44.54         87.12        34.63 o                         
  -7 -12 -11        235.25        171.98        38.16 o                         
  -6 -12 -11        596.70        647.97        66.86 o                         
  -5 -12 -11        481.99        304.78        61.54 o                         
  -4 -12 -11         32.60         45.83        51.61 o                         
  -3 -12 -11         25.65         40.89        21.51 o                         
  -2 -12 -11         17.94          5.79        21.62 o                         
  -1 -12 -11         18.56          2.48        21.41 o                         
   0 -12 -11         55.20         49.72        35.50 o                         
   1 -12 -11        154.46         94.79        51.36 o                         
   2 -12 -11        136.30        191.16        51.36 o                         
 -10 -11 -11        116.27        111.20        23.03 o                         
  -9 -11 -11        128.43         67.60        22.19 o                         
  -8 -11 -11        211.24        295.31        43.17 o                         
  -7 -11 -11        192.77        213.36        38.47 o                         
  -6 -11 -11        251.33        236.95        39.90 o                         
  -5 -11 -11         42.05         57.74        33.94 o                         
  -4 -11 -11       1417.94       1565.85        98.02 o                         
  -3 -11 -11        147.80        223.50        31.84 o                         
  -2 -11 -11         94.64         78.62        21.42 o                         
  -1 -11 -11         65.80         57.36        28.76 o                         
   0 -11 -11        404.81        239.86        47.88 o                         
   2 -11 -11          5.49         -6.85        48.34 o                         
   3 -11 -11          2.67        -24.50        48.55 o                         
 -11 -10 -11         54.46         59.75        30.18 o                         
 -10 -10 -11        173.92        150.68        24.43 o                         
  -9 -10 -11         17.64         21.80        21.83 o                         
  -8 -10 -11         40.32         52.86        21.74 o                         
  -7 -10 -11        353.07        337.49        29.44 o                         
  -6 -10 -11        974.96       1175.52        99.44 o                         
  -5 -10 -11        135.28        135.63        29.12 o                         
  -4 -10 -11        937.35        831.19       123.18 o                         
  -3 -10 -11        149.07        149.84        29.24 o                         
  -2 -10 -11         61.46         59.29        38.19 o                         
  -1 -10 -11        113.22         69.16        34.17 o                         
   0 -10 -11       1034.64        791.66        90.59 o                         
   2 -10 -11        335.30        317.36        56.83 o                         
   3 -10 -11       1077.83       1125.39       102.82 o                         
   4 -10 -11         32.05        -25.32        47.11 o                         
 -12  -9 -11         98.55        120.52        32.99 o                         
 -11  -9 -11        254.27        143.28        37.34 o                         
 -10  -9 -11         94.57        111.82        33.30 o                         
  -9  -9 -11        552.92        626.29        43.05 o                         
  -8  -9 -11        333.00        371.23        32.30 o                         
  -7  -9 -11        354.25        351.47        30.40 o                         
  -6  -9 -11         44.73         97.45        34.32 o                         
  -5  -9 -11       1457.85       1275.92        77.71 o                         
  -4  -9 -11        227.18        303.95        32.86 o                         
  -3  -9 -11        424.92        470.36        58.37 o                         
  -2  -9 -11       1033.24       1082.94        70.77 o                         
  -1  -9 -11        679.02        807.98        86.81 o                         
   0  -9 -11        290.13        217.42        49.01 o                         
   1  -9 -11       1010.43        838.98        89.52 o                         
   2  -9 -11        149.34        212.80        51.77 o                         
   3  -9 -11         85.56        131.11        50.74 o                         
   4  -9 -11         78.72        -11.56        48.65 o                         
   5  -9 -11       1416.25       1361.16       120.57 o                         
 -10  -8 -11        347.38        321.50        42.61 o                         
  -9  -8 -11         38.57          7.52        31.05 o                         
  -8  -8 -11       1442.57       1323.46       142.90 o                         
  -7  -8 -11        249.32        250.24        25.94 o                         
  -6  -8 -11        179.56        156.79        21.91 o                         
  -5  -8 -11         78.43         57.34        18.27 o                         
  -4  -8 -11        402.42        388.98        29.35 o                         
  -3  -8 -11         55.01         49.51        23.99 o                         
  -2  -8 -11         92.22        115.08        27.04 o                         
  -1  -8 -11        194.44        180.24        27.75 o                         
   0  -8 -11       2090.28       2050.57       178.53 o                         
   3  -8 -11        167.25        281.04        41.30 o                         
   4  -8 -11          9.12         32.54        41.20 o                         
   5  -8 -11         27.93         67.83        35.73 o                         
   6  -8 -11         47.51          6.91        56.12 o                         
 -12  -7 -11         45.30         60.46        32.48 o                         
 -11  -7 -11        293.43        372.71        44.04 o                         
  -8  -7 -11        164.88        135.25        31.92 o                         
  -7  -7 -11         29.38         23.26        19.09 o                         
  -6  -7 -11         74.29         49.33        19.42 o                         
  -5  -7 -11        442.54        369.42        30.34 o                         
  -4  -7 -11         27.93         94.35        18.42 o                         
  -3  -7 -11        188.25        172.41        30.46 o                         
  -2  -7 -11        217.36        267.38        38.74 o                         
  -1  -7 -11        377.32        302.78        42.66 o                         
   0  -7 -11        715.55        700.74        42.79 o                         
   1  -7 -11        196.96        129.11        53.51 o                         
   2  -7 -11         35.38         73.56        53.10 o                         
   3  -7 -11        335.67        325.90        42.87 o                         
   4  -7 -11         87.29         74.73        37.59 o                         
   5  -7 -11        244.64        271.73        41.45 o                         
   6  -7 -11         27.20         22.91        35.47 o                         
 -12  -6 -11        119.95         96.78        32.89 o                         
 -11  -6 -11         10.44         14.58        31.61 o                         
 -10  -6 -11         38.10        119.45        32.79 o                         
  -9  -6 -11         93.24        103.95        32.07 o                         
  -6  -6 -11        629.41        648.00        41.52 o                         
  -5  -6 -11       2523.41       2353.54       127.40 o                         
  -4  -6 -11         87.60        127.64        18.86 o                         
  -3  -6 -11         92.73         71.23        16.11 o                         
  -2  -6 -11        175.18        127.63        17.34 o                         
  -1  -6 -11         52.97         34.70        22.56 o                         
   0  -6 -11        342.39        264.40        23.45 o                         
   1  -6 -11         92.27         72.37        21.63 o                         
   2  -6 -11         54.25         60.26        30.82 o                         
   3  -6 -11         48.17         48.16        27.97 o                         
   4  -6 -11         35.96         39.40        24.72 o                         
   5  -6 -11         20.47         15.91        25.45 o                         
   6  -6 -11        413.24        358.55        38.13 o                         
   7  -6 -11         21.53         55.82        46.63 o                         
 -12  -5 -11          4.50         -4.22        24.38 o                         
 -11  -5 -11        177.15        162.77        35.96 o                         
 -10  -5 -11        261.37        301.04        39.18 o                         
  -9  -5 -11         52.75         88.96        31.56 o                         
  -8  -5 -11       1652.51       1967.08       125.17 o                         
  -6  -5 -11       2573.06       2674.09       202.83 o                         
  -5  -5 -11        109.67        134.55        19.44 o                         
  -4  -5 -11        839.57        837.88        48.58 o                         
  -3  -5 -11         98.31         72.46        17.94 o                         
  -2  -5 -11         71.53         79.05        16.28 o                         
  -1  -5 -11        673.79        691.76        37.95 o                         
   0  -5 -11        535.95        422.03        45.52 o                         
   1  -5 -11        566.98        518.09        49.09 o                         
   2  -5 -11        424.50        349.98        56.91 o                         
   3  -5 -11        162.18        175.18        30.77 o                         
   4  -5 -11        230.32        234.62        28.18 o                         
   5  -5 -11         64.42         56.73        25.89 o                         
   6  -5 -11         21.34          1.84        26.14 o                         
   7  -5 -11         81.93        146.97        30.75 o                         
   8  -5 -11          2.99          8.70        34.02 o                         
 -12  -4 -11       1817.10       2057.47       146.20 o                         
 -11  -4 -11         71.72        134.18        34.58 o                         
 -10  -4 -11         87.57         64.05        32.23 o                         
  -9  -4 -11        159.64        164.15        33.30 o                         
  -8  -4 -11        173.46        175.77        31.51 o                         
  -7  -4 -11        597.29        620.67        55.35 o                         
  -6  -4 -11         99.08        127.84        20.29 o                         
  -5  -4 -11       1108.79        978.99        78.68 o                         
  -4  -4 -11         66.21        104.51        26.14 o                         
  -3  -4 -11        714.47        770.26        45.34 o                         
  -2  -4 -11        408.65        313.66        23.23 o                         
  -1  -4 -11        136.77        113.00        18.32 o                         
   0  -4 -11        164.98        177.84        25.95 o                         
   1  -4 -11         64.83         28.43        24.99 o                         
   2  -4 -11        260.75        283.24        25.61 o                         
   3  -4 -11         66.14         80.62        32.33 o                         
   4  -4 -11        443.08        434.62        37.26 o                         
   5  -4 -11        607.16        710.83        92.95 o                         
   6  -4 -11        103.64         75.19        30.20 o                         
   7  -4 -11         51.10         13.14        30.31 o                         
   8  -4 -11          5.18          7.32        35.91 o                         
 -11  -3 -11       1232.09       1262.28       104.05 o                         
 -10  -3 -11        417.30        367.19        42.46 o                         
  -9  -3 -11         98.61         92.18        31.10 o                         
  -8  -3 -11        165.30        235.44        26.04 o                         
  -7  -3 -11        197.59        158.48        23.76 o                         
  -6  -3 -11        880.61        775.80        44.90 o                         
  -5  -3 -11         46.94         47.41        17.97 o                         
  -4  -3 -11         36.63         64.67        17.26 o                         
  -3  -3 -11        806.16        669.51        52.48 o                         
  -2  -3 -11        215.95        190.21        21.56 o                         
  -1  -3 -11       1016.25        619.47        35.56 o                         
   0  -3 -11        719.83        695.17        45.93 o                         
   1  -3 -11         65.03         86.03        22.79 o                         
   2  -3 -11        147.73        109.39        24.59 o                         
   3  -3 -11        164.54         91.46        33.97 o                         
   4  -3 -11         80.52         48.01        25.19 o                         
   5  -3 -11        814.77        984.79        70.41 o                         
   6  -3 -11        104.43        163.85        28.04 o                         
   7  -3 -11         24.80         38.01        34.39 o                         
   8  -3 -11         27.03         32.07        29.82 o                         
   9  -3 -11         90.91         90.70        57.86 o                         
 -12  -2 -11         11.24         -3.12        39.39 o                         
 -11  -2 -11        226.90        272.50        47.06 o                         
 -10  -2 -11        262.96        413.02        43.79 o                         
  -9  -2 -11         13.00         14.73        27.37 o                         
  -8  -2 -11        120.62         90.75        28.95 o                         
  -7  -2 -11        230.47        307.49        34.22 o                         
  -6  -2 -11        265.54        302.25        31.05 o                         
  -5  -2 -11        615.72        694.02        41.75 o                         
  -4  -2 -11       1131.67       1320.47        68.78 o                         
  -3  -2 -11       1257.60       1072.17        62.81 o                         
  -2  -2 -11        627.38        445.75        32.13 o                         
  -1  -2 -11       3591.21       2935.04       169.78 o                         
   0  -2 -11        112.87         78.80        23.39 o                         
   1  -2 -11        945.03        818.39        51.52 o                         
   2  -2 -11         64.49         75.54        24.10 o                         
   3  -2 -11        782.28        792.28        54.92 o                         
   4  -2 -11        550.95        423.71        41.52 o                         
   5  -2 -11        123.51        100.23        26.22 o                         
   6  -2 -11        234.92        199.40        28.86 o                         
   7  -2 -11        137.21        189.18        39.13 o                         
   8  -2 -11        121.91        176.37        38.14 o                         
   9  -2 -11          2.67         -1.02        55.86 o                         
 -12  -1 -11          5.63          1.53        38.37 o                         
 -11  -1 -11         90.93         94.53        42.05 o                         
 -10  -1 -11        759.84       1005.74        84.51 o                         
  -9  -1 -11         88.62        123.84        40.31 o                         
  -8  -1 -11        585.60        517.73        52.54 o                         
  -7  -1 -11        958.53        902.31        76.07 o                         
  -6  -1 -11         30.16         36.32        24.91 o                         
  -5  -1 -11       1203.36       1130.82        93.15 o                         
  -4  -1 -11        114.26        150.98        19.65 o                         
  -3  -1 -11       1220.67       1121.00        63.97 o                         
  -2  -1 -11        863.50        841.99        53.64 o                         
  -1  -1 -11        456.23        332.28        26.19 o                         
   0  -1 -11       2249.47       1850.63        84.72 o                         
   1  -1 -11        641.39        497.96        42.36 o                         
   2  -1 -11        224.98        157.06        29.54 o                         
   3  -1 -11         88.65         80.79        20.11 o                         
   4  -1 -11        290.68        315.83        35.80 o                         
   5  -1 -11         31.36         89.37        52.84 o                         
   6  -1 -11         24.51         76.76        27.14 o                         
   7  -1 -11        205.82        218.16        29.76 o                         
   8  -1 -11        146.56        194.04        31.74 o                         
   9  -1 -11         76.00        127.96        32.39 o                         
 -12   0 -11        109.99        299.46        43.63 o                         
 -11   0 -11         10.50         34.02        40.41 o                         
 -10   0 -11        290.76        380.28        49.11 o                         
  -9   0 -11        156.22        177.35        42.15 o                         
  -8   0 -11        115.65        148.50        39.13 o                         
  -7   0 -11        169.01        165.23        37.65 o                         
  -6   0 -11         50.61         68.90        25.42 o                         
  -5   0 -11        290.58        260.07        34.38 o                         
  -4   0 -11        211.79        216.79        30.64 o                         
  -3   0 -11        768.42        664.34        55.20 o                         
  -2   0 -11        572.91        697.89        44.39 o                         
  -1   0 -11        159.93        132.24        22.24 o                         
   0   0 -11        213.97        171.18        20.31 o                         
   1   0 -11        149.14        172.24        25.36 o                         
   2   0 -11        245.27        223.41        42.13 o                         
   3   0 -11         46.52         60.83        24.36 o                         
   4   0 -11        158.78        142.19        34.23 o                         
   5   0 -11         45.09         66.92        34.57 o                         
   6   0 -11        289.05        337.41        62.84 o                         
   7   0 -11        189.01        171.41        31.08 o                         
   8   0 -11        253.41        288.15        31.50 o                         
   9   0 -11        123.63        181.91        27.99 o                         
 -11   1 -11         68.74        136.48        40.31 o                         
 -10   1 -11         17.50         29.11        40.72 o                         
  -9   1 -11        172.77         98.98        42.30 o                         
  -8   1 -11         23.11         38.37        38.16 o                         
  -7   1 -11        664.94        792.07        67.32 o                         
  -6   1 -11         66.01         97.65        34.22 o                         
  -5   1 -11        559.36        494.71        47.73 o                         
  -4   1 -11         67.01        124.66        25.32 o                         
  -3   1 -11         14.10         29.57        24.35 o                         
  -2   1 -11        828.96        894.69        71.62 o                         
  -1   1 -11        249.59        212.73        23.21 o                         
   0   1 -11        741.45        482.24        29.36 o                         
   1   1 -11       1038.06        967.15        52.50 o                         
   2   1 -11        620.47        547.63        33.92 o                         
   3   1 -11        443.55        394.13        26.39 o                         
   4   1 -11         76.12        106.85        26.99 o                         
   5   1 -11         52.70        114.66        47.01 o                         
   6   1 -11         16.42         10.44        22.83 o                         
   7   1 -11        441.07        307.17        33.93 o                         
   8   1 -11          3.16         16.51        44.30 o                         
   9   1 -11        325.53        425.36       129.73 o                         
 -11   2 -11         17.02         31.75        25.93 o                         
 -10   2 -11         69.69        140.01        41.84 o                         
  -8   2 -11        165.67        182.42        42.25 o                         
  -7   2 -11        146.02        215.05        40.72 o                         
  -6   2 -11        704.52        811.15        65.84 o                         
  -5   2 -11        211.90        224.26        39.39 o                         
  -4   2 -11        808.48        918.37        74.79 o                         
  -3   2 -11        214.16        235.05        37.09 o                         
  -2   2 -11         22.11          5.16        18.11 o                         
  -1   2 -11       2237.25       2161.59       119.49 o                         
   0   2 -11       2314.64       1838.66        86.99 o                         
   1   2 -11        315.85        234.17        35.14 o                         
   2   2 -11         52.25         41.42        21.87 o                         
   3   2 -11         39.85         94.79        23.07 o                         
   4   2 -11       1331.92       1287.55       124.54 o                         
   5   2 -11        243.72        319.41        57.70 o                         
   6   2 -11         76.97        104.87        54.48 o                         
   7   2 -11         24.51         18.55        27.04 o                         
   8   2 -11         51.56         30.34        30.23 o                         
   9   2 -11        110.92        125.16        30.81 o                         
 -10   3 -11          4.82        -26.04        36.37 o                         
  -9   3 -11        191.95        197.17        47.50 o                         
  -8   3 -11        361.17        363.20        49.31 o                         
  -7   3 -11        883.04       1208.57        85.02 o                         
  -6   3 -11        659.33        743.73        63.94 o                         
  -5   3 -11        212.28        280.73        41.18 o                         
  -4   3 -11        318.97        387.29        45.53 o                         
  -3   3 -11        609.72        467.49        37.37 o                         
  -2   3 -11        169.42        114.89        22.91 o                         
  -1   3 -11        205.43        279.96        22.17 o                         
   0   3 -11       1551.15       1172.41        61.08 o                         
   1   3 -11       1610.19       1425.56        89.71 o                         
   2   3 -11        516.50        535.07        41.79 o                         
   3   3 -11        335.53        460.53        40.58 o                         
   4   3 -11         52.81         32.58        34.16 o                         
   5   3 -11        174.91        223.90        54.53 o                         
   6   3 -11        184.07        240.89        56.27 o                         
   7   3 -11        122.02        158.97        33.73 o                         
   8   3 -11         63.70         67.01        27.22 o                         
   9   3 -11        214.11        209.68        42.00 o                         
 -10   4 -11         32.32         29.46        37.09 o                         
  -9   4 -11         18.52         26.45        38.42 o                         
  -8   4 -11        272.15        244.31        46.45 o                         
  -7   4 -11         81.46        157.54        57.86 o                         
  -6   4 -11        286.30        293.20        32.30 o                         
  -5   4 -11         40.47         71.16        37.96 o                         
  -4   4 -11         97.81        149.32        38.93 o                         
  -3   4 -11        149.55        190.81        38.77 o                         
  -2   4 -11         29.17         50.01        23.95 o                         
  -1   4 -11        700.17        677.18        46.98 o                         
   0   4 -11        103.92         98.23        24.32 o                         
   1   4 -11         50.98         51.90        17.92 o                         
   2   4 -11        455.95        430.59        78.34 o                         
   3   4 -11         90.65        139.78        33.34 o                         
   4   4 -11        740.70        885.63        81.90 o                         
   5   4 -11         77.06        133.97        57.09 o                         
   6   4 -11        178.85        112.58        82.10 o                         
   7   4 -11         95.59         84.34        27.29 o                         
   8   4 -11         26.35         33.15        40.16 o                         
   9   4 -11         80.40        113.51        39.57 o                         
  -9   5 -11         34.16         25.37        37.85 o                         
  -8   5 -11         22.18         15.96        40.82 o                         
  -7   5 -11         24.56          9.57        39.64 o                         
  -6   5 -11        491.88        523.31        79.65 o                         
  -5   5 -11        447.18        453.09        39.26 o                         
  -4   5 -11        200.11        166.15        43.48 o                         
  -3   5 -11        496.33        437.02        40.82 o                         
  -2   5 -11         66.11         96.90        26.29 o                         
  -1   5 -11       1224.52       1430.74        78.30 o                         
   0   5 -11         82.59         84.09        25.97 o                         
   1   5 -11         77.77         99.56        22.85 o                         
   2   5 -11         36.14         39.83        34.81 o                         
   3   5 -11        859.09        997.53        64.88 o                         
   4   5 -11        261.43        241.40        41.70 o                         
   5   5 -11        554.43        645.67        77.19 o                         
   7   5 -11          0.05        -12.17        40.82 o                         
   8   5 -11          9.16         16.24        32.37 o                         
  -8   6 -11        251.67        285.44        49.26 o                         
  -7   6 -11         53.78         60.00        41.38 o                         
  -6   6 -11        409.64        391.74        53.61 o                         
  -5   6 -11        193.07        172.75        44.61 o                         
  -4   6 -11        396.71        390.56        53.10 o                         
  -3   6 -11        441.56        455.94        54.89 o                         
  -2   6 -11        112.55        111.61        28.99 o                         
  -1   6 -11        153.70        165.75        23.62 o                         
   0   6 -11         37.94         50.84        28.00 o                         
   1   6 -11        268.62        328.41        36.96 o                         
   2   6 -11         63.06         67.95        47.14 o                         
   3   6 -11         28.61         58.84        38.65 o                         
   4   6 -11        196.93        200.55        42.21 o                         
   5   6 -11        132.00        117.09        42.55 o                         
   6   6 -11        233.15        316.24        64.45 o                         
   7   6 -11         14.46         25.42        43.84 o                         
   8   6 -11          7.98        -18.01        39.24 o                         
  -7   7 -11         79.25        110.58        43.12 o                         
  -6   7 -11         89.85         49.40        32.70 o                         
  -5   7 -11         45.47         33.66        43.23 o                         
  -4   7 -11        433.78        466.14        81.51 o                         
  -3   7 -11         30.06         50.69        44.71 o                         
  -2   7 -11         46.25         15.97        24.79 o                         
  -1   7 -11        651.08        669.81        57.49 o                         
   0   7 -11         62.06         59.20        30.48 o                         
   1   7 -11        131.96        126.98        40.57 o                         
   2   7 -11         50.06         17.65        65.12 o                         
   3   7 -11         37.29         67.27        55.35 o                         
   4   7 -11         25.60         27.57        57.24 o                         
   5   7 -11          5.99          9.62        58.93 o                         
   6   7 -11        112.07        107.02        48.78 o                         
   7   7 -11        114.13         55.48        35.32 o                         
  -6   8 -11         39.85         36.88        43.48 o                         
  -5   8 -11         11.18         34.68        44.96 o                         
  -4   8 -11         37.06         37.87        32.53 o                         
  -3   8 -11         36.49         28.03        45.53 o                         
  -2   8 -11         20.09          6.29        43.69 o                         
  -1   8 -11         28.49         22.25        29.60 o                         
   0   8 -11         70.31         43.63        42.56 o                         
   1   8 -11         18.31         24.80        31.87 o                         
   2   8 -11        168.60        170.34        34.27 o                         
   3   8 -11         15.58         51.13        31.83 o                         
   4   8 -11         98.91         55.86        59.49 o                         
   5   8 -11        298.38        329.84        69.52 o                         
   6   8 -11          9.06         13.63        36.79 o                         
   7   8 -11         27.22         12.79        58.42 o                         
  -5   9 -11        217.09        192.34        50.34 o                         
  -4   9 -11         67.92         24.58        32.53 o                         
  -3   9 -11        100.72         89.01        48.08 o                         
  -2   9 -11          5.80         52.54        44.45 o                         
  -1   9 -11         40.57         54.43        30.53 o                         
   0   9 -11         40.92         24.61        43.79 o                         
   1   9 -11         70.23         12.48        42.71 o                         
   2   9 -11         34.04         -1.07        40.82 o                         
   3   9 -11         79.84         76.71        32.92 o                         
   4   9 -11         19.61         15.35        59.13 o                         
   5   9 -11          7.96         21.62        36.52 o                         
  -2  10 -11          1.60        -14.48        42.76 o                         
  -1  10 -11         39.85         85.64        31.41 o                         
   0  10 -11         70.85        101.64        45.68 o                         
   1  10 -11         49.79        103.08        44.81 o                         
   2  10 -11          7.61         33.25        42.66 o                         
   3  10 -11          6.98          7.32        40.41 o                         
   4  10 -11         62.65        -18.72        48.08 o                         
  -6 -14 -10         97.62         55.55        34.58 o                         
  -5 -14 -10         12.47          1.37        21.72 o                         
  -4 -14 -10         54.01         -5.24        21.77 o                         
  -3 -14 -10         67.32         76.10        22.56 o                         
  -8 -13 -10        138.59        120.37        36.37 o                         
  -7 -13 -10        219.76        312.81        43.84 o                         
  -6 -13 -10        374.01        379.87        61.39 o                         
  -5 -13 -10         18.73          2.17        28.87 o                         
  -4 -13 -10        413.79        381.85        32.19 o                         
  -3 -13 -10         19.11         17.02        21.88 o                         
  -2 -13 -10         83.80         83.20        22.67 o                         
  -1 -13 -10         26.40          0.10        19.94 o                         
   0 -13 -10        216.78        244.98        32.22 o                         
   1 -13 -10         82.00         99.14        48.55 o                         
 -10 -12 -10        132.64        189.73        37.50 o                         
  -9 -12 -10        107.02         87.78        35.09 o                         
  -8 -12 -10        115.54         80.98        35.40 o                         
  -7 -12 -10        785.71        970.45        77.04 o                         
  -6 -12 -10       2264.39       2530.58       312.14 o                         
  -5 -12 -10        780.15        735.65        83.33 o                         
  -4 -12 -10         94.57         34.17        51.82 o                         
  -3 -12 -10        121.16        101.99        23.22 o                         
  -2 -12 -10         77.97         56.49        28.14 o                         
  -1 -12 -10         20.41        -11.16        23.67 o                         
   0 -12 -10         49.97         50.46        19.75 o                         
   1 -12 -10        366.52        224.60        28.09 o                         
   2 -12 -10         19.42          3.27        47.37 o                         
 -10 -11 -10        122.39        181.43        28.19 o                         
  -9 -11 -10        180.29        188.98        50.05 o                         
  -8 -11 -10        244.09        345.96        46.14 o                         
  -7 -11 -10         35.80         60.98        34.22 o                         
  -6 -11 -10         81.23         74.94        34.17 o                         
  -5 -11 -10        319.94        319.64        35.64 o                         
  -4 -11 -10        587.60        611.40        77.70 o                         
  -3 -11 -10         74.36        235.46        55.91 o                         
  -2 -11 -10        300.45        302.40        26.45 o                         
  -1 -11 -10         28.24         60.50        26.24 o                         
   0 -11 -10        405.72        298.92        33.37 o                         
   1 -11 -10        166.68        153.73        33.69 o                         
   2 -11 -10        451.35        421.72        65.58 o                         
   3 -11 -10         78.75         36.42        47.83 o                         
 -11 -10 -10         35.42         39.34        30.13 o                         
 -10 -10 -10         68.32         53.90        34.17 o                         
  -9 -10 -10        125.20        168.97        24.13 o                         
  -8 -10 -10        436.18        381.20        32.00 o                         
  -7 -10 -10         98.62        121.34        22.09 o                         
  -6 -10 -10         71.38         87.32        33.25 o                         
  -5 -10 -10        497.23        481.35        39.90 o                         
  -4 -10 -10        419.56        409.70        36.48 o                         
  -3 -10 -10         59.32        158.48        50.08 o                         
  -2 -10 -10        499.93        426.24        38.43 o                         
  -1 -10 -10        587.49        469.06        80.70 o                         
   0 -10 -10         88.63         63.14        22.65 o                         
   1 -10 -10         43.62         47.96        23.39 o                         
   2 -10 -10        108.06        111.21        49.31 o                         
   3 -10 -10        233.30        218.33        52.43 o                         
   4 -10 -10          8.62        -32.48        46.81 o                         
 -12  -9 -10        154.18        166.35        35.50 o                         
 -11  -9 -10         48.45         39.80        31.61 o                         
 -10  -9 -10         62.65         65.41        22.38 o                         
  -9  -9 -10        160.05        153.26        24.51 o                         
  -8  -9 -10        197.64        191.74        24.91 o                         
  -7  -9 -10        589.13        554.06        39.95 o                         
  -6  -9 -10        532.17        462.44        76.81 o                         
  -5  -9 -10        538.90        445.52        34.46 o                         
  -4  -9 -10        135.26        150.57        32.92 o                         
  -3  -9 -10         65.50         47.74        24.35 o                         
  -2  -9 -10         85.59         60.98        46.60 o                         
  -1  -9 -10        156.51         88.89        24.95 o                         
   0  -9 -10        264.44        265.95        28.11 o                         
   1  -9 -10         21.92         58.11        32.84 o                         
   2  -9 -10        393.89        357.52        56.53 o                         
   3  -9 -10         67.73         72.69        48.34 o                         
   4  -9 -10        400.64        382.99        58.47 o                         
   5  -9 -10         98.60        105.68        45.42 o                         
 -10  -8 -10         85.70         75.76        34.12 o                         
  -9  -8 -10        619.49        732.47        78.19 o                         
  -8  -8 -10        373.22        383.79        92.28 o                         
  -7  -8 -10        106.83        139.68        28.72 o                         
  -6  -8 -10        198.29        231.62        49.70 o                         
  -5  -8 -10        550.99        524.91        36.82 o                         
  -4  -8 -10        517.09        413.05        54.27 o                         
  -3  -8 -10        567.28        586.11        41.71 o                         
  -2  -8 -10        888.00        785.68        53.93 o                         
  -1  -8 -10        247.84        252.34        49.26 o                         
   0  -8 -10        349.76        273.06        51.36 o                         
   1  -8 -10         63.88         47.11        31.51 o                         
   3  -8 -10        675.49        779.66        57.72 o                         
   4  -8 -10         44.55         -0.14        36.59 o                         
   5  -8 -10       1741.73       1483.22       139.29 o                         
 -12  -7 -10         92.05         54.17        32.48 o                         
 -11  -7 -10        299.60        253.01        41.90 o                         
  -8  -7 -10         40.61         33.36        19.91 o                         
  -7  -7 -10        214.61        241.87        29.85 o                         
  -6  -7 -10        909.57       1074.11        93.28 o                         
  -5  -7 -10         64.26         50.49        17.86 o                         
  -4  -7 -10        125.54        115.20        16.95 o                         
  -3  -7 -10        422.83        359.39        23.19 o                         
  -2  -7 -10        111.25         74.40        15.70 o                         
  -1  -7 -10        376.76        423.94        57.45 o                         
   0  -7 -10        120.69        140.16        31.84 o                         
   1  -7 -10        179.95        141.39        48.14 o                         
   2  -7 -10        135.26        114.43        49.82 o                         
   3  -7 -10         22.00         51.39        63.89 o                         
   4  -7 -10         72.51        104.39        37.60 o                         
   5  -7 -10        626.59        700.82        55.66 o                         
   6  -7 -10         13.59         -5.12        43.28 o                         
 -13  -6 -10        227.00        257.46        37.24 o                         
 -12  -6 -10        157.25        188.35        36.32 o                         
 -11  -6 -10         38.98        100.93        33.76 o                         
 -10  -6 -10        178.85        206.66        36.88 o                         
  -9  -6 -10         58.04         69.42        31.00 o                         
  -7  -6 -10         85.22         68.90        26.34 o                         
  -6  -6 -10         68.32         80.90        18.17 o                         
  -5  -6 -10        263.95        209.04        21.33 o                         
  -4  -6 -10        909.34        967.20       113.26 o                         
  -3  -6 -10        394.73        296.47        32.79 o                         
  -2  -6 -10        252.68        206.74        18.86 o                         
  -1  -6 -10        365.59        311.98        22.24 o                         
   0  -6 -10       1096.21        825.16        67.84 o                         
   1  -6 -10        144.19         90.59        45.83 o                         
   2  -6 -10        280.63        282.22        32.67 o                         
   3  -6 -10        108.17        119.72        24.01 o                         
   4  -6 -10        165.01        166.02        33.45 o                         
   5  -6 -10         47.95         57.35        24.91 o                         
   6  -6 -10        253.70        313.12        40.34 o                         
   7  -6 -10         14.64         12.79        29.47 o                         
   8  -6 -10         32.66         63.18        32.07 o                         
 -13  -5 -10         11.01         33.15        29.52 o                         
 -12  -5 -10         72.47        102.46        32.74 o                         
 -11  -5 -10         62.78        102.56        33.25 o                         
 -10  -5 -10        141.99        182.42        34.84 o                         
  -9  -5 -10        249.69        232.14        37.44 o                         
  -8  -5 -10        404.02        522.75        46.14 o                         
  -5  -5 -10        217.38        233.89        18.51 o                         
  -4  -5 -10        159.47        194.15        19.90 o                         
  -3  -5 -10         78.12         62.99        22.25 o                         
  -2  -5 -10        301.98        248.73        20.39 o                         
  -1  -5 -10        940.47        753.82        58.26 o                         
   0  -5 -10        282.16        262.68        20.78 o                         
   1  -5 -10        168.48        135.27        16.94 o                         
   2  -5 -10        698.80        608.59        44.38 o                         
   3  -5 -10         27.42         50.36        26.62 o                         
   4  -5 -10        174.81        310.93        29.22 o                         
   5  -5 -10        230.87        207.19        27.24 o                         
   6  -5 -10        672.38        532.54        43.83 o                         
   7  -5 -10         87.43         79.98        26.23 o                         
   8  -5 -10          8.26         20.52        29.84 o                         
 -12  -4 -10        347.10        477.52        50.80 o                         
 -10  -4 -10        235.57        319.56        41.69 o                         
  -9  -4 -10        228.59        243.95        36.06 o                         
  -8  -4 -10         51.25         68.14        28.54 o                         
  -7  -4 -10        509.78        761.69        54.79 o                         
  -6  -4 -10        701.55        708.18        54.07 o                         
  -5  -4 -10        186.24        214.54        31.77 o                         
  -4  -4 -10       1073.53       1384.15        93.69 o                         
  -3  -4 -10       1297.11       1673.99       104.51 o                         
  -2  -4 -10         76.94         68.08        18.13 o                         
  -1  -4 -10         36.74         42.39        15.17 o                         
   0  -4 -10        151.61        133.23        20.60 o                         
   1  -4 -10         13.63         12.97        25.83 o                         
   2  -4 -10         96.08         99.06        24.16 o                         
   3  -4 -10        181.25        164.21        33.76 o                         
   4  -4 -10        114.51        112.64        24.07 o                         
   5  -4 -10       1316.73       1281.50        99.70 o                         
   6  -4 -10        847.55        861.73        67.60 o                         
   7  -4 -10        216.38        336.18        52.33 o                         
   8  -4 -10          7.06          1.07        37.04 o                         
   9  -4 -10         20.55        -13.40        33.30 o                         
 -13  -3 -10         31.17         33.86        38.93 o                         
 -12  -3 -10        239.75        320.74        49.01 o                         
 -11  -3 -10        414.57        365.91        46.55 o                         
 -10  -3 -10          5.77         34.63        30.44 o                         
  -9  -3 -10        651.65        845.78        67.01 o                         
  -8  -3 -10        330.53        439.82        41.74 o                         
  -7  -3 -10        214.22        234.59        29.62 o                         
  -6  -3 -10        617.18        871.11        67.73 o                         
  -5  -3 -10       2729.59       2949.14       145.63 o                         
  -4  -3 -10        260.37        285.58        27.90 o                         
  -3  -3 -10        162.32        170.24        27.67 o                         
  -2  -3 -10        275.49        235.92        29.77 o                         
  -1  -3 -10       4264.76       3162.00       141.03 o                         
   0  -3 -10       7772.91       6754.32       309.87 o                         
   1  -3 -10         55.89         75.20        25.40 o                         
   2  -3 -10        417.12        334.69        30.90 o                         
   3  -3 -10        656.31        476.76        56.12 o                         
   4  -3 -10        173.50        159.60        22.63 o                         
   5  -3 -10        212.91        204.30        37.06 o                         
   6  -3 -10        298.22        255.70        29.30 o                         
   7  -3 -10         15.68         18.24        25.94 o                         
   8  -3 -10         58.05         42.00        32.12 o                         
   9  -3 -10         23.95         31.77        30.65 o                         
 -12  -2 -10         11.52          8.65        40.10 o                         
 -11  -2 -10        124.84        147.58        43.43 o                         
 -10  -2 -10        716.58        794.33        48.91 o                         
  -9  -2 -10        106.70        156.84        30.69 o                         
  -8  -2 -10        115.22        194.74        31.51 o                         
  -7  -2 -10        521.46        539.47        45.53 o                         
  -6  -2 -10        436.47        516.04        43.58 o                         
  -5  -2 -10         97.67        109.53        19.90 o                         
  -4  -2 -10        609.98        422.69        29.89 o                         
  -3  -2 -10        249.96        251.52        21.12 o                         
  -2  -2 -10       2468.90       1920.72       108.51 o                         
  -1  -2 -10        395.23        362.20        31.25 o                         
   0  -2 -10        667.47        617.53        65.99 o                         
   1  -2 -10       2484.71       1831.03       108.79 o                         
   2  -2 -10       1557.66       1602.59        93.94 o                         
   3  -2 -10         67.19        144.90        27.56 o                         
   4  -2 -10        266.71        228.53        32.29 o                         
   5  -2 -10        324.68        402.26        35.91 o                         
   6  -2 -10        326.67        265.21        37.48 o                         
   7  -2 -10        275.44        431.91        43.16 o                         
   8  -2 -10         33.56          5.98        35.83 o                         
   9  -2 -10         66.23         99.03        59.34 o                         
 -11  -1 -10        115.42        102.31        41.84 o                         
  -9  -1 -10        153.79         78.06        40.10 o                         
  -8  -1 -10        126.87        144.93        23.07 o                         
  -7  -1 -10         86.60         84.76        26.40 o                         
  -6  -1 -10        333.13        397.67        38.26 o                         
  -5  -1 -10        146.04        161.14        27.62 o                         
  -4  -1 -10        654.46        459.79        29.62 o                         
  -3  -1 -10       2891.88       2440.77       132.48 o                         
  -2  -1 -10       2236.09       1961.06       110.67 o                         
  -1  -1 -10        307.71        309.12        20.55 o                         
   0  -1 -10         74.99         73.87        29.82 o                         
   1  -1 -10         13.72         22.61        25.68 o                         
   2  -1 -10        378.06        356.36        35.30 o                         
   3  -1 -10        834.20        879.01        56.69 o                         
   4  -1 -10       1487.72       1164.68        74.10 o                         
   5  -1 -10        153.02        174.76        35.39 o                         
   6  -1 -10         83.20         96.29        26.40 o                         
   7  -1 -10         55.51         88.51        26.83 o                         
   8  -1 -10        228.04        272.32        29.88 o                         
   9  -1 -10        220.40        223.20        54.91 o                         
 -12   0 -10         54.81         62.82        38.83 o                         
 -11   0 -10        140.55        231.06        43.99 o                         
 -10   0 -10         88.38        103.89        42.56 o                         
  -9   0 -10        129.63        180.88        42.10 o                         
  -8   0 -10         95.64         65.94        36.63 o                         
  -7   0 -10       1026.45       1155.42        87.58 o                         
  -6   0 -10        202.20        171.73        21.62 o                         
  -5   0 -10       1316.05       1197.62        93.66 o                         
  -4   0 -10        545.75        487.65        43.63 o                         
  -3   0 -10        112.75        134.79        26.70 o                         
  -2   0 -10       1045.79        795.34        51.58 o                         
  -1   0 -10        438.11        305.16        42.20 o                         
   0   0 -10        141.74        130.72        18.45 o                         
   1   0 -10        154.84        129.37        17.76 o                         
   2   0 -10       1394.08       1424.08       114.53 o                         
   3   0 -10        528.88        496.21        42.99 o                         
   4   0 -10         44.70         82.65        23.54 o                         
   5   0 -10        107.79        105.73        34.38 o                         
   6   0 -10        243.31        281.52        34.39 o                         
   7   0 -10        218.21        219.55        29.47 o                         
   8   0 -10         18.38         25.94        26.46 o                         
   9   0 -10         44.20         19.62        30.99 o                         
  10   0 -10        119.43        132.59        37.60 o                         
 -12   1 -10        231.91        356.60        48.24 o                         
 -11   1 -10          8.99         39.54        39.39 o                         
 -10   1 -10        675.68        726.34        64.45 o                         
  -9   1 -10        136.93        180.47        41.54 o                         
  -8   1 -10         44.36         96.48        37.91 o                         
  -7   1 -10        234.88        319.87        42.82 o                         
  -6   1 -10        894.99       1126.93        83.84 o                         
  -5   1 -10        688.82        876.83        71.21 o                         
  -4   1 -10        622.94        581.98        34.20 o                         
  -3   1 -10         76.65         74.89        24.45 o                         
  -2   1 -10        334.95        381.87        36.52 o                         
  -1   1 -10        782.91        584.49        58.57 o                         
   0   1 -10       2106.85       1267.02        78.95 o                         
   1   1 -10         73.29         74.87        18.95 o                         
   2   1 -10       1389.49        979.27        51.09 o                         
   3   1 -10        266.05        314.58        24.68 o                         
   4   1 -10       2303.76       2052.93       129.73 o                         
   5   1 -10         62.30         72.54        33.73 o                         
   6   1 -10        113.88        100.63        22.96 o                         
   7   1 -10        205.99        156.67        29.19 o                         
   8   1 -10         22.81         26.04        23.76 o                         
   9   1 -10         12.30          6.61        29.75 o                         
  10   1 -10          0.21        -32.89        34.38 o                         
 -10   2 -10         49.46         -2.97        39.59 o                         
  -9   2 -10         94.92        193.77        42.76 o                         
  -8   2 -10         82.38         57.96        38.06 o                         
  -7   2 -10       1307.52       1668.40       112.54 o                         
  -6   2 -10        206.85        264.06        39.29 o                         
  -5   2 -10        233.94        262.32        36.52 o                         
  -4   2 -10         32.41         41.95        30.90 o                         
  -3   2 -10        406.86        366.42        42.51 o                         
  -2   2 -10       2294.74       1997.34       106.36 o                         
  -1   2 -10        160.41        163.41        21.39 o                         
   0   2 -10        144.27        150.12        38.17 o                         
   1   2 -10        219.41        161.67        26.61 o                         
   2   2 -10        888.85        873.04        83.59 o                         
   3   2 -10         49.27         57.76        19.77 o                         
   4   2 -10        100.88        107.93        25.19 o                         
   5   2 -10        481.10        580.60        68.39 o                         
   6   2 -10        293.06        323.36        57.73 o                         
   7   2 -10         66.09         52.27        26.59 o                         
   8   2 -10         84.49        121.76        32.05 o                         
   9   2 -10        787.44        994.54        79.24 o                         
 -10   3 -10        148.00         92.18        37.39 o                         
  -9   3 -10        190.58        263.55        43.43 o                         
  -8   3 -10        114.52        173.21        41.38 o                         
  -7   3 -10        128.44        126.66        38.06 o                         
  -6   3 -10        124.09        102.10        36.93 o                         
  -5   3 -10        112.22        188.25        36.98 o                         
  -4   3 -10       1726.82       1746.87       134.64 o                         
  -3   3 -10         78.70         64.40        22.00 o                         
  -2   3 -10        143.59        123.05        22.77 o                         
  -1   3 -10        412.63        386.12        24.69 o                         
   0   3 -10       1893.44       1806.33        73.93 o                         
   1   3 -10       1380.97       1243.19        63.30 o                         
   2   3 -10         53.04         21.23        43.97 o                         
   3   3 -10        686.32        808.28        59.95 o                         
   4   3 -10       1536.70       1658.78       139.60 o                         
   5   3 -10         54.97         67.98        49.93 o                         
   6   3 -10        220.56        244.82        56.78 o                         
   7   3 -10        180.06        222.66        46.77 o                         
   8   3 -10          1.33         -5.48        26.47 o                         
   9   3 -10         28.34         50.38        30.17 o                         
  -9   4 -10        471.98        427.80        54.22 o                         
  -8   4 -10         38.18         34.58        38.01 o                         
  -7   4 -10         27.04         41.08        36.63 o                         
  -6   4 -10       1364.55       1508.40       115.76 o                         
  -5   4 -10        318.18        285.47        30.39 o                         
  -4   4 -10       1179.66       1354.46       104.92 o                         
  -3   4 -10        415.25        404.78        47.37 o                         
  -2   4 -10        116.16         79.34        23.29 o                         
  -1   4 -10        201.80        150.38        24.21 o                         
   0   4 -10        141.60        121.41        36.78 o                         
   1   4 -10        318.05        352.83        23.46 o                         
   2   4 -10        759.37        712.07        43.18 o                         
   3   4 -10        414.11        367.70        45.17 o                         
   4   4 -10         61.83          4.81        50.64 o                         
   6   4 -10        103.92         58.42        40.72 o                         
   7   4 -10         97.13        116.98        25.86 o                         
   8   4 -10         23.79         26.98        21.73 o                         
   9   4 -10         56.08        151.85        40.02 o                         
  -9   5 -10          1.01         -5.01        37.24 o                         
  -8   5 -10        437.65        460.59        59.59 o                         
  -7   5 -10       1159.88       1126.16       106.76 o                         
  -6   5 -10        301.34        330.56        48.49 o                         
  -5   5 -10         76.10        102.53        28.12 o                         
  -4   5 -10        207.47        162.06        40.67 o                         
  -3   5 -10        210.16        189.48        41.23 o                         
  -2   5 -10        131.34        128.94        26.01 o                         
  -1   5 -10        366.12        346.56        30.83 o                         
   0   5 -10        142.21        131.55        20.92 o                         
   1   5 -10        118.48         89.58        22.60 o                         
   2   5 -10        144.87        118.25        23.60 o                         
   3   5 -10         95.61        114.58        35.43 o                         
   4   5 -10        200.80        296.93        41.06 o                         
   5   5 -10        373.41        353.22        67.42 o                         
   7   5 -10         67.14        123.41        35.68 o                         
   8   5 -10          2.14        -14.43        32.14 o                         
   9   5 -10         33.56         23.89        56.22 o                         
  -9   6 -10         37.34          6.19        42.71 o                         
  -8   6 -10        418.42        421.92        56.12 o                         
  -7   6 -10         82.76         84.66        42.71 o                         
  -6   6 -10        716.17        631.96        73.10 o                         
  -5   6 -10         57.10         37.24        39.90 o                         
  -4   6 -10        185.39        116.89        42.87 o                         
  -3   6 -10        138.00        176.28        41.64 o                         
  -2   6 -10        176.68        200.49        30.30 o                         
  -1   6 -10         88.62         79.91        21.61 o                         
   0   6 -10        270.07        258.39        31.69 o                         
   1   6 -10         75.71         68.60        27.17 o                         
   2   6 -10        318.07        441.44        53.10 o                         
   3   6 -10         72.23         73.84        24.80 o                         
   4   6 -10         35.07         12.37        38.93 o                         
   5   6 -10        349.79        338.69        46.84 o                         
   6   6 -10         31.40         42.69        35.27 o                         
   7   6 -10        117.83        152.08        48.65 o                         
   8   6 -10         25.93         -1.33        40.97 o                         
  -8   7 -10         33.88         21.11        29.48 o                         
  -7   7 -10         19.48          1.02        31.63 o                         
  -6   7 -10        523.49        524.34        55.86 o                         
  -5   7 -10        286.22        305.19        52.23 o                         
  -4   7 -10         79.20        110.22        31.57 o                         
  -3   7 -10        494.44        393.89        57.70 o                         
  -2   7 -10        353.09        327.95        51.51 o                         
  -1   7 -10        554.60        495.03        34.35 o                         
   0   7 -10         59.63         39.34        22.50 o                         
   1   7 -10        146.47        149.70        30.66 o                         
   2   7 -10        118.65        138.78        30.68 o                         
   3   7 -10         25.73         46.33        29.45 o                         
   4   7 -10        164.27        176.18        58.57 o                         
   5   7 -10        132.98        154.64        60.57 o                         
   6   7 -10        335.07        263.65        56.53 o                         
   7   7 -10        125.38        160.93        84.02 o                         
   8   7 -10         43.49         54.72        54.71 o                         
  -7   8 -10         42.00         59.43        31.04 o                         
  -6   8 -10         12.33          6.01        33.57 o                         
  -5   8 -10        767.65        845.22        85.89 o                         
  -4   8 -10         22.23         44.82        32.92 o                         
  -3   8 -10        903.50        702.76       127.30 o                         
  -2   8 -10        219.34        138.99        48.03 o                         
  -1   8 -10         66.14         99.12        30.36 o                         
   0   8 -10        106.79         32.61        47.96 o                         
   1   8 -10         40.45         42.39        31.89 o                         
   2   8 -10         59.80         67.13        32.32 o                         
   3   8 -10         34.28         15.95        31.31 o                         
   4   8 -10        202.83        220.37        63.23 o                         
   5   8 -10        693.77        750.38        84.76 o                         
   6   8 -10         31.88        100.62        61.39 o                         
   7   8 -10          4.68         42.93        36.29 o                         
  -5   9 -10        766.05        737.13        79.90 o                         
  -4   9 -10         33.64         75.41        34.04 o                         
  -3   9 -10         25.96         67.39        32.80 o                         
  -2   9 -10         40.20         27.57        46.35 o                         
  -1   9 -10        286.91        190.09        47.78 o                         
   0   9 -10         23.46         21.23        49.49 o                         
   1   9 -10         67.03         32.89        43.33 o                         
   2   9 -10         17.76         -6.60        41.33 o                         
   3   9 -10        296.65        314.75        49.93 o                         
   4   9 -10          4.68        -59.75        59.75 o                         
   5   9 -10        258.28        148.56        40.35 o                         
   6   9 -10        114.25        137.32        49.57 o                         
  -3  10 -10          4.13          3.75        32.14 o                         
  -2  10 -10         14.34         31.32        32.91 o                         
  -1  10 -10         47.14          7.21        43.23 o                         
   0  10 -10        141.15         67.77        30.47 o                         
   1  10 -10         11.39         19.08        43.63 o                         
   2  10 -10        201.04        194.13        47.37 o                         
   3  10 -10         24.27         47.11        42.10 o                         
   4  10 -10         53.45         61.39        40.05 o                         
   5  10 -10         66.63         53.66        48.85 o                         
   0  11 -10         27.85         96.32        47.62 o                         
   1  11 -10         61.42         27.11        45.07 o                         
   2  11 -10         21.13        102.21        44.35 o                         
  -6 -14  -9          0.41         19.51        28.21 o                         
  -5 -14  -9         20.67         -7.68        22.03 o                         
  -4 -14  -9         60.64         77.56        22.78 o                         
  -3 -14  -9         75.16         63.01        22.50 o                         
  -2 -14  -9        156.48         83.60        59.21 o                         
  -8 -13  -9        320.51        480.75        50.59 o                         
  -6 -13  -9         64.07         90.18        53.92 o                         
  -5 -13  -9         23.64         11.23        38.88 o                         
  -4 -13  -9        183.15        216.23        26.37 o                         
  -3 -13  -9         39.91         50.11        23.17 o                         
  -2 -13  -9         26.84          8.47        23.71 o                         
  -1 -13  -9        224.74        201.17        33.67 o                         
   0 -13  -9        367.93        395.35        55.89 o                         
   1 -13  -9         67.21         45.57        21.58 o                         
 -10 -12  -9        184.89        160.16        37.60 o                         
  -9 -12  -9         49.95         83.84        35.09 o                         
  -8 -12  -9         77.58         47.88        35.09 o                         
  -7 -12  -9         31.73         24.96        34.48 o                         
  -6 -12  -9         56.02         82.46        53.76 o                         
  -5 -12  -9       1656.52       1356.61       136.58 o                         
  -4 -12  -9         99.80         73.03        29.27 o                         
  -3 -12  -9         85.63         74.37        21.90 o                         
  -2 -12  -9         78.09         54.81        21.69 o                         
  -1 -12  -9         46.63         27.37        23.33 o                         
   0 -12  -9         11.81        -16.51        19.57 o                         
   1 -12  -9         51.58         47.91        21.96 o                         
   2 -12  -9         28.64         25.97        21.68 o                         
   3 -12  -9         38.29         33.51        34.53 o                         
 -11 -11  -9        236.93        240.07        38.16 o                         
 -10 -11  -9        198.24        232.23        33.94 o                         
  -9 -11  -9        138.72        168.99        50.03 o                         
  -8 -11  -9        248.52        280.48        42.87 o                         
  -7 -11  -9        113.23        116.43        34.22 o                         
  -6 -11  -9       1202.28       1234.31        73.19 o                         
  -5 -11  -9        544.87        672.27        75.35 o                         
  -4 -11  -9        592.80        655.95        72.08 o                         
  -3 -11  -9        132.99         91.60        26.06 o                         
  -2 -11  -9        212.95        171.17        21.92 o                         
  -1 -11  -9        231.66        180.39        27.33 o                         
   0 -11  -9         15.29         11.11        18.44 o                         
   1 -11  -9          6.59          1.34        17.54 o                         
   2 -11  -9         12.77         12.80        21.51 o                         
   3 -11  -9          0.22         -2.63        21.38 o                         
   4 -11  -9        205.74        133.36        45.99 o                         
 -11 -10  -9         12.85        -12.49        21.65 o                         
 -10 -10  -9        114.55         78.78        23.17 o                         
  -9 -10  -9          4.93         -1.00        21.43 o                         
  -8 -10  -9        173.73        212.82        26.18 o                         
  -7 -10  -9         73.26         53.61        27.01 o                         
  -6 -10  -9         20.91         91.21        32.69 o                         
  -5 -10  -9         83.03        101.97        67.45 o                         
  -4 -10  -9        149.08         68.34        50.59 o                         
  -3 -10  -9        601.81        620.38        82.18 o                         
  -2 -10  -9         25.90         48.94        24.95 o                         
  -1 -10  -9         28.30         46.93        19.39 o                         
   0 -10  -9        288.79        235.20        35.73 o                         
   1 -10  -9        122.93        101.58        17.96 o                         
   2 -10  -9        400.76        355.90        29.50 o                         
   3 -10  -9        881.58        741.46       107.40 o                         
   4 -10  -9         25.21        -35.76        48.24 o                         
 -12  -9  -9        133.10         89.16        33.81 o                         
 -11  -9  -9        131.96        208.04        36.47 o                         
 -10  -9  -9         18.12         21.08        22.34 o                         
  -9  -9  -9        235.69        320.50        28.34 o                         
  -8  -9  -9        733.26        713.06        46.74 o                         
  -7  -9  -9         18.28         38.45        25.60 o                         
  -6  -9  -9        406.86        310.97        28.47 o                         
  -5  -9  -9        685.86        679.43        46.24 o                         
  -4  -9  -9        135.16        138.58        25.98 o                         
  -3  -9  -9        279.93        302.12        42.53 o                         
  -2  -9  -9        737.88        677.79        58.21 o                         
  -1  -9  -9        494.81        410.25        44.30 o                         
   0  -9  -9        955.60       1183.64       109.73 o                         
   1  -9  -9        687.73        604.99        35.90 o                         
   2  -9  -9        143.57        175.87        48.23 o                         
   3  -9  -9         97.13         72.10        21.28 o                         
   4  -9  -9         12.04         50.13        46.86 o                         
   5  -9  -9       2293.56       2363.02       192.24 o                         
 -10  -8  -9       1047.34       1035.21        84.97 o                         
  -9  -8  -9         72.49         70.65        22.22 o                         
  -8  -8  -9         55.34         83.76        25.12 o                         
  -7  -8  -9         87.21         93.14        20.21 o                         
  -6  -8  -9         40.65         43.31        18.71 o                         
  -5  -8  -9        114.67        116.43        19.28 o                         
  -4  -8  -9         61.58         32.79        21.40 o                         
  -3  -8  -9        112.54        145.28        24.31 o                         
  -2  -8  -9       1570.35       1998.03       149.17 o                         
  -1  -8  -9        110.00        123.47        23.54 o                         
   0  -8  -9        440.28        408.09        32.60 o                         
   1  -8  -9        193.38        179.77        22.88 o                         
   2  -8  -9        191.39        185.18        23.33 o                         
   3  -8  -9        227.83        212.65        50.44 o                         
   4  -8  -9         82.83         88.60        36.59 o                         
   5  -8  -9         31.02         74.72        35.81 o                         
 -12  -7  -9        199.95        180.57        38.21 o                         
 -11  -7  -9        467.32        491.64        54.58 o                         
  -8  -7  -9         23.06         36.41        19.87 o                         
  -7  -7  -9        218.70        292.41        34.17 o                         
  -6  -7  -9        188.35        251.69        23.80 o                         
  -5  -7  -9        109.19        140.73        19.25 o                         
  -4  -7  -9        196.76        154.07        17.22 o                         
  -3  -7  -9        377.13        448.17        28.32 o                         
  -2  -7  -9        116.67        105.94        21.11 o                         
  -1  -7  -9       1908.68       1958.54       165.18 o                         
   0  -7  -9        196.17        181.23        25.06 o                         
   1  -7  -9         58.54         63.56        31.46 o                         
   2  -7  -9         90.02         72.13        49.01 o                         
   3  -7  -9         58.14         93.12        33.95 o                         
   4  -7  -9        102.70        125.90        36.23 o                         
   5  -7  -9         42.44         21.64        35.19 o                         
   6  -7  -9        622.72        571.19        70.08 o                         
 -13  -6  -9         28.36          6.75        30.44 o                         
 -12  -6  -9         15.90         38.62        33.35 o                         
 -11  -6  -9        246.54        310.80        56.78 o                         
 -10  -6  -9        274.12        241.77        28.03 o                         
  -9  -6  -9        232.80        267.69        38.06 o                         
  -7  -6  -9         19.37         38.42        25.37 o                         
  -6  -6  -9        376.51        429.32        30.82 o                         
  -5  -6  -9        429.73        447.22        47.09 o                         
  -4  -6  -9        165.16        127.69        18.70 o                         
  -3  -6  -9         48.39         41.50        14.01 o                         
  -2  -6  -9       1237.87        916.95        47.62 o                         
  -1  -6  -9        670.48        585.26        33.12 o                         
   0  -6  -9        334.66        276.16        33.96 o                         
   1  -6  -9       1019.36        950.80       106.09 o                         
   2  -6  -9         61.53        117.50        47.52 o                         
   3  -6  -9        136.00        175.52        24.79 o                         
   4  -6  -9        493.80        560.99        35.41 o                         
   5  -6  -9         26.97         41.48        24.17 o                         
   6  -6  -9        167.47        167.40        28.17 o                         
   7  -6  -9        101.40        141.26        30.91 o                         
   8  -6  -9         56.09         62.10        33.25 o                         
 -13  -5  -9        252.40        205.23        35.91 o                         
 -12  -5  -9         90.38        115.35        33.51 o                         
 -11  -5  -9         42.06        125.89        34.17 o                         
 -10  -5  -9         23.75         33.10        31.51 o                         
  -9  -5  -9        144.88        126.08        22.75 o                         
  -8  -5  -9        823.46        885.83       113.46 o                         
  -6  -5  -9        529.27        534.61        43.89 o                         
  -5  -5  -9        210.59        174.84        19.39 o                         
  -4  -5  -9        346.96        375.03        45.83 o                         
  -3  -5  -9        120.33        113.06        15.65 o                         
  -2  -5  -9        832.03        582.18        29.78 o                         
  -1  -5  -9       1413.84       1124.29        55.16 o                         
   0  -5  -9       1910.60       1873.81        83.99 o                         
   1  -5  -9       1040.45        772.23        36.37 o                         
   2  -5  -9       1298.94       1187.62       114.20 o                         
   3  -5  -9        131.38        157.01        23.66 o                         
   4  -5  -9        284.50        345.32        29.04 o                         
   5  -5  -9        191.01        165.89        25.84 o                         
   6  -5  -9         11.32         29.96        24.77 o                         
   7  -5  -9       1004.77       1237.98       100.06 o                         
   8  -5  -9         29.42         42.84        29.98 o                         
 -13  -4  -9         28.91         38.77        28.44 o                         
 -12  -4  -9        827.16       1010.14        77.14 o                         
 -11  -4  -9        193.98        236.28        36.93 o                         
 -10  -4  -9        613.57        458.14        50.80 o                         
  -9  -4  -9        138.23        125.33        32.18 o                         
  -8  -4  -9        594.81        605.26        54.84 o                         
  -7  -4  -9        234.54        260.59        47.34 o                         
  -6  -4  -9        581.34        660.86        54.89 o                         
  -4  -4  -9       1261.46       1099.97       162.98 o                         
  -3  -4  -9        638.10        700.26        41.23 o                         
  -2  -4  -9        505.46        516.86        42.20 o                         
  -1  -4  -9        341.17        323.07        20.95 o                         
   0  -4  -9        180.00        129.72        14.75 o                         
   1  -4  -9       1738.70       1603.94        78.72 o                         
   2  -4  -9       4225.75       3181.49       182.36 o                         
   3  -4  -9         36.24         43.73        18.54 o                         
   4  -4  -9        425.45        375.99        51.79 o                         
   5  -4  -9        366.46        456.26        49.62 o                         
   6  -4  -9        465.62        442.27        38.86 o                         
   7  -4  -9         58.95         76.78        30.08 o                         
   8  -4  -9         19.51          6.34        35.96 o                         
   9  -4  -9         71.04        114.07        36.47 o                         
 -13  -3  -9         18.98         -5.27        39.29 o                         
 -11  -3  -9        438.11        542.13        52.02 o                         
 -10  -3  -9        468.33        514.61        49.06 o                         
  -9  -3  -9        237.69        306.26        36.58 o                         
  -8  -3  -9       1179.29       1324.28        98.57 o                         
  -7  -3  -9        280.27        339.05        37.85 o                         
  -6  -3  -9        282.76        333.27        31.46 o                         
  -5  -3  -9       2052.75       2335.75       157.86 o                         
  -4  -3  -9         49.07         47.10        16.36 o                         
  -3  -3  -9        501.58        594.00        75.04 o                         
  -2  -3  -9        262.90        147.94        60.67 o                         
  -1  -3  -9       2266.31       1757.74        70.12 o                         
   0  -3  -9       1450.69       1175.42        94.89 o                         
   1  -3  -9       2588.97       2912.88       173.49 o                         
   2  -3  -9        138.84        123.44        28.90 o                         
   3  -3  -9        444.75        261.30        38.01 o                         
   4  -3  -9       1352.86       1203.10        81.37 o                         
   5  -3  -9        164.32        187.31        29.18 o                         
   6  -3  -9         64.10         65.84        28.42 o                         
   7  -3  -9         87.50         80.33        25.73 o                         
   8  -3  -9        289.36        300.33        64.94 o                         
   9  -3  -9         89.54        104.35        37.60 o                         
 -13  -2  -9        116.27        232.70        42.82 o                         
 -12  -2  -9        130.76        160.98        43.69 o                         
 -10  -2  -9        181.23        161.08        34.17 o                         
  -9  -2  -9          9.76         36.27        27.67 o                         
  -8  -2  -9        113.07        137.09        30.33 o                         
  -7  -2  -9         46.90         42.51        25.47 o                         
  -6  -2  -9       2247.10       2499.04       166.66 o                         
  -5  -2  -9        147.58         44.59        17.83 o                         
  -4  -2  -9       2470.12       3157.05       162.48 o                         
  -3  -2  -9        327.16        383.46        23.66 o                         
  -2  -2  -9       2575.23       2295.29       185.33 o                         
  -1  -2  -9        100.90        180.03        20.83 o                         
   0  -2  -9        169.07        161.21        16.07 o                         
   1  -2  -9       1662.12       1526.15        73.56 o                         
   2  -2  -9         61.50         30.18        18.95 o                         
   3  -2  -9        113.13        179.73        26.57 o                         
   4  -2  -9        136.62        167.79        26.67 o                         
   5  -2  -9        147.76        210.47        25.27 o                         
   6  -2  -9        133.27        159.57        34.67 o                         
   7  -2  -9         67.79         35.91        35.62 o                         
   8  -2  -9        353.73        436.10        43.11 o                         
   9  -2  -9        191.04        210.86        62.36 o                         
 -12  -1  -9        288.81        315.62        46.70 o                         
 -11  -1  -9        728.46        784.14        71.21 o                         
 -10  -1  -9       1509.72       1719.65       132.54 o                         
  -8  -1  -9        134.42        164.82        30.08 o                         
  -7  -1  -9        320.18        298.48        34.43 o                         
  -6  -1  -9        160.09         96.53        25.01 o                         
  -5  -1  -9       3196.31       3090.23       203.49 o                         
  -4  -1  -9         18.85         22.44        18.97 o                         
  -3  -1  -9         45.20         38.51        17.31 o                         
  -2  -1  -9        717.84        594.42        26.88 o                         
  -1  -1  -9       1274.45       1018.06        79.44 o                         
   0  -1  -9       2779.40       1622.81       104.50 o                         
   1  -1  -9        791.33        410.18        37.91 o                         
   2  -1  -9        760.73        732.18        38.48 o                         
   3  -1  -9         18.47         15.97        20.02 o                         
   4  -1  -9       1043.17        935.32        67.66 o                         
   5  -1  -9        110.52         90.70        26.52 o                         
   6  -1  -9        447.37        472.48        57.80 o                         
   7  -1  -9        536.44        476.27        62.73 o                         
   8  -1  -9        339.01        370.26        32.41 o                         
   9  -1  -9        350.44        364.93        40.14 o                         
  10  -1  -9          8.08         44.40        35.76 o                         
 -12   0  -9         36.25         -8.08        39.24 o                         
 -11   0  -9         98.92         82.10        40.77 o                         
 -10   0  -9       1629.46       1668.40       131.77 o                         
  -9   0  -9         38.52         22.25        37.50 o                         
  -8   0  -9        165.15        196.69        39.75 o                         
  -7   0  -9        183.47        191.93        38.16 o                         
  -6   0  -9        751.86        810.39        61.03 o                         
  -5   0  -9        251.94        324.16        31.97 o                         
  -4   0  -9        723.93        486.32        43.43 o                         
  -3   0  -9       1131.77       1010.04       113.69 o                         
  -2   0  -9        572.05        624.85        58.57 o                         
  -1   0  -9        413.45        307.17        24.71 o                         
   0   0  -9       5610.73       4372.37       202.97 o                         
   1   0  -9        742.18        801.69        68.57 o                         
   2   0  -9       1487.57       1133.97        78.83 o                         
   3   0  -9         27.45         42.47        27.62 o                         
   4   0  -9        868.86        856.59        46.21 o                         
   5   0  -9        126.26        175.03        29.39 o                         
   6   0  -9        150.77        178.85        23.24 o                         
   7   0  -9         39.66         53.35        22.88 o                         
   8   0  -9        215.12        277.51        29.92 o                         
   9   0  -9          7.20         -3.88        30.77 o                         
  10   0  -9         14.69          7.21        34.27 o                         
 -11   1  -9        164.24        159.75        41.43 o                         
 -10   1  -9        446.35        376.39        49.88 o                         
  -9   1  -9        115.38        200.01        42.10 o                         
  -8   1  -9        614.37        644.85        58.32 o                         
  -7   1  -9        756.78        889.47        68.50 o                         
  -6   1  -9        342.96        394.19        42.46 o                         
  -5   1  -9        195.98        339.31        38.47 o                         
  -4   1  -9       1114.33       1395.59        72.14 o                         
  -3   1  -9         92.51         94.43        22.81 o                         
  -2   1  -9        774.22        948.91        66.65 o                         
  -1   1  -9        339.98        181.50        28.65 o                         
   0   1  -9        369.88        280.58        26.22 o                         
   1   1  -9        255.77        166.24        19.88 o                         
   2   1  -9        130.26        261.63        30.23 o                         
   3   1  -9        476.76        413.50        26.56 o                         
   4   1  -9        117.62        129.59        31.53 o                         
   5   1  -9         27.09        -18.24        32.17 o                         
   6   1  -9        207.97        188.17        23.37 o                         
   7   1  -9        139.01        217.62        28.89 o                         
   8   1  -9        272.37        279.75        34.33 o                         
   9   1  -9        331.72        453.39        93.31 o                         
  10   1  -9         30.34         26.75        35.55 o                         
  -8   2  -9        322.21        309.38        41.03 o                         
  -7   2  -9        187.85        303.09        40.77 o                         
  -6   2  -9       1991.07       2012.20       149.27 o                         
  -5   2  -9        221.77        248.40        36.37 o                         
  -4   2  -9       1332.50       1508.59       116.43 o                         
  -3   2  -9        313.16        333.58        39.13 o                         
  -2   2  -9       2341.94       2038.63       109.83 o                         
  -1   2  -9       2972.05       2553.98       131.07 o                         
   0   2  -9        334.21        613.17        33.95 o                         
   1   2  -9        880.16        609.22        56.77 o                         
   2   2  -9       1024.23        991.92        63.56 o                         
   3   2  -9         73.82         98.21        19.81 o                         
   4   2  -9         79.40        110.11        23.87 o                         
   5   2  -9       2185.31       1795.16       166.97 o                         
   6   2  -9        280.34        217.00        46.81 o                         
   7   2  -9        261.88        186.48        57.34 o                         
   8   2  -9         61.92        100.08        26.88 o                         
   9   2  -9         72.03         63.38        30.64 o                         
  10   2  -9         32.13         60.41        35.04 o                         
  -9   3  -9        193.18        328.41        44.45 o                         
  -8   3  -9        227.81        362.02        43.58 o                         
  -7   3  -9        919.97        999.40        71.10 o                         
  -5   3  -9        263.36        438.24        44.66 o                         
  -4   3  -9        233.28        231.52        35.40 o                         
  -3   3  -9        966.11        828.39        73.97 o                         
  -2   3  -9         57.34         57.66        20.52 o                         
  -1   3  -9        490.86        503.73        36.52 o                         
   0   3  -9       3473.31       3186.71       121.34 o                         
   1   3  -9        325.88        304.61        20.10 o                         
   2   3  -9        303.02        301.53        33.14 o                         
   3   3  -9        197.93        145.50        30.49 o                         
   5   3  -9        296.86        304.32        53.10 o                         
   6   3  -9         26.56         34.57        27.00 o                         
   7   3  -9        667.34        445.19        76.15 o                         
   8   3  -9        166.50        148.75        28.61 o                         
   9   3  -9        518.84        463.74       145.71 o                         
  10   3  -9          7.15          0.97        34.27 o                         
  -9   4  -9         83.63         83.28        37.70 o                         
  -8   4  -9          9.27         68.09        36.98 o                         
  -7   4  -9        105.60        113.14        26.82 o                         
  -6   4  -9        392.05        471.36        61.08 o                         
  -5   4  -9        308.99        422.06        63.56 o                         
  -4   4  -9        626.44        764.09       127.73 o                         
  -3   4  -9        318.18        286.31        39.70 o                         
  -2   4  -9        718.99        665.70        45.17 o                         
  -1   4  -9         65.82         72.36        21.86 o                         
   0   4  -9        237.37        304.76        40.76 o                         
   1   4  -9        197.00        228.81        19.68 o                         
   2   4  -9        328.55        400.74        24.27 o                         
   3   4  -9        173.30        217.71        37.56 o                         
   4   4  -9        520.96        458.70        59.95 o                         
   6   4  -9        116.22          8.39        38.93 o                         
   7   4  -9         29.23         51.04        29.69 o                         
   8   4  -9        130.37         85.76        28.04 o                         
   9   4  -9         32.91         63.25        40.03 o                         
  -8   5  -9        166.55        175.56        41.84 o                         
  -7   5  -9        161.63        174.85        42.97 o                         
  -6   5  -9        317.30        405.55        52.84 o                         
  -5   5  -9        509.71        429.39        53.97 o                         
  -4   5  -9        227.23        216.40        28.67 o                         
  -3   5  -9         43.28         48.60        35.60 o                         
  -2   5  -9        120.05        174.44        37.50 o                         
  -1   5  -9         56.95         65.29        23.94 o                         
   0   5  -9         50.48         27.06        23.46 o                         
   1   5  -9        265.11        255.30        28.02 o                         
   2   5  -9        213.09        222.05        21.49 o                         
   3   5  -9         70.00         52.73        22.04 o                         
   4   5  -9         55.65         51.35        35.51 o                         
   5   5  -9        356.86        388.72        62.97 o                         
   6   5  -9        273.42        228.86        49.16 o                         
   7   5  -9         40.88         55.34        66.55 o                         
   8   5  -9        109.48        122.62        46.81 o                         
   9   5  -9        136.64        187.84        56.63 o                         
  -9   6  -9          0.63        -36.52        42.25 o                         
  -8   6  -9        501.74        540.55        63.74 o                         
  -7   6  -9        447.37        371.79        54.53 o                         
  -6   6  -9         88.00         65.99        41.79 o                         
  -5   6  -9        197.82        186.41        43.74 o                         
  -4   6  -9         99.88        118.17        40.21 o                         
  -3   6  -9         80.53        107.73        37.39 o                         
  -2   6  -9        311.42        313.83        45.27 o                         
  -1   6  -9        104.40        145.53        22.67 o                         
   0   6  -9        538.40        462.91        59.41 o                         
   1   6  -9        169.86        199.62        48.60 o                         
   2   6  -9         85.93         69.64        26.66 o                         
   3   6  -9        106.96        136.69        25.02 o                         
   4   6  -9         58.43        -16.38        37.76 o                         
   5   6  -9        648.66        568.37        54.67 o                         
   6   6  -9        146.71         87.79        36.21 o                         
   7   6  -9         57.78         68.00        35.74 o                         
   8   6  -9        118.06        115.86        43.99 o                         
   9   6  -9          9.19         -5.06        39.34 o                         
  -8   7  -9         84.53         28.24        44.91 o                         
  -7   7  -9         51.30         38.94        31.26 o                         
  -6   7  -9         56.96         53.03        32.24 o                         
  -5   7  -9        173.39        187.04        33.84 o                         
  -4   7  -9        151.66        175.05        43.74 o                         
  -3   7  -9         44.86         77.89        29.83 o                         
  -2   7  -9         73.02         46.55        40.87 o                         
  -1   7  -9         48.07         80.55        23.14 o                         
   0   7  -9         85.80         33.36        22.00 o                         
   1   7  -9        106.41        152.81        23.31 o                         
   2   7  -9         75.67        122.65        33.22 o                         
   3   7  -9        443.99        465.79        41.31 o                         
   4   7  -9        136.27        158.78        55.55 o                         
   5   7  -9         60.72        119.65        58.37 o                         
   6   7  -9          6.97         15.10        35.98 o                         
   7   7  -9        192.68        140.76        38.15 o                         
   8   7  -9          7.90         -1.19        34.70 o                         
   9   7  -9         20.70         17.39        57.50 o                         
  -7   8  -9         31.36         16.69        30.73 o                         
  -6   8  -9         37.04        -11.84        33.29 o                         
  -5   8  -9         12.13          0.24        33.20 o                         
  -4   8  -9        218.73        177.56        46.81 o                         
  -3   8  -9         25.80         54.46        31.32 o                         
  -2   8  -9        331.75        223.70        49.88 o                         
  -1   8  -9        433.71        381.35        57.60 o                         
   0   8  -9         26.72         64.82        28.81 o                         
   1   8  -9         18.43         17.32        26.21 o                         
   2   8  -9        443.23        540.10        45.10 o                         
   3   8  -9        101.75        166.60        33.61 o                         
   4   8  -9        718.84        620.09        52.87 o                         
   5   8  -9        240.78        169.12        63.33 o                         
   6   8  -9        309.67        430.57        71.05 o                         
   7   8  -9         16.02         26.71        36.67 o                         
   8   8  -9        168.88        124.12        36.56 o                         
  -6   9  -9         17.73         38.42        31.92 o                         
  -5   9  -9        760.86        805.08        59.48 o                         
  -4   9  -9        103.04         53.76        46.65 o                         
  -3   9  -9         42.97         98.85        34.42 o                         
  -2   9  -9        169.78        136.92        36.50 o                         
  -1   9  -9        107.64         33.20        43.53 o                         
   0   9  -9         12.41         46.25        29.60 o                         
   1   9  -9         54.48         47.90        28.74 o                         
   2   9  -9        304.16        338.54        52.94 o                         
   3   9  -9         56.49         15.91        41.38 o                         
   4   9  -9        354.85        309.85        39.75 o                         
   5   9  -9         69.36          1.18        59.90 o                         
   6   9  -9         36.23          6.99        37.63 o                         
   7   9  -9         31.05         58.42        60.06 o                         
  -4  10  -9         60.10        108.91        47.01 o                         
  -3  10  -9        146.35        144.37        48.80 o                         
  -2  10  -9        285.04        339.24        39.08 o                         
  -1  10  -9        264.72        246.92        50.44 o                         
   0  10  -9        212.33        166.61        47.22 o                         
   1  10  -9        131.77        132.64        47.16 o                         
   2  10  -9         16.37          4.71        43.28 o                         
   3  10  -9         53.65         51.87        43.02 o                         
   4  10  -9        163.52        114.79        43.89 o                         
   5  10  -9         46.64        -24.40        47.98 o                         
   6  10  -9         29.58         14.07        46.91 o                         
  -2  11  -9          2.93        -18.66        31.83 o                         
  -1  11  -9         62.16         36.85        31.81 o                         
   0  11  -9         35.32         19.39        40.92 o                         
   1  11  -9          1.85         40.51        45.07 o                         
   2  11  -9         52.20         21.43        45.02 o                         
   3  11  -9         40.92         73.20        43.53 o                         
   4  11  -9         51.13         65.81        31.75 o                         
  -6 -14  -8        259.08        210.71        31.51 o                         
  -5 -14  -8         76.36        117.11        23.60 o                         
  -4 -14  -8        179.06        134.90        24.50 o                         
  -3 -14  -8         52.45         90.60        22.82 o                         
  -2 -14  -8        244.09        192.34        36.01 o                         
  -1 -14  -8        396.44        452.72        40.53 o                         
  -9 -13  -8         85.97         56.37        35.25 o                         
  -6 -13  -8       1003.24        901.85        60.11 o                         
  -5 -13  -8         39.51         58.23        29.56 o                         
  -4 -13  -8          7.78         19.55        26.59 o                         
  -3 -13  -8          2.41          6.77        21.08 o                         
  -2 -13  -8         71.01         88.24        23.50 o                         
  -1 -13  -8        197.92        210.34        28.53 o                         
   0 -13  -8         34.26         -1.14        22.40 o                         
   1 -13  -8        271.11        298.80        48.67 o                         
 -10 -12  -8         72.61        134.13        35.25 o                         
  -9 -12  -8        310.53        279.51        42.30 o                         
  -8 -12  -8       1050.73       1182.84       100.77 o                         
  -6 -12  -8       2283.67       2998.05       234.85 o                         
  -5 -12  -8       1215.35       1193.83        70.86 o                         
  -4 -12  -8         30.71         12.59        33.71 o                         
  -3 -12  -8         22.40         56.76        20.77 o                         
  -2 -12  -8         84.44         86.16        21.44 o                         
  -1 -12  -8         54.61         44.80        22.17 o                         
   0 -12  -8         12.64         41.98        18.58 o                         
   1 -12  -8         17.50         -3.12        21.74 o                         
   2 -12  -8         49.78         11.81        30.66 o                         
   3 -12  -8         80.12         52.79        21.67 o                         
 -11 -11  -8         24.25         34.01        27.85 o                         
 -10 -11  -8         98.82         24.39        24.66 o                         
  -9 -11  -8        288.17        237.07        45.12 o                         
  -8 -11  -8        507.17        627.71        58.83 o                         
  -7 -11  -8        141.83         44.91        33.51 o                         
  -6 -11  -8         41.74         51.90        28.13 o                         
  -5 -11  -8         69.53         89.50        43.09 o                         
  -4 -11  -8        466.63        595.11        45.08 o                         
  -3 -11  -8        112.61        188.09        27.90 o                         
  -2 -11  -8        270.71        316.21        25.66 o                         
  -1 -11  -8         32.17         30.15        20.90 o                         
   0 -11  -8        236.15        151.03        26.18 o                         
   1 -11  -8         72.64         47.04        18.08 o                         
   2 -11  -8         93.47         58.81        22.26 o                         
   3 -11  -8        224.54        201.80        24.85 o                         
   4 -11  -8        310.05        263.37        54.33 o                         
 -11 -10  -8        165.60        235.62        26.71 o                         
 -10 -10  -8         25.90         26.94        22.83 o                         
  -9 -10  -8        482.83        427.72        34.11 o                         
  -8 -10  -8        423.56        416.07        74.07 o                         
  -7 -10  -8        222.15        235.89        67.09 o                         
  -6 -10  -8        124.92        115.59        28.24 o                         
  -5 -10  -8        624.30        770.34        52.65 o                         
  -4 -10  -8       1144.42       1318.24       108.86 o                         
  -3 -10  -8        208.88        226.21        27.58 o                         
  -2 -10  -8        572.26        463.26        34.11 o                         
  -1 -10  -8         60.77         61.89        33.46 o                         
   0 -10  -8         35.40         29.53        19.88 o                         
   1 -10  -8        178.43        202.34        19.82 o                         
   2 -10  -8         59.58         91.10        21.68 o                         
   3 -10  -8        455.51        430.21        49.90 o                         
   4 -10  -8         14.32         13.69        21.05 o                         
   5 -10  -8          4.88        -15.69        23.67 o                         
 -12  -9  -8         56.42         81.13        32.69 o                         
 -11  -9  -8        244.30        301.74        29.47 o                         
 -10  -9  -8        172.05        232.15        40.69 o                         
  -9  -9  -8         33.05         25.05        22.67 o                         
  -8  -9  -8       1289.30       1332.85        74.51 o                         
  -7  -9  -8         86.67        110.49        21.28 o                         
  -6  -9  -8         65.36         89.80        19.58 o                         
  -5  -9  -8        263.75        354.17        33.37 o                         
  -4  -9  -8       1190.30       1133.29        67.19 o                         
  -3  -9  -8        732.47        651.54        92.38 o                         
  -2  -9  -8         99.68        103.03        26.50 o                         
  -1  -9  -8        149.67        127.07        23.00 o                         
   0  -9  -8        211.93        155.71        21.39 o                         
   1  -9  -8         34.58         86.46        16.60 o                         
   2  -9  -8         36.12         18.13        19.16 o                         
   3  -9  -8        750.24        739.72        42.37 o                         
   4  -9  -8         32.90          8.46        21.21 o                         
   5  -9  -8         95.22         70.38        25.11 o                         
 -10  -8  -8        158.73        145.06        39.08 o                         
  -9  -8  -8        452.09        531.34       119.60 o                         
  -8  -8  -8        139.63        270.98        62.66 o                         
  -7  -8  -8         39.17         24.58        19.42 o                         
  -6  -8  -8         56.54         40.73        18.27 o                         
  -5  -8  -8       1102.52        964.65        61.22 o                         
  -4  -8  -8         60.05         46.53        15.03 o                         
  -3  -8  -8         86.91         79.15        33.79 o                         
  -2  -8  -8        166.98        215.13        37.95 o                         
  -1  -8  -8        116.75        144.99        36.32 o                         
   0  -8  -8         50.82         49.72        18.01 o                         
   1  -8  -8         90.52         88.26        20.32 o                         
   2  -8  -8        186.69        214.15        18.84 o                         
   3  -8  -8        892.24        781.58        44.04 o                         
   4  -8  -8        450.21        387.80        37.53 o                         
   5  -8  -8       1349.72       1245.08        98.08 o                         
 -13  -7  -8         24.66        -12.89        32.33 o                         
 -12  -7  -8         28.58         33.16        22.59 o                         
 -11  -7  -8        333.97        310.27        31.82 o                         
 -10  -7  -8       1032.13       1109.94        82.97 o                         
  -9  -7  -8        165.61        223.38        35.42 o                         
  -8  -7  -8         26.65         58.54        16.60 o                         
  -7  -7  -8        106.27         88.80        20.05 o                         
  -6  -7  -8        217.14        199.72        22.03 o                         
  -5  -7  -8        103.43         97.37        38.14 o                         
  -4  -7  -8        547.35        639.71        31.47 o                         
  -3  -7  -8         76.87        113.20        16.96 o                         
  -2  -7  -8        100.01         78.84        19.60 o                         
  -1  -7  -8        297.25        253.31        36.75 o                         
   0  -7  -8         32.26         46.27        31.00 o                         
   1  -7  -8         43.06         27.14        27.96 o                         
   2  -7  -8         27.60         30.36        13.78 o                         
   3  -7  -8         25.80         26.64        17.07 o                         
   4  -7  -8          3.69         21.63        18.17 o                         
   5  -7  -8        275.31        293.11        39.29 o                         
   6  -7  -8        141.41        223.80        60.06 o                         
 -13  -6  -8        244.48        274.08        39.29 o                         
 -12  -6  -8         67.34         66.60        33.45 o                         
 -11  -6  -8         63.30          9.65        22.75 o                         
 -10  -6  -8        174.11        219.13        27.67 o                         
  -9  -6  -8        597.69        751.81        62.25 o                         
  -8  -6  -8        791.13        790.03        80.72 o                         
  -7  -6  -8        893.67        932.70        42.74 o                         
  -6  -6  -8        205.25        223.03        39.01 o                         
  -5  -6  -8         45.40         63.37        16.91 o                         
  -4  -6  -8        114.73        111.06        19.63 o                         
  -3  -6  -8        344.12        465.63        25.64 o                         
  -2  -6  -8        101.25        105.20        14.68 o                         
  -1  -6  -8        579.38        694.01        35.69 o                         
   0  -6  -8         46.44         41.54        17.27 o                         
   1  -6  -8        396.91        300.24        29.08 o                         
   2  -6  -8        119.22        119.42        15.56 o                         
   3  -6  -8         23.78         15.94        16.56 o                         
   4  -6  -8        191.31        191.41        24.97 o                         
   5  -6  -8        373.80        408.36        36.87 o                         
   6  -6  -8        545.61        589.23        40.27 o                         
   7  -6  -8        138.65        197.14        32.50 o                         
   8  -6  -8        388.26        434.20        49.72 o                         
 -13  -5  -8        267.30        226.10        38.31 o                         
 -12  -5  -8        174.11        130.55        34.78 o                         
 -11  -5  -8        111.51         90.85        34.73 o                         
 -10  -5  -8        105.90        119.57        23.23 o                         
  -9  -5  -8        316.22        380.23        30.65 o                         
  -8  -5  -8         80.72         92.37        20.61 o                         
  -7  -5  -8        308.91        307.93        73.69 o                         
  -6  -5  -8       4103.22       4509.07       223.68 o                         
  -5  -5  -8        254.92        252.35        21.23 o                         
  -4  -5  -8        106.22        119.91        17.03 o                         
  -3  -5  -8        851.88        810.93        48.64 o                         
  -2  -5  -8       1438.76       1299.51        62.10 o                         
  -1  -5  -8        167.23        175.78        16.41 o                         
   0  -5  -8       1245.98       1155.74        68.01 o                         
   1  -5  -8         93.15        106.04        42.36 o                         
   2  -5  -8       1515.47       1241.42        80.13 o                         
   3  -5  -8         23.77         57.46        21.36 o                         
   4  -5  -8         69.73        116.97        23.63 o                         
   5  -5  -8        730.17        654.19        33.52 o                         
   6  -5  -8        151.03        101.52        23.66 o                         
   7  -5  -8         51.68        147.33        32.27 o                         
   8  -5  -8         64.67        159.55        37.96 o                         
   9  -5  -8          0.83         -7.26        31.66 o                         
 -13  -4  -8         53.97         44.35        30.03 o                         
 -12  -4  -8        884.17       1077.26        84.86 o                         
 -11  -4  -8        827.76        851.62        74.12 o                         
 -10  -4  -8        678.28        671.50        67.52 o                         
  -9  -4  -8         41.06         52.66        31.20 o                         
  -8  -4  -8        647.30        651.17        43.74 o                         
  -7  -4  -8         84.24         55.96        17.99 o                         
  -6  -4  -8        287.25        305.86        27.39 o                         
  -5  -4  -8        248.93        202.47        28.13 o                         
  -4  -4  -8        681.49        646.50        45.85 o                         
  -3  -4  -8        613.92        626.26        43.43 o                         
  -2  -4  -8        550.36        535.91       101.26 o                         
  -1  -4  -8       1453.18       1463.00        81.46 o                         
   0  -4  -8       2717.41       2145.16       109.18 o                         
   1  -4  -8        921.92        763.37        36.74 o                         
   2  -4  -8        107.28         94.38        22.14 o                         
   3  -4  -8       4123.24       3646.22       141.59 o                         
   4  -4  -8         85.39        116.10        14.30 o                         
   5  -4  -8        329.58        258.12        21.16 o                         
   6  -4  -8         91.96         85.84        21.49 o                         
   7  -4  -8         83.27         64.03        28.08 o                         
   8  -4  -8        227.96        212.34        41.08 o                         
   9  -4  -8         13.55        -14.99        34.17 o                         
 -12  -3  -8        152.49        167.17        33.71 o                         
 -11  -3  -8        199.24        182.72        36.58 o                         
 -10  -3  -8        972.05       1223.46        91.92 o                         
  -9  -3  -8         74.88         67.27        30.54 o                         
  -8  -3  -8        223.25        211.47        32.12 o                         
  -7  -3  -8       3089.00       2987.66       214.64 o                         
  -6  -3  -8         27.26         33.12        16.16 o                         
  -5  -3  -8       1750.75       2003.54       159.27 o                         
  -4  -3  -8         69.50         84.06        18.71 o                         
  -3  -3  -8       2167.01       1980.49       167.33 o                         
  -2  -3  -8       1266.07        939.14        96.78 o                         
  -1  -3  -8       3768.22       2987.64       178.95 o                         
   0  -3  -8        329.84        554.25        27.71 o                         
   1  -3  -8        148.97        143.15        15.01 o                         
   2  -3  -8       1081.52        682.01        39.28 o                         
   3  -3  -8        781.88        585.36        54.74 o                         
   4  -3  -8        147.89        178.53        20.72 o                         
   5  -3  -8        438.42        366.93        28.00 o                         
   6  -3  -8        285.43        236.63        30.48 o                         
   7  -3  -8         29.58         31.31        27.49 o                         
   8  -3  -8         30.03         66.67        31.84 o                         
   9  -3  -8        143.26         80.87        38.77 o                         
  10  -3  -8          8.28          6.60        32.28 o                         
 -13  -2  -8        225.79        245.03        44.56 o                         
 -10  -2  -8         29.13         32.48        30.39 o                         
  -9  -2  -8       2144.92       2309.26       161.24 o                         
  -8  -2  -8        413.57        356.29        44.50 o                         
  -7  -2  -8        230.16        279.10        33.56 o                         
  -6  -2  -8        525.56        703.73        53.10 o                         
  -5  -2  -8       3699.61       4100.93       254.13 o                         
  -4  -2  -8       4783.82       3695.53       250.66 o                         
  -3  -2  -8       2150.35       2199.17       297.15 o                         
  -2  -2  -8       2295.98       1738.89       141.59 o                         
  -1  -2  -8       1557.77       1133.39        80.05 o                         
   0  -2  -8        279.76        462.21        33.81 o                         
   1  -2  -8        357.15        448.80        36.25 o                         
   2  -2  -8       1039.03        818.75        53.14 o                         
   3  -2  -8        334.58        350.47        31.62 o                         
   4  -2  -8         69.37         45.23        21.23 o                         
   5  -2  -8        771.45        641.67        37.84 o                         
   6  -2  -8        149.25        126.66        33.56 o                         
   7  -2  -8       1828.22       2074.90       108.92 o                         
   8  -2  -8        275.48        292.04        62.36 o                         
   9  -2  -8        319.22        311.73        65.63 o                         
 -12  -1  -8          9.70         16.22        40.00 o                         
  -9  -1  -8        488.03        394.86        45.63 o                         
  -8  -1  -8        437.72        472.36        42.82 o                         
  -7  -1  -8         82.07        116.53        25.99 o                         
  -6  -1  -8       2872.71       3072.12       192.85 o                         
  -5  -1  -8         28.87         54.43        22.92 o                         
  -4  -1  -8        264.11        153.87        21.61 o                         
  -3  -1  -8         73.67         57.42        17.47 o                         
  -2  -1  -8        707.83        995.99       149.29 o                         
  -1  -1  -8        187.21        258.94        69.11 o                         
   0  -1  -8        490.06        327.21        47.00 o                         
   1  -1  -8       2079.54       1421.78       130.42 o                         
   2  -1  -8       1700.31       1467.03        70.51 o                         
   3  -1  -8         40.99         28.57        19.57 o                         
   4  -1  -8        144.73        109.13        20.43 o                         
   5  -1  -8        192.37        213.01        26.83 o                         
   6  -1  -8        360.94        410.98        67.22 o                         
   7  -1  -8        164.12        187.13        27.05 o                         
   8  -1  -8        258.79        284.73        30.09 o                         
   9  -1  -8         61.77         38.31        31.06 o                         
  10  -1  -8         22.75         37.09        36.22 o                         
 -12   0  -8        225.44        178.22        41.08 o                         
 -11   0  -8        428.58        508.42        51.51 o                         
 -10   0  -8        128.32        134.38        41.64 o                         
  -6   0  -8        128.37        149.83        20.38 o                         
  -5   0  -8         77.50         97.79        18.13 o                         
  -4   0  -8         30.19         22.10        45.78 o                         
  -3   0  -8        772.08        592.37        57.29 o                         
  -1   0  -8       2340.47       1987.90       165.54 o                         
   0   0  -8      19330.61      14724.29       808.72 o                         
   1   0  -8        106.62        167.42        22.62 o                         
   2   0  -8        626.44        562.64        34.72 o                         
   3   0  -8       1187.41        821.95        78.06 o                         
   4   0  -8       1083.39       1171.05        69.06 o                         
   5   0  -8        166.73        198.20        26.91 o                         
   6   0  -8         88.47         95.55        21.27 o                         
   7   0  -8         41.65         42.22        22.13 o                         
   8   0  -8        312.77        323.36        44.39 o                         
   9   0  -8          9.42         18.82        31.92 o                         
  10   0  -8         69.58         43.84        35.96 o                         
 -11   1  -8         89.23         85.02        39.64 o                         
 -10   1  -8        156.37        158.42        41.90 o                         
  -9   1  -8         29.79         59.95        37.96 o                         
  -8   1  -8        215.45        235.57        45.73 o                         
  -7   1  -8        480.87        533.33        52.23 o                         
  -6   1  -8         28.08         51.82        31.87 o                         
  -5   1  -8       2045.64       1447.36       106.45 o                         
  -4   1  -8       2383.46       2226.77       119.44 o                         
  -3   1  -8         52.34        112.54        25.63 o                         
   0   1  -8       1811.33        952.28       116.73 o                         
   1   1  -8       3618.66       2928.14       134.49 o                         
   2   1  -8       3905.87       3227.93       198.99 o                         
   3   1  -8       1626.85       1347.46        97.48 o                         
   4   1  -8         71.38        105.68        47.22 o                         
   5   1  -8         69.11         84.44        25.51 o                         
   6   1  -8        384.28        406.71        43.15 o                         
   7   1  -8        360.48        312.70        39.97 o                         
   8   1  -8        501.75        523.77        65.34 o                         
   9   1  -8        140.00        151.55        32.90 o                         
  10   1  -8        241.02        205.33        42.82 o                         
 -10   2  -8         21.13         73.41        38.11 o                         
  -9   2  -8        111.06        194.69        40.72 o                         
  -8   2  -8        384.47        423.76        45.53 o                         
  -7   2  -8        500.03        545.61        49.52 o                         
  -6   2  -8        424.20        493.02        47.06 o                         
  -5   2  -8        415.13        550.11        49.57 o                         
  -4   2  -8        216.73        226.41        33.66 o                         
  -3   2  -8        591.15        387.85        40.92 o                         
  -2   2  -8       4080.92       3774.06       298.74 o                         
  -1   2  -8        286.67        419.56        29.18 o                         
   0   2  -8        356.38        235.65        46.83 o                         
   1   2  -8         67.88         42.32        19.69 o                         
   2   2  -8       2478.20       2234.43       127.47 o                         
   3   2  -8       1251.17       1267.42        61.25 o                         
   4   2  -8        815.78        863.76        46.55 o                         
   5   2  -8       1014.78       1046.50        70.68 o                         
   6   2  -8        123.49         69.67        28.49 o                         
   7   2  -8         12.55         53.80        19.78 o                         
   8   2  -8        123.73        106.94        26.77 o                         
   9   2  -8        552.19        591.20       177.74 o                         
  10   2  -8        145.41         82.51        36.93 o                         
  -8   3  -8        640.66        608.27        55.50 o                         
  -7   3  -8         36.16         47.32        32.94 o                         
  -5   3  -8        151.70        150.60        33.45 o                         
  -4   3  -8        535.91        533.08        48.80 o                         
  -3   3  -8       1212.98       1231.74        97.14 o                         
  -2   3  -8         80.85        125.56        20.78 o                         
  -1   3  -8       4437.20       4120.25       217.25 o                         
   0   3  -8        977.32        767.18        32.34 o                         
   1   3  -8       6463.65       5559.29       187.77 o                         
   2   3  -8       1022.39       1059.02        51.85 o                         
   3   3  -8        124.54        127.29        28.45 o                         
   6   3  -8        124.44        140.65        26.38 o                         
   7   3  -8        170.01        299.91        76.89 o                         
   8   3  -8         74.24         75.26        21.61 o                         
   9   3  -8         42.36         41.76        29.71 o                         
  10   3  -8         62.30         33.40        35.71 o                         
  -9   4  -8         15.45         23.89        35.71 o                         
  -8   4  -8         55.86         36.93        35.35 o                         
  -7   4  -8         42.26         77.35        35.30 o                         
  -6   4  -8         22.28         73.71        32.84 o                         
  -5   4  -8         74.05        152.74        39.54 o                         
  -4   4  -8        390.20        440.70        37.60 o                         
  -3   4  -8       4550.53       4139.45       306.26 o                         
  -2   4  -8       2958.24       2878.19       223.80 o                         
  -1   4  -8        418.57        412.03        43.33 o                         
   0   4  -8       2621.70       2439.54       112.71 o                         
   1   4  -8        143.28        150.98        17.59 o                         
   2   4  -8         75.42        126.60        17.90 o                         
   3   4  -8        393.44        380.36        24.48 o                         
   6   4  -8         52.34        160.06        54.33 o                         
   7   4  -8         64.04         88.61        23.72 o                         
   8   4  -8        101.94        116.68        24.63 o                         
   9   4  -8         58.64         31.67        29.36 o                         
  -8   5  -8         36.96         43.38        36.73 o                         
  -7   5  -8        662.43        610.93        62.15 o                         
  -6   5  -8         39.75         42.46        35.55 o                         
  -5   5  -8        621.52        598.15        61.49 o                         
  -4   5  -8        247.11        256.96        28.77 o                         
  -3   5  -8         66.70         98.43        23.88 o                         
  -2   5  -8       1809.24       1649.31       127.99 o                         
  -1   5  -8        753.31        894.39        51.12 o                         
   0   5  -8        128.28         97.69        23.67 o                         
   1   5  -8        369.55        289.39        21.64 o                         
   2   5  -8        421.23        465.23        31.44 o                         
   3   5  -8       1023.85        897.67        48.97 o                         
   4   5  -8        379.94        409.09        70.08 o                         
   5   5  -8       1061.73       1066.62        89.78 o                         
   6   5  -8        100.32         60.06        41.28 o                         
   7   5  -8         70.27         59.93        33.71 o                         
   8   5  -8        109.74        148.59        43.43 o                         
   9   5  -8         47.09         53.35        40.51 o                         
  -9   6  -8        176.38         84.05        42.56 o                         
  -8   6  -8        459.78        512.77        61.59 o                         
  -7   6  -8        409.01        395.78        54.89 o                         
  -6   6  -8         88.93        174.74        42.51 o                         
  -5   6  -8         60.08         73.20        38.21 o                         
  -4   6  -8        100.93        123.18        38.01 o                         
  -3   6  -8        119.08         69.26        36.11 o                         
  -2   6  -8        189.51        207.69        39.24 o                         
   0   6  -8        117.06        149.49        21.13 o                         
   1   6  -8         80.61         68.06        19.97 o                         
   2   6  -8       1394.92       1462.81       135.30 o                         
   3   6  -8        195.06        227.94        27.22 o                         
   4   6  -8         49.19         38.48        23.88 o                         
   5   6  -8        625.90        677.74        73.61 o                         
   6   6  -8         65.41         61.37        59.47 o                         
   7   6  -8         36.83         70.70        30.72 o                         
   8   6  -8        201.35        154.33        49.31 o                         
   9   6  -8          5.11         57.14        40.72 o                         
  -8   7  -8         84.73         56.42        45.37 o                         
  -7   7  -8         23.04         15.77        31.06 o                         
  -6   7  -8        639.53        501.38        44.80 o                         
  -5   7  -8         18.68         34.20        31.33 o                         
  -4   7  -8         69.37         74.69        40.77 o                         
  -3   7  -8         92.18         22.10        38.62 o                         
  -2   7  -8         53.60         43.62        27.87 o                         
  -1   7  -8         13.75         29.82        38.37 o                         
   0   7  -8        743.11        672.21        43.96 o                         
   1   7  -8        122.39         95.64        21.80 o                         
   2   7  -8        667.73        665.77        47.49 o                         
   3   7  -8        168.09        255.24        87.91 o                         
   4   7  -8        449.45        489.39       111.00 o                         
   5   7  -8        265.11        293.57        63.79 o                         
   6   7  -8        547.56        610.73        74.02 o                         
   7   7  -8         61.51         79.54        37.32 o                         
   8   7  -8         14.90         21.52        46.09 o                         
   9   7  -8         10.00         21.78        33.22 o                         
  -7   8  -8         60.83         25.83        46.55 o                         
  -6   8  -8         93.21         54.50        33.17 o                         
  -5   8  -8       1924.79       1933.67       118.62 o                         
  -4   8  -8         32.34        101.44        43.23 o                         
  -3   8  -8        627.14        626.95        61.18 o                         
  -2   8  -8        439.60        438.21        41.16 o                         
  -1   8  -8        137.91         88.65        42.97 o                         
   0   8  -8         34.34         33.71        38.98 o                         
   1   8  -8         87.55         90.53        27.21 o                         
   2   8  -8        244.56        271.75        43.07 o                         
   3   8  -8         85.90        118.73        32.39 o                         
   4   8  -8        131.26        160.14        32.95 o                         
   5   8  -8        403.44        328.54        71.13 o                         
   7   8  -8        134.37        155.97        61.44 o                         
   8   8  -8          8.30        -22.99        35.61 o                         
   9   8  -8         56.41         58.21        58.47 o                         
  -6   9  -8         37.08          1.02        31.72 o                         
  -5   9  -8       2309.79       2208.22       131.21 o                         
  -4   9  -8        376.99        431.03        61.79 o                         
  -3   9  -8        290.25        381.92        57.19 o                         
  -2   9  -8        320.06        240.77        50.36 o                         
  -1   9  -8         61.70        162.77        46.45 o                         
   0   9  -8          4.51         20.10        41.64 o                         
   1   9  -8         31.03         37.58        28.60 o                         
   2   9  -8        180.88        163.95        47.01 o                         
   3   9  -8          3.47        -24.30        40.87 o                         
   4   9  -8          7.19         18.07        32.38 o                         
   5   9  -8        111.98        126.36        34.24 o                         
   6   9  -8         49.87         29.38        37.65 o                         
   7   9  -8         24.57         35.47        61.26 o                         
   8   9  -8        107.03        123.84        61.33 o                         
  -5  10  -8        188.21        184.64        34.97 o                         
  -4  10  -8        104.18         78.11        47.73 o                         
  -3  10  -8        540.80        507.61        46.64 o                         
  -2  10  -8         65.48         74.17        33.69 o                         
  -1  10  -8         70.17         46.74        33.43 o                         
   0  10  -8         27.10         39.64        43.23 o                         
   1  10  -8         21.60         32.46        29.57 o                         
   2  10  -8        454.43        387.49        57.65 o                         
   3  10  -8         16.64         -2.30        43.02 o                         
   4  10  -8         57.38         25.47        42.46 o                         
   5  10  -8        375.03        276.40        37.48 o                         
   6  10  -8        363.29        237.46        56.83 o                         
   7  10  -8        126.21        159.81        51.72 o                         
  -3  11  -8          3.46         24.59        26.29 o                         
  -2  11  -8        263.13        179.26        28.46 o                         
  -1  11  -8         33.25         24.56        25.68 o                         
   0  11  -8        428.07        338.18        55.91 o                         
   1  11  -8         38.85         47.06        40.62 o                         
   2  11  -8         16.25         45.48        44.76 o                         
   3  11  -8         22.79         22.51        43.89 o                         
   4  11  -8          8.47         -9.82        31.58 o                         
   5  11  -8         42.51          2.49        30.80 o                         
  -7 -14  -7        199.30        223.24        40.10 o                         
  -6 -14  -7         80.77         92.07        29.37 o                         
  -5 -14  -7        367.83        366.88        30.41 o                         
  -4 -14  -7         53.81         54.67        21.76 o                         
  -3 -14  -7         81.52         65.56        24.20 o                         
  -2 -14  -7        164.66         70.49        34.35 o                         
  -1 -14  -7        186.51        173.19        25.54 o                         
  -9 -13  -7        100.93        176.69        37.75 o                         
  -7 -13  -7         20.29         30.30        29.16 o                         
  -6 -13  -7         77.29        205.65        30.13 o                         
  -5 -13  -7        535.30        734.03        50.88 o                         
  -4 -13  -7        230.39        214.80        32.60 o                         
  -3 -13  -7         61.74         73.57        21.62 o                         
  -2 -13  -7        157.95        112.21        24.48 o                         
  -1 -13  -7         82.66         76.09        23.35 o                         
   0 -13  -7        107.39        103.76        23.46 o                         
   1 -13  -7         57.59         56.29        22.40 o                         
   2 -13  -7          1.04        -19.45        25.09 o                         
 -10 -12  -7         94.70        134.59        35.40 o                         
  -9 -12  -7        201.60        242.06        39.75 o                         
  -8 -12  -7        158.48        241.19        40.82 o                         
  -7 -12  -7        403.75        421.72        72.13 o                         
  -6 -12  -7        327.82        439.92        95.79 o                         
  -5 -12  -7        439.15        495.78        38.74 o                         
  -4 -12  -7        231.59        304.97        34.26 o                         
  -3 -12  -7         66.19         23.37        25.83 o                         
  -2 -12  -7         68.95         20.35        22.18 o                         
  -1 -12  -7        131.29        157.91        24.71 o                         
   0 -12  -7         44.45         23.01        18.00 o                         
   1 -12  -7         38.77         19.85        21.77 o                         
   2 -12  -7         98.62         96.26        22.86 o                         
   3 -12  -7          4.89         -1.28        21.61 o                         
 -11 -11  -7         67.45         87.28        22.97 o                         
 -10 -11  -7        122.93         80.89        22.80 o                         
  -9 -11  -7        178.30        216.13        39.03 o                         
  -8 -11  -7         89.73        171.72        36.78 o                         
  -7 -11  -7        117.22        139.60        35.45 o                         
  -6 -11  -7        661.10        656.63        59.87 o                         
  -5 -11  -7        109.83        104.53        44.60 o                         
  -4 -11  -7         44.66        103.93        33.35 o                         
  -3 -11  -7        669.58        949.31        72.50 o                         
  -2 -11  -7        370.88        360.30        26.21 o                         
  -1 -11  -7         52.05         72.50        21.76 o                         
   0 -11  -7        278.58        286.99        32.36 o                         
   1 -11  -7         85.34         75.12        18.19 o                         
   2 -11  -7         62.20         31.11        21.82 o                         
   3 -11  -7         39.33          8.13        29.24 o                         
   4 -11  -7         50.08         21.26        30.21 o                         
   5 -11  -7        197.26        285.59        43.79 o                         
 -11 -10  -7         52.37         54.76        23.79 o                         
 -10 -10  -7        115.89         88.87        23.94 o                         
  -9 -10  -7         42.74         11.06        22.51 o                         
  -8 -10  -7        397.66        425.14        70.67 o                         
  -7 -10  -7        375.00        428.00        89.21 o                         
  -6 -10  -7        234.78        196.07        35.35 o                         
  -5 -10  -7        754.21        824.30        81.13 o                         
  -4 -10  -7        466.78        507.19        63.12 o                         
  -3 -10  -7        129.94         96.52        24.30 o                         
  -2 -10  -7        360.78        343.87        30.91 o                         
  -1 -10  -7        147.95        136.08        24.91 o                         
   0 -10  -7        446.73        391.99        48.85 o                         
   1 -10  -7        231.73        290.70        25.98 o                         
   2 -10  -7         37.41         59.25        30.26 o                         
   3 -10  -7        181.02        132.45        22.97 o                         
   4 -10  -7         12.80         15.53        26.52 o                         
   5 -10  -7        189.21        113.83        26.03 o                         
   6 -10  -7         81.64         60.06        24.50 o                         
 -12  -9  -7         22.42         25.12        32.53 o                         
 -11  -9  -7        401.97        446.72        35.48 o                         
 -10  -9  -7       1018.97       1065.97        80.36 o                         
  -9  -9  -7        658.96        739.16        46.95 o                         
  -8  -9  -7        336.73        349.68        98.24 o                         
  -7  -9  -7        142.65        203.17        36.45 o                         
  -6  -9  -7        549.04        449.39        30.01 o                         
  -5  -9  -7        262.74        311.40        34.88 o                         
  -4  -9  -7       2415.36       2879.68       204.77 o                         
  -3  -9  -7        152.57        151.67        49.21 o                         
  -2  -9  -7        149.09        205.09        35.12 o                         
  -1  -9  -7        232.85        190.26        28.87 o                         
   0  -9  -7        396.06        483.62        33.76 o                         
   1  -9  -7        173.07        205.07        21.62 o                         
   2  -9  -7         95.91         87.68        16.74 o                         
   3  -9  -7         74.70        100.26        20.96 o                         
   4  -9  -7          0.91         -9.07        20.59 o                         
   5  -9  -7        196.89        214.70        29.50 o                         
   6  -9  -7         14.43         13.52        24.40 o                         
 -12  -8  -7         16.59         -6.70        33.10 o                         
 -11  -8  -7        776.54        898.78        77.91 o                         
 -10  -8  -7        115.86        130.14        20.70 o                         
  -9  -8  -7        803.21        900.56       129.95 o                         
  -8  -8  -7       1185.14       1320.19        63.68 o                         
  -7  -8  -7         60.22         42.05        19.77 o                         
  -6  -8  -7        592.13        599.80        34.91 o                         
  -5  -8  -7        306.15        313.49        23.79 o                         
  -4  -8  -7         67.42         52.77        27.80 o                         
  -3  -8  -7         50.61         87.88        43.48 o                         
  -2  -8  -7        106.09        140.49        36.38 o                         
  -1  -8  -7        810.64        813.10        46.86 o                         
   0  -8  -7        427.23        378.90        28.32 o                         
   1  -8  -7        365.72        263.56        26.04 o                         
   2  -8  -7        326.86        363.00        26.20 o                         
   3  -8  -7        161.30        186.91        32.24 o                         
   4  -8  -7         39.04         41.48        20.07 o                         
   5  -8  -7         34.19         47.67        20.96 o                         
   6  -8  -7        402.09        369.01        66.81 o                         
   7  -8  -7         42.13         -2.91        24.25 o                         
 -13  -7  -7        294.80        408.21        47.68 o                         
 -12  -7  -7         28.18         46.52        23.53 o                         
 -11  -7  -7        178.68        188.86        39.80 o                         
 -10  -7  -7         89.17         78.61        22.72 o                         
  -9  -7  -7        128.68        165.72        20.13 o                         
  -8  -7  -7        144.18        186.58        19.48 o                         
  -7  -7  -7        198.84        160.63        18.31 o                         
  -6  -7  -7        198.63        345.68        60.16 o                         
  -5  -7  -7        747.92        697.14        37.49 o                         
  -4  -7  -7        106.74        103.08        16.23 o                         
  -3  -7  -7         64.18         44.75        21.66 o                         
  -2  -7  -7       1420.26       1626.74       167.56 o                         
  -1  -7  -7       1261.12        961.25        67.33 o                         
   0  -7  -7        203.37        172.02        38.77 o                         
   1  -7  -7         78.43         79.51        18.51 o                         
   2  -7  -7         53.70         34.59        13.81 o                         
   3  -7  -7         81.46         67.48        17.45 o                         
   4  -7  -7         45.06         62.93        18.36 o                         
   5  -7  -7         15.70         27.01        18.91 o                         
   6  -7  -7         46.58         62.80        22.43 o                         
   7  -7  -7          8.77         -3.12        24.07 o                         
 -13  -6  -7        132.90        158.22        35.60 o                         
 -12  -6  -7        174.52        152.62        25.78 o                         
 -11  -6  -7        101.67        105.87        25.11 o                         
 -10  -6  -7        338.34        412.10        33.40 o                         
  -9  -6  -7        123.09        141.90        22.02 o                         
  -8  -6  -7       1308.99       1212.97        66.60 o                         
  -7  -6  -7        411.93        394.70        24.40 o                         
  -6  -6  -7        589.22        503.23        35.71 o                         
  -5  -6  -7        653.42        740.55       105.74 o                         
  -4  -6  -7        114.25        147.74        17.17 o                         
  -3  -6  -7       1482.15       1781.46        78.36 o                         
  -2  -6  -7         93.34        112.43        24.53 o                         
  -1  -6  -7         68.81         60.87        32.68 o                         
   0  -6  -7         39.53         56.92        18.99 o                         
   1  -6  -7        128.03        123.47        17.11 o                         
   2  -6  -7         85.71         84.16        13.81 o                         
   3  -6  -7        151.37        137.60        16.60 o                         
   4  -6  -7        952.70        812.86        33.43 o                         
   5  -6  -7        374.25        405.39        29.33 o                         
   6  -6  -7        240.21        279.72        22.26 o                         
   7  -6  -7        248.62        293.28        28.91 o                         
   8  -6  -7        629.09        796.88        54.64 o                         
   9  -6  -7        128.47        160.57        34.43 o                         
 -13  -5  -7        193.70        175.82        38.01 o                         
 -12  -5  -7        101.44         74.12        34.43 o                         
 -11  -5  -7         23.76         48.30        23.45 o                         
 -10  -5  -7         44.00         52.85        22.41 o                         
  -9  -5  -7         85.96        106.78        22.29 o                         
  -8  -5  -7        285.16        310.30        33.86 o                         
  -7  -5  -7       1150.62       1167.13       177.91 o                         
  -6  -5  -7       3425.48       3923.03       256.23 o                         
  -5  -5  -7        384.69        350.27        49.64 o                         
  -4  -5  -7        105.05        154.70        17.83 o                         
  -3  -5  -7        350.14        315.61        21.95 o                         
  -2  -5  -7       1969.79       1706.41       116.78 o                         
  -1  -5  -7       1135.58        834.30        46.39 o                         
   0  -5  -7        305.56        258.06        36.49 o                         
   1  -5  -7       2384.16       1818.15       121.87 o                         
   2  -5  -7        234.81        277.96        20.29 o                         
   3  -5  -7        109.78        122.68        14.81 o                         
   4  -5  -7        163.43        217.76        19.54 o                         
   5  -5  -7         70.09         75.73        12.32 o                         
   6  -5  -7        197.88        281.54        49.12 o                         
   7  -5  -7        462.66        354.45        26.91 o                         
   8  -5  -7         40.62         59.92        64.28 o                         
   9  -5  -7         46.22         59.24        33.15 o                         
 -13  -4  -7        129.79         86.55        32.33 o                         
 -12  -4  -7         61.62         66.96        34.99 o                         
 -11  -4  -7        894.63        888.19        80.72 o                         
 -10  -4  -7       1204.04       1291.29        75.25 o                         
  -9  -4  -7         84.21         94.48        21.02 o                         
  -8  -4  -7        356.42        476.93        30.80 o                         
  -7  -4  -7        430.32        439.69        29.44 o                         
  -6  -4  -7        169.09        191.17        16.20 o                         
  -5  -4  -7        130.07        116.42        16.62 o                         
  -4  -4  -7       1831.52       1695.31        86.76 o                         
  -3  -4  -7       1937.12       1997.54       147.07 o                         
  -2  -4  -7        376.99        202.00        43.68 o                         
  -1  -4  -7        379.48        282.65        30.25 o                         
   0  -4  -7         63.79         54.05        15.09 o                         
   1  -4  -7        695.02        497.78        58.42 o                         
   2  -4  -7        863.28        643.47        68.75 o                         
   3  -4  -7        678.26        545.02        24.50 o                         
   4  -4  -7        151.33        183.85        15.56 o                         
   5  -4  -7       1231.09       1294.20        47.39 o                         
   6  -4  -7        200.19        243.16        25.41 o                         
   7  -4  -7        153.33        154.29        20.10 o                         
   8  -4  -7        144.05        172.90        23.53 o                         
   9  -4  -7        224.02        199.14        40.00 o                         
  10  -4  -7         48.25         20.67        31.82 o                         
 -12  -3  -7         34.10         38.47        31.56 o                         
 -11  -3  -7        228.67        186.05        36.11 o                         
 -10  -3  -7        306.87        435.83        45.53 o                         
  -9  -3  -7        257.42        244.11        38.77 o                         
  -8  -3  -7        383.11        474.76        32.07 o                         
  -7  -3  -7        701.73        616.34        47.83 o                         
  -6  -3  -7       1461.31       1667.89        74.64 o                         
  -5  -3  -7        518.96        631.40        31.50 o                         
  -4  -3  -7        256.18        303.10        30.63 o                         
  -3  -3  -7        157.07        148.80        39.50 o                         
  -2  -3  -7        193.83        253.01        43.39 o                         
  -1  -3  -7         51.76         61.11        38.41 o                         
   0  -3  -7        835.71        681.35        42.52 o                         
   1  -3  -7         51.41         37.79        15.36 o                         
   2  -3  -7         80.48         77.10        31.87 o                         
   3  -3  -7       2173.11       1978.54        69.17 o                         
   4  -3  -7        616.00        518.62        25.50 o                         
   5  -3  -7        133.57        161.34        16.23 o                         
   6  -3  -7        258.98        183.71        42.14 o                         
   7  -3  -7       1158.00       1178.35        86.81 o                         
   8  -3  -7        130.26        149.77        22.25 o                         
   9  -3  -7         27.58         12.58        35.76 o                         
  10  -3  -7         19.44         22.20        32.79 o                         
 -10  -2  -7        163.65        201.65        34.63 o                         
  -9  -2  -7        616.20        588.89        63.79 o                         
  -8  -2  -7         95.61        135.20        30.49 o                         
  -7  -2  -7        758.53        951.93        69.06 o                         
  -6  -2  -7        960.06       1167.13        80.36 o                         
  -5  -2  -7       4149.04       3676.24       183.54 o                         
  -4  -2  -7         82.16         49.87        18.29 o                         
  -3  -2  -7        480.52        403.91        59.08 o                         
  -2  -2  -7        183.49        165.07        50.74 o                         
  -1  -2  -7       1481.97       1192.03        75.81 o                         
   0  -2  -7       4467.27       3857.35       177.02 o                         
   1  -2  -7       1716.89       1863.65        82.27 o                         
   2  -2  -7      14036.29      12733.20       831.85 o                         
   3  -2  -7        133.10        164.54        36.94 o                         
   4  -2  -7         42.60         51.91        19.55 o                         
   5  -2  -7        306.10        426.80        21.44 o                         
   6  -2  -7        548.71        691.36        37.57 o                         
   7  -2  -7         69.69        137.60        37.41 o                         
   8  -2  -7        516.06        666.13        72.33 o                         
   9  -2  -7        166.94        181.03        61.03 o                         
 -13  -1  -7         30.36          2.10        37.34 o                         
  -9  -1  -7        464.32        393.84        46.40 o                         
  -8  -1  -7         39.34         88.55        28.08 o                         
  -7  -1  -7        167.08        111.72        28.13 o                         
  -6  -1  -7        260.68        206.20        30.18 o                         
  -5  -1  -7        198.31        167.40        24.20 o                         
  -4  -1  -7       1364.81       1065.49        99.14 o                         
  -3  -1  -7        223.66        318.86        56.60 o                         
  -2  -1  -7        601.87        917.33       223.47 o                         
  -1  -1  -7        983.65       1132.35       101.08 o                         
   0  -1  -7        447.11        334.07        80.93 o                         
   1  -1  -7        714.76        784.70        60.20 o                         
   2  -1  -7        625.11        499.67        39.44 o                         
   3  -1  -7        246.35        116.85        19.41 o                         
   4  -1  -7       3650.76       3600.76       161.62 o                         
   5  -1  -7       1830.04       1454.10       106.31 o                         
   6  -1  -7        205.17        288.05        40.42 o                         
   7  -1  -7        604.68        432.48        48.80 o                         
   8  -1  -7        534.38        673.01        50.32 o                         
   9  -1  -7         38.54         52.40        31.20 o                         
  10  -1  -7         18.41         10.38        34.73 o                         
 -12   0  -7         25.53         55.04        38.06 o                         
 -11   0  -7        328.14        388.77        51.10 o                         
  -6   0  -7        495.66        514.61        47.68 o                         
  -5   0  -7         13.85         19.64        22.81 o                         
  -4   0  -7        547.93        316.03        55.71 o                         
  -3   0  -7         34.69         52.94        38.11 o                         
  -2   0  -7       8119.26       6603.66       420.46 o                         
  -1   0  -7       1208.21        948.55        94.28 o                         
   0   0  -7       6773.01       7283.76       453.92 o                         
   1   0  -7        101.52        100.27        33.61 o                         
   2   0  -7       1093.35        674.02        56.15 o                         
   3   0  -7        439.78        464.36        35.27 o                         
   4   0  -7        376.06        388.46        27.29 o                         
   5   0  -7         68.82         92.39        24.57 o                         
   6   0  -7        549.85        540.86        32.95 o                         
   7   0  -7        379.16        385.18        55.09 o                         
   8   0  -7         27.78         39.21        24.99 o                         
   9   0  -7         91.64        126.40        60.44 o                         
  10   0  -7        138.21         76.48        37.96 o                         
  11   0  -7        113.00        163.69        36.01 o                         
 -11   1  -7        885.62        991.11        83.94 o                         
 -10   1  -7         11.39         -0.72        40.00 o                         
  -9   1  -7         75.71         22.76        37.50 o                         
  -6   1  -7         78.26         89.78        31.61 o                         
  -5   1  -7        414.90        442.59        42.36 o                         
  -4   1  -7        467.37        342.00        30.82 o                         
  -3   1  -7       1691.06       1624.42       112.62 o                         
  -2   1  -7         51.65         90.34        94.12 o                         
  -1   1  -7        343.80        217.30        46.04 o                         
   0   1  -7       4144.99       2554.80       221.45 o                         
   1   1  -7       2596.07       1487.10       156.17 o                         
   2   1  -7        379.39        386.43        32.83 o                         
   3   1  -7       2122.59       1995.80       124.03 o                         
   4   1  -7        297.35        187.53        30.20 o                         
   5   1  -7        127.97        143.22        26.72 o                         
   6   1  -7       2084.04       1858.94       175.75 o                         
   7   1  -7        219.73        257.27        24.24 o                         
   8   1  -7        152.96        168.98        23.87 o                         
   9   1  -7        849.73        859.70       188.53 o                         
  10   1  -7        346.83        284.93        46.35 o                         
  11   1  -7        176.20        178.58        37.19 o                         
  -8   2  -7       1429.35       1442.24       113.26 o                         
  -7   2  -7        508.88        521.21        57.04 o                         
  -6   2  -7        406.27        503.46        47.68 o                         
  -5   2  -7        134.69        174.49        33.81 o                         
  -4   2  -7        197.55        212.34        31.61 o                         
  -3   2  -7         63.09        110.36        26.63 o                         
  -2   2  -7      10810.48       9667.02       893.00 o                         
  -1   2  -7       1265.60       1506.80        89.24 o                         
   0   2  -7        591.49        528.66       100.34 o                         
   1   2  -7        122.83         77.29        32.17 o                         
   2   2  -7        551.66        390.98        30.01 o                         
   3   2  -7        340.79        430.36        28.95 o                         
   4   2  -7       2432.10       2458.52       180.33 o                         
   5   2  -7        364.26        446.68        32.81 o                         
   6   2  -7        449.96        364.85        47.44 o                         
   7   2  -7         78.17         88.90        19.90 o                         
   8   2  -7        416.83        316.62        38.37 o                         
   9   2  -7        122.38        140.73        30.88 o                         
  10   2  -7        832.14        764.04        79.60 o                         
  11   2  -7          8.34         -9.26        32.07 o                         
  -8   3  -7        208.55        267.69        38.67 o                         
  -7   3  -7        507.00        683.52        53.92 o                         
  -6   3  -7         59.89        105.89        32.02 o                         
  -5   3  -7       1211.08       1456.87       103.23 o                         
  -4   3  -7        206.49        242.11        32.89 o                         
  -3   3  -7         67.38        129.42        29.26 o                         
  -2   3  -7        263.15        143.44        30.59 o                         
  -1   3  -7       1176.94        939.07        50.95 o                         
   0   3  -7       2373.41       2235.89        98.60 o                         
   1   3  -7        161.21        183.87        15.40 o                         
   2   3  -7        294.08        372.40        24.20 o                         
   3   3  -7        179.87        134.18        32.07 o                         
   6   3  -7        171.46        201.09        49.36 o                         
   7   3  -7        387.09        375.93        58.32 o                         
   8   3  -7        195.63        144.97        32.45 o                         
   9   3  -7         75.73         30.04        28.94 o                         
  10   3  -7        371.16        183.49        42.46 o                         
  -8   4  -7         62.92          8.54        33.61 o                         
  -5   4  -7         90.39        120.93        32.23 o                         
  -4   4  -7        400.84        458.15        49.26 o                         
  -3   4  -7        148.32        165.09        71.44 o                         
  -2   4  -7       1574.46       1372.52       111.06 o                         
  -1   4  -7        112.01         80.22        20.26 o                         
   0   4  -7       1033.01        805.48        42.25 o                         
   1   4  -7       1336.82       1093.69        46.33 o                         
   2   4  -7        323.00        347.07        21.81 o                         
   3   4  -7        459.26        536.60        36.14 o                         
   4   4  -7       1121.62        956.89        83.79 o                         
   6   4  -7        226.31        157.40        43.12 o                         
   7   4  -7        375.01        267.44        43.58 o                         
   8   4  -7        100.96        110.72        24.18 o                         
   9   4  -7         20.98          3.19        27.30 o                         
  -8   5  -7        461.12        414.76        54.07 o                         
  -7   5  -7        146.38        145.94        39.29 o                         
  -6   5  -7        100.75        163.85        37.70 o                         
  -5   5  -7         98.85        130.60        35.55 o                         
  -4   5  -7        150.01        139.04        35.14 o                         
  -3   5  -7        567.42        672.89        43.71 o                         
  -2   5  -7       2437.15       2773.17       200.01 o                         
  -1   5  -7         72.04        111.62        32.94 o                         
   0   5  -7       2222.41       1949.09       283.57 o                         
   1   5  -7       1223.26        971.45        43.60 o                         
   2   5  -7        348.65        267.27        24.31 o                         
   3   5  -7        377.22        342.31        28.60 o                         
   4   5  -7        564.21        580.97        41.97 o                         
   5   5  -7       1042.69       1071.12        87.52 o                         
   6   5  -7        235.08        208.30        39.98 o                         
   7   5  -7        718.82        732.05       164.72 o                         
   8   5  -7         35.92         45.98        33.70 o                         
   9   5  -7         90.28         47.98        41.33 o                         
  10   5  -7        182.70         56.93        39.08 o                         
  -8   6  -7        144.66        236.59        47.37 o                         
  -7   6  -7        127.55        154.49        40.82 o                         
  -6   6  -7        282.21        277.56        45.73 o                         
  -5   6  -7         89.23         56.07        37.24 o                         
  -4   6  -7        103.41        111.31        36.42 o                         
  -3   6  -7        150.28         93.97        34.84 o                         
  -2   6  -7         39.30         48.95        32.53 o                         
  -1   6  -7       1463.59       1583.17       119.91 o                         
   0   6  -7        935.58       1014.55        73.43 o                         
   1   6  -7        297.86        278.21        24.67 o                         
   2   6  -7       1170.59       1262.15        75.03 o                         
   3   6  -7        170.86        238.64        26.25 o                         
   4   6  -7        215.34        278.31        34.46 o                         
   6   6  -7        487.57        422.89        42.66 o                         
   7   6  -7         44.22         50.80        34.25 o                         
   8   6  -7        174.68        238.62        67.40 o                         
   9   6  -7        121.59         57.50        41.33 o                         
  10   6  -7         16.94         16.98        37.80 o                         
  -8   7  -7         12.33        -43.38        43.38 o                         
  -7   7  -7         87.23         69.27        45.22 o                         
  -6   7  -7        281.67        250.80        35.81 o                         
  -5   7  -7       1127.85        856.29        58.72 o                         
  -4   7  -7         17.65         13.62        28.43 o                         
  -3   7  -7         40.33         15.55        36.42 o                         
  -2   7  -7        353.21        242.15        31.27 o                         
  -1   7  -7       1057.62        987.53        94.53 o                         
   0   7  -7         59.06         34.43        36.47 o                         
   1   7  -7        407.68        501.69        42.23 o                         
   2   7  -7         59.11         75.45        21.56 o                         
   3   7  -7        134.85        152.09        29.31 o                         
   4   7  -7        118.80         73.66        35.09 o                         
   5   7  -7        213.75        137.83        44.30 o                         
   6   7  -7         71.92        109.42        56.88 o                         
   7   7  -7        531.67        500.59        90.34 o                         
   8   7  -7         35.17         15.82        35.70 o                         
   9   7  -7         96.57         61.71        49.41 o                         
  -8   8  -7        217.81        189.99        46.35 o                         
  -7   8  -7        355.20        309.84        54.94 o                         
  -6   8  -7          6.14        -28.55        32.00 o                         
  -5   8  -7        148.25        178.58        34.08 o                         
  -4   8  -7        492.58        414.43        41.39 o                         
  -3   8  -7        747.80        787.37        75.81 o                         
  -2   8  -7         67.77         65.10        41.38 o                         
  -1   8  -7        186.30        181.36        31.81 o                         
   1   8  -7        173.18        180.41        28.81 o                         
   2   8  -7       1081.42       1158.95        93.25 o                         
   3   8  -7         37.44         50.29        30.25 o                         
   4   8  -7         54.64         83.01        30.68 o                         
   5   8  -7         64.95         88.87        31.73 o                         
   6   8  -7        107.22        147.44        42.07 o                         
   7   8  -7        103.99        134.08        61.28 o                         
   8   8  -7         30.75        -27.19        36.69 o                         
   9   8  -7          6.55         19.78        47.91 o                         
  -6   9  -7         45.67         13.66        47.68 o                         
  -5   9  -7       1499.49       1689.50       102.12 o                         
  -4   9  -7         61.61         26.06        33.16 o                         
  -3   9  -7        160.55        137.20        47.32 o                         
  -2   9  -7         35.46         31.04        32.48 o                         
  -1   9  -7        579.81        567.97        98.83 o                         
   0   9  -7        197.93        243.70        47.42 o                         
   1   9  -7        339.12        346.57        52.08 o                         
   2   9  -7        879.22        977.97       103.23 o                         
   3   9  -7        167.98        141.03        42.97 o                         
   4   9  -7         51.85         32.99        41.59 o                         
   5   9  -7         55.88         56.99        44.20 o                         
   6   9  -7         95.66         89.02        38.12 o                         
   7   9  -7         31.08         12.34        67.40 o                         
   8   9  -7         23.89         56.73        60.46 o                         
  -5  10  -7         98.00        121.86        44.02 o                         
  -4  10  -7         27.08         24.20        33.41 o                         
  -3  10  -7        969.88        946.30        97.09 o                         
  -2  10  -7        675.77        595.23        60.18 o                         
  -1  10  -7        142.28        153.24        34.67 o                         
   0  10  -7        171.92         81.85        45.78 o                         
   1  10  -7         50.50         79.75        41.38 o                         
   2  10  -7        208.37        221.13        52.69 o                         
   3  10  -7        127.27         95.81        45.12 o                         
   4  10  -7        138.41        112.80        45.48 o                         
   5  10  -7         32.82         32.08        31.54 o                         
   6  10  -7        100.24        113.20        31.99 o                         
   7  10  -7          5.51         19.13        47.68 o                         
  -4  11  -7          3.29          9.11        47.37 o                         
  -3  11  -7        247.05        228.14        37.91 o                         
  -2  11  -7         23.38          2.71        26.60 o                         
  -1  11  -7        217.51        210.73        28.79 o                         
   0  11  -7        391.98        365.06        41.28 o                         
   1  11  -7        396.32        300.68        51.46 o                         
   2  11  -7         97.97        118.47        47.98 o                         
   3  11  -7          9.57         -9.77        44.56 o                         
   4  11  -7          5.98        -13.30        32.41 o                         
   5  11  -7         25.29         -5.93        31.70 o                         
   6  11  -7        144.73        142.02        39.85 o                         
  -1  12  -7         79.30         66.71        32.98 o                         
   0  12  -7         10.82         -1.88        31.69 o                         
   1  12  -7          7.83          7.67        39.95 o                         
   3  12  -7         36.65         -6.04        45.12 o                         
   4  12  -7          8.44         -1.18        43.84 o                         
  -7 -14  -6        125.61        115.76        36.17 o                         
  -6 -14  -6        279.40        270.76        31.02 o                         
  -5 -14  -6        655.12        642.77        46.78 o                         
  -4 -14  -6         37.26         20.16        22.10 o                         
  -3 -14  -6        185.10        224.77        27.76 o                         
  -2 -14  -6        216.32        158.16        36.51 o                         
  -1 -14  -6        358.92        266.36        26.70 o                         
   0 -14  -6         53.94        136.33        40.36 o                         
  -7 -13  -6        168.71        197.70        41.05 o                         
  -6 -13  -6         49.97         74.93        27.56 o                         
  -5 -13  -6        186.72        222.07        30.35 o                         
  -4 -13  -6         87.59         83.86        54.50 o                         
  -3 -13  -6        213.26        182.26        26.68 o                         
  -2 -13  -6        207.61        169.11        33.52 o                         
  -1 -13  -6        174.34        149.34        29.94 o                         
   0 -13  -6         72.25        157.50        29.95 o                         
   1 -13  -6         62.63         93.78        23.59 o                         
   2 -13  -6         46.50         24.40        21.88 o                         
 -10 -12  -6         25.11         80.87        33.92 o                         
  -9 -12  -6         70.83         99.24        36.32 o                         
  -7 -12  -6        747.67        952.65       108.96 o                         
  -6 -12  -6       2017.44       2145.69       100.75 o                         
  -5 -12  -6       1155.83       1516.55        72.31 o                         
  -4 -12  -6        571.18        674.59        66.65 o                         
  -3 -12  -6        142.93        125.54        26.99 o                         
  -2 -12  -6        188.59        198.17        29.78 o                         
  -1 -12  -6         68.05         18.83        21.71 o                         
   0 -12  -6         61.40         42.50        19.93 o                         
   1 -12  -6         33.26         40.23        22.61 o                         
   2 -12  -6         54.88         62.51        22.75 o                         
   3 -12  -6        167.45        186.53        48.32 o                         
   4 -12  -6         18.41          6.24        35.09 o                         
 -11 -11  -6        113.23        197.05        36.22 o                         
 -10 -11  -6         36.09         77.90        23.18 o                         
  -9 -11  -6        267.83        254.65        41.38 o                         
  -8 -11  -6        203.78        215.05        39.54 o                         
  -7 -11  -6        133.33         85.94        73.25 o                         
  -6 -11  -6        303.36        276.59        79.24 o                         
  -5 -11  -6        259.36        169.07        31.63 o                         
  -4 -11  -6        744.34        776.81        92.38 o                         
  -3 -11  -6        578.46        498.98        37.44 o                         
  -2 -11  -6        321.84        483.72        64.91 o                         
  -1 -11  -6        108.39         64.28        24.00 o                         
   0 -11  -6         92.13         40.18        20.83 o                         
   1 -11  -6         43.04         22.87        18.76 o                         
   2 -11  -6        146.01        119.97        32.08 o                         
   3 -11  -6          8.94         13.93        30.24 o                         
   4 -11  -6         20.55         14.80        25.33 o                         
   5 -11  -6         57.44         33.82        24.79 o                         
 -11 -10  -6        140.42        127.23        25.14 o                         
 -10 -10  -6        147.87        133.30        37.29 o                         
  -9 -10  -6         20.98         43.54        37.34 o                         
  -8 -10  -6        242.16        246.60        89.52 o                         
  -7 -10  -6        954.63       1032.62       111.28 o                         
  -6 -10  -6       1154.61       1253.18       125.79 o                         
  -5 -10  -6       1751.08       1889.18       179.50 o                         
  -4 -10  -6       1478.96       1669.01       128.91 o                         
  -3 -10  -6        800.24        831.98        66.14 o                         
  -2 -10  -6        123.36        104.83        23.41 o                         
  -1 -10  -6         69.30         92.23        20.79 o                         
   0 -10  -6        188.47        172.72        20.66 o                         
   1 -10  -6         38.89         61.04        20.98 o                         
   2 -10  -6        607.68        470.57        30.69 o                         
   3 -10  -6         72.80         90.39        21.96 o                         
   4 -10  -6          1.89         12.08        21.16 o                         
   5 -10  -6         74.61        117.45        27.38 o                         
   6 -10  -6        207.99        164.47        53.84 o                         
 -12  -9  -6        320.93        212.67        25.66 o                         
 -11  -9  -6        429.50        443.57        34.05 o                         
 -10  -9  -6        140.56        215.53        38.30 o                         
  -9  -9  -6        154.79        149.83        32.61 o                         
  -8  -9  -6         89.35         60.40        22.59 o                         
  -7  -9  -6         82.22        118.01        26.42 o                         
  -6  -9  -6        690.82        827.33        50.41 o                         
  -5  -9  -6       3588.45       3676.81       304.01 o                         
  -4  -9  -6        354.37        285.80        75.09 o                         
  -3  -9  -6       1753.02       1617.80       129.62 o                         
  -2  -9  -6        128.36        137.39        22.59 o                         
  -1  -9  -6         47.19         28.76        23.93 o                         
   0  -9  -6        229.52        189.76        36.25 o                         
   1  -9  -6        738.75        639.06        43.78 o                         
   2  -9  -6         27.80         23.18        15.87 o                         
   3  -9  -6        321.61        275.01        25.34 o                         
   4  -9  -6          4.49          9.74        20.72 o                         
   5  -9  -6         88.28         64.23        24.91 o                         
   6  -9  -6         30.96         35.45        25.06 o                         
   7  -9  -6         83.83         55.30        24.58 o                         
 -12  -8  -6          6.27         49.67        35.09 o                         
 -11  -8  -6         53.18         48.22        20.12 o                         
 -10  -8  -6       1293.58       1498.47        86.63 o                         
  -9  -8  -6         73.82        118.48        24.37 o                         
  -8  -8  -6       1185.58       1327.23       108.55 o                         
  -7  -8  -6        180.33        235.25        20.05 o                         
  -6  -8  -6       1405.31       1204.96        57.86 o                         
  -5  -8  -6       2456.05       2186.87       100.88 o                         
  -4  -8  -6       2664.62       2819.42       234.24 o                         
  -2  -8  -6        198.75        207.02        31.66 o                         
  -1  -8  -6       2932.50       2669.97       155.79 o                         
   0  -8  -6        320.73        259.64        23.85 o                         
   1  -8  -6        187.25        184.61        19.52 o                         
   2  -8  -6        302.75        314.32        21.08 o                         
   3  -8  -6        280.08        313.84        24.72 o                         
   4  -8  -6        667.65        616.37        37.11 o                         
   5  -8  -6        163.32        128.84        25.97 o                         
   6  -8  -6         36.93         38.45        25.24 o                         
   7  -8  -6         40.62          4.23        24.39 o                         
   8  -8  -6         48.00         86.66        35.45 o                         
 -13  -7  -6        213.90        253.57        40.31 o                         
 -12  -7  -6         14.60         -8.77        23.74 o                         
 -11  -7  -6        455.20        530.78        53.20 o                         
 -10  -7  -6        311.98        355.42        31.36 o                         
  -9  -7  -6        740.83        914.37        45.90 o                         
  -8  -7  -6        786.56        823.18        40.70 o                         
  -7  -7  -6       1055.30       1154.73        82.53 o                         
  -6  -7  -6       1770.39       1696.13        83.15 o                         
  -5  -7  -6        974.97       1265.67        60.95 o                         
  -4  -7  -6       1837.01       1716.29        80.00 o                         
  -3  -7  -6        611.55        672.12        63.12 o                         
  -2  -7  -6       1694.88       2052.80       108.76 o                         
  -1  -7  -6         79.59        122.18        19.96 o                         
   0  -7  -6        956.65        926.32        79.28 o                         
   1  -7  -6        216.66        190.34        27.86 o                         
   2  -7  -6        793.09        731.21        33.81 o                         
   3  -7  -6        520.49        403.40        28.12 o                         
   4  -7  -6         74.87         86.17        18.64 o                         
   5  -7  -6        155.92        167.11        20.77 o                         
   6  -7  -6        124.85        125.95        20.54 o                         
   7  -7  -6        133.46         67.69        19.83 o                         
   8  -7  -6          2.10        -12.17        35.35 o                         
 -13  -6  -6        104.46        147.61        48.49 o                         
 -12  -6  -6        231.44        254.62        56.09 o                         
 -11  -6  -6        342.42        330.51        49.75 o                         
 -10  -6  -6        238.74        279.07        38.14 o                         
  -9  -6  -6        566.72        737.32        49.67 o                         
  -8  -6  -6        403.28        416.01        59.90 o                         
  -7  -6  -6       1225.58       1516.40        84.42 o                         
  -6  -6  -6        493.33        368.07        73.14 o                         
  -5  -6  -6         34.90         32.10        13.86 o                         
  -4  -6  -6        317.84        358.64        25.57 o                         
  -3  -6  -6        307.66        451.10        28.01 o                         
  -2  -6  -6       1742.83       1877.92       135.30 o                         
  -1  -6  -6        169.98        176.40        30.13 o                         
   0  -6  -6        495.73        506.97        37.28 o                         
   1  -6  -6        157.86        191.86        20.75 o                         
   2  -6  -6         19.93         25.47        12.95 o                         
   3  -6  -6         30.68         17.16        13.65 o                         
   4  -6  -6        505.13        520.17        24.99 o                         
   5  -6  -6         29.90         41.12        14.85 o                         
   6  -6  -6        143.24        157.79        19.35 o                         
   7  -6  -6        220.86        192.44        20.12 o                         
   8  -6  -6        160.74        230.51        26.70 o                         
   9  -6  -6         25.08         47.67        61.74 o                         
 -13  -5  -6        345.52        324.16        44.61 o                         
 -12  -5  -6        188.35        194.50        26.40 o                         
 -11  -5  -6        152.36        155.53        26.25 o                         
 -10  -5  -6         35.74         65.53        23.00 o                         
  -9  -5  -6         42.75         40.31        29.00 o                         
  -8  -5  -6        823.90       1199.51       147.89 o                         
  -7  -5  -6       1009.59       1262.06        71.67 o                         
  -6  -5  -6       2745.95       3257.49       161.42 o                         
  -5  -5  -6        992.97       1045.68        76.13 o                         
  -4  -5  -6        829.03        975.27        60.70 o                         
  -3  -5  -6        107.60        184.53        20.93 o                         
  -2  -5  -6        197.60        141.59        23.53 o                         
  -1  -5  -6        139.67         91.84        33.10 o                         
   0  -5  -6        192.01        251.89        44.11 o                         
   1  -5  -6        789.83        765.32        75.96 o                         
   2  -5  -6        107.11        110.33        12.03 o                         
   3  -5  -6        125.52        155.68        12.66 o                         
   4  -5  -6         93.64        184.84        13.32 o                         
   5  -5  -6         44.15         33.54        11.98 o                         
   6  -5  -6        152.04        129.01        13.90 o                         
   7  -5  -6        545.75        523.98        25.88 o                         
   8  -5  -6        429.76        458.16        33.29 o                         
   9  -5  -6        128.13        153.94        27.77 o                         
 -13  -4  -6         68.48         42.05        31.51 o                         
 -12  -4  -6        508.28        599.48        58.57 o                         
 -11  -4  -6        464.79        675.36        45.01 o                         
 -10  -4  -6        637.35        691.37        47.75 o                         
  -9  -4  -6        140.92        148.14        30.54 o                         
  -8  -4  -6        913.18        818.98        71.16 o                         
  -7  -4  -6        207.71        189.40        20.52 o                         
  -6  -4  -6       1165.29       1596.58        78.58 o                         
  -5  -4  -6       1037.99       1001.46        51.19 o                         
  -4  -4  -6        967.09        645.99        59.18 o                         
  -3  -4  -6       2516.07       3482.38       202.49 o                         
  -2  -4  -6       1877.24       2307.60       115.93 o                         
  -1  -4  -6       2705.21       2453.87       187.22 o                         
   0  -4  -6         90.42         61.27        32.98 o                         
   1  -4  -6        663.00        471.65        41.29 o                         
   2  -4  -6         64.77         67.79         9.67 o                         
   3  -4  -6        662.93        463.06        23.82 o                         
   4  -4  -6       1449.25       1346.19        40.97 o                         
   5  -4  -6        132.23        194.88        13.67 o                         
   6  -4  -6         70.48         63.23        12.19 o                         
   7  -4  -6        210.90        211.00        18.94 o                         
   8  -4  -6        353.36        332.24        26.71 o                         
   9  -4  -6        179.10        102.51        21.51 o                         
  10  -4  -6         77.72         51.67        21.20 o                         
 -12  -3  -6        216.75        319.66        41.28 o                         
 -11  -3  -6        265.73        301.91        43.99 o                         
 -10  -3  -6        830.26        981.91        78.57 o                         
  -9  -3  -6        125.62        133.39        21.80 o                         
  -8  -3  -6        790.14        794.27        59.08 o                         
  -7  -3  -6        436.33        572.52        42.97 o                         
  -6  -3  -6       1648.79       1285.30        84.61 o                         
  -5  -3  -6        129.94        158.15        20.02 o                         
  -4  -3  -6        296.48        379.18        57.91 o                         
  -3  -3  -6       1852.92       1821.48        97.95 o                         
  -2  -3  -6        454.48        495.27        48.63 o                         
  -1  -3  -6       1143.40       1153.68       119.50 o                         
   0  -3  -6        944.36        988.51        54.19 o                         
   1  -3  -6       4292.52       3595.32       177.91 o                         
   2  -3  -6        193.05        175.37        25.55 o                         
   3  -3  -6         29.81         33.76         9.60 o                         
   4  -3  -6         85.75         56.01        10.99 o                         
   5  -3  -6         80.40         90.49        13.44 o                         
   6  -3  -6         57.65         98.78        13.82 o                         
   7  -3  -6         49.14         37.91        20.19 o                         
   8  -3  -6        308.84        358.70        26.93 o                         
   9  -3  -6        121.67        114.17        21.61 o                         
  10  -3  -6         64.01         76.27        35.09 o                         
 -11  -2  -6        340.16        250.60        44.71 o                         
 -10  -2  -6       1043.74       1267.86        95.61 o                         
  -9  -2  -6       1645.23       1732.08       127.43 o                         
  -8  -2  -6        308.55        333.83        40.87 o                         
  -7  -2  -6        615.80        534.48        33.92 o                         
  -6  -2  -6        342.37        444.05        44.61 o                         
  -5  -2  -6        504.56        442.66        37.78 o                         
  -4  -2  -6         75.80        158.70        35.37 o                         
  -3  -2  -6        850.10        934.59        73.41 o                         
  -2  -2  -6       4916.35       4245.99       238.48 o                         
  -1  -2  -6       1511.88       1347.25       125.53 o                         
   0  -2  -6       1248.55       1087.93        80.56 o                         
   1  -2  -6        529.93        594.50        35.45 o                         
   2  -2  -6        205.47        405.93        36.13 o                         
   3  -2  -6        642.94        631.34        75.41 o                         
   4  -2  -6        966.35       1039.53        38.49 o                         
   5  -2  -6        530.97        466.73        22.57 o                         
   6  -2  -6        610.37        856.06        52.28 o                         
   7  -2  -6       1787.87       1670.64        65.07 o                         
   8  -2  -6         97.26         97.65        73.53 o                         
   9  -2  -6         46.52         23.22        23.22 o                         
  11  -2  -6         33.05         40.57        31.26 o                         
 -13  -1  -6        129.42        106.30        40.31 o                         
  -9  -1  -6        594.17        496.45        58.62 o                         
  -8  -1  -6        453.74        352.81        40.46 o                         
  -7  -1  -6        324.70        331.33        34.12 o                         
  -6  -1  -6       1284.95       1092.32        76.46 o                         
  -5  -1  -6        664.00        552.20        35.31 o                         
  -4  -1  -6       2558.29       2199.34       125.53 o                         
  -3  -1  -6       1461.05       2159.32       163.90 o                         
  -2  -1  -6       1160.19       1104.73        83.43 o                         
  -1  -1  -6       5055.47       3843.83       288.97 o                         
   0  -1  -6      10867.62       7231.32       498.61 o                         
   1  -1  -6       2731.10       1847.36       110.86 o                         
   2  -1  -6        769.77        674.96        42.16 o                         
   3  -1  -6        136.19        195.80        17.79 o                         
   4  -1  -6        731.72        468.55        22.93 o                         
   5  -1  -6        513.70        466.18        32.18 o                         
   6  -1  -6       1242.83       1204.02        48.54 o                         
   7  -1  -6         73.61         72.73        16.99 o                         
   8  -1  -6        139.27        145.02        22.33 o                         
   9  -1  -6        464.05        578.94        43.73 o                         
  10  -1  -6          1.47         -1.02        35.19 o                         
  11  -1  -6          6.86          9.41        31.97 o                         
 -12   0  -6        330.44        309.94        47.83 o                         
  -7   0  -6        224.95        261.40        32.28 o                         
  -6   0  -6        163.97        228.30        31.36 o                         
  -5   0  -6        154.43        168.25        97.60 o                         
  -4   0  -6        477.44        515.41        45.29 o                         
  -3   0  -6       2961.56       2264.44       182.93 o                         
  -2   0  -6       2163.87       2018.09       201.42 o                         
  -1   0  -6       1453.85       1281.93       117.35 o                         
   0   0  -6       8817.98       8769.09       468.07 o                         
   1   0  -6       3001.41       2817.90       231.56 o                         
   2   0  -6         38.32         17.13        27.60 o                         
   3   0  -6        113.99         80.54        21.53 o                         
   4   0  -6       2348.63       1999.65        81.03 o                         
   5   0  -6       1661.63       1497.55        83.10 o                         
   6   0  -6        188.62        221.66        16.86 o                         
   7   0  -6        725.06        703.15        30.20 o                         
   8   0  -6         84.58         58.58        18.32 o                         
   9   0  -6        236.72        317.17        43.30 o                         
  10   0  -6         61.14         23.94        35.14 o                         
  11   0  -6         10.91         13.25        32.74 o                         
 -11   1  -6        284.66        306.46        49.93 o                         
  -4   1  -6         12.14         12.18        21.60 o                         
  -3   1  -6       2446.25       2543.40       138.53 o                         
  -2   1  -6       1701.53       1546.26        96.80 o                         
  -1   1  -6       4212.64       2335.75       254.62 o                         
   0   1  -6       4543.97       3208.65       271.12 o                         
   1   1  -6        426.24        318.51        44.85 o                         
   2   1  -6        426.55        284.16        48.65 o                         
   3   1  -6         67.76         20.25        14.20 o                         
   4   1  -6        153.86        106.77        28.88 o                         
   5   1  -6         63.14         63.80        18.27 o                         
   6   1  -6         45.09         78.13        20.79 o                         
   7   1  -6        165.17        224.78        26.15 o                         
   8   1  -6         76.59         82.04        24.59 o                         
   9   1  -6          3.68         -7.10        54.81 o                         
  10   1  -6       1902.61       1740.22       145.07 o                         
  11   1  -6         58.12         48.49        33.56 o                         
  -9   2  -6        607.38        461.87        59.03 o                         
  -8   2  -6        517.16        381.10        51.67 o                         
  -7   2  -6        285.71        307.33        42.46 o                         
  -6   2  -6        846.09        682.04        65.63 o                         
  -5   2  -6        148.59        155.20        34.94 o                         
  -4   2  -6        290.39        304.50        29.75 o                         
  -3   2  -6       1455.86       1477.81        83.78 o                         
  -2   2  -6       1146.55        880.27        62.13 o                         
  -1   2  -6        317.62        478.19        66.99 o                         
   0   2  -6       2171.33       1632.43       237.23 o                         
   1   2  -6       1400.78       1044.50       113.66 o                         
   2   2  -6       3642.82       2491.83       130.87 o                         
   3   2  -6        223.33        190.28        46.55 o                         
   4   2  -6         41.81         62.51        32.18 o                         
   5   2  -6        227.87        230.98        27.18 o                         
   6   2  -6        112.91         94.71        18.10 o                         
   7   2  -6        160.67        131.24        18.56 o                         
   8   2  -6         68.81         57.73        24.37 o                         
   9   2  -6        116.10        100.67        36.98 o                         
  10   2  -6         78.44        107.68        37.04 o                         
  11   2  -6        223.01        199.50        38.62 o                         
  -7   3  -6        195.12        138.27        37.14 o                         
  -6   3  -6        156.10        215.15        35.40 o                         
  -5   3  -6        215.42        253.16        35.09 o                         
  -4   3  -6        156.21        226.31        31.82 o                         
  -3   3  -6        208.96        216.50        31.74 o                         
  -2   3  -6         45.13         78.56        24.46 o                         
  -1   3  -6        314.60        341.80        41.24 o                         
   0   3  -6       1829.31       1812.23       137.80 o                         
   1   3  -6       2904.60       2501.06        98.52 o                         
   2   3  -6        426.62        348.19        25.09 o                         
   3   3  -6        115.40         56.31        50.95 o                         
   5   3  -6        186.34        154.90        45.48 o                         
   6   3  -6        122.55         85.23        20.72 o                         
   7   3  -6        285.70        304.28        47.69 o                         
   8   3  -6        427.37        501.42        89.35 o                         
   9   3  -6          8.29         -1.68        21.96 o                         
  10   3  -6         17.04         14.53        34.63 o                         
  -4   4  -6        776.57        954.84        58.42 o                         
  -3   4  -6       1765.80       1390.56       176.89 o                         
  -2   4  -6         56.89         35.69        18.46 o                         
  -1   4  -6         40.62         33.61        29.21 o                         
   0   4  -6       1815.08       1481.27        65.57 o                         
   1   4  -6        197.89        230.60        19.18 o                         
   2   4  -6        863.46        769.45        31.00 o                         
   3   4  -6       1446.62       1496.39        66.39 o                         
   4   4  -6         82.59         67.23        21.50 o                         
   6   4  -6        525.17        420.62        89.72 o                         
   7   4  -6        868.41        758.09       210.22 o                         
   8   4  -6         41.87         56.04        22.35 o                         
   9   4  -6        109.49         63.06        27.15 o                         
  -7   5  -6         29.47         13.35        33.35 o                         
  -6   5  -6        726.48        582.90        69.47 o                         
  -5   5  -6         89.63         90.80        34.17 o                         
  -4   5  -6        817.37        637.18        67.93 o                         
  -3   5  -6        340.44        327.34        41.95 o                         
  -2   5  -6        184.04        200.29        23.47 o                         
  -1   5  -6       3167.59       3385.08       247.54 o                         
   0   5  -6        488.75        537.03       111.23 o                         
   1   5  -6        508.98        576.49        33.49 o                         
   2   5  -6        393.13        413.72        22.75 o                         
   3   5  -6        937.98        984.76        47.54 o                         
   4   5  -6        103.15         81.63        24.45 o                         
   5   5  -6        196.10        113.26        47.52 o                         
   6   5  -6         75.26         94.29        29.40 o                         
   7   5  -6         93.49         62.47        32.22 o                         
   8   5  -6         18.78         39.19        31.84 o                         
   9   5  -6        160.32        138.32        44.66 o                         
  10   5  -6         61.88         71.16        39.75 o                         
  -8   6  -6        114.17        133.97        43.02 o                         
  -7   6  -6        725.83        722.86        67.32 o                         
  -6   6  -6         14.66         13.25        35.50 o                         
  -5   6  -6         51.58         61.28        34.73 o                         
  -4   6  -6        106.87         79.19        35.96 o                         
  -3   6  -6        121.73        106.04        34.94 o                         
  -2   6  -6         79.67         30.95        31.41 o                         
  -1   6  -6        368.70        350.36        48.24 o                         
   0   6  -6        101.88        100.46        58.88 o                         
   1   6  -6        210.66        256.59        22.84 o                         
   2   6  -6        100.58         84.62        26.15 o                         
   3   6  -6        211.57        340.79        31.44 o                         
   4   6  -6        855.18        820.31        44.88 o                         
   5   6  -6         30.68         80.16        27.08 o                         
   6   6  -6        209.12        199.60        53.76 o                         
   7   6  -6        467.49        503.57        41.09 o                         
   8   6  -6        200.43        269.91        70.18 o                         
   9   6  -6         27.98        -23.28        40.82 o                         
  10   6  -6        157.86        130.44        42.20 o                         
  -8   7  -6          4.63          6.96        40.82 o                         
  -7   7  -6         76.49         82.00        44.20 o                         
  -6   7  -6        104.45         98.42        30.44 o                         
  -5   7  -6        439.47        418.69        37.04 o                         
  -4   7  -6        144.19        139.03        29.63 o                         
  -3   7  -6         59.78         34.63        36.63 o                         
  -2   7  -6         61.45         29.72        35.19 o                         
  -1   7  -6        370.69        290.29        32.11 o                         
   0   7  -6        164.11        207.43        39.49 o                         
   1   7  -6        183.36        166.70        25.89 o                         
   2   7  -6         72.01        100.22        20.79 o                         
   3   7  -6        197.81        268.46        36.06 o                         
   4   7  -6        206.21        131.30        29.79 o                         
   5   7  -6        206.06        176.04        60.44 o                         
   6   7  -6        311.61        418.44        62.82 o                         
   7   7  -6        227.34        270.15        60.46 o                         
   8   7  -6        322.73        292.30        57.34 o                         
   9   7  -6         22.11         17.17        50.57 o                         
  10   7  -6         33.19         47.27        40.46 o                         
  -7   8  -6        165.42        135.92        46.19 o                         
  -6   8  -6        572.26        577.17        46.83 o                         
  -5   8  -6        905.44        897.75        72.61 o                         
  -4   8  -6         69.14        121.21        30.91 o                         
  -3   8  -6         44.99         89.06        39.59 o                         
  -2   8  -6        209.54        290.30        46.29 o                         
  -1   8  -6        323.84        301.91        34.68 o                         
   0   8  -6       1358.96       1249.85       120.57 o                         
   1   8  -6        250.87        193.06        41.23 o                         
   2   8  -6        188.02        170.95        27.91 o                         
   3   8  -6         50.79         73.31        30.19 o                         
   4   8  -6        274.94        224.89        34.49 o                         
   5   8  -6         58.49         96.75        37.44 o                         
   6   8  -6        430.29        406.71        75.58 o                         
   7   8  -6        262.68        317.82        63.99 o                         
   8   8  -6         14.53        -37.55        61.18 o                         
   9   8  -6        334.16        392.84        82.79 o                         
  -7   9  -6        152.15        147.17        45.37 o                         
  -6   9  -6         46.61         62.36        47.22 o                         
  -5   9  -6       1142.80       1088.04        63.95 o                         
  -4   9  -6        117.84        188.99        34.15 o                         
  -3   9  -6         36.68         96.63        44.66 o                         
  -2   9  -6        293.80        277.56        49.67 o                         
  -1   9  -6        379.18        375.93        40.29 o                         
   0   9  -6         27.95         59.82        29.35 o                         
   1   9  -6        196.77        216.95        44.20 o                         
   2   9  -6         19.31         31.02        26.76 o                         
   3   9  -6         85.94         75.91        41.69 o                         
   4   9  -6         93.98        190.29        44.86 o                         
   5   9  -6       1134.18       1065.61        73.83 o                         
   6   9  -6       1010.49        966.19        67.76 o                         
   7   9  -6        531.42        514.12        50.13 o                         
   8   9  -6         10.91         -3.58        58.83 o                         
  -6  10  -6        158.96        151.87        60.29 o                         
  -5  10  -6        397.75        379.31        61.39 o                         
  -4  10  -6         52.13         51.53        33.37 o                         
  -3  10  -6        585.66        537.22        70.64 o                         
  -2  10  -6        213.48        248.30        53.25 o                         
  -1  10  -6        412.59        447.77        43.46 o                         
   0  10  -6         26.88         13.48        31.46 o                         
   1  10  -6         72.49         23.02        41.79 o                         
   3  10  -6        383.95        495.79        61.13 o                         
   4  10  -6        282.85        291.83        50.95 o                         
   5  10  -6       2800.87       2317.90       186.35 o                         
   6  10  -6         38.73         47.40        31.42 o                         
   7  10  -6         67.62         97.86        49.16 o                         
   8  10  -6        476.02        493.02        64.61 o                         
  -4  11  -6        200.33        219.69        35.57 o                         
  -3  11  -6         20.69         50.58        33.03 o                         
  -2  11  -6       1091.77        884.27        63.13 o                         
  -1  11  -6         68.91         52.43        26.40 o                         
   0  11  -6        405.21        304.45        30.70 o                         
   1  11  -6         61.42        110.41        33.33 o                         
   2  11  -6         10.19         -0.92        39.29 o                         
   3  11  -6         69.22         13.61        46.19 o                         
   4  11  -6         10.50        -19.94        32.67 o                         
   5  11  -6        126.21         58.09        32.54 o
[truncated: 848,154 more chars]
