# Supplementary material for: DMSO solvates of tert-butyl­calix[6]arene and related multisolvent structures
Source: Acta Crystallogr B Struct Sci Cryst Eng Mater. 2025 Nov 5;81(Pt 6):517–27. doi: 10.1107/S2052520625008625 (PMC12786388; doi:10.1107/S2052520625008625)
Supplement: Supplementary file 3 [file b-81-00517-2sup4.hkl]

data_2                                                                          
_shelx_title ' 2022_07_26_mm_z15_x6_auto_a.res in P-1'                          
_shelx_refln_list_code          4                                               
_shelx_F_calc_maximum      261.13                                               
_exptl_crystal_F_000      1304.00                                               
_reflns_d_resolution_high  0.8100                                               
                                                                                
loop_                                                                           
 _space_group_symop_operation_xyz                                               
 'x, y, z'                                                                      
 '-x, -y, -z'                                                                   
                                                                                
_cell_length_a    15.7313                                                       
_cell_length_b    15.9323                                                       
_cell_length_c    17.2805                                                       
_cell_angle_alpha 112.746                                                       
_cell_angle_beta  116.332                                                       
_cell_angle_gamma  91.367                                                       
                                                                                
_shelx_F_squared_multiplier     1.000                                           
                                                                                
loop_                                                                           
 _refln_index_h                                                                 
 _refln_index_k                                                                 
 _refln_index_l                                                                 
 _refln_F_squared_calc                                                          
 _refln_F_squared_meas                                                          
 _refln_F_squared_sigma                                                         
 _refln_observed_status                                                         
   2   0   0       5078.38       4805.98        91.40 o                         
   3   0   0      18629.67      19354.47       557.00 o                         
   4   0   0       6914.56       7353.66       140.57 o                         
   5   0   0       3201.38       3323.37        51.66 o                         
   6   0   0       2558.73       2255.18        39.11 o                         
   7   0   0        831.70       1069.93        21.79 o                         
   8   0   0         15.06          0.60         2.64 o                         
   9   0   0        939.05       1021.79        28.87 o                         
  10   0   0        335.79        311.98        12.26 o                         
  11   0   0        174.65        192.15         9.75 o                         
  12   0   0        780.08        801.24        24.57 o                         
  13   0   0       1279.39       1360.56        20.21 o                         
  14   0   0       1003.16       1010.12        16.90 o                         
  15   0   0          8.62         10.09         2.10 o                         
  16   0   0          9.18          6.86         1.72 o                         
 -17   1   0        168.40        167.45         6.66 o                         
 -16   1   0         72.78         75.67         3.74 o                         
 -15   1   0        108.17        112.64         4.18 o                         
 -14   1   0        730.42        816.61        15.73 o                         
 -13   1   0       1400.24       1372.18        21.21 o                         
 -12   1   0        123.29         99.64         8.79 o                         
 -11   1   0        206.28        238.88        11.46 o                         
 -10   1   0       1490.13       1655.45        45.10 o                         
  -9   1   0          7.04          0.60         3.35 o                         
  -8   1   0        693.37        907.55        22.81 o                         
  -7   1   0       1316.69       1370.40        25.93 o                         
  -6   1   0       4194.80       4762.73        76.43 o                         
  -5   1   0       5941.20       5902.55       106.08 o                         
  -4   1   0      15572.02      15954.70       324.20 o                         
  -3   1   0       2652.98       2808.12        58.74 o                         
  -2   1   0         23.58         24.62         3.42 o                         
  -1   1   0        941.37        749.00        17.54 o                         
   1   1   0       2452.61       2498.61        72.73 o                         
   2   1   0        530.75        566.12        11.19 o                         
   3   1   0       2426.93       2372.73        40.97 o                         
   4   1   0        892.53       1116.79        21.96 o                         
   5   1   0       1180.92        948.00        15.54 o                         
   6   1   0         37.13         14.79         2.36 o                         
   7   1   0        898.08       1116.99        28.26 o                         
   8   1   0          1.73         10.90         3.16 o                         
   9   1   0        420.86        411.61        17.52 o                         
  10   1   0       1104.24       1147.39        32.60 o                         
  11   1   0          2.97          6.09         4.10 o                         
  12   1   0         66.85         80.04         4.24 o                         
  13   1   0       1036.00       1041.30        16.40 o                         
  14   1   0        241.96        285.33         6.11 o                         
  15   1   0          8.62          6.66         1.78 o                         
  16   1   0         53.85         55.43         2.46 o                         
 -17   2   0          3.03          0.98         1.55 o                         
 -16   2   0        399.04        403.75        13.26 o                         
 -15   2   0         43.22         64.19         2.67 o                         
 -14   2   0        365.74        372.84         7.47 o                         
 -13   2   0        183.56        215.61         4.93 o                         
 -12   2   0          1.39          9.83         4.34 o                         
 -11   2   0       1267.92       1349.05        37.86 o                         
 -10   2   0         55.50         92.84         6.21 o                         
  -9   2   0        599.35        504.25        14.35 o                         
  -8   2   0       5032.56       5235.75       107.93 o                         
  -7   2   0       1262.76       1260.38        25.60 o                         
  -6   2   0       3357.35       3708.67        77.47 o                         
  -5   2   0       2657.45       2769.80        51.60 o                         
  -4   2   0        138.86         91.17         3.97 o                         
  -3   2   0        124.57        155.96         5.41 o                         
  -2   2   0      58991.00      56583.83       940.67 o                         
  -1   2   0          2.51          2.36         1.32 o                         
   0   2   0         20.75         33.19         3.19 o                         
   1   2   0        354.63        325.35        10.70 o                         
   2   2   0      24094.34      24354.89       496.21 o                         
   3   2   0        553.19        733.51        14.82 o                         
   4   2   0       1246.58        725.62        14.97 o                         
   5   2   0       1013.64       1285.67        21.15 o                         
   6   2   0       2994.81       2922.32        56.23 o                         
   7   2   0        196.02        188.75         6.16 o                         
   8   2   0        281.94        222.32         7.84 o                         
   9   2   0          7.87          6.34         3.70 o                         
  10   2   0       2047.33       1923.09        51.54 o                         
  11   2   0        272.99        204.14        14.89 o                         
  12   2   0         38.29         37.49         3.21 o                         
  13   2   0        679.39        708.36        13.49 o                         
  14   2   0        385.52        433.10         8.97 o                         
  15   2   0         29.64         31.00         2.24 o                         
  16   2   0         76.21         72.26         2.62 o                         
 -17   3   0          1.31          1.64         2.20 o                         
 -16   3   0         10.04          9.67         2.34 o                         
 -15   3   0          4.71          3.49         2.20 o                         
 -14   3   0        597.72        641.07        12.16 o                         
 -13   3   0        359.55        292.04         6.28 o                         
 -12   3   0        135.78        104.88         7.86 o                         
 -11   3   0        802.26        738.73        26.15 o                         
 -10   3   0        973.39       1070.63        46.98 o                         
  -9   3   0        388.68        353.19        21.82 o                         
  -8   3   0          6.66         28.58         3.31 o                         
  -7   3   0       7831.33       8477.95       160.26 o                         
  -6   3   0        955.95        703.80        21.92 o                         
  -5   3   0         34.09          1.15         1.73 o                         
  -4   3   0       3850.14       3777.66        58.82 o                         
  -3   3   0        385.14        211.96         6.23 o                         
  -2   3   0       1453.11       1251.52        21.68 o                         
  -1   3   0       5951.26       6415.92       113.07 o                         
   0   3   0       1756.00       1982.28        51.21 o                         
   1   3   0      13781.99      13839.74       393.76 o                         
   2   3   0         15.76          4.66         2.97 o                         
   3   3   0        594.29        495.77        12.63 o                         
   4   3   0       2255.47       2257.98        41.72 o                         
   5   3   0        108.56        356.29         7.38 o                         
   6   3   0        128.41         32.94         2.92 o                         
   7   3   0         74.12         69.86         3.81 o                         
   8   3   0       2058.33       2664.43        69.72 o                         
   9   3   0        512.24        647.10        20.16 o                         
  10   3   0        931.18        962.42        28.31 o                         
  11   3   0       1678.61       1636.98        52.34 o                         
  12   3   0        182.99        201.67         8.25 o                         
  13   3   0          3.27          6.15         2.88 o                         
  14   3   0        424.92        418.97        10.05 o                         
  15   3   0        191.02        199.60         5.75 o                         
 -17   4   0        240.39        267.95         6.93 o                         
 -16   4   0          5.72          1.83         2.52 o                         
 -15   4   0         37.59         44.13         3.08 o                         
 -14   4   0        194.08        153.91         5.39 o                         
 -13   4   0        579.58        543.18        12.40 o                         
 -12   4   0         69.67        105.60        10.52 o                         
 -11   4   0        348.46        402.61        18.80 o                         
 -10   4   0       1150.19       1098.42        42.93 o                         
  -9   4   0        222.06        207.11         8.51 o                         
  -8   4   0        300.73        218.92         7.30 o                         
  -7   4   0        452.78        802.24        15.75 o                         
  -6   4   0         89.94         18.23         2.35 o                         
  -5   4   0       2071.89       1438.35        19.46 o                         
  -4   4   0        145.23        148.79         7.48 o                         
  -3   4   0       1044.10        869.77        21.48 o                         
  -2   4   0          3.46          8.44         2.09 o                         
  -1   4   0       1748.13       1767.11        34.21 o                         
   0   4   0       5592.78       5640.44       164.30 o                         
   1   4   0          2.73          1.75         4.49 o                         
   2   4   0         32.47         62.58         6.47 o                         
   3   4   0         30.91        112.40         3.75 o                         
   4   4   0       9394.62      10695.84       169.40 o                         
   5   4   0        734.26       1043.35        25.16 o                         
   6   4   0         20.18        172.05        10.36 o                         
   7   4   0        723.37        579.15        15.87 o                         
   8   4   0        527.17        466.08        13.64 o                         
   9   4   0         10.48          4.01         4.12 o                         
  10   4   0       2070.77       1936.77        52.77 o                         
  11   4   0       5446.29       5509.07        88.93 o                         
  12   4   0         45.46         54.52         3.24 o                         
  13   4   0          1.28         -2.28         2.51 o                         
  14   4   0        400.90        470.63        13.67 o                         
  15   4   0          9.45          8.17         1.62 o                         
 -17   5   0        335.93        318.25         8.99 o                         
 -16   5   0          3.04          1.40         2.88 o                         
 -15   5   0        151.82        144.15         5.15 o                         
 -14   5   0        315.45        342.81         7.36 o                         
 -13   5   0        212.81        218.75         5.10 o                         
 -12   5   0       1315.81       1257.45        39.74 o                         
 -11   5   0        188.88        117.86         7.01 o                         
 -10   5   0        207.14        183.35         9.02 o                         
  -9   5   0          5.77         13.22         3.20 o                         
  -8   5   0          1.97         -0.06         2.53 o                         
  -7   5   0        950.79       1266.47        25.40 o                         
  -6   5   0         29.42         44.48         2.77 o                         
  -5   5   0       1753.42       2588.05        42.02 o                         
  -4   5   0       2395.37       1737.79        32.59 o                         
  -3   5   0         96.10        157.63         6.09 o                         
  -2   5   0       2965.69       2581.31        59.29 o                         
  -1   5   0       1095.13        771.79        19.48 o                         
   0   5   0       2236.43       2407.20        72.78 o                         
   1   5   0        567.93       1037.66        23.05 o                         
   2   5   0        201.49        239.41         6.00 o                         
   3   5   0       3913.17       4071.94        65.62 o                         
   4   5   0         72.01          9.73         2.50 o                         
   5   5   0         56.08         52.64         3.80 o                         
   6   5   0        132.97        183.24        10.01 o                         
   7   5   0         74.63         19.65         3.68 o                         
   8   5   0        498.61        416.65        13.73 o                         
   9   5   0        230.11        216.94         9.80 o                         
  10   5   0         43.68         44.26         6.29 o                         
  11   5   0         26.60         28.80         3.82 o                         
  12   5   0        176.71        146.09         8.48 o                         
  13   5   0        152.52        190.78         7.04 o                         
  14   5   0        469.83        515.40        12.73 o                         
  15   5   0        103.49         83.60         2.93 o                         
 -17   6   0          1.82          4.02         1.81 o                         
 -16   6   0          1.17          2.31         2.29 o                         
 -15   6   0          1.50          1.77         2.50 o                         
 -14   6   0        404.43        388.53         8.22 o                         
 -13   6   0         25.48         24.12         2.50 o                         
 -12   6   0        218.41        148.89        11.47 o                         
 -11   6   0          7.84         13.14         4.92 o                         
 -10   6   0        430.13        310.74        12.83 o                         
  -9   6   0         39.01         46.24         3.74 o                         
  -8   6   0         17.69         13.23         2.99 o                         
  -7   6   0        842.02        614.36        12.66 o                         
  -6   6   0        450.73        338.06         7.23 o                         
  -5   6   0          3.01          0.50         1.96 o                         
  -4   6   0         81.28        158.71         9.41 o                         
  -3   6   0        895.28        614.72        12.61 o                         
  -2   6   0        306.79        139.91         5.02 o                         
  -1   6   0       1958.33       2490.95        47.86 o                         
   0   6   0        502.46        626.14        17.41 o                         
   1   6   0          9.71          3.87         2.19 o                         
   2   6   0          9.35          6.61         2.43 o                         
   3   6   0        477.01        636.01        16.40 o                         
   4   6   0       1322.53       1257.53        27.78 o                         
   5   6   0        169.38        109.41         4.96 o                         
   6   6   0        306.47        231.68         9.34 o                         
   7   6   0        763.07        855.82        29.02 o                         
   8   6   0        284.37        342.29        12.95 o                         
   9   6   0       1092.32       1069.71        36.18 o                         
  10   6   0         82.67         92.36         4.66 o                         
  11   6   0         42.40         55.34         4.92 o                         
  12   6   0        457.72        531.80        17.50 o                         
  13   6   0          0.03         -0.54         3.12 o                         
  14   6   0        139.90        173.59         5.66 o                         
 -17   7   0        105.32         90.71         3.31 o                         
 -16   7   0         19.25         23.94         2.76 o                         
 -15   7   0         26.53         34.37         3.15 o                         
 -14   7   0        199.64        191.24         7.32 o                         
 -13   7   0          0.73          0.37         2.02 o                         
 -12   7   0        297.64        297.76         6.00 o                         
 -11   7   0         25.53         21.02         5.94 o                         
 -10   7   0        323.12        354.04        17.54 o                         
  -9   7   0         56.79         56.37         5.00 o                         
  -8   7   0          1.42          3.53         3.97 o                         
  -7   7   0        562.04        608.28        19.90 o                         
  -6   7   0        375.35        466.95        12.97 o                         
  -5   7   0       1367.81       1459.53        44.52 o                         
  -4   7   0        120.75        146.89         7.42 o                         
  -3   7   0       2955.57       3401.07        81.84 o                         
  -2   7   0        130.31        206.09         6.44 o                         
  -1   7   0       4587.85       3971.98       100.39 o                         
   0   7   0       2195.64       1706.94        51.31 o                         
   1   7   0       1544.63       1731.14        45.36 o                         
   2   7   0       1165.86       1281.68        28.17 o                         
   3   7   0        154.87        101.74         5.05 o                         
   4   7   0        268.50        283.25         9.25 o                         
   5   7   0        679.29        645.91        16.04 o                         
   6   7   0       1092.29        989.23        25.50 o                         
   7   7   0         14.95         13.94         5.33 o                         
   8   7   0        331.19        342.24        13.20 o                         
   9   7   0         74.01         75.84         4.36 o                         
  10   7   0       1009.65        978.69        25.56 o                         
  11   7   0         58.91         58.61         4.03 o                         
  12   7   0          4.61          6.47         3.52 o                         
  13   7   0         65.21         89.47         3.92 o                         
  14   7   0         30.99         45.76         2.77 o                         
 -16   8   0         18.66         22.56         2.46 o                         
 -15   8   0         64.35         61.03         2.75 o                         
 -14   8   0         14.43          8.22         2.16 o                         
 -13   8   0          1.06         -0.78         1.91 o                         
 -12   8   0        408.25        384.05         7.09 o                         
 -11   8   0        380.88        350.04        25.30 o                         
 -10   8   0        322.77        261.30        18.58 o                         
  -9   8   0         14.10         12.46         6.73 o                         
  -8   8   0         11.33         33.55         5.66 o                         
  -7   8   0         41.00         11.20         4.59 o                         
  -6   8   0        277.94        317.22        12.77 o                         
  -5   8   0        338.96        381.60        12.52 o                         
  -4   8   0         17.62          8.30         4.80 o                         
  -3   8   0       4290.21       3981.40       116.84 o                         
  -2   8   0        309.69        211.56         9.58 o                         
  -1   8   0          1.86          7.05         4.59 o                         
   0   8   0        464.30        715.95        23.56 o                         
   1   8   0       1032.52       1393.88        43.32 o                         
   2   8   0         24.91         29.32         3.97 o                         
   3   8   0       1115.31       1223.93        25.95 o                         
   4   8   0          7.86         20.51         3.94 o                         
   5   8   0        946.77        968.79        22.92 o                         
   6   8   0        206.19        224.79         9.00 o                         
   7   8   0          7.81         -1.14         4.76 o                         
   8   8   0        335.42        343.73        15.69 o                         
   9   8   0         42.94         32.71         3.40 o                         
  10   8   0        512.76        580.86        22.95 o                         
  11   8   0         57.12         65.39         3.96 o                         
  12   8   0         55.83         74.84         3.33 o                         
  13   8   0        222.99        191.45         5.79 o                         
 -16   9   0          2.82          6.86         1.82 o                         
 -15   9   0        206.03        194.77         5.77 o                         
 -14   9   0         28.45         28.93         3.08 o                         
 -13   9   0         17.08         16.32         2.58 o                         
 -12   9   0         67.11         52.37         3.33 o                         
 -11   9   0          4.16          7.85         2.88 o                         
 -10   9   0          0.77          3.01         6.23 o                         
  -9   9   0          0.73         -9.59         9.59 o                         
  -8   9   0        551.12        512.79        25.31 o                         
  -7   9   0        230.73        248.58        11.65 o                         
  -6   9   0          1.30          4.41         5.00 o                         
  -5   9   0        648.21        770.49        25.97 o                         
  -4   9   0        879.83        941.29        26.47 o                         
  -3   9   0        959.75        927.30        29.93 o                         
  -2   9   0        362.35        468.54        14.80 o                         
  -1   9   0       3026.42       3148.89        93.13 o                         
   0   9   0        160.82        219.43        10.24 o                         
   1   9   0        908.11       1217.39        33.70 o                         
   2   9   0        762.64        712.60        19.16 o                         
   3   9   0       1513.79       1420.96        39.28 o                         
   4   9   0       1289.05       1211.94        39.79 o                         
   5   9   0         40.95         52.05         5.20 o                         
   6   9   0       1313.30       1294.34        33.03 o                         
   7   9   0         23.36         34.55         3.57 o                         
   8   9   0        255.57        219.18         8.84 o                         
   9   9   0          3.42          9.29         4.10 o                         
  10   9   0          0.98          0.99         3.43 o                         
  11   9   0          1.81          3.96         2.25 o                         
  12   9   0          9.26          9.43         1.70 o                         
 -16  10   0         19.86         15.26         2.18 o                         
 -15  10   0          7.62         13.23         2.83 o                         
 -14  10   0        543.01        557.82        12.53 o                         
 -13  10   0         47.63         62.62         3.42 o                         
 -12  10   0        182.30        182.37         5.20 o                         
 -11  10   0        163.58        108.02         3.24 o                         
 -10  10   0        121.97        107.80        13.43 o                         
  -9  10   0          5.06         14.53         8.30 o                         
  -8  10   0        221.18        236.45        14.53 o                         
  -7  10   0        492.61        446.17        21.78 o                         
  -6  10   0         22.80         24.46         6.93 o                         
  -5  10   0        463.15        473.89        18.28 o                         
  -4  10   0        823.25        872.10        44.44 o                         
  -3  10   0         63.79         63.97        10.47 o                         
  -2  10   0          4.80         -1.67         6.77 o                         
  -1  10   0       2362.47       2313.70        60.59 o                         
   0  10   0       2041.15       2191.78        58.15 o                         
   1  10   0       1192.74       1151.71        32.73 o                         
   2  10   0          0.07          8.19         4.58 o                         
   3  10   0        761.04        741.65        23.06 o                         
   4  10   0        136.21         89.22         8.92 o                         
   5  10   0          6.75          1.58         5.65 o                         
   6  10   0         25.01          9.06         3.32 o                         
   7  10   0       1194.28       1221.41        42.30 o                         
   8  10   0         68.84        101.25         7.04 o                         
   9  10   0         29.15         40.24         4.64 o                         
  10  10   0         75.60         77.56         4.60 o                         
  11  10   0         63.42         71.37         3.19 o                         
 -15  11   0         27.21         42.37         2.74 o                         
 -14  11   0         29.42         22.95         2.63 o                         
 -13  11   0          2.47          4.41         2.25 o                         
 -12  11   0        273.50        264.07         6.70 o                         
 -11  11   0         50.80         42.19         3.03 o                         
 -10  11   0        383.48        363.20        10.63 o                         
  -9  11   0        108.54        104.85        15.67 o                         
  -8  11   0         83.76        114.67        11.20 o                         
  -7  11   0          2.38         11.76         7.15 o                         
  -6  11   0       1366.61       1506.04        48.06 o                         
  -5  11   0         22.95         21.82         7.09 o                         
  -4  11   0         23.04         12.95         5.49 o                         
  -3  11   0        140.63        155.75         9.94 o                         
  -2  11   0         58.86         72.76         7.90 o                         
  -1  11   0          1.09          4.33         5.04 o                         
   0  11   0        309.20        344.85        13.12 o                         
   1  11   0         36.19         51.48         5.44 o                         
   2  11   0        525.36        564.00        21.76 o                         
   3  11   0        240.94        256.84        11.48 o                         
   4  11   0          4.84          4.01         6.44 o                         
   5  11   0        210.61        187.65         7.09 o                         
   6  11   0        472.43        503.80        13.42 o                         
   7  11   0          6.91          8.95         4.48 o                         
   8  11   0          2.96          3.21         4.16 o                         
   9  11   0        241.31        325.14        13.33 o                         
  10  11   0         18.37         24.05         3.71 o                         
 -15  12   0          1.66          6.26         5.02 o                         
 -14  12   0         34.98         25.21         3.21 o                         
 -13  12   0          0.01         -2.64         2.65 o                         
 -12  12   0         80.19         72.58         3.80 o                         
 -11  12   0         79.57         81.36         3.80 o                         
 -10  12   0        173.58        153.49         4.02 o                         
  -9  12   0        160.63        148.64         4.04 o                         
  -8  12   0         71.75         69.65         2.79 o                         
  -7  12   0        968.25        971.22        33.47 o                         
  -6  12   0         25.20         37.52         7.95 o                         
  -5  12   0          1.82         -6.40         7.45 o                         
  -4  12   0        116.93        125.18         9.88 o                         
  -3  12   0        401.64        488.59        23.40 o                         
  -2  12   0         11.01          1.27        21.22 o                         
  -1  12   0        661.07        642.98        20.73 o                         
   0  12   0         37.01         21.06         5.72 o                         
   1  12   0         61.67         72.10         6.22 o                         
   2  12   0          3.07         -0.50         5.70 o                         
   3  12   0        360.12        317.79        12.39 o                         
   4  12   0        366.64        363.49         9.77 o                         
   5  12   0          7.91          4.32         3.10 o                         
   6  12   0        164.44        161.59         8.84 o                         
   7  12   0        781.30        971.53        52.57 o                         
   8  12   0        166.97        175.56         6.92 o                         
   9  12   0         30.72         17.87         2.52 o                         
 -14  13   0        190.37        195.83         7.31 o                         
 -13  13   0          0.03         -2.49         2.49 o                         
 -12  13   0         80.51         79.95         5.35 o                         
 -11  13   0          2.13          1.35         2.22 o                         
 -10  13   0          1.18         -0.25         2.25 o                         
  -9  13   0         10.27         18.55         2.60 o                         
  -8  13   0        213.88        222.83         7.29 o                         
  -7  13   0        341.73        373.41         6.92 o                         
  -6  13   0        707.24        760.73        13.57 o                         
  -5  13   0          0.12         -3.09         3.09 o                         
  -4  13   0         36.96         10.17        24.74 o                         
  -3  13   0         24.39         53.06        13.35 o                         
  -2  13   0        984.63       1134.11        38.25 o                         
  -1  13   0         59.30         63.95         8.07 o                         
   0  13   0         41.92         35.74         5.15 o                         
   1  13   0         47.94         40.98         3.44 o                         
   2  13   0         22.37         23.50         3.23 o                         
   3  13   0          4.16          6.61         2.61 o                         
   4  13   0          8.57         10.14         2.75 o                         
   5  13   0         95.71         84.89         6.45 o                         
   6  13   0        145.80        157.25        10.52 o                         
   7  13   0         23.98         20.98         2.91 o                         
   8  13   0          1.44          4.80         2.17 o                         
 -13  14   0          1.87          0.87         2.62 o                         
 -12  14   0        124.75        118.34         5.73 o                         
 -11  14   0         85.94         90.03         3.01 o                         
 -10  14   0         15.47         10.06         2.50 o                         
  -9  14   0          1.14          0.47         2.47 o                         
  -8  14   0        307.48        302.36         7.31 o                         
  -7  14   0         19.04         27.42         2.57 o                         
  -6  14   0         60.64         45.64         3.11 o                         
  -5  14   0       1451.71       1376.13        28.14 o                         
  -4  14   0          1.17         -1.62         3.26 o                         
  -3  14   0       2002.51       1979.26        82.37 o                         
  -2  14   0         18.16         23.32         4.19 o                         
  -1  14   0         37.12         41.96         4.23 o                         
   0  14   0        204.46        183.77         7.60 o                         
   1  14   0         71.14        101.32         9.59 o                         
   2  14   0        295.35        231.36         9.61 o                         
   3  14   0         11.43          7.04         3.26 o                         
   4  14   0         18.27         -0.62         2.39 o                         
   5  14   0         19.15         15.31         2.29 o                         
   6  14   0          4.23          3.66         2.37 o                         
   7  14   0        292.76        255.92        12.37 o                         
 -12  15   0        113.10        132.46         3.87 o                         
 -11  15   0          9.97         11.65         2.03 o                         
 -10  15   0        351.00        424.73         8.53 o                         
  -9  15   0         16.92          7.16         2.38 o                         
  -8  15   0         13.03          8.48         2.34 o                         
  -7  15   0         38.95         35.10         3.62 o                         
  -6  15   0         23.89         23.80         2.80 o                         
  -5  15   0        489.58        563.96        14.31 o                         
  -4  15   0          6.23          1.86         2.62 o                         
  -3  15   0        284.32        298.25         8.51 o                         
  -2  15   0         83.03         74.31         4.13 o                         
  -1  15   0         16.36         13.25         3.45 o                         
   0  15   0         49.05         56.16         4.78 o                         
   1  15   0        111.63         60.81         5.59 o                         
   2  15   0         11.19         10.04         3.08 o                         
   3  15   0          2.31          9.35         2.87 o                         
   4  15   0        141.06        115.17         3.87 o                         
   5  15   0          7.40         15.14         1.83 o                         
   6  15   0          7.87          3.74         1.65 o                         
 -11  16   0        117.36        111.29         3.72 o                         
 -10  16   0        150.03        162.78         4.45 o                         
  -9  16   0        153.25        195.03         6.07 o                         
  -8  16   0          2.39         -0.62         2.50 o                         
  -7  16   0         15.60         12.20         2.55 o                         
  -6  16   0        461.83        463.57        11.78 o                         
  -5  16   0        353.88        391.05        10.27 o                         
  -4  16   0        229.54        286.52         7.36 o                         
  -3  16   0         42.79         42.76         3.35 o                         
  -2  16   0        200.91        175.62         5.72 o                         
  -1  16   0         67.30         80.02         3.94 o                         
   0  16   0        113.05        107.89         4.34 o                         
   1  16   0        165.27        175.50         6.94 o                         
   2  16   0         62.36         65.14         3.10 o                         
   3  16   0        281.50        291.74         7.44 o                         
   4  16   0          0.07          1.78         1.63 o                         
  -9  17   0         10.12          4.84         2.05 o                         
  -8  17   0          8.16         11.79         2.65 o                         
  -7  17   0          1.27         -2.72         2.72 o                         
  -6  17   0          0.54          2.21         3.56 o                         
  -5  17   0        605.39        602.12        18.61 o                         
  -4  17   0       1978.97       2047.30        51.91 o                         
  -3  17   0          6.07          6.08         2.84 o                         
  -2  17   0         34.15         38.02         3.12 o                         
  -1  17   0        236.24        257.83         7.86 o                         
   0  17   0         74.50         84.78         3.81 o                         
   1  17   0         50.77         53.51         5.02 o                         
   2  17   0          1.49          0.73         1.68 o                         
  -6  18   0          4.30          4.40         2.94 o                         
  -5  18   0         96.18        113.57         5.20 o                         
  -4  18   0        268.47        294.97         9.36 o                         
  -3  18   0         51.98         60.04         2.71 o                         
  -2  18   0         24.37         18.74         2.07 o                         
   0 -18   1         64.54         84.89         4.16 o                         
   1 -18   1         16.45         14.09         2.76 o                         
   2 -18   1          2.06          2.72         2.36 o                         
   3 -18   1         28.32         34.54         2.66 o                         
   4 -18   1        342.15        398.64        14.72 o                         
   5 -18   1         97.51        112.92         4.17 o                         
   6 -18   1          1.13          2.71         2.32 o                         
   7 -18   1          0.23          0.58         2.19 o                         
  -3 -17   1         14.58         26.65         2.13 o                         
  -2 -17   1          9.54          7.47         2.51 o                         
  -1 -17   1         93.32         84.09         5.59 o                         
   0 -17   1         28.96         25.75         3.70 o                         
   1 -17   1        135.30        135.01         6.16 o                         
   2 -17   1        120.17        117.79         4.92 o                         
   3 -17   1         38.29         22.23         3.27 o                         
   4 -17   1        483.17        493.88        13.53 o                         
   5 -17   1        153.03        168.43         6.08 o                         
   6 -17   1        697.67        780.65        20.74 o                         
   7 -17   1         13.19         12.16         2.83 o                         
   8 -17   1        107.14         69.15         2.94 o                         
   9 -17   1          2.19          3.79         1.97 o                         
  10 -17   1         42.46         25.75         1.92 o                         
  -5 -16   1         26.36         42.48         2.56 o                         
  -4 -16   1        306.74        282.28         8.00 o                         
  -3 -16   1         23.32         27.75         3.13 o                         
  -2 -16   1         82.39         50.95         4.80 o                         
  -1 -16   1         85.14         94.94         8.12 o                         
   0 -16   1          1.24          3.78         5.17 o                         
   1 -16   1         89.86         89.37         7.05 o                         
   2 -16   1         27.20         32.30         3.81 o                         
   3 -16   1         27.26         35.39         3.88 o                         
   4 -16   1        191.72        202.84         6.31 o                         
   5 -16   1        251.03        257.71         8.52 o                         
   6 -16   1         18.97         27.41         2.95 o                         
   7 -16   1         23.02         16.63         3.02 o                         
   8 -16   1         98.52        113.77         3.95 o                         
   9 -16   1          8.76          4.67         2.27 o                         
  10 -16   1          0.38          0.23         1.98 o                         
  11 -16   1          1.73          1.26         1.85 o                         
  -7 -15   1         25.72         17.54         2.49 o                         
  -6 -15   1          0.03          0.54         1.82 o                         
  -5 -15   1        182.50        130.50         5.48 o                         
  -4 -15   1         30.87         25.58         3.21 o                         
  -3 -15   1         53.33         29.35         3.22 o                         
  -2 -15   1         15.80         15.75         3.19 o                         
  -1 -15   1        378.80        305.09        16.16 o                         
   0 -15   1          5.45          3.72         3.67 o                         
   1 -15   1         14.38         11.86         2.95 o                         
   2 -15   1       1092.19        994.89        26.33 o                         
   3 -15   1        501.49        573.99        17.26 o                         
   4 -15   1        374.71        414.45        12.09 o                         
   5 -15   1         33.78         23.37         3.48 o                         
   6 -15   1          6.93          7.55         3.01 o                         
   7 -15   1         11.64         13.36         2.78 o                         
   8 -15   1        130.07        104.85         4.33 o                         
   9 -15   1          0.46         -1.44         2.58 o                         
  10 -15   1        211.29        234.80         5.79 o                         
  11 -15   1         90.08        116.58         3.48 o                         
  12 -15   1          4.89          1.22         2.13 o                         
  -8 -14   1         18.36         12.45         3.40 o                         
  -7 -14   1         49.33         49.00         4.42 o                         
  -6 -14   1         82.06         56.71         2.92 o                         
  -5 -14   1        253.85        228.83        14.39 o                         
  -4 -14   1        245.93        226.33         9.04 o                         
  -3 -14   1        638.61        568.91        23.85 o                         
  -2 -14   1         87.97         44.00         3.87 o                         
  -1 -14   1        335.09        317.29        11.87 o                         
   0 -14   1        221.07        217.52        14.90 o                         
   1 -14   1          0.94          9.21         3.31 o                         
   2 -14   1        186.00        196.27        10.95 o                         
   3 -14   1        394.02        367.22        11.24 o                         
   4 -14   1       1890.20       1925.89        50.41 o                         
   5 -14   1        235.36        196.78         6.40 o                         
   6 -14   1         26.80          9.35         3.03 o                         
   7 -14   1        232.94        256.53         7.29 o                         
   8 -14   1        339.30        355.32         8.27 o                         
   9 -14   1         17.04         17.32         2.56 o                         
  10 -14   1         63.76         75.16         2.98 o                         
  11 -14   1          2.02          1.04         2.21 o                         
  12 -14   1          7.67         11.98         3.08 o                         
  13 -14   1          4.50          0.71         2.22 o                         
  -9 -13   1          5.92          4.43         3.23 o                         
  -8 -13   1         15.11         23.93         3.08 o                         
  -7 -13   1        121.60        138.80         6.16 o                         
  -6 -13   1         43.44         57.55         3.77 o                         
  -5 -13   1        193.40        173.39         7.29 o                         
  -4 -13   1          9.05         18.92         2.78 o                         
  -3 -13   1        416.52        399.03        10.14 o                         
  -2 -13   1        178.98        155.41         7.22 o                         
  -1 -13   1          4.95          6.10         3.44 o                         
   0 -13   1          2.52          9.80         6.36 o                         
   1 -13   1       1394.70       1387.90        56.10 o                         
   2 -13   1         12.57         25.94         8.96 o                         
   3 -13   1          0.98          6.61         6.79 o                         
   4 -13   1       1516.17       1699.27        53.94 o                         
   5 -13   1        302.55        388.07        17.17 o                         
   6 -13   1        523.91        551.33        10.95 o                         
   7 -13   1          7.92          0.72         2.61 o                         
   8 -13   1         65.03         46.09         3.10 o                         
   9 -13   1        230.04        187.35         4.70 o                         
  10 -13   1        125.51        114.56         3.84 o                         
  11 -13   1         80.79         71.34         3.81 o                         
  12 -13   1        242.13        245.91         6.05 o                         
  13 -13   1         76.38         79.79         4.01 o                         
  14 -13   1         67.01         71.70         3.37 o                         
 -10 -12   1        163.53        243.37         9.44 o                         
  -9 -12   1         52.34         52.66         4.84 o                         
  -8 -12   1         42.82         72.27         5.79 o                         
  -7 -12   1         63.49         70.72         6.05 o                         
  -6 -12   1        191.67        233.10         9.44 o                         
  -5 -12   1          5.77          6.16         2.92 o                         
  -4 -12   1         18.19         16.81         2.98 o                         
  -3 -12   1        493.12        442.48        18.96 o                         
  -2 -12   1         91.02         63.60         6.48 o                         
  -1 -12   1        440.21        433.88        13.98 o                         
   0 -12   1        116.72        125.52         8.10 o                         
   1 -12   1        544.66        607.33        22.60 o                         
   2 -12   1          1.21         10.24         5.82 o                         
   3 -12   1       1252.83       1439.56        39.84 o                         
   4 -12   1        108.25        122.63         9.65 o                         
   5 -12   1        119.33        127.33         9.96 o                         
   6 -12   1        138.73        136.11        15.43 o                         
   7 -12   1        107.67         94.99         9.54 o                         
   8 -12   1        267.09        202.85         6.32 o                         
   9 -12   1         47.15         22.28         2.63 o                         
  10 -12   1        179.91        132.23         4.00 o                         
  11 -12   1        340.24        301.70         6.85 o                         
  12 -12   1        400.97        438.55        10.61 o                         
  13 -12   1         11.73         13.90         3.09 o                         
  14 -12   1         81.96         77.69         4.35 o                         
  15 -12   1         80.41         84.55         4.60 o                         
 -11 -11   1          2.43         14.34         2.11 o                         
 -10 -11   1          0.53          3.08         2.28 o                         
  -9 -11   1        133.81        174.94        12.71 o                         
  -8 -11   1         34.06         31.34         4.93 o                         
  -7 -11   1        355.25        388.89        14.52 o                         
  -6 -11   1        103.64        172.33         6.63 o                         
  -5 -11   1        206.20        150.73        10.05 o                         
  -4 -11   1          5.28          9.70         5.07 o                         
  -3 -11   1         69.66         38.46         5.83 o                         
  -2 -11   1          0.29          0.94         5.40 o                         
  -1 -11   1        241.50        214.15        10.07 o                         
   0 -11   1         12.88         10.26         4.42 o                         
   1 -11   1       1419.52       1309.51        36.27 o                         
   2 -11   1        166.17        153.40         9.48 o                         
   3 -11   1         94.53         80.85         6.81 o                         
   4 -11   1        204.77        231.29        12.02 o                         
   5 -11   1        301.53        300.98        14.10 o                         
   6 -11   1         66.10         42.64         8.77 o                         
   7 -11   1          0.77          7.59         7.79 o                         
   8 -11   1       1070.67       1163.55        47.22 o                         
   9 -11   1        248.91        296.14        27.13 o                         
  10 -11   1         46.49         42.10         2.72 o                         
  11 -11   1        525.59        461.54         9.49 o                         
  12 -11   1        263.39        280.45         6.85 o                         
  13 -11   1         78.94         78.73         3.49 o                         
  14 -11   1        217.18        229.75         5.88 o                         
  15 -11   1        119.50        118.72         4.27 o                         
 -12 -10   1         30.35         37.63         2.23 o                         
 -11 -10   1        198.97        221.32         9.68 o                         
 -10 -10   1        207.22        283.37        16.80 o                         
  -9 -10   1         41.77         53.21         4.52 o                         
  -8 -10   1        199.25        189.73         6.52 o                         
  -7 -10   1        127.27         95.38         6.13 o                         
  -6 -10   1         81.97         94.09         7.20 o                         
  -5 -10   1        204.67        136.51         9.57 o                         
  -4 -10   1         30.25         46.20         7.03 o                         
  -3 -10   1        467.63        457.83        18.74 o                         
  -2 -10   1        966.75        824.21        24.29 o                         
  -1 -10   1         95.33         73.84         6.21 o                         
   0 -10   1          5.23          0.04         4.04 o                         
   1 -10   1        869.79        947.40        24.11 o                         
   2 -10   1         15.99         26.87         5.87 o                         
   3 -10   1       1412.11       1486.65        40.22 o                         
   4 -10   1        453.39        390.25        17.06 o                         
   5 -10   1        237.55        236.36        11.80 o                         
   6 -10   1        553.30        547.09        24.89 o                         
   7 -10   1       3015.46       3415.55       125.12 o                         
   8 -10   1        227.96        265.74        13.24 o                         
   9 -10   1          3.04          8.78        15.95 o                         
  10 -10   1         22.12         14.48         8.62 o                         
  11 -10   1          3.78          4.85         2.58 o                         
  12 -10   1        318.70        295.88         7.21 o                         
  13 -10   1          0.26          1.00         2.59 o                         
  14 -10   1        515.99        550.27        12.30 o                         
  15 -10   1        228.77        236.31         7.15 o                         
  16 -10   1         63.49         58.56         3.68 o                         
 -13  -9   1         16.01         24.32         1.99 o                         
 -12  -9   1          6.78          7.25         2.39 o                         
 -11  -9   1          4.63          8.93         2.91 o                         
 -10  -9   1         11.05          7.37         3.59 o                         
  -9  -9   1        109.41         92.77         7.99 o                         
  -8  -9   1          2.53          2.70         2.80 o                         
  -7  -9   1        678.37        796.44        24.69 o                         
  -6  -9   1          5.52          1.89         4.26 o                         
  -5  -9   1        442.99        453.57        18.66 o                         
  -4  -9   1          5.44         -1.37         4.45 o                         
  -3  -9   1        179.34        129.40         8.28 o                         
  -2  -9   1        369.79        458.55        14.87 o                         
  -1  -9   1         79.07        150.48         7.40 o                         
   0  -9   1         10.67         11.02         3.66 o                         
   1  -9   1       1010.19        642.44        16.88 o                         
   2  -9   1        122.74        154.69         7.70 o                         
   3  -9   1       2148.84       2120.09        55.43 o                         
   4  -9   1        106.40         96.98         7.69 o                         
   5  -9   1         29.05         34.75         7.11 o                         
   6  -9   1        985.05       1031.02        43.29 o                         
   7  -9   1       1074.61       1016.27        28.82 o                         
   8  -9   1        245.35        196.22        10.98 o                         
   9  -9   1         27.79         20.99         7.28 o                         
  10  -9   1        182.82        119.60        11.97 o                         
  11  -9   1        920.99        837.16        15.90 o                         
  12  -9   1         16.51         12.49         2.50 o                         
  13  -9   1         50.56         42.80         2.58 o                         
  14  -9   1        174.49        152.95         4.01 o                         
  15  -9   1          5.58          5.08         2.22 o                         
  16  -9   1         34.44         39.25         2.34 o                         
 -13  -8   1          7.10          1.40         2.19 o                         
 -12  -8   1         34.70         63.90         4.09 o                         
 -11  -8   1         33.10         35.44         4.30 o                         
 -10  -8   1        739.93        705.01        17.01 o                         
  -9  -8   1         43.53         43.71         3.46 o                         
  -8  -8   1        214.19        182.32        14.30 o                         
  -7  -8   1         54.85         42.73         5.44 o                         
  -6  -8   1        102.09         84.47         8.02 o                         
  -5  -8   1         68.26         71.01         5.13 o                         
  -4  -8   1         12.48         14.33         3.54 o                         
  -3  -8   1       5436.78       5660.41       108.47 o                         
  -2  -8   1       2757.59       2421.67        62.94 o                         
  -1  -8   1        241.25        391.31        12.68 o                         
   0  -8   1        140.20        172.75        11.85 o                         
   1  -8   1       8253.88       8633.89       216.91 o                         
   2  -8   1       1941.60       1645.26        43.19 o                         
   3  -8   1       2948.98       2860.35        73.33 o                         
   4  -8   1        906.61       1024.77        42.45 o                         
   5  -8   1        745.80        873.60        26.64 o                         
   6  -8   1         25.64          9.03         3.34 o                         
   7  -8   1       1974.49       2193.04        63.14 o                         
   8  -8   1          0.47          2.14         4.04 o                         
   9  -8   1        568.37        603.58        19.04 o                         
  10  -8   1       1368.28       1373.23        51.10 o                         
  11  -8   1        379.03        368.51        53.02 o                         
  12  -8   1         48.67         48.01         2.32 o                         
  13  -8   1        475.31        457.17         8.83 o                         
  14  -8   1        296.81        280.43         5.85 o                         
  15  -8   1        200.95        171.57         5.79 o                         
  16  -8   1          0.85          1.28         1.65 o                         
 -14  -7   1         80.80         56.39         3.24 o                         
 -13  -7   1         12.67         14.50         2.39 o                         
 -12  -7   1        399.21        414.55        16.81 o                         
 -11  -7   1        252.96        241.54        10.96 o                         
 -10  -7   1        185.54        167.99         6.86 o                         
  -9  -7   1        105.86        143.87         8.18 o                         
  -8  -7   1        231.82        253.19        12.84 o                         
  -7  -7   1          3.28         12.80         4.89 o                         
  -6  -7   1       1153.60       1386.14        34.13 o                         
  -5  -7   1        114.91         94.42         5.33 o                         
  -4  -7   1         10.05         12.85         3.20 o                         
  -3  -7   1       3837.90       3904.89        75.19 o                         
  -2  -7   1       3473.96       3788.37        79.22 o                         
  -1  -7   1        847.06        750.12        18.98 o                         
   0  -7   1       2568.40       2309.50        54.06 o                         
   1  -7   1       1760.81       1572.27        37.19 o                         
   2  -7   1        693.07        578.18        15.20 o                         
   3  -7   1          3.96         71.16         5.35 o                         
   4  -7   1         37.61         32.04         3.49 o                         
   5  -7   1         16.26         20.39         3.07 o                         
   6  -7   1       4676.34       4696.96        88.56 o                         
   7  -7   1       1564.88       1621.47        30.36 o                         
   8  -7   1        284.22        294.58         9.80 o                         
   9  -7   1          2.30          2.97         3.27 o                         
  10  -7   1        149.13        123.35         7.74 o                         
  11  -7   1        283.73        248.73        23.79 o                         
  12  -7   1        245.76        189.76         4.92 o                         
  13  -7   1        421.39        407.26         7.68 o                         
  14  -7   1        337.95        329.94         8.25 o                         
  15  -7   1        899.76        926.33        19.82 o                         
  16  -7   1          7.02          4.83         1.80 o                         
 -15  -6   1          1.98          2.84         1.65 o                         
 -14  -6   1         33.03         50.59         3.09 o                         
 -13  -6   1        160.41        154.62        10.90 o                         
 -12  -6   1        266.66        261.67        10.11 o                         
 -11  -6   1          1.23          2.89         2.85 o                         
 -10  -6   1        807.00        780.06        27.83 o                         
  -9  -6   1        795.52        880.01        26.26 o                         
  -8  -6   1          4.89          5.67         4.37 o                         
  -7  -6   1          0.04         17.45         4.88 o                         
  -6  -6   1       1342.99       1151.99        28.56 o                         
  -5  -6   1        272.24        222.33         7.72 o                         
  -4  -6   1       1159.96       1462.60        34.59 o                         
  -3  -6   1        287.05        431.74         8.86 o                         
  -2  -6   1          1.79          5.12         2.22 o                         
  -1  -6   1        799.53        587.71        12.12 o                         
   0  -6   1        108.47         10.16         2.45 o                         
   1  -6   1       2373.26       2004.31        36.97 o                         
   2  -6   1        336.11        247.10         7.96 o                         
   3  -6   1        134.43         58.63         4.83 o                         
   4  -6   1       1987.49       2490.53        45.28 o                         
   5  -6   1         36.45         20.07         2.19 o                         
   6  -6   1       1670.60       2222.77        40.55 o                         
   7  -6   1        835.05        935.78        18.30 o                         
   8  -6   1          0.36          8.09         2.75 o                         
   9  -6   1         94.81         85.94         4.58 o                         
  10  -6   1        627.12        668.50        22.75 o                         
  11  -6   1        599.74        614.52        24.80 o                         
  12  -6   1          8.63         13.50         2.48 o                         
  13  -6   1         17.94          9.11         2.20 o                         
  14  -6   1        136.03        120.44         4.23 o                         
  15  -6   1        172.68        181.02         4.91 o                         
  16  -6   1        223.89        256.56         8.75 o                         
 -15  -5   1          0.29          1.79         1.75 o                         
 -14  -5   1          0.28         -2.31         2.31 o                         
 -13  -5   1         55.04         64.46         3.60 o                         
 -12  -5   1        302.91        305.21         9.45 o                         
 -11  -5   1        159.49        146.22         6.37 o                         
 -10  -5   1       1265.79       1494.37        48.10 o                         
  -9  -5   1        332.87        290.32        15.46 o                         
  -8  -5   1       2168.47       1956.08        52.37 o                         
  -7  -5   1        237.13        142.36         9.22 o                         
  -6  -5   1          7.07          4.34         3.38 o                         
  -5  -5   1       3795.30       4594.57       104.23 o                         
  -4  -5   1        569.80        509.80        12.38 o                         
  -3  -5   1        655.99        697.10        13.80 o                         
  -2  -5   1        529.91        650.76        12.22 o                         
  -1  -5   1       3873.47       4008.76       118.39 o                         
   0  -5   1        704.86        685.37        18.57 o                         
   1  -5   1       3153.18       3650.27        65.63 o                         
   2  -5   1        207.81        117.27         4.45 o                         
   3  -5   1       2250.28       2711.76        44.26 o                         
   4  -5   1         12.19          8.80         2.26 o                         
   5  -5   1        372.87        453.01         8.31 o                         
   6  -5   1         76.07        188.76         5.13 o                         
   7  -5   1        866.47        555.62        11.66 o                         
   8  -5   1          1.40          4.02         2.62 o                         
   9  -5   1       1967.14       1963.56        63.34 o                         
  10  -5   1          2.28          7.29         3.92 o                         
  11  -5   1        939.80        952.41        51.80 o                         
  12  -5   1        663.10        560.16        38.28 o                         
  13  -5   1         41.81         46.59         2.47 o                         
  14  -5   1        938.72       1004.61        23.92 o                         
  15  -5   1          2.73         -3.28         3.56 o                         
  16  -5   1         80.91         84.87         3.96 o                         
 -16  -4   1        124.37        120.17         3.54 o                         
 -15  -4   1        216.19        273.17         7.89 o                         
 -14  -4   1         26.71         28.12         2.80 o                         
 -13  -4   1          1.50          1.75         2.67 o                         
 -12  -4   1         10.84         11.02         2.74 o                         
 -11  -4   1       1149.47       1092.94        31.68 o                         
 -10  -4   1         68.75         65.55         5.74 o                         
  -9  -4   1       1059.03       1216.77        34.12 o                         
  -8  -4   1        993.38       1193.78        29.57 o                         
  -7  -4   1         78.81        239.41         8.09 o                         
  -6  -4   1        250.02        191.74         6.66 o                         
  -5  -4   1         57.28         66.87         3.49 o                         
  -4  -4   1        140.03        252.66         6.29 o                         
  -3  -4   1        429.30        581.12        15.02 o                         
  -2  -4   1        812.77        763.57        17.14 o                         
  -1  -4   1          4.48          7.28         3.53 o                         
   0  -4   1       5666.15       5672.14        91.41 o                         
   1  -4   1       4290.08       4291.24        76.66 o                         
   2  -4   1      12873.43      14618.97       243.12 o                         
   3  -4   1          1.79          3.08         2.68 o                         
   4  -4   1       2022.32       3372.22        62.27 o                         
   5  -4   1       3196.26       2902.41        52.05 o                         
   6  -4   1        710.60        635.09        12.71 o                         
   7  -4   1         58.87         61.04         3.27 o                         
   8  -4   1        213.23        237.86         6.90 o                         
   9  -4   1       1953.13       2219.06        47.78 o                         
  10  -4   1        441.16        422.55        22.59 o                         
  11  -4   1        239.80        142.72         9.16 o                         
  12  -4   1        161.45        136.92        11.14 o                         
  13  -4   1        233.23        181.47         5.34 o                         
  14  -4   1        426.82        486.87        10.69 o                         
  15  -4   1        400.18        452.03         9.78 o                         
  16  -4   1        615.45        623.35        15.96 o                         
 -16  -3   1        438.70        506.31        11.01 o                         
 -15  -3   1          2.60          5.16         2.30 o                         
 -14  -3   1         31.44         39.18         2.99 o                         
 -13  -3   1        294.89        324.18         8.24 o                         
 -12  -3   1        298.38        334.09         9.78 o                         
 -11  -3   1        458.34        461.05        18.16 o                         
 -10  -3   1         26.47         44.44         5.32 o                         
  -9  -3   1          2.43          3.55         3.43 o                         
  -8  -3   1        618.74        616.45        16.43 o                         
  -7  -3   1         45.92        111.42         5.06 o                         
  -6  -3   1         19.92        157.75         5.13 o                         
  -5  -3   1       5504.87       5311.54        85.16 o                         
  -4  -3   1         24.89         51.74         2.96 o                         
  -3  -3   1          0.01         25.44         2.99 o                         
  -2  -3   1      22064.14      22394.12       554.70 o                         
  -1  -3   1         54.89        104.70         3.77 o                         
   0  -3   1       2328.29       2576.16        49.25 o                         
   1  -3   1        989.85       1028.39        18.02 o                         
   2  -3   1       9891.56       9552.03       181.20 o                         
   3  -3   1        818.44        905.47        23.00 o                         
   4  -3   1       1874.65       2087.10        37.54 o                         
   5  -3   1       2106.69       2663.67        43.46 o                         
   6  -3   1       1671.04       1475.98        27.57 o                         
   7  -3   1        241.17        324.39         9.48 o                         
   8  -3   1        413.97        440.96        19.35 o                         
   9  -3   1        126.99        127.23         5.79 o                         
  10  -3   1        555.44        563.76        18.46 o                         
  11  -3   1         54.47         41.22         6.51 o                         
  12  -3   1         22.45         33.23         6.25 o                         
  13  -3   1       1156.08       1142.19        20.37 o                         
  14  -3   1         12.60         26.98         2.63 o                         
  15  -3   1        571.67        614.57        12.72 o                         
  16  -3   1         52.67         48.59         3.07 o                         
 -16  -2   1         39.64         44.77         2.43 o                         
 -15  -2   1          9.29          8.85         2.64 o                         
 -14  -2   1          2.31          2.53         2.68 o                         
 -13  -2   1         61.14         62.64         3.56 o                         
 -12  -2   1        112.36         78.38         7.57 o                         
 -11  -2   1        665.52        717.00        22.04 o                         
 -10  -2   1        150.32         97.53         5.48 o                         
  -9  -2   1        535.28        435.83        14.16 o                         
  -8  -2   1         68.78         30.95         3.70 o                         
  -7  -2   1         19.07          3.58         2.35 o                         
  -6  -2   1       3086.13       3885.39        87.52 o                         
  -5  -2   1        121.79        199.80         5.75 o                         
  -4  -2   1         51.19        115.85         4.61 o                         
  -3  -2   1       3524.73       3793.79        78.63 o                         
  -2  -2   1      13460.96      14310.35       318.08 o                         
  -1  -2   1        187.88        124.46         4.26 o                         
   0  -2   1        208.52        275.27        11.44 o                         
   1  -2   1         19.85          8.31         2.29 o                         
   2  -2   1       1883.90       2126.79        63.50 o                         
   3  -2   1        428.11        521.30        19.66 o                         
   4  -2   1         45.52         94.69         4.63 o                         
   5  -2   1          2.14          1.93         2.09 o                         
   6  -2   1        536.40        413.42         9.62 o                         
   7  -2   1       1936.21       2550.23        58.89 o                         
   8  -2   1         71.36         65.29         4.60 o                         
   9  -2   1        345.33        324.92        11.91 o                         
  10  -2   1        950.43        895.96        26.46 o                         
  11  -2   1        726.77        782.55        24.09 o                         
  12  -2   1        138.02        142.44         8.50 o                         
  13  -2   1         80.34         88.09         3.01 o                         
  14  -2   1        810.55        841.80        15.94 o                         
  15  -2   1        268.18        292.70         6.77 o                         
  16  -2   1          0.16          0.05         2.13 o                         
 -17  -1   1        788.48        794.52        49.85 o                         
 -16  -1   1         45.67         42.65         2.92 o                         
 -15  -1   1         73.00         62.12         2.61 o                         
 -14  -1   1          7.87          3.63         2.11 o                         
 -13  -1   1         68.84         66.66         2.57 o                         
 -12  -1   1          8.79         10.24         5.24 o                         
 -11  -1   1        243.72        200.57         9.16 o                         
 -10  -1   1        356.00        359.83        12.72 o                         
  -9  -1   1         23.93         54.57         4.87 o                         
  -8  -1   1        494.27        474.91        11.78 o                         
  -7  -1   1        659.76        656.93        13.98 o                         
  -6  -1   1        403.71        394.57         8.60 o                         
  -5  -1   1        990.96       1034.88        20.78 o                         
  -4  -1   1        572.83        321.07         7.71 o                         
  -3  -1   1        106.11        204.47         5.26 o                         
  -2  -1   1       1073.72       1067.54        24.99 o                         
  -1  -1   1        468.53        570.30        20.99 o                         
   0  -1   1       3793.39       3901.57       138.04 o                         
   1  -1   1        545.30        434.58        11.87 o                         
   2  -1   1         99.56        122.38         5.47 o                         
   3  -1   1        567.24        515.56        14.46 o                         
   4  -1   1          3.55         30.86         3.23 o                         
   5  -1   1       1262.06       1297.88        22.35 o                         
   6  -1   1       1688.14       2078.40        41.44 o                         
   7  -1   1          1.79          0.56         2.74 o                         
   8  -1   1        488.35        431.04        11.39 o                         
   9  -1   1       1858.29       1925.65        46.17 o                         
  10  -1   1        384.60        401.87        14.25 o                         
  11  -1   1        422.97        412.38        14.87 o                         
  12  -1   1         50.02         48.55         2.63 o                         
  13  -1   1         22.09         24.66         2.21 o                         
  14  -1   1         52.73         51.49         2.77 o                         
  15  -1   1          3.62          3.13         2.01 o                         
  16  -1   1         34.71         32.72         2.28 o                         
 -17   0   1        293.50        307.93        10.60 o                         
 -16   0   1        140.86        130.96         3.87 o                         
 -15   0   1          0.52          1.41         1.99 o                         
 -14   0   1         99.91        130.64         3.57 o                         
 -13   0   1       1337.65       1344.90        19.94 o                         
 -12   0   1         72.82         63.79         6.87 o                         
 -11   0   1         46.88         74.43         7.14 o                         
 -10   0   1        953.26       1166.37        32.65 o                         
  -9   0   1        373.67        295.03        10.51 o                         
  -8   0   1        306.67        286.10         7.92 o                         
  -7   0   1         77.10         81.58         3.31 o                         
  -6   0   1       2503.10       2523.74        45.82 o                         
  -5   0   1       1592.00       1828.23        39.82 o                         
  -4   0   1        208.71        259.62         8.26 o                         
  -3   0   1        424.04        558.70        13.09 o                         
  -2   0   1      29949.47      31187.21       633.54 o                         
   1   0   1        358.90        335.16        11.35 o                         
   2   0   1      36534.97      35993.47       672.53 o                         
   3   0   1         36.64         59.28         3.59 o                         
   4   0   1       3197.83       2954.76        54.04 o                         
   5   0   1       2743.30       3489.63        59.76 o                         
   6   0   1        568.07        718.18        17.71 o                         
   7   0   1        258.65        121.51         5.67 o                         
   8   0   1        505.35        602.60        14.73 o                         
   9   0   1         10.72         10.88         4.20 o                         
  10   0   1        353.34        353.89        15.01 o                         
  11   0   1          3.83          6.88         4.44 o                         
  12   0   1        106.74         76.81         2.70 o                         
  13   0   1          3.50          7.63         1.79 o                         
  14   0   1         51.85         64.76         2.55 o                         
  15   0   1         19.77         14.81         1.93 o                         
  16   0   1         27.61         19.84         1.91 o                         
 -17   1   1          0.92          1.95         1.61 o                         
 -16   1   1        327.39        302.38         7.53 o                         
 -15   1   1        375.19        354.47         8.16 o                         
 -14   1   1        183.88        203.97         4.53 o                         
 -13   1   1        256.72        272.97         5.56 o                         
 -12   1   1          9.43         13.09         5.22 o                         
 -11   1   1        121.28        128.21         7.23 o                         
 -10   1   1         32.17         35.62         4.51 o                         
  -9   1   1          3.23          9.23         3.27 o                         
  -8   1   1       3608.92       3891.49        80.51 o                         
  -7   1   1        832.28        913.19        16.85 o                         
  -6   1   1       4973.04       4406.52        74.35 o                         
  -5   1   1        177.87        127.63         6.39 o                         
  -4   1   1       9516.68       9537.79       195.30 o                         
  -3   1   1        283.77        371.06         8.76 o                         
  -2   1   1        124.61         72.67         3.37 o                         
  -1   1   1        611.96        451.91         9.18 o                         
   0   1   1        939.51        928.26        48.98 o                         
   1   1   1      12498.79      13049.24       325.41 o                         
   2   1   1       6698.22       6359.41       160.23 o                         
   3   1   1        687.02       1055.45        23.98 o                         
   4   1   1       6994.91       6788.42       121.90 o                         
   5   1   1        108.44        164.95         4.52 o                         
   6   1   1          2.39         21.05         2.82 o                         
   7   1   1        319.01        434.39        10.45 o                         
   8   1   1         47.52         32.69         3.71 o                         
   9   1   1       2249.57       2409.56        56.69 o                         
  10   1   1       1409.74       1501.89        48.12 o                         
  11   1   1        120.69        124.67         8.57 o                         
  12   1   1         21.52         24.82         2.21 o                         
  13   1   1         84.23         82.85         3.24 o                         
  14   1   1          1.60          2.34         1.89 o                         
  15   1   1        284.72        285.21         6.00 o                         
  16   1   1         71.05         69.54         2.82 o                         
 -17   2   1        246.09        233.53         6.26 o                         
 -16   2   1         66.32         57.91         2.76 o                         
 -15   2   1       1148.39       1135.76        19.94 o                         
 -14   2   1        442.41        315.16         5.86 o                         
 -13   2   1        156.31         95.77         3.20 o                         
 -12   2   1         58.98         79.66         7.45 o                         
 -11   2   1        538.48        503.97        16.55 o                         
 -10   2   1        189.98        200.95        10.74 o                         
  -9   2   1        766.13        736.72        19.11 o                         
  -8   2   1        279.18        357.76        10.24 o                         
  -7   2   1        337.99        620.51        16.17 o                         
  -6   2   1         89.56        156.34         7.87 o                         
  -5   2   1        425.81        693.04        12.86 o                         
  -4   2   1       7875.27       8400.07       134.01 o                         
  -3   2   1      68190.22      68848.65      1138.26 o                         
  -2   2   1      20937.00      21685.37       341.33 o                         
  -1   2   1        630.40        675.33        12.65 o                         
   0   2   1      16194.17      16463.55       475.53 o                         
   1   2   1      15014.97      14865.58       428.46 o                         
   2   2   1       3425.17       3396.45        87.34 o                         
   3   2   1       6412.84       7459.54       168.72 o                         
   4   2   1         80.87        254.84         5.97 o                         
   5   2   1       1450.21       1153.04        21.80 o                         
   6   2   1       2614.53       2203.67        43.07 o                         
   7   2   1        116.61         32.58         2.95 o                         
   8   2   1       1036.47       1080.59        24.71 o                         
   9   2   1        398.10        408.68        12.65 o                         
  10   2   1       2165.14       2234.51        59.56 o                         
  11   2   1          0.57          5.70         4.84 o                         
  12   2   1        394.94        401.56         8.59 o                         
  13   2   1        660.14        699.34        14.59 o                         
  14   2   1        268.35        290.43         6.35 o                         
  15   2   1          2.58          6.82         1.65 o                         
 -17   3   1        576.25        568.05        14.08 o                         
 -16   3   1         10.12          9.53         2.24 o                         
 -15   3   1        178.53        160.54         4.44 o                         
 -14   3   1          1.84          0.16         2.01 o                         
 -13   3   1        444.64        496.24        10.23 o                         
 -12   3   1        952.96        896.70        53.20 o                         
 -11   3   1         69.36         72.15         7.82 o                         
 -10   3   1        187.22        194.31         9.46 o                         
  -9   3   1       4037.09       3922.70        99.86 o                         
  -8   3   1        277.00        326.55        12.40 o                         
  -7   3   1        457.45        718.67        15.13 o                         
  -6   3   1       2193.10       2898.27        52.45 o                         
  -5   3   1       7959.65       7670.08        98.71 o                         
  -4   3   1       1302.15       1928.14        32.51 o                         
  -3   3   1       4046.75       4278.53        72.37 o                         
  -2   3   1        509.75        293.90         9.43 o                         
  -1   3   1         40.59         57.92         3.74 o                         
   0   3   1      12492.48      12876.40       282.66 o                         
   1   3   1       3885.12       4438.02       157.85 o                         
   2   3   1       1273.59       1691.74        45.08 o                         
   3   3   1       3071.94       3346.34        54.02 o                         
   4   3   1       3564.20       2748.30        45.16 o                         
   5   3   1         24.16         66.32         6.10 o                         
   6   3   1        942.24        968.91        23.95 o                         
   7   3   1        112.80        219.96         8.13 o                         
   8   3   1       2519.57       2191.56        58.39 o                         
   9   3   1         81.02        103.97         6.81 o                         
  10   3   1        429.43        462.34        16.07 o                         
  11   3   1        247.87        235.74         7.44 o                         
  12   3   1        103.27        107.50         4.31 o                         
  13   3   1        557.99        589.92        18.70 o                         
  14   3   1          2.42          4.48         2.25 o                         
  15   3   1          0.98          2.59         1.48 o                         
 -17   4   1         24.61         34.90         2.49 o                         
 -16   4   1         87.91         86.20         4.44 o                         
 -15   4   1          8.06          8.31         2.60 o                         
 -14   4   1        170.42        140.19         4.72 o                         
 -13   4   1         97.32        117.50         3.89 o                         
 -12   4   1         36.01         39.72         8.75 o                         
 -11   4   1         31.11         36.87         4.32 o                         
 -10   4   1         88.73         91.13         9.92 o                         
  -9   4   1        740.29        878.31        27.49 o                         
  -8   4   1       1822.76       1645.88        32.84 o                         
  -7   4   1        263.78        225.19         8.31 o                         
  -6   4   1       9221.72       8077.28       152.78 o                         
  -5   4   1      11439.23      13081.23       180.14 o                         
  -4   4   1       7619.26       7008.38        96.59 o                         
  -3   4   1        679.07       1099.51        19.11 o                         
  -2   4   1        316.32        240.82        11.57 o                         
  -1   4   1       3601.20       2937.94        60.93 o                         
   0   4   1       9293.98      10069.00       252.78 o                         
   1   4   1       1228.87       1381.12        46.14 o                         
   2   4   1       6706.21       7941.66       140.18 o                         
   3   4   1       4877.95       5813.27        93.02 o                         
   4   4   1       4704.58       5176.64        92.69 o                         
   5   4   1       3178.24       2516.50        53.12 o                         
   6   4   1        225.92        373.87        11.14 o                         
   7   4   1        117.34        147.45         7.25 o                         
   8   4   1       2165.93       2424.93        64.47 o                         
   9   4   1        612.62        603.51        19.55 o                         
  10   4   1        509.72        449.53        15.89 o                         
  11   4   1        321.67        289.30         9.17 o                         
  12   4   1         36.27         39.79         3.74 o                         
  13   4   1        213.34        283.16         9.11 o                         
  14   4   1        294.45        281.44         7.49 o                         
  15   4   1         89.99         84.50         3.11 o                         
 -17   5   1         45.44         39.23         2.50 o                         
 -16   5   1         67.20         72.76         3.25 o                         
 -15   5   1        118.90         95.38         3.64 o                         
 -14   5   1         38.06         42.07         3.37 o                         
 -13   5   1        156.49        165.31         4.07 o                         
 -12   5   1         95.05         45.69         7.75 o                         
 -11   5   1         90.84         76.47        11.64 o                         
 -10   5   1          0.17         -0.19         3.59 o                         
  -9   5   1       1578.38       1565.86        44.46 o                         
  -8   5   1        109.32        190.64         7.84 o                         
  -7   5   1         31.92         23.68         2.70 o                         
  -6   5   1        384.76        597.31        13.94 o                         
  -5   5   1       3246.02       2633.35        52.29 o                         
  -4   5   1        551.66        385.36         7.81 o                         
  -3   5   1        631.15        904.79        15.28 o                         
  -2   5   1       6545.15       7260.99       136.67 o                         
  -1   5   1         21.73         66.85         6.13 o                         
   0   5   1       2148.71       1756.19        34.89 o                         
   1   5   1        629.71        474.92        20.88 o                         
   2   5   1        251.91        274.16         6.69 o                         
   3   5   1       5466.69       5487.89       105.76 o                         
   4   5   1        102.02        140.90         5.80 o                         
   5   5   1       2198.64       2317.21        53.96 o                         
   6   5   1          2.64          2.73         3.52 o                         
   7   5   1         14.13         18.50         3.93 o                         
   8   5   1       2547.46       2513.04        59.49 o                         
   9   5   1        226.15        245.44        11.41 o                         
  10   5   1         14.43         18.76         3.70 o                         
  11   5   1          6.14         -3.19         3.52 o                         
  12   5   1         46.43         41.98         4.29 o                         
  13   5   1         14.83         28.00         3.38 o                         
  14   5   1        548.47        747.54        19.61 o                         
 -17   6   1        116.55        132.79         4.14 o                         
 -16   6   1        194.54        194.39         5.30 o                         
 -15   6   1         10.70          9.01         2.56 o                         
 -14   6   1        414.36        393.31        10.47 o                         
 -13   6   1        308.55        288.31         6.00 o                         
 -12   6   1         11.60         22.56         9.91 o                         
 -11   6   1        351.68        250.32        12.90 o                         
 -10   6   1         20.22         11.32         4.23 o                         
  -9   6   1          2.14          2.49         3.39 o                         
  -8   6   1         41.17         12.97         3.73 o                         
  -7   6   1         11.72          8.46         3.40 o                         
  -6   6   1        148.69        189.62         7.41 o                         
  -5   6   1          0.93         36.72         5.73 o                         
  -4   6   1       1061.87       1384.59        27.98 o                         
  -3   6   1       2186.93       1933.82        35.60 o                         
  -2   6   1        948.16        554.76        13.33 o                         
  -1   6   1         61.63        124.43         9.11 o                         
   0   6   1        156.39        194.60         7.38 o                         
   1   6   1       4170.04       4180.93       105.85 o                         
   2   6   1        192.54        179.47         6.89 o                         
   3   6   1       3209.66       3675.58        84.05 o                         
   4   6   1         86.04         46.33         5.49 o                         
   5   6   1       4444.57       4631.20        96.57 o                         
   6   6   1         75.63         78.39         5.70 o                         
   7   6   1        808.58        698.73        21.82 o                         
   8   6   1       2312.00       2164.30        58.20 o                         
   9   6   1         90.45        126.48         5.36 o                         
  10   6   1       1095.22       1187.97        26.89 o                         
  11   6   1         36.20         23.93         4.24 o                         
  12   6   1         15.16         33.06         3.74 o                         
  13   6   1          3.17          2.31         2.38 o                         
 -17   7   1        170.57        202.85         5.49 o                         
 -16   7   1        441.05        435.65         9.87 o                         
 -15   7   1        398.60        395.22         9.43 o                         
 -14   7   1        514.10        450.60         9.30 o                         
 -13   7   1        295.79        261.23         5.13 o                         
 -12   7   1          0.32          4.79        17.78 o                         
 -11   7   1        179.73        222.35        11.54 o                         
 -10   7   1        580.60        542.28        25.95 o                         
  -9   7   1        551.87        521.34        18.01 o                         
  -8   7   1        523.81        554.99        15.29 o                         
  -7   7   1        665.91        633.49        18.72 o                         
  -6   7   1         52.74         66.66         7.18 o                         
  -5   7   1       3082.83       3259.06        83.02 o                         
  -4   7   1       1518.06       1290.47        34.23 o                         
  -3   7   1       4145.50       4047.43       102.49 o                         
  -2   7   1       1062.18       1336.41        35.19 o                         
  -1   7   1         27.89          6.15         3.41 o                         
   0   7   1       1234.52       1485.07        39.30 o                         
   1   7   1         47.33         42.58         5.21 o                         
   2   7   1        428.04        313.49         9.89 o                         
   3   7   1       1079.57       1187.00        29.23 o                         
   4   7   1        509.37        540.20        14.05 o                         
   5   7   1       1016.82        867.21        20.76 o                         
   6   7   1        306.73        271.78        11.19 o                         
   7   7   1        146.93        171.36        10.15 o                         
   8   7   1         81.93         66.78         6.28 o                         
   9   7   1         21.38         36.88         3.60 o                         
  10   7   1        305.07        335.21        12.80 o                         
  11   7   1         31.43         36.53         3.51 o                         
  12   7   1          0.17          1.07         2.24 o                         
  13   7   1        114.73        111.02         4.32 o                         
 -17   8   1          1.01         -1.18         1.51 o                         
 -16   8   1        713.77        769.21        16.52 o                         
 -15   8   1        146.07        157.89         4.46 o                         
 -14   8   1         58.46         54.88         2.91 o                         
 -13   8   1        133.87        141.10         3.75 o                         
 -12   8   1        219.69        225.63         5.72 o                         
 -11   8   1        582.73        575.79        43.11 o                         
 -10   8   1         28.53         43.57         9.45 o                         
  -9   8   1          1.13         -3.91         7.20 o                         
  -8   8   1         31.44         32.13         6.49 o                         
  -7   8   1        513.34        432.15        26.38 o                         
  -6   8   1       2910.93       3185.06        81.93 o                         
  -5   8   1       1587.54       1606.08        49.12 o                         
  -4   8   1          0.86          1.78         4.32 o                         
  -3   8   1       1424.49       1500.53        56.22 o                         
  -2   8   1        163.18        143.64         5.96 o                         
  -1   8   1          0.33         15.66         3.48 o                         
   0   8   1          0.39         14.36         4.54 o                         
   1   8   1        194.49        253.26        11.53 o                         
   2   8   1       2190.46       2537.00        66.54 o                         
   3   8   1        502.18        429.89        13.12 o                         
   4   8   1        235.00        254.26        10.48 o                         
   5   8   1        692.04        680.28        17.32 o                         
   6   8   1        163.37        201.94         9.64 o                         
   7   8   1       1881.91       2103.55        57.18 o                         
   8   8   1         44.37         57.61         3.86 o                         
   9   8   1         27.98         13.95         3.37 o                         
  10   8   1         65.40         61.36         4.00 o                         
  11   8   1          7.39         13.42         2.83 o                         
  12   8   1          1.37          0.57         1.83 o                         
 -16   9   1        735.81        791.59        20.72 o                         
 -15   9   1        226.73        224.98         5.99 o                         
 -14   9   1         44.03         36.17         2.75 o                         
 -13   9   1         55.91         45.79         3.10 o                         
 -12   9   1        514.17        518.48        10.04 o                         
 -11   9   1        138.79        118.06        15.74 o                         
 -10   9   1         80.15         62.84        10.37 o                         
  -9   9   1       1156.62       1137.17        56.36 o                         
  -8   9   1        404.99        413.38        26.07 o                         
  -7   9   1        321.76        329.24        12.31 o                         
  -6   9   1        354.62        351.41        12.52 o                         
  -5   9   1        145.99        146.64        11.22 o                         
  -4   9   1        333.39        365.57        17.79 o                         
  -3   9   1       2989.22       2926.31       106.80 o                         
  -2   9   1        116.56         92.60         5.37 o                         
  -1   9   1        131.63        105.39         6.44 o                         
   0   9   1         32.77         69.95         6.82 o                         
   1   9   1        329.99        266.63        15.25 o                         
   2   9   1         41.43         52.04         6.87 o                         
   3   9   1        790.42        872.06        23.27 o                         
   4   9   1        211.37        190.43         9.35 o                         
   5   9   1         29.70         35.49         5.44 o                         
   6   9   1       1162.18       1243.54        41.59 o                         
   7   9   1       1517.39       1397.06        36.24 o                         
   8   9   1        370.01        330.10        16.83 o                         
   9   9   1        140.70        161.48        10.19 o                         
  10   9   1         73.13         89.95         4.18 o                         
  11   9   1         65.53         75.87         3.36 o                         
 -16  10   1        587.43        621.46        14.52 o                         
 -15  10   1        109.67         92.84         3.78 o                         
 -14  10   1         48.80         56.74         3.02 o                         
 -13  10   1         12.22         24.82         2.96 o                         
 -12  10   1          0.66         -0.37         2.22 o                         
 -11  10   1         30.41         23.74         2.38 o                         
 -10  10   1        639.51        612.45        29.97 o                         
  -9  10   1         98.20         75.24         9.46 o                         
  -8  10   1         34.29         36.96         6.06 o                         
  -7  10   1        221.78        204.30        14.76 o                         
  -6  10   1        813.57        884.11        30.04 o                         
  -5  10   1         19.27         38.83        10.75 o                         
  -4  10   1          1.27          3.43         6.10 o                         
  -3  10   1       1411.40       1356.62        52.43 o                         
  -2  10   1         56.42         51.31         5.61 o                         
  -1  10   1         98.71         91.83         6.57 o                         
   0  10   1        470.85        394.50        14.04 o                         
   1  10   1        902.32        964.06        32.02 o                         
   2  10   1         21.68         35.13         5.73 o                         
   3  10   1        315.45        281.50        12.03 o                         
   4  10   1        265.73        313.17        14.81 o                         
   5  10   1        124.15        115.43         5.46 o                         
   6  10   1          0.31          1.60         3.27 o                         
   7  10   1       1704.22       1941.38        94.89 o                         
   8  10   1        459.21        592.62        24.76 o                         
   9  10   1        170.72        211.21        17.46 o                         
  10  10   1        100.47         91.57         4.28 o                         
  11  10   1          4.10          8.01         2.59 o                         
 -16  11   1        209.60        221.71        34.75 o                         
 -15  11   1        166.86        182.44         5.24 o                         
 -14  11   1        283.48        277.14         6.26 o                         
 -13  11   1          5.99          5.97         2.32 o                         
 -12  11   1         18.18          8.19         2.52 o                         
 -11  11   1          0.07          1.99         2.72 o                         
 -10  11   1        232.64        197.25         4.27 o                         
  -9  11   1         45.76         60.05        11.29 o                         
  -8  11   1         53.80         86.68         9.10 o                         
  -7  11   1        308.35        275.66        20.41 o                         
  -6  11   1          1.15          4.44         7.32 o                         
  -5  11   1        979.35        940.29        39.22 o                         
  -4  11   1        638.23        615.27        22.74 o                         
  -3  11   1        431.98        411.15        16.67 o                         
  -2  11   1        221.98        190.36        11.04 o                         
  -1  11   1         96.98        104.50         6.56 o                         
   0  11   1         14.10         20.64         4.85 o                         
   1  11   1        533.21        449.11        18.07 o                         
   2  11   1         12.77          5.27         6.52 o                         
   3  11   1        155.70        114.58         7.26 o                         
   4  11   1          0.01         -1.43         2.70 o                         
   5  11   1       1045.05        966.86        22.75 o                         
   6  11   1        268.43        255.50        12.02 o                         
   7  11   1        464.32        495.04        19.98 o                         
   8  11   1         28.48         29.68         2.94 o                         
   9  11   1         33.70         40.94         2.87 o                         
  10  11   1        289.12        307.37        21.86 o                         
 -15  12   1         48.52         51.73         3.10 o                         
 -14  12   1         24.58         35.22         2.78 o                         
 -13  12   1         28.06         34.57         4.05 o                         
 -12  12   1        293.77        327.03         7.36 o                         
 -11  12   1         35.81         28.07         2.69 o                         
 -10  12   1         85.96         94.30         3.28 o                         
  -9  12   1        174.89        183.53         4.31 o                         
  -8  12   1        262.55        256.85         5.65 o                         
  -7  12   1        149.19        153.03        10.92 o                         
  -6  12   1         29.41         31.04         9.15 o                         
  -5  12   1       1276.04       1531.62        59.97 o                         
  -4  12   1        245.02        265.26        16.56 o                         
  -3  12   1         74.47         78.80        11.77 o                         
  -2  12   1          5.24         12.98         6.88 o                         
  -1  12   1       1064.59       1219.90        35.08 o                         
   0  12   1         57.08         52.86         7.23 o                         
   1  12   1         10.99          5.78         3.55 o                         
   2  12   1         33.11         27.92         3.89 o                         
   3  12   1         19.41         15.68         2.63 o                         
   4  12   1        497.22        406.52        11.12 o                         
   5  12   1        216.96        186.18         8.28 o                         
   6  12   1          4.71          6.80         2.90 o                         
   7  12   1        154.48        153.96         6.32 o                         
   8  12   1         14.55          7.02         2.23 o                         
   9  12   1          0.06          1.03         1.96 o                         
 -14  13   1         12.68          5.21         2.55 o                         
 -13  13   1          1.22          1.12         2.48 o                         
 -12  13   1         88.72         73.49         3.38 o                         
 -11  13   1         77.38         54.95         2.66 o                         
 -10  13   1         84.83         76.93         3.22 o                         
  -9  13   1         19.19         28.79         2.85 o                         
  -8  13   1         11.89         21.06         2.43 o                         
  -7  13   1        627.57        675.27        11.77 o                         
  -6  13   1        197.44        220.91         7.15 o                         
  -5  13   1         87.85         56.10         3.52 o                         
  -4  13   1        190.61        210.74         5.82 o                         
  -3  13   1         63.07         50.46         4.46 o                         
  -2  13   1        304.15        304.06        17.17 o                         
  -1  13   1         54.80         41.54         4.33 o                         
   0  13   1        188.29        183.14        10.55 o                         
   1  13   1        179.13        185.72         7.21 o                         
   2  13   1         21.83         37.33         4.92 o                         
   3  13   1         17.25         11.57         3.34 o                         
   4  13   1         33.11         16.56         2.72 o                         
   5  13   1        319.98        345.51        12.09 o                         
   6  13   1          0.51         -0.70         2.45 o                         
   7  13   1         97.12         76.68         5.59 o                         
 -13  14   1         33.44         26.87         2.25 o                         
 -12  14   1          0.75          0.41         2.13 o                         
 -11  14   1         34.65         43.00         2.48 o                         
 -10  14   1          2.64         -2.43         2.43 o                         
  -9  14   1         10.64          6.70         2.57 o                         
  -8  14   1         24.42         16.81         2.71 o                         
  -7  14   1        624.38        596.45        14.93 o                         
  -6  14   1        723.83        687.72        15.93 o                         
  -5  14   1         12.33         13.45         3.31 o                         
  -4  14   1        305.34        330.81        10.59 o                         
  -3  14   1         59.63         69.79         3.69 o                         
  -2  14   1        265.34        261.93         7.84 o                         
  -1  14   1        272.48        261.10         9.21 o                         
   0  14   1          4.75          0.24         4.45 o                         
   1  14   1        112.36         89.04         9.14 o                         
   2  14   1        225.53        187.10         9.76 o                         
   3  14   1         30.94         34.06         4.81 o                         
   4  14   1          0.22         -1.79         2.62 o                         
   5  14   1          1.54          0.47         2.14 o                         
   6  14   1          4.33          8.80         2.62 o                         
 -12  15   1         41.76         33.31         3.31 o                         
 -11  15   1          0.03          0.56         1.91 o                         
 -10  15   1        104.95         88.62         3.68 o                         
  -9  15   1         13.61         11.39         2.25 o                         
  -8  15   1         72.12         86.91         3.80 o                         
  -7  15   1         73.68         67.62         4.58 o                         
  -6  15   1        279.81        357.07         9.78 o                         
  -5  15   1          1.05          2.49         2.74 o                         
  -4  15   1          3.55          3.01         2.55 o                         
  -3  15   1          5.34          5.12         2.76 o                         
  -2  15   1        216.40        235.97         7.13 o                         
  -1  15   1          0.24          0.35         3.24 o                         
   0  15   1         28.54         41.76         4.35 o                         
   1  15   1        106.16        112.40         6.83 o                         
   2  15   1         52.40         50.68         3.55 o                         
   3  15   1         45.92         22.50         2.69 o                         
   4  15   1          1.22         -1.33         1.70 o                         
   5  15   1          0.37          1.27         1.56 o                         
 -11  16   1        183.07        200.05         7.22 o                         
 -10  16   1         39.54         56.07         2.73 o                         
  -9  16   1         28.31         33.32         2.29 o                         
  -8  16   1         17.83         13.73         2.83 o                         
  -7  16   1          7.41         13.25         3.13 o                         
  -6  16   1        266.81        253.55         7.22 o                         
  -5  16   1        302.05        277.59         7.73 o                         
  -4  16   1        229.27        198.03         5.17 o                         
  -3  16   1         16.68          5.31         2.52 o                         
  -2  16   1          0.66          2.09         2.42 o                         
  -1  16   1         84.67         65.34         3.42 o                         
   0  16   1         46.93         32.97         2.70 o                         
   1  16   1          0.49          2.78         2.54 o                         
   2  16   1        160.22        147.27         4.35 o                         
   3  16   1          5.95          2.99         1.58 o                         
  -9  17   1          6.11         -0.25         2.23 o                         
  -8  17   1         38.62         38.74         2.61 o                         
  -7  17   1          0.02         -1.36         2.04 o                         
  -6  17   1        125.03        135.39         4.82 o                         
  -5  17   1        142.93        146.26         5.92 o                         
  -4  17   1         28.03         30.68         2.30 o                         
  -3  17   1         60.87         62.42         3.70 o                         
  -2  17   1          1.17          0.45         2.02 o                         
  -1  17   1          2.94          2.21         1.83 o                         
   0  17   1         24.56         26.58         1.87 o                         
  -1 -18   2         98.62         78.69         3.86 o                         
   0 -18   2          1.39          3.62         2.85 o                         
   1 -18   2        181.81        198.60         7.82 o                         
   2 -18   2         13.92          8.97         2.29 o                         
   3 -18   2        380.50        449.24        11.00 o                         
   4 -18   2          0.93         -2.12         2.23 o                         
   5 -18   2         48.87         49.72         3.27 o                         
   6 -18   2         13.07          7.52         2.60 o                         
   7 -18   2         42.88         36.03         3.25 o                         
  -4 -17   2          3.93          1.34         2.12 o                         
  -3 -17   2        174.78        168.62         5.35 o                         
  -2 -17   2        257.43        276.73        10.32 o                         
  -1 -17   2          4.89          2.07         3.14 o                         
   0 -17   2        205.47        179.31         6.70 o                         
   1 -17   2          3.22          8.82         2.86 o                         
   2 -17   2        140.69        151.05         5.19 o                         
   3 -17   2         16.78         19.97         2.68 o                         
   4 -17   2        196.62        226.48         6.63 o                         
   5 -17   2        192.09        167.24         5.95 o                         
   6 -17   2        199.61        216.94         6.35 o                         
   7 -17   2         16.30          2.89         2.94 o                         
   8 -17   2        138.91        119.38         4.65 o                         
   9 -17   2          8.05          4.33         1.66 o                         
  10 -17   2        153.36        149.93         5.12 o                         
  -6 -16   2          0.38          0.65         2.08 o                         
  -5 -16   2        341.32        339.47        12.14 o                         
  -4 -16   2         72.93         68.27         4.06 o                         
  -3 -16   2         10.50         22.56         4.69 o                         
  -2 -16   2        282.95        303.26        10.63 o                         
  -1 -16   2        320.69        338.67        18.75 o                         
   0 -16   2        319.64        324.65        11.86 o                         
   1 -16   2        167.86        146.46         4.82 o                         
   2 -16   2        603.79        655.62        14.71 o                         
   3 -16   2         21.64         32.72         2.77 o                         
   4 -16   2         47.52         37.47         2.77 o                         
   5 -16   2        588.40        621.33        15.25 o                         
   6 -16   2         91.99         99.26         4.52 o                         
   7 -16   2          6.07          2.53         3.19 o                         
   8 -16   2        246.74        278.79         7.04 o                         
   9 -16   2         21.11         20.47         2.37 o                         
  10 -16   2         46.01         28.41         2.21 o                         
  11 -16   2          1.32         -1.23         2.18 o                         
  -7 -15   2          9.91         13.79         2.32 o                         
  -6 -15   2         16.16         14.71         2.20 o                         
  -5 -15   2       1235.50       1154.45        35.79 o                         
  -4 -15   2        110.12         62.26         4.50 o                         
  -3 -15   2        154.52        115.93         6.02 o                         
  -2 -15   2         20.41         27.39         4.72 o                         
  -1 -15   2        248.76        249.17         9.98 o                         
   0 -15   2        517.41        475.03        16.42 o                         
   1 -15   2        296.60        280.39        10.21 o                         
   2 -15   2        960.21        966.16        36.13 o                         
   3 -15   2         53.89         36.43         2.62 o                         
   4 -15   2         20.85          9.28         2.40 o                         
   5 -15   2          1.07          5.17         2.72 o                         
   6 -15   2        152.93        137.59         5.31 o                         
   7 -15   2        123.33        132.89         4.65 o                         
   8 -15   2         64.86         63.13         3.29 o                         
   9 -15   2         39.90         26.18         2.44 o                         
  10 -15   2          6.76         15.50         2.41 o                         
  11 -15   2         11.38          8.71         2.23 o                         
  12 -15   2         96.52         83.43         4.12 o                         
  -9 -14   2         73.76         85.71         3.72 o                         
  -8 -14   2         63.32         74.19         3.99 o                         
  -7 -14   2          0.77          2.61         2.85 o                         
  -6 -14   2        288.19        253.01        10.55 o                         
  -5 -14   2        170.41        168.79         7.17 o                         
  -4 -14   2         62.62         73.60         5.06 o                         
  -3 -14   2        530.82        542.22        15.79 o                         
  -2 -14   2        217.52        224.30        10.25 o                         
  -1 -14   2        143.93        159.37         8.30 o                         
   0 -14   2          0.80          0.23         3.43 o                         
   1 -14   2         73.07         63.34         4.86 o                         
   2 -14   2        784.68        746.09        14.65 o                         
   3 -14   2        503.72        415.77         7.95 o                         
   4 -14   2        127.74         96.07         3.77 o                         
   5 -14   2          1.00          1.13         2.72 o                         
   6 -14   2        867.65        905.45        19.25 o                         
   7 -14   2        410.70        418.20        11.96 o                         
   8 -14   2         29.95         35.07         2.79 o                         
   9 -14   2        263.32        231.81         5.99 o                         
  10 -14   2          2.09          0.50         2.52 o                         
  11 -14   2        101.19        108.53         4.44 o                         
  12 -14   2        438.55        498.72        13.06 o                         
  13 -14   2          0.45          1.31         2.24 o                         
 -10 -13   2         19.01         20.35         1.95 o                         
  -9 -13   2        171.08        197.32         9.48 o                         
  -8 -13   2        186.90        206.29         9.71 o                         
  -7 -13   2         60.38         64.29         5.63 o                         
  -6 -13   2         55.81         61.23         5.38 o                         
  -5 -13   2         39.65         51.52         3.99 o                         
  -4 -13   2       1183.12       1006.33        23.22 o                         
  -3 -13   2          0.53          3.78         3.40 o                         
  -2 -13   2         73.67         62.73         5.90 o                         
  -1 -13   2        848.32        827.70        29.63 o                         
   0 -13   2          3.00         -0.67         8.52 o                         
   1 -13   2        411.56        475.50        19.28 o                         
   2 -13   2         93.10         98.51         7.73 o                         
   3 -13   2        234.25        233.73        10.89 o                         
   4 -13   2        267.70        373.52        28.16 o                         
   5 -13   2        238.47        293.05        17.28 o                         
   6 -13   2         62.93         69.44         8.84 o                         
   7 -13   2         26.79         20.48         2.34 o                         
   8 -13   2         18.40         25.04         3.71 o                         
   9 -13   2        273.26        286.04         6.53 o                         
  10 -13   2         12.10          7.53         2.79 o                         
  11 -13   2          1.48         -1.11         2.94 o                         
  12 -13   2         52.51         71.27         5.10 o                         
  13 -13   2          6.55         10.73         2.76 o                         
  14 -13   2        406.12        439.50        16.55 o                         
 -11 -12   2        153.22        174.73         5.70 o                         
 -10 -12   2        262.04        323.67        10.75 o                         
  -9 -12   2        133.10        163.59         6.74 o                         
  -8 -12   2         14.42         11.99         3.22 o                         
  -7 -12   2         17.17         19.60         4.69 o                         
  -6 -12   2        555.79        513.04        18.74 o                         
  -5 -12   2        653.90        524.95        17.34 o                         
  -4 -12   2        390.86        354.59        25.21 o                         
  -3 -12   2         77.03         91.59         8.69 o                         
  -2 -12   2        402.99        398.94        14.96 o                         
  -1 -12   2        799.47        742.15        23.25 o                         
   0 -12   2         44.08         52.76         5.52 o                         
   1 -12   2       1193.33       1193.58        33.63 o                         
   2 -12   2         64.35         51.05         7.46 o                         
   3 -12   2        587.74        563.79        18.44 o                         
   4 -12   2         15.98         27.35         7.20 o                         
   5 -12   2         46.86         38.07         7.82 o                         
   6 -12   2       1417.91       1429.49        76.74 o                         
   7 -12   2        271.88        296.90        22.49 o                         
   8 -12   2         43.03         47.28         2.97 o                         
   9 -12   2          0.35         -2.14         2.47 o                         
  10 -12   2         38.58         33.53         2.69 o                         
  11 -12   2          0.70          2.38         3.02 o                         
  12 -12   2        406.19        440.95        12.77 o                         
  13 -12   2        172.43        170.30         6.65 o                         
  14 -12   2         24.16         28.37         2.92 o                         
 -12 -11   2        171.92        194.67         5.81 o                         
 -11 -11   2         50.56         61.68         3.62 o                         
 -10 -11   2         21.58         15.44         2.77 o                         
  -9 -11   2        272.81        296.16        18.73 o                         
  -8 -11   2        123.74        141.75         6.24 o                         
  -7 -11   2        394.17        394.86        12.27 o                         
  -6 -11   2        518.56        504.97        15.80 o                         
  -5 -11   2         29.53         53.99         6.26 o                         
  -4 -11   2        111.75        134.73         8.45 o                         
  -3 -11   2         41.53         35.71         4.82 o                         
  -2 -11   2        483.93        507.85        19.62 o                         
  -1 -11   2       1178.00       1268.52        31.50 o                         
   0 -11   2         32.04         38.14         4.38 o                         
   1 -11   2       1363.70       1397.34        37.97 o                         
   2 -11   2        101.58        131.60         8.94 o                         
   3 -11   2         38.91         35.84         5.83 o                         
   4 -11   2         36.00         16.09         6.73 o                         
   5 -11   2        131.37        135.64        11.57 o                         
   6 -11   2        537.55        653.39        29.07 o                         
   7 -11   2        363.07        375.33        18.82 o                         
   8 -11   2        367.08        320.46        18.60 o                         
   9 -11   2        132.82        132.73         5.56 o                         
  10 -11   2         18.84         20.76         2.77 o                         
  11 -11   2         20.31         27.35         2.93 o                         
  12 -11   2        575.57        594.94        13.70 o                         
  13 -11   2         63.86         64.52         3.51 o                         
  14 -11   2          2.35         -0.30         2.19 o                         
  15 -11   2         51.57         47.19         3.02 o                         
 -13 -10   2          1.15         -1.73         1.73 o                         
 -12 -10   2        208.08        216.27         8.39 o                         
 -11 -10   2          0.39          2.60         5.41 o                         
 -10 -10   2        146.37        173.44        12.93 o                         
  -9 -10   2         55.58         70.44         6.42 o                         
  -8 -10   2         12.39         22.69         3.80 o                         
  -7 -10   2          1.57          1.79         5.05 o                         
  -6 -10   2        375.02        305.43        12.53 o                         
  -5 -10   2        202.17        179.09         9.21 o                         
  -4 -10   2          0.16         -0.65         4.54 o                         
  -3 -10   2        597.26        401.01        12.56 o                         
  -2 -10   2        149.49        131.35         8.45 o                         
  -1 -10   2        669.25        521.77        16.78 o                         
   0 -10   2        370.18        286.05        10.53 o                         
   1 -10   2        823.54        739.35        21.62 o                         
   2 -10   2        168.63        212.85         9.12 o                         
   3 -10   2          0.20         -1.47         3.39 o                         
   4 -10   2        811.52        911.45        33.75 o                         
   5 -10   2        180.80        123.28        10.37 o                         
   6 -10   2        171.77        187.82        10.90 o                         
   7 -10   2          2.02         -1.14         6.40 o                         
   8 -10   2          1.16          9.70         8.71 o                         
   9 -10   2         34.88         44.70        10.02 o                         
  10 -10   2         15.55          6.91         2.56 o                         
  11 -10   2        222.48        236.91         6.97 o                         
  12 -10   2        199.35        188.87         6.48 o                         
  13 -10   2        188.12        205.77         6.25 o                         
  14 -10   2         32.51         29.63         2.74 o                         
  15 -10   2         18.51         13.20         2.93 o                         
 -13  -9   2         71.29         83.70         4.41 o                         
 -12  -9   2         19.66         19.50         2.89 o                         
 -11  -9   2        233.90        275.90        12.54 o                         
 -10  -9   2         19.16          8.02         5.34 o                         
  -9  -9   2          0.55         -2.35         3.87 o                         
  -8  -9   2        464.79        459.12        16.29 o                         
  -7  -9   2        227.95        235.56         9.36 o                         
  -6  -9   2         28.67         17.95         4.27 o                         
  -5  -9   2        464.26        403.05        21.16 o                         
  -4  -9   2          4.42          1.44         4.30 o                         
  -3  -9   2        251.72        381.55        11.66 o                         
  -2  -9   2        542.42        387.03        12.84 o                         
  -1  -9   2          0.94          4.20         3.92 o                         
   0  -9   2          0.19         25.78         4.99 o                         
   1  -9   2       1325.17       1305.02        31.38 o                         
   2  -9   2        748.73        728.05        20.93 o                         
   3  -9   2         58.22         90.58         6.02 o                         
   4  -9   2        464.30        634.40        30.75 o                         
   5  -9   2         28.50         22.54         4.29 o                         
   6  -9   2       1891.59       2035.75        51.31 o                         
   7  -9   2        430.10        430.88        21.59 o                         
   8  -9   2       1224.65       1292.91        47.65 o                         
   9  -9   2       1404.45       1470.42       112.47 o                         
  10  -9   2         12.13         30.51         8.89 o                         
  11  -9   2        608.75        567.30        15.11 o                         
  12  -9   2        468.23        426.79         9.34 o                         
  13  -9   2          4.49          4.52         2.06 o                         
  14  -9   2         43.58         57.79         2.91 o                         
  15  -9   2         30.15         24.08         2.19 o                         
  16  -9   2         19.83         26.63         2.26 o                         
 -14  -8   2        319.63        328.66         7.52 o                         
 -13  -8   2          8.39          1.28         2.71 o                         
 -12  -8   2         69.11         86.94         4.04 o                         
 -11  -8   2        214.37        217.50        12.16 o                         
 -10  -8   2        307.64        285.12         9.39 o                         
  -9  -8   2        442.96        340.77        15.11 o                         
  -8  -8   2       1732.73       1676.54        46.24 o                         
  -7  -8   2        235.39        257.69         9.58 o                         
  -6  -8   2        121.75         91.15         5.64 o                         
  -5  -8   2        264.25        260.04        10.64 o                         
  -4  -8   2        428.13        381.51        11.48 o                         
  -3  -8   2       3542.03       3404.79        78.01 o                         
  -2  -8   2         26.22         67.26         4.78 o                         
  -1  -8   2          8.04          4.21         3.13 o                         
   0  -8   2       1719.43       1467.96        38.92 o                         
   1  -8   2        595.16        281.34        13.63 o                         
   2  -8   2        151.53        229.78         8.59 o                         
   3  -8   2       1599.62       1870.81        56.14 o                         
   4  -8   2        510.88        336.69        12.51 o                         
   5  -8   2        237.04        175.86         6.73 o                         
   6  -8   2        177.95        177.28         6.93 o                         
   7  -8   2        259.41        243.10         8.54 o                         
   8  -8   2        956.30       1039.85        25.58 o                         
   9  -8   2        287.88        224.38         8.84 o                         
  10  -8   2        399.08        390.26        19.59 o                         
  11  -8   2        360.31        295.91         8.15 o                         
  12  -8   2        452.16        407.17         7.87 o                         
  13  -8   2        156.19        154.08         6.13 o                         
  14  -8   2          2.12          4.97         2.11 o                         
  15  -8   2          1.04         -2.01         2.01 o                         
  16  -8   2        122.08        134.18         6.64 o                         
 -15  -7   2        202.53        169.00         5.25 o                         
 -14  -7   2         90.51         81.38         3.14 o                         
 -13  -7   2          0.95         -0.11         2.41 o                         
 -12  -7   2        117.68        133.63         6.05 o                         
 -11  -7   2        393.56        364.01        10.97 o                         
 -10  -7   2        784.10        667.62        20.95 o                         
  -9  -7   2        455.16        445.71        13.74 o                         
  -8  -7   2       1453.25       1463.39        39.89 o                         
  -7  -7   2          7.13         22.12         4.46 o                         
  -6  -7   2       2209.10       2240.81        48.10 o                         
  -5  -7   2        243.69        190.91         6.38 o                         
  -4  -7   2         19.49         22.50         3.01 o                         
  -3  -7   2       2442.07       2786.66        53.98 o                         
  -2  -7   2       5031.29       4469.53        92.94 o                         
  -1  -7   2          3.32          2.92         2.35 o                         
   0  -7   2        643.70        570.29        13.55 o                         
   1  -7   2       6528.83       7073.80       144.51 o                         
   2  -7   2       1390.38        886.15        27.82 o                         
   3  -7   2       1605.21       1332.54        31.34 o                         
   4  -7   2       2392.38       2109.83        42.57 o                         
   5  -7   2         83.80         38.39         2.46 o                         
   6  -7   2       2279.43       2198.16        43.08 o                         
   7  -7   2         85.32         56.90         3.61 o                         
   8  -7   2        546.10        533.24        13.76 o                         
   9  -7   2        674.52        537.53        24.60 o                         
  10  -7   2       1125.83       1129.40        33.69 o                         
  11  -7   2       1250.04       1179.18        40.48 o                         
  12  -7   2          0.36          1.61         2.06 o                         
  13  -7   2        434.51        393.84         9.63 o                         
  14  -7   2         46.51         42.36         2.69 o                         
  15  -7   2        775.34        694.16        19.57 o                         
  16  -7   2          7.22          6.77         1.68 o                         
 -15  -6   2         17.18         41.26         3.28 o                         
 -14  -6   2         19.22         41.45         2.64 o                         
 -13  -6   2        136.40        140.12         4.37 o                         
 -12  -6   2       1101.42       1116.79        24.91 o                         
 -11  -6   2        114.56         85.41         6.10 o                         
 -10  -6   2       1117.22        959.59        32.86 o                         
  -9  -6   2       1559.65       1362.36        37.88 o                         
  -8  -6   2        273.09        190.29         8.65 o                         
  -7  -6   2        174.35        113.84         7.17 o                         
  -6  -6   2       2513.98       3126.91        72.07 o                         
  -5  -6   2       1284.00       1583.41        37.45 o                         
  -4  -6   2        113.68        132.71         6.04 o                         
  -3  -6   2         74.04        105.02         3.73 o                         
  -2  -6   2      16347.10      17081.56       262.59 o                         
  -1  -6   2        366.25        279.66         7.28 o                         
   0  -6   2       2765.34       3092.89        49.80 o                         
   1  -6   2      13117.77      13382.60       219.68 o                         
   2  -6   2       3383.43       4356.50        77.12 o                         
   3  -6   2        425.10        127.32         4.39 o                         
   4  -6   2          1.74          7.90         1.95 o                         
   5  -6   2        132.01        317.00         6.45 o                         
   6  -6   2        924.47       1049.26        20.14 o                         
   7  -6   2       1254.31       1302.62        26.69 o                         
   8  -6   2         84.87         89.64         7.14 o                         
   9  -6   2         37.75         38.18         4.29 o                         
  10  -6   2        553.24        520.96        14.21 o                         
  11  -6   2       3985.19       3723.09        96.74 o                         
  12  -6   2        473.76        489.82        10.35 o                         
  13  -6   2        230.71        220.59         5.09 o                         
  14  -6   2          0.11          0.27         2.30 o                         
  15  -6   2       1256.24       1286.44        27.17 o                         
  16  -6   2        519.28        511.25        12.26 o                         
 -16  -5   2         18.77         12.56         1.63 o                         
 -15  -5   2        106.93        115.67         4.10 o                         
 -14  -5   2          9.32          8.36         2.67 o                         
 -13  -5   2       1121.56       1105.03        26.08 o                         
 -12  -5   2       3013.12       3069.38        77.97 o                         
 -11  -5   2        311.66        363.98        31.17 o                         
 -10  -5   2        280.55        242.50        21.50 o                         
  -9  -5   2        326.84        392.04        13.62 o                         
  -8  -5   2       3007.54       3451.01        89.25 o                         
  -7  -5   2          2.09          3.60         3.51 o                         
  -6  -5   2       3836.92       3865.95        98.30 o                         
  -5  -5   2          9.59          9.45         2.83 o                         
  -4  -5   2        294.82        309.14         6.16 o                         
  -3  -5   2       5248.46       5786.45        91.48 o                         
  -2  -5   2      15932.56      15562.67       315.33 o                         
  -1  -5   2       5217.57       5151.59       115.60 o                         
   0  -5   2        847.47        967.68        20.30 o                         
   1  -5   2       2859.29       2458.77        44.99 o                         
   2  -5   2        283.51        592.98        13.91 o                         
   3  -5   2        190.54        428.09        10.37 o                         
   4  -5   2         33.74         15.05         1.86 o                         
   5  -5   2       1878.78       2038.66        33.21 o                         
   6  -5   2       2071.24       1542.89        28.77 o                         
   7  -5   2       1773.63       1860.44        36.94 o                         
   8  -5   2       1524.64       1662.24        36.38 o                         
   9  -5   2          7.17         18.61         4.55 o                         
  10  -5   2         42.60         66.36         4.97 o                         
  11  -5   2       7523.55       7675.15       221.15 o                         
  12  -5   2        435.07        383.86         9.94 o                         
  13  -5   2        282.75        233.62        12.56 o                         
  14  -5   2       1186.58       1253.58        32.76 o                         
  15  -5   2        390.22        439.06        12.49 o                         
  16  -5   2          6.46          7.35         2.19 o                         
 -16  -4   2         90.68        109.56         5.81 o                         
 -15  -4   2        115.07        110.71         4.30 o                         
 -14  -4   2        151.65        129.64         5.96 o                         
 -13  -4   2        316.64        310.73         8.46 o                         
 -12  -4   2          3.67          0.71         2.90 o                         
 -11  -4   2        122.66        135.55        13.25 o                         
 -10  -4   2         14.60          8.86         6.25 o                         
  -9  -4   2         71.83         34.52         4.72 o                         
  -8  -4   2       2814.86       2419.63        63.12 o                         
  -7  -4   2         27.45        101.02         4.77 o                         
  -6  -4   2       3779.50       3998.99        76.92 o                         
  -5  -4   2        272.92        140.33         5.12 o                         
  -4  -4   2        640.97        423.02         8.90 o                         
  -3  -4   2      10352.08      11019.56       272.82 o                         
  -2  -4   2      10116.29      10877.41       242.53 o                         
  -1  -4   2       1450.20       1339.65        31.84 o                         
   0  -4   2       9696.88      10172.79       191.92 o                         
   1  -4   2       6051.58       6396.17       118.83 o                         
   2  -4   2       2415.71       2075.14        49.54 o                         
   3  -4   2         23.83         98.83         6.48 o                         
   4  -4   2       3308.81       4219.35        68.07 o                         
   5  -4   2       1100.58        991.70        18.72 o                         
   6  -4   2       1393.00       1535.39        30.44 o                         
   7  -4   2       6549.96       6729.09       143.01 o                         
   8  -4   2        150.73        125.43         6.80 o                         
   9  -4   2       1041.02       1102.68        47.17 o                         
  10  -4   2          1.63          9.96         4.40 o                         
  11  -4   2       1931.32       1898.85        59.72 o                         
  12  -4   2        296.49        339.90         7.78 o                         
  13  -4   2        247.42        215.04         5.65 o                         
  14  -4   2        252.01        245.75         6.70 o                         
  15  -4   2        883.45        917.81        19.66 o                         
  16  -4   2          0.87         -1.19         2.08 o                         
 -16  -3   2         35.02         31.53         2.08 o                         
 -15  -3   2        449.14        479.03        11.22 o                         
 -14  -3   2        133.46        140.52         4.93 o                         
 -13  -3   2         78.72         95.72         4.18 o                         
 -12  -3   2        260.29        280.66        16.55 o                         
 -11  -3   2        252.64        210.58         9.42 o                         
 -10  -3   2         21.71         27.92         3.62 o                         
  -9  -3   2         63.81         50.54         3.98 o                         
  -8  -3   2       1167.56       1532.08        33.08 o                         
  -7  -3   2         64.00        110.23         4.68 o                         
  -6  -3   2        517.57        439.58        11.37 o                         
  -5  -3   2       1533.54       1947.90        42.16 o                         
  -4  -3   2        938.90        787.98        22.53 o                         
  -3  -3   2        434.25        444.96        12.78 o                         
  -2  -3   2       4177.65       3845.10        79.19 o                         
  -1  -3   2         35.91         30.58         3.27 o                         
   0  -3   2      21980.74      23675.37       525.67 o                         
   1  -3   2       3748.34       3907.44        81.05 o                         
   2  -3   2      21121.56      22071.08       491.65 o                         
   3  -3   2         79.37         91.79         5.57 o                         
   4  -3   2        742.57        487.86         8.87 o                         
   5  -3   2       5935.70       5702.80       139.62 o                         
   6  -3   2       5502.63       5691.42       165.59 o                         
   7  -3   2        874.13        785.27        20.63 o                         
   8  -3   2        105.53        122.95         5.48 o                         
   9  -3   2       3148.48       3177.91        67.50 o                         
  10  -3   2        241.66        235.23         9.40 o                         
  11  -3   2        158.57        182.09        10.64 o                         
  12  -3   2        459.50        474.95         8.49 o                         
  13  -3   2        757.08        819.98        13.70 o                         
  14  -3   2        317.94        332.10         8.09 o                         
  15  -3   2        141.28        156.33         4.00 o                         
  16  -3   2        212.30        216.23         8.57 o                         
 -17  -2   2          6.32          4.93         1.53 o                         
 -16  -2   2         66.57         62.82         3.27 o                         
 -15  -2   2          2.08          4.11         2.73 o                         
 -14  -2   2         44.98         55.72         3.01 o                         
 -13  -2   2        530.61        450.33         8.86 o                         
 -12  -2   2         33.56         28.12         5.54 o                         
 -11  -2   2         38.10         33.65         5.38 o                         
 -10  -2   2         21.44          4.05         3.11 o                         
  -9  -2   2          4.90          5.40         2.75 o                         
  -8  -2   2          6.96          3.53         2.53 o                         
  -7  -2   2       1412.86       1557.76        30.71 o                         
  -6  -2   2        995.23        736.68        15.29 o                         
  -5  -2   2        110.04        138.12         4.93 o                         
  -4  -2   2       1394.74       1479.95        30.07 o                         
  -3  -2   2      41152.93      41468.85       841.86 o                         
  -2  -2   2       1308.28       1339.02        40.19 o                         
  -1  -2   2         73.24         43.47         2.77 o                         
   0  -2   2          4.55          7.32         3.20 o                         
   1  -2   2       9350.14       9474.45       211.98 o                         
   2  -2   2      43690.71      43734.00      1077.17 o                         
   3  -2   2        676.64        770.31        31.35 o                         
   4  -2   2          3.45          4.40         2.33 o                         
   5  -2   2       3618.81       3735.14        72.13 o                         
   6  -2   2         97.11         40.15         3.76 o                         
   7  -2   2         94.50        125.79         6.47 o                         
   8  -2   2       1365.39       1429.52        34.71 o                         
   9  -2   2       1423.16       1624.92        39.49 o                         
  10  -2   2         38.68         60.92         5.98 o                         
  11  -2   2        319.48        334.56        15.03 o                         
  12  -2   2         87.91         87.96         3.28 o                         
  13  -2   2        396.71        362.19         7.02 o                         
  14  -2   2        696.41        718.82        13.70 o                         
  15  -2   2        141.52        167.97         5.25 o                         
  16  -2   2        115.71        100.86         4.96 o                         
 -17  -1   2          0.28          1.30         1.80 o                         
 -16  -1   2        119.52        110.26         3.31 o                         
 -15  -1   2        134.45        166.82         5.76 o                         
 -14  -1   2         11.30          9.95         2.01 o                         
 -13  -1   2        474.79        519.28         8.59 o                         
 -12  -1   2        106.08         50.94         6.10 o                         
 -11  -1   2        191.61        121.54         8.82 o                         
 -10  -1   2        901.69        943.69        26.93 o                         
  -9  -1   2         11.17          4.10         2.62 o                         
  -8  -1   2       2023.15       2207.83        46.55 o                         
  -7  -1   2         87.93        172.64         6.27 o                         
  -6  -1   2       1790.61       1675.83        33.56 o                         
  -5  -1   2       2133.02       2624.44        45.76 o                         
  -4  -1   2       9241.05       8590.68       153.61 o                         
  -3  -1   2       4245.42       4855.23       123.29 o                         
  -2  -1   2       3564.77       3187.82        91.82 o                         
  -1  -1   2       1841.74       1855.23        42.21 o                         
   0  -1   2        802.86        919.35        24.13 o                         
   1  -1   2       2168.51       2085.64        47.96 o                         
   2  -1   2      10301.80      10662.14       238.63 o                         
   3  -1   2       1398.51       1483.06        32.71 o                         
   4  -1   2        714.58        860.63        14.74 o                         
   5  -1   2        232.29        299.07         6.92 o                         
   6  -1   2         60.06         51.97         3.37 o                         
   7  -1   2        109.39        144.02         7.02 o                         
   8  -1   2       1661.50       1617.90        39.00 o                         
   9  -1   2        570.76        540.10        21.02 o                         
  10  -1   2        960.00        933.12        27.66 o                         
  11  -1   2         23.24         12.61         4.55 o                         
  12  -1   2         66.41         85.06         3.36 o                         
  13  -1   2         74.18         75.56         3.17 o                         
  14  -1   2         15.07          9.21         2.23 o                         
  15  -1   2         44.34         39.72         2.38 o                         
  16  -1   2          4.37          6.65         1.38 o                         
 -17   0   2        115.34         95.31         3.80 o                         
 -16   0   2         34.52         33.68         2.27 o                         
 -15   0   2         76.31        111.89         3.68 o                         
 -14   0   2         19.78         19.73         2.22 o                         
 -13   0   2          4.93         -2.00         5.05 o                         
 -12   0   2         20.18         10.10         4.98 o                         
 -11   0   2          1.86         -1.74         4.58 o                         
 -10   0   2          6.08          5.88         3.14 o                         
  -9   0   2       3555.11       3884.47        88.65 o                         
  -8   0   2       3663.03       3727.65        71.35 o                         
  -7   0   2         41.82         14.52         1.95 o                         
  -6   0   2       5277.80       5206.58        99.39 o                         
  -5   0   2       2624.71       2711.20        44.77 o                         
  -4   0   2       1881.27       2379.16        46.45 o                         
  -3   0   2        484.60        638.38        14.91 o                         
  -2   0   2         65.98         22.23         3.70 o                         
  -1   0   2       1917.45       2102.29        43.27 o                         
   0   0   2       3079.02       3247.16        73.51 o                         
   1   0   2      17889.23      17166.06       350.09 o                         
   2   0   2       5180.24       5116.90        98.05 o                         
   3   0   2       2718.56       2606.17        51.50 o                         
   4   0   2       1787.46       1861.50        28.56 o                         
   5   0   2       2116.81       1698.81        30.29 o                         
   6   0   2       3768.01       3712.92        77.05 o                         
   7   0   2        109.23        141.37         5.09 o                         
   8   0   2        281.63        288.96         8.81 o                         
   9   0   2       2141.23       2282.10        54.34 o                         
  10   0   2        280.61        362.95        15.40 o                         
  11   0   2        265.94        218.74        11.58 o                         
  12   0   2         43.13         42.91         2.33 o                         
  13   0   2        321.81        331.74         6.48 o                         
  14   0   2          0.83          0.57         1.80 o                         
  15   0   2        280.81        295.50         7.41 o                         
 -17   1   2         38.89         28.09         2.40 o                         
 -16   1   2        335.26        354.28         8.63 o                         
 -15   1   2        313.17        287.52        10.69 o                         
 -14   1   2          3.92          8.65         1.92 o                         
 -13   1   2         85.24         79.60         7.49 o                         
 -12   1   2          6.27         -0.66         5.23 o                         
 -11   1   2         81.95         78.91         6.86 o                         
 -10   1   2       1008.72       1099.14        27.30 o                         
  -9   1   2       6578.63       6638.38       136.60 o                         
  -8   1   2       1202.29       1246.62        27.16 o                         
  -7   1   2       1458.65       1417.28        28.33 o                         
  -6   1   2         27.09         31.26         2.58 o                         
  -5   1   2       1348.31       1694.25        32.32 o                         
  -4   1   2       3759.66       3663.88        81.84 o                         
  -3   1   2        634.27        628.72        12.79 o                         
  -2   1   2       6204.46       5858.98       103.95 o                         
  -1   1   2       7864.12       7592.94       155.35 o                         
   0   1   2        973.06        939.40        27.78 o                         
   1   1   2         35.46         36.76         3.82 o                         
   2   1   2         47.53        197.02         6.74 o                         
   3   1   2        115.84         22.12         6.79 o                         
   4   1   2       7923.78       8179.07       130.46 o                         
   5   1   2        635.93       1056.10        20.25 o                         
   6   1   2        149.35        297.70         8.27 o                         
   7   1   2       1204.14       1188.04        24.64 o                         
   8   1   2        434.96        380.95         9.91 o                         
   9   1   2         41.04         40.28         4.33 o                         
  10   1   2        274.14        273.75        11.31 o                         
  11   1   2        648.72        649.27        12.94 o                         
  12   1   2        306.48        293.44         6.41 o                         
  13   1   2        403.36        421.84         9.42 o                         
  14   1   2        251.65        287.76         6.21 o                         
  15   1   2         47.51         35.44         1.98 o                         
 -18   2   2        105.97         98.74         4.51 o                         
 -17   2   2        346.92        338.13         8.39 o                         
 -16   2   2         94.88         87.53         3.39 o                         
 -15   2   2         92.12        121.06         3.83 o                         
 -14   2   2         14.69         26.41         2.07 o                         
 -13   2   2         95.17         84.52         7.69 o                         
 -12   2   2       1394.59       1428.22        56.38 o                         
 -11   2   2        115.92        113.52         6.68 o                         
 -10   2   2        410.01        397.13        16.48 o                         
  -9   2   2       8929.03       9500.91       212.87 o                         
  -8   2   2       1534.16       1957.93        45.27 o                         
  -7   2   2        874.97       1190.77        29.42 o                         
  -6   2   2       1238.54       1042.98        20.55 o                         
  -5   2   2       2498.16       2178.52        40.98 o                         
  -4   2   2      10754.21      11425.93       202.79 o                         
  -3   2   2       1982.85       1648.60        27.41 o                         
  -2   2   2      50732.45      50370.21       886.01 o                         
  -1   2   2       2117.48       2454.27        56.41 o                         
   0   2   2       1194.42       1426.39        52.20 o                         
   1   2   2       4946.31       5193.64       116.99 o                         
   2   2   2       7474.92       8666.79       218.85 o                         
   3   2   2        154.90        393.99         9.72 o                         
   4   2   2       6095.04       5194.08        83.09 o                         
   5   2   2        479.77        468.01        10.59 o                         
   6   2   2          0.88         90.93         3.95 o                         
   7   2   2         37.44          6.60         3.01 o                         
   8   2   2       1051.33       1019.95        23.75 o                         
   9   2   2        108.69        114.79         9.67 o                         
  10   2   2        506.01        541.22        21.00 o                         
  11   2   2         22.33         37.18         2.91 o                         
  12   2   2        951.03       1037.06        22.64 o                         
  13   2   2        737.21        729.03        14.91 o                         
  14   2   2        146.35        123.40         3.37 o                         
  15   2   2         70.00         77.52         3.29 o                         
 -18   3   2        112.95         82.10         4.66 o                         
 -17   3   2        138.99        148.11         4.54 o                         
 -16   3   2          0.90          1.05         2.28 o                         
 -15   3   2         58.97         51.72         2.95 o                         
 -14   3   2        544.27        565.23        10.89 o                         
 -13   3   2        109.08        109.14        15.11 o                         
 -12   3   2       1629.56       1406.74        55.64 o                         
 -11   3   2         22.65          4.30         3.97 o                         
 -10   3   2        169.41        198.56         8.45 o                         
  -9   3   2       1251.22       1163.30        54.83 o                         
  -8   3   2         97.60        256.27        12.85 o                         
  -7   3   2       2672.09       2172.73        60.63 o                         
  -6   3   2       1876.02       1973.73        36.51 o                         
  -5   3   2       1210.71        766.60        12.95 o                         
  -4   3   2       5993.55       5399.64        86.82 o                         
  -3   3   2        447.00        551.76        10.39 o                         
  -2   3   2       2498.94       2354.05        39.91 o                         
  -1   3   2       3177.81       3286.07        78.16 o                         
   0   3   2        188.77        151.66         8.56 o                         
   1   3   2         54.01        126.07         6.15 o                         
   2   3   2          4.30         25.98         2.70 o                         
   3   3   2        927.04        609.87        14.59 o                         
   4   3   2        516.36        826.35        17.49 o                         
   5   3   2        429.53        420.01        12.54 o                         
   6   3   2         63.61         13.24         3.33 o                         
   7   3   2         17.83          6.88         3.97 o                         
   8   3   2       1852.54       1807.87        49.26 o                         
   9   3   2        287.58        251.21        13.11 o                         
  10   3   2         24.20         19.56         3.59 o                         
  11   3   2        120.78        106.49         4.83 o                         
  12   3   2        750.39        730.83        20.00 o                         
  13   3   2         72.64         67.61         3.57 o                         
  14   3   2        104.01        117.42         4.42 o                         
 -18   4   2        274.68        274.08        12.09 o                         
 -17   4   2          4.44          0.70         2.56 o                         
 -16   4   2        327.23        250.07         6.11 o                         
 -15   4   2        616.39        567.15        11.44 o                         
 -14   4   2         59.42         43.55         2.39 o                         
 -13   4   2          1.18         24.46        10.75 o                         
 -12   4   2        478.75        501.95        47.22 o                         
 -11   4   2        493.49        544.90        20.20 o                         
 -10   4   2        187.04        136.81         8.32 o                         
  -9   4   2         67.88        133.70         8.39 o                         
  -8   4   2         29.48         46.33         4.15 o                         
  -7   4   2       1429.25       1852.19        39.38 o                         
  -6   4   2        684.34        496.20        14.43 o                         
  -5   4   2       2301.24       2419.35        45.38 o                         
  -4   4   2        697.21       1078.31        15.89 o                         
  -3   4   2       3915.43       3761.59        60.76 o                         
  -2   4   2        604.06        361.58         8.94 o                         
  -1   4   2        317.28        694.08        35.12 o                         
   0   4   2       5291.97       6259.76       117.36 o                         
   1   4   2       1876.80       1832.72        33.29 o                         
   2   4   2       2011.11       2413.72        41.70 o                         
   3   4   2          7.93          6.44         2.99 o                         
   4   4   2         13.55         20.06         3.36 o                         
   5   4   2        231.45        343.96         9.51 o                         
   6   4   2        115.71        105.51         5.72 o                         
   7   4   2        145.29        140.82         6.60 o                         
   8   4   2        696.20        614.25        19.80 o                         
   9   4   2        282.31        257.60        11.07 o                         
  10   4   2        131.95        157.59         5.10 o                         
  11   4   2        545.38        554.96        18.33 o                         
  12   4   2        338.96        420.59        12.30 o                         
  13   4   2         47.31         78.60         3.26 o                         
  14   4   2        570.92        632.05        19.85 o                         
 -18   5   2          0.67         -1.16         1.43 o                         
 -17   5   2         58.50         67.98         2.89 o                         
 -16   5   2          3.60          1.95         2.27 o                         
 -15   5   2         95.64         93.62         3.36 o                         
 -14   5   2         35.57         46.27         3.33 o                         
 -13   5   2         17.09          1.48         9.14 o                         
 -12   5   2          0.90          5.22         5.21 o                         
 -11   5   2        332.11        331.12        14.29 o                         
 -10   5   2       1165.32       1191.61        40.08 o                         
  -9   5   2         40.46         26.62         4.34 o                         
  -8   5   2        500.01        649.92        17.09 o                         
  -7   5   2       1121.52       1436.37        38.68 o                         
  -6   5   2       6977.12       8907.00       257.12 o                         
  -5   5   2        557.48        499.55        31.14 o                         
  -4   5   2         46.49        124.99         4.30 o                         
  -3   5   2        245.43        444.69         8.45 o                         
  -2   5   2         64.29         63.30         2.91 o                         
  -1   5   2      10419.97       9667.55       113.12 o                         
   0   5   2        215.49        323.84        12.15 o                         
   1   5   2       2112.06       1968.44        45.51 o                         
   2   5   2      15733.57      16983.02       424.06 o                         
   3   5   2       1041.40       1081.46        26.54 o                         
   4   5   2        244.35        229.92         7.64 o                         
   5   5   2       1624.76       1344.92        32.78 o                         
   6   5   2        305.13        277.08        10.13 o                         
   7   5   2        335.49        314.31        10.67 o                         
   8   5   2       1594.97       1701.74        47.02 o                         
   9   5   2        193.72        215.24         6.75 o                         
  10   5   2        259.07        253.84         8.76 o                         
  11   5   2          3.31          8.42         3.48 o                         
  12   5   2         67.44         44.45         5.24 o                         
  13   5   2        145.68        251.52         6.85 o                         
 -17   6   2          9.34          2.57         1.86 o                         
 -16   6   2          1.49          0.33         2.26 o                         
 -15   6   2         23.76         34.90         3.27 o                         
 -14   6   2         14.01         19.57         2.76 o                         
 -13   6   2        384.17        337.54         6.47 o                         
 -12   6   2        212.27        252.71        13.40 o                         
 -11   6   2          2.12         -2.87         5.56 o                         
 -10   6   2        149.06        199.20        10.38 o                         
  -9   6   2        358.22        334.70        15.34 o                         
  -8   6   2         41.13         40.82         4.39 o                         
  -7   6   2       1525.30       1584.18        52.92 o                         
  -6   6   2       1841.59       2126.76        55.14 o                         
  -5   6   2        286.47        451.39        15.90 o                         
  -4   6   2        192.57        208.28         6.67 o                         
  -3   6   2        119.21        229.26         5.26 o                         
  -2   6   2         48.20        159.57         4.88 o                         
  -1   6   2       3048.85       2875.85        59.95 o                         
   0   6   2       1170.82        815.67        31.74 o                         
   1   6   2       2353.83       3065.79        70.46 o                         
   2   6   2       2181.44       2307.30        69.34 o                         
   3   6   2        655.40        675.12        17.90 o                         
   4   6   2       1121.23       1181.93        26.79 o                         
   5   6   2        418.12        400.97        11.29 o                         
   6   6   2       1198.39       1140.98        32.40 o                         
   7   6   2         53.73         34.05         4.78 o                         
   8   6   2       1699.69       1705.67        54.42 o                         
   9   6   2         61.99         53.20         4.01 o                         
  10   6   2          9.87         23.01         4.28 o                         
  11   6   2          0.74         -1.47         3.03 o                         
  12   6   2          8.54          8.46         2.70 o                         
  13   6   2         23.01         17.08         2.03 o                         
 -17   7   2         93.58         97.30         3.91 o                         
 -16   7   2         26.43         21.82         2.71 o                         
 -15   7   2        385.49        337.89         7.79 o                         
 -14   7   2         11.01          9.43         2.13 o                         
 -13   7   2        285.49        260.25         5.19 o                         
 -12   7   2        107.39        132.92        10.13 o                         
 -11   7   2         48.75         28.16         6.03 o                         
 -10   7   2        148.76        149.24        14.19 o                         
  -9   7   2        394.63        368.17        13.13 o                         
  -8   7   2        246.77        300.27        13.10 o                         
  -7   7   2        442.95        542.80        23.65 o                         
  -6   7   2       1846.08       2097.04        54.73 o                         
  -5   7   2        265.75        313.30        12.47 o                         
  -4   7   2        372.91        461.66        16.24 o                         
  -3   7   2        595.90        544.16        13.01 o                         
  -2   7   2       1146.83        764.54        17.32 o                         
  -1   7   2       1695.09       1723.05        36.97 o                         
   0   7   2       1149.32       1128.07        27.69 o                         
   1   7   2        308.05        209.07         7.75 o                         
   2   7   2       1336.30       1747.69        46.86 o                         
   3   7   2         54.55         49.99         6.25 o                         
   4   7   2        412.29        391.51        12.66 o                         
   5   7   2       2210.47       2161.81        56.11 o                         
   6   7   2        185.11        191.15         8.28 o                         
   7   7   2         18.78         35.10         7.71 o                         
   8   7   2         14.18          6.44         2.67 o                         
   9   7   2        172.93        178.05         6.84 o                         
  10   7   2         20.86         19.21         3.27 o                         
  11   7   2         41.90         67.27         3.70 o                         
  12   7   2        385.24        426.66        10.11 o                         
 -17   8   2        135.96        152.40         4.37 o                         
 -16   8   2         21.95         30.89         3.23 o                         
 -15   8   2          4.92          0.45         2.10 o                         
 -14   8   2        102.56         83.20         2.92 o                         
 -13   8   2         84.08         41.19         2.81 o                         
 -12   8   2        157.85        147.90         3.43 o                         
 -11   8   2        128.79        125.43        21.71 o                         
 -10   8   2        276.15        215.12        30.04 o                         
  -9   8   2        365.98        409.40        16.83 o                         
  -8   8   2       1616.92       1811.79        68.75 o                         
  -7   8   2         34.77         74.96         7.24 o                         
  -6   8   2          6.96          0.84         5.46 o                         
  -5   8   2         72.48         77.73        13.25 o                         
  -4   8   2        103.92         72.05         5.26 o                         
  -3   8   2         15.32         17.19         3.55 o                         
  -2   8   2         21.45          6.88         3.80 o                         
  -1   8   2       1688.42       1526.98        40.87 o                         
   0   8   2        171.98        172.56         6.44 o                         
   1   8   2        585.92        606.57        18.71 o                         
   2   8   2        830.74        774.75        23.40 o                         
   3   8   2        165.97        141.30         9.36 o                         
   4   8   2        454.61        465.23        16.55 o                         
   5   8   2         35.86         20.40         4.62 o                         
   6   8   2          4.08          0.10         6.55 o                         
   7   8   2        454.53        463.14        15.76 o                         
   8   8   2          5.60         18.09         3.02 o                         
   9   8   2         32.79         44.21         4.45 o                         
  10   8   2         21.86         27.95         3.04 o                         
  11   8   2        290.14        264.85         9.44 o                         
 -17   9   2        247.24        265.29         8.68 o                         
 -16   9   2         60.88         74.57         3.34 o                         
 -15   9   2         26.90         33.52         3.11 o                         
 -14   9   2        169.52        186.53         5.93 o                         
 -13   9   2         36.12         29.42         2.52 o                         
 -12   9   2        897.32        904.70        14.22 o                         
 -11   9   2          1.33         -4.22        10.19 o                         
 -10   9   2         68.30         94.31        14.76 o                         
  -9   9   2        606.76        577.03        79.80 o                         
  -8   9   2        338.75        321.69        12.48 o                         
  -7   9   2        266.31        210.66         9.60 o                         
  -6   9   2        226.73        251.27        14.37 o                         
  -5   9   2         28.82         26.21        11.74 o                         
  -4   9   2         32.31         31.07         5.92 o                         
  -3   9   2        258.07        255.98        11.86 o                         
  -2   9   2         49.18         56.85         5.39 o                         
  -1   9   2        245.37        202.35         9.03 o                         
   0   9   2        100.07         71.89         6.47 o                         
   1   9   2        199.39        194.91         9.34 o                         
   2   9   2         59.30         58.53         6.28 o                         
   3   9   2         16.16          2.60         5.23 o                         
   4   9   2        372.24        358.29        14.05 o                         
   5   9   2        340.12        335.04        11.92 o                         
   6   9   2          2.49          5.63         2.90 o                         
   7   9   2        214.23        251.19        13.18 o                         
   8   9   2        997.58       1130.93        56.33 o                         
   9   9   2         18.97         30.77         3.69 o                         
  10   9   2        137.43        174.08         7.51 o                         
  11   9   2         43.95         32.61         2.86 o                         
 -16  10   2        128.97        125.32         4.46 o                         
 -15  10   2         75.41         89.98         5.51 o                         
 -14  10   2          0.95         -0.89         2.25 o                         
 -13  10   2        392.05        378.37         7.69 o                         
 -12  10   2        133.89        121.36         3.60 o                         
 -11  10   2          0.61         -1.18         2.18 o                         
 -10  10   2        353.39        303.31        24.24 o                         
  -9  10   2         82.48        123.11         9.87 o                         
  -8  10   2        322.04        296.93        23.37 o                         
  -7  10   2        157.07        218.63        14.95 o                         
  -6  10   2        378.21        347.37        20.73 o                         
  -5  10   2        981.45        946.04        53.90 o                         
  -4  10   2         14.56         14.69         6.03 o                         
  -3  10   2         14.98          6.26         7.31 o                         
  -2  10   2        229.17        252.07        12.85 o                         
  -1  10   2       2181.95       2387.55        63.06 o                         
   0  10   2        118.77        148.28         8.21 o                         
   1  10   2        453.42        401.30        14.33 o                         
   2  10   2         68.20         60.16         5.45 o                         
   3  10   2         46.26         55.94         6.22 o                         
   4  10   2         12.11          8.79         3.05 o                         
   5  10   2         59.63         69.62         3.93 o                         
   6  10   2         35.96         48.84         4.93 o                         
   7  10   2        111.75         84.55         5.10 o                         
   8  10   2        357.81        408.68        23.05 o                         
   9  10   2        574.76        710.88        22.08 o                         
  10  10   2         42.27         47.66         3.03 o                         
 -16  11   2        159.99        135.08         6.16 o                         
 -15  11   2        271.32        255.59         6.58 o                         
 -14  11   2        354.11        344.51         7.46 o                         
 -13  11   2          1.83          0.82         2.52 o                         
 -12  11   2        362.61        398.03         8.04 o                         
 -11  11   2         21.18         19.73         2.59 o                         
 -10  11   2        248.33        262.09         5.19 o                         
  -9  11   2         97.59         89.51         3.40 o                         
  -8  11   2        680.04        720.84        26.20 o                         
  -7  11   2        128.16         85.34        11.37 o                         
  -6  11   2       1141.63       1448.22        57.15 o                         
  -5  11   2        194.04        221.35        12.23 o                         
  -4  11   2       1114.65       1235.60        40.68 o                         
  -3  11   2       5614.31       6184.76       223.24 o                         
  -2  11   2         90.34         90.08         7.34 o                         
  -1  11   2        491.28        588.67        23.79 o                         
   0  11   2        510.68        496.52        16.57 o                         
   1  11   2        408.32        406.82        19.03 o                         
   2  11   2          4.30          2.27         2.91 o                         
   3  11   2          9.43          3.16         3.10 o                         
   4  11   2        543.53        508.09        16.97 o                         
   5  11   2        323.73        372.86        12.20 o                         
   6  11   2        493.14        543.63        19.63 o                         
   7  11   2        612.08        631.38        30.41 o                         
   8  11   2          6.49         10.43         2.50 o                         
   9  11   2          0.23         -0.16         2.92 o                         
 -15  12   2          2.52          6.68         2.85 o                         
 -14  12   2          6.08          9.11         2.61 o                         
 -13  12   2          7.65         13.47         2.89 o                         
 -12  12   2        175.80        167.28         4.72 o                         
 -11  12   2        134.02        136.83         3.76 o                         
 -10  12   2         22.67         13.52         2.42 o                         
  -9  12   2         12.64         12.24         2.44 o                         
  -8  12   2        238.16        276.09         6.14 o                         
  -7  12   2        215.95        206.40         5.40 o                         
  -6  12   2       1465.83       1505.71        86.16 o                         
  -5  12   2         24.95         63.83        10.44 o                         
  -4  12   2          0.48          2.14         6.77 o                         
  -3  12   2       5078.00       5764.65       170.65 o                         
  -2  12   2        245.65        274.80        13.83 o                         
  -1  12   2        176.89        193.21         8.22 o                         
   0  12   2        179.18        200.06         7.17 o                         
   1  12   2        339.94        292.42         9.53 o                         
   2  12   2        102.10        104.24         4.79 o                         
   3  12   2        145.50        104.67         5.86 o                         
   4  12   2        369.69        333.92        14.19 o                         
   5  12   2        497.80        440.24        14.67 o                         
   6  12   2          0.19          2.95         2.47 o                         
   7  12   2         24.60         18.75         2.29 o                         
   8  12   2         52.43         43.08         5.34 o                         
 -14  13   2         90.49         82.53         3.04 o                         
 -13  13   2         26.22         19.54         2.63 o                         
 -12  13   2        305.86        375.74         7.39 o                         
 -11  13   2        121.23        110.97         3.55 o                         
 -10  13   2         46.26         42.80         3.02 o                         
  -9  13   2        254.10        254.00         6.97 o                         
  -8  13   2        367.38        349.00         7.30 o                         
  -7  13   2          3.07          3.83         2.98 o                         
  -6  13   2          7.15         12.69         2.91 o                         
  -5  13   2        252.59        287.43         9.92 o                         
  -4  13   2         40.15         51.19         3.58 o                         
  -3  13   2        170.18        164.66         5.77 o                         
  -2  13   2        336.55        315.07        13.18 o                         
  -1  13   2         51.37         55.81         3.73 o                         
   0  13   2          8.79          9.09         3.06 o                         
   1  13   2         20.03         19.36         5.02 o                         
   2  13   2         70.41         41.25         4.22 o                         
   3  13   2          1.53          4.59         3.03 o                         
   4  13   2        103.36         84.54         4.81 o                         
   5  13   2        429.23        417.73        16.89 o                         
   6  13   2         75.57         67.49         4.64 o                         
   7  13   2        548.16        567.05        29.87 o                         
 -13  14   2         39.38         33.64         2.72 o                         
 -12  14   2        243.84        203.49         5.49 o                         
 -11  14   2         30.48         37.46         2.40 o                         
 -10  14   2        135.05        135.24         6.62 o                         
  -9  14   2        236.03        226.60         6.19 o                         
  -8  14   2        245.32        292.53         8.54 o                         
  -7  14   2        106.59        134.02         5.37 o                         
  -6  14   2        105.70        111.60         4.16 o                         
  -5  14   2          2.96          1.17         2.96 o                         
  -4  14   2        130.83        119.12         5.60 o                         
  -3  14   2         49.77         50.56         4.61 o                         
  -2  14   2        267.80        288.54         8.36 o                         
  -1  14   2          9.01         18.26         4.16 o                         
   0  14   2          8.71         11.02         5.97 o                         
   1  14   2         55.31         40.27         6.61 o                         
   2  14   2        773.69        783.52        29.52 o                         
   3  14   2          1.27          2.46         2.93 o                         
   4  14   2         50.60         55.28         2.97 o                         
   5  14   2        293.86        267.07        39.99 o                         
 -12  15   2         74.02         81.87         4.28 o                         
 -11  15   2        116.86        151.26         4.58 o                         
 -10  15   2        131.12        131.32         5.78 o                         
  -9  15   2         35.04         22.11         3.60 o                         
  -8  15   2         24.15         19.88         3.24 o                         
  -7  15   2         53.01         34.22         3.39 o                         
  -6  15   2         62.79         65.21         3.54 o                         
  -5  15   2         41.86         46.76         2.96 o                         
  -4  15   2         19.13         19.99         2.64 o                         
  -3  15   2         24.39         23.65         2.98 o                         
  -2  15   2         88.02         75.03         3.75 o                         
  -1  15   2         80.01         98.57         4.69 o                         
   0  15   2         30.99         53.47         4.68 o                         
   1  15   2        226.63        257.91         7.11 o                         
   2  15   2         60.14         43.40         2.61 o                         
   3  15   2        222.96        219.36        11.59 o                         
 -10  16   2          7.95          9.66         2.19 o                         
  -9  16   2          3.14         -1.22         2.39 o                         
  -8  16   2          3.63          2.28         2.72 o                         
  -7  16   2          9.51         14.81         2.44 o                         
  -6  16   2        294.09        356.70         9.34 o                         
  -5  16   2         68.12         76.15         3.02 o                         
  -4  16   2         28.41         32.78         2.40 o                         
  -3  16   2          2.30          2.19         2.05 o                         
  -2  16   2          5.10          7.07         2.19 o                         
  -1  16   2         20.51          7.46         2.21 o                         
   0  16   2        196.74        165.17         7.91 o                         
   1  16   2         33.07         39.20         2.11 o                         
  -8  17   2         96.00        134.00         4.37 o                         
  -7  17   2          2.79          5.77         1.79 o                         
  -6  17   2          1.24          0.24         1.84 o                         
  -5  17   2          3.06          2.81         1.82 o                         
  -4  17   2          3.58          1.31         1.65 o                         
  -3  17   2         43.15         46.87         2.11 o                         
  -2  17   2          4.40          3.89         1.57 o                         
   2 -19   3        370.26        370.72        10.01 o                         
   3 -19   3         18.50         20.48         2.32 o                         
  -2 -18   3        529.09        541.97        14.14 o                         
  -1 -18   3          3.47          2.88         2.32 o                         
   0 -18   3        235.08        221.11         6.11 o                         
   1 -18   3         26.96         27.17         2.47 o                         
   2 -18   3          1.17          0.92         1.99 o                         
   3 -18   3         89.05         81.15         3.87 o                         
   4 -18   3         12.59         11.54         2.09 o                         
   5 -18   3          2.21          2.73         2.35 o                         
   6 -18   3         45.77         46.55         3.87 o                         
   7 -18   3          0.85         -0.96         2.26 o                         
   8 -18   3         78.29         60.48         3.19 o                         
  -5 -17   3        383.07        391.56        13.91 o                         
  -4 -17   3          1.39          3.39         2.17 o                         
  -3 -17   3         65.24         45.50         3.12 o                         
  -2 -17   3        297.44        249.21         8.94 o                         
  -1 -17   3       1098.16       1093.95        38.37 o                         
   0 -17   3         34.00         35.49         3.12 o                         
   1 -17   3         14.23          6.23         2.71 o                         
   2 -17   3          4.77          0.52         2.35 o                         
   3 -17   3        108.77        115.67         3.46 o                         
   4 -17   3         80.83         91.32         3.50 o                         
   5 -17   3         20.86         21.65         2.64 o                         
   6 -17   3          0.56         -2.91         2.91 o                         
   7 -17   3         33.21         31.95         3.66 o                         
   8 -17   3        654.15        705.00        19.04 o                         
   9 -17   3         16.13         31.82         2.54 o                         
  10 -17   3        152.96        148.20         4.42 o                         
  -7 -16   3        231.53        218.34        12.30 o                         
  -6 -16   3          4.11          0.78         2.12 o                         
  -5 -16   3         64.18         41.67         3.04 o                         
  -4 -16   3          6.59          8.03         2.87 o                         
  -3 -16   3         40.93         49.44         3.76 o                         
  -2 -16   3         13.77         21.19         3.84 o                         
  -1 -16   3        986.80       1000.77        33.08 o                         
   0 -16   3        230.52        274.98         8.88 o                         
   1 -16   3         27.26         27.01         3.24 o                         
   2 -16   3        399.37        346.07         7.38 o                         
   3 -16   3         13.99          8.80         2.37 o                         
   4 -16   3         34.69         27.73         2.71 o                         
   5 -16   3          1.09         -0.05         2.83 o                         
   6 -16   3          3.81          5.40         3.21 o                         
   7 -16   3         94.66        102.08         4.64 o                         
   8 -16   3        235.39        235.31         6.40 o                         
   9 -16   3          0.48          2.02         2.04 o                         
  10 -16   3         26.11         22.85         2.51 o                         
  11 -16   3          4.08          5.33         1.95 o                         
  -8 -15   3          4.98          3.29         2.27 o                         
  -7 -15   3        173.29        154.78        11.88 o                         
  -6 -15   3        155.08        120.18         5.40 o                         
  -5 -15   3         65.91         80.77         4.95 o                         
  -4 -15   3        109.89         69.28         4.90 o                         
  -3 -15   3         27.57         32.79         3.69 o                         
  -2 -15   3         28.88         15.05         3.82 o                         
  -1 -15   3         91.04        103.67         4.99 o                         
   0 -15   3        441.98        468.75        11.73 o                         
   1 -15   3          2.15          0.49         2.53 o                         
   2 -15   3         41.18         54.61         3.04 o                         
   3 -15   3        232.26        243.34         8.17 o                         
   4 -15   3        181.30        193.79         5.24 o                         
   5 -15   3        308.43        328.88         9.36 o                         
   6 -15   3        236.26        236.39        12.62 o                         
   7 -15   3          6.32          0.43         3.18 o                         
   8 -15   3          4.12          0.08         2.51 o                         
   9 -15   3        358.91        353.94         7.91 o                         
  10 -15   3         30.79         27.59         2.52 o                         
  11 -15   3          1.80         -0.01         2.19 o                         
  12 -15   3        315.39        345.39        13.36 o                         
  -9 -14   3         20.55         16.98         3.09 o                         
  -8 -14   3          4.28         -3.36         3.39 o                         
  -7 -14   3        111.78        131.31         5.91 o                         
  -6 -14   3         27.01         19.60         3.84 o                         
  -5 -14   3          0.81          1.15         3.04 o                         
  -4 -14   3        128.63         87.06         4.94 o                         
  -3 -14   3        130.42        113.82         7.36 o                         
  -2 -14   3          8.38         10.46         3.14 o                         
  -1 -14   3        168.80        199.25         8.75 o                         
   0 -14   3        663.60        645.21        14.33 o                         
   1 -14   3          2.98          2.47         2.62 o                         
   2 -14   3         63.87         84.28         4.00 o                         
   3 -14   3        219.20        260.84         9.24 o                         
   4 -14   3        715.93        730.68        21.50 o                         
   5 -14   3       1709.65       1926.19        70.11 o                         
   6 -14   3       1079.23       1049.43        20.20 o                         
   7 -14   3         20.45          9.34         2.26 o                         
   8 -14   3         23.00         32.91         2.96 o                         
   9 -14   3          8.12         10.14         2.51 o                         
  10 -14   3         30.33         22.05         2.50 o                         
  11 -14   3         55.20         53.39         3.44 o                         
  12 -14   3         66.60         62.26         4.17 o                         
  13 -14   3         83.70         65.91         3.65 o                         
 -11 -13   3        225.69        255.25         8.30 o                         
 -10 -13   3        110.58        122.62         6.44 o                         
  -9 -13   3          1.79         -0.87         2.62 o                         
  -8 -13   3         73.07         70.05         5.85 o                         
  -7 -13   3        365.17        360.73        14.43 o                         
  -6 -13   3        677.68        526.08        19.76 o                         
  -5 -13   3        426.64        453.08        15.97 o                         
  -4 -13   3          3.10          1.28         3.16 o                         
  -3 -13   3        212.61        223.17        14.86 o                         
  -2 -13   3         23.15         11.30         6.62 o                         
  -1 -13   3        762.13        830.53        25.36 o                         
   0 -13   3         39.21         25.75         6.12 o                         
   1 -13   3        153.74        152.10         8.93 o                         
   2 -13   3        198.02        250.82        12.74 o                         
   3 -13   3       1248.70       1239.41        40.65 o                         
   4 -13   3         50.82         46.75         9.55 o                         
   5 -13   3        148.87        178.78        18.32 o                         
   6 -13   3        459.18        470.79        23.47 o                         
   7 -13   3         45.77         58.05         3.36 o                         
   8 -13   3        929.31        978.28        16.89 o                         
   9 -13   3         12.28         11.52         2.45 o                         
  10 -13   3          9.18          5.62         2.64 o                         
  11 -13   3         92.15        100.90         5.79 o                         
  12 -13   3         61.01         78.11         6.29 o                         
  13 -13   3        172.11        181.31         8.25 o                         
  14 -13   3         10.21         11.20         2.31 o                         
 -12 -12   3         93.82         95.46         3.91 o                         
 -11 -12   3         90.92        109.74         4.84 o                         
 -10 -12   3        217.00        293.71        24.00 o                         
  -9 -12   3         38.27         57.78         5.37 o                         
  -8 -12   3         17.28         21.80         3.66 o                         
  -7 -12   3        343.50        370.63        13.27 o                         
  -6 -12   3        499.61        494.65        15.37 o                         
  -5 -12   3        668.59        673.28        23.58 o                         
  -4 -12   3       1561.04       1476.70        48.03 o                         
  -3 -12   3         21.02         31.72         6.33 o                         
  -2 -12   3          4.84         11.69         5.18 o                         
  -1 -12   3        144.76        141.29         7.32 o                         
   0 -12   3        110.81        131.81         7.99 o                         
   1 -12   3        132.35        131.39         8.15 o                         
   2 -12   3        407.46        393.05        16.24 o                         
   3 -12   3        770.19        807.30        27.95 o                         
   4 -12   3          0.06          1.26         7.21 o                         
   5 -12   3         14.39          9.34        10.30 o                         
   6 -12   3         52.05         42.66         7.87 o                         
   7 -12   3         89.35         99.34         9.20 o                         
   8 -12   3       2046.59       2068.29        36.35 o                         
   9 -12   3         49.42         50.95         3.12 o                         
  10 -12   3          0.36         -0.29         2.80 o                         
  11 -12   3         97.80         83.47         5.66 o                         
  12 -12   3        618.15        677.30        20.84 o                         
  13 -12   3          0.27          2.20         2.61 o                         
  14 -12   3         15.64         16.07         2.16 o                         
 -12 -11   3          9.04          2.22         1.74 o                         
 -11 -11   3        123.28        142.34         6.46 o                         
 -10 -11   3         19.93         18.54         4.65 o                         
  -9 -11   3         28.14         24.32         7.94 o                         
  -8 -11   3       1176.02       1144.72        32.86 o                         
  -7 -11   3         10.95         19.51         3.49 o                         
  -6 -11   3         30.92         28.42         6.16 o                         
  -5 -11   3       2964.49       2728.61        72.55 o                         
  -4 -11   3         41.59         49.44         6.70 o                         
  -3 -11   3         61.19         68.30         6.80 o                         
  -2 -11   3        595.48        713.78        21.98 o                         
  -1 -11   3        397.67        290.12        14.25 o                         
   0 -11   3        748.32        753.44        19.94 o                         
   1 -11   3        449.55        471.17        15.55 o                         
   2 -11   3          1.56          5.64         5.09 o                         
   3 -11   3        345.22        279.97        12.48 o                         
   4 -11   3          3.94          6.94         4.64 o                         
   5 -11   3        638.67        640.18        26.47 o                         
   6 -11   3        192.63        156.24        10.28 o                         
   7 -11   3       1129.97       1042.52        42.78 o                         
   8 -11   3        204.23        241.44        16.39 o                         
   9 -11   3         97.73         87.56         4.08 o                         
  10 -11   3        119.74        118.36         7.89 o                         
  11 -11   3          2.01          4.45         3.12 o                         
  12 -11   3          3.21          1.11         3.24 o                         
  13 -11   3         14.15         10.43         2.93 o                         
  14 -11   3         13.20         12.82         2.40 o                         
 -13 -10   3         89.84         96.17         3.44 o                         
 -12 -10   3         36.55         41.09         4.05 o                         
 -11 -10   3          1.17         -2.56         5.69 o                         
 -10 -10   3        279.59        332.84        15.45 o                         
  -9 -10   3        585.68        652.23        19.25 o                         
  -8 -10   3       1900.56       1921.33        52.26 o                         
  -7 -10   3        126.30        120.72         7.88 o                         
  -6 -10   3        772.33        754.04        26.98 o                         
  -5 -10   3        566.41        621.43        23.25 o                         
  -4 -10   3         47.03         17.90         4.80 o                         
  -3 -10   3          6.97          5.70         3.97 o                         
  -2 -10   3       1054.76       1309.46        36.14 o                         
  -1 -10   3        165.75        118.79         6.90 o                         
   0 -10   3       1990.34       1995.87        61.07 o                         
   1 -10   3         19.53         40.95         6.16 o                         
   2 -10   3        216.28        229.17         9.36 o                         
   3 -10   3       1895.16       1955.14        91.34 o                         
   4 -10   3        103.75         99.10        10.88 o                         
   5 -10   3        980.75        896.40        28.46 o                         
   6 -10   3        849.86        909.94        28.61 o                         
   7 -10   3         38.52         39.63         6.16 o                         
   8 -10   3        121.82        126.63        11.45 o                         
   9 -10   3       1015.86       1047.85        80.25 o                         
  10 -10   3       1889.49       1865.25        36.66 o                         
  11 -10   3        479.07        417.94        18.38 o                         
  12 -10   3          5.50          8.26         2.28 o                         
  13 -10   3        130.44        130.49         3.54 o                         
  14 -10   3         17.62         11.78         2.03 o                         
  15 -10   3         16.98         14.61         1.76 o                         
 -14  -9   3        344.16        361.80         9.44 o                         
 -13  -9   3         59.05         76.37         3.02 o                         
 -12  -9   3        128.53        141.44         7.24 o                         
 -11  -9   3         43.40         52.83         4.61 o                         
 -10  -9   3        515.87        546.14        27.14 o                         
  -9  -9   3        195.63        168.80         7.78 o                         
  -8  -9   3        496.27        471.10        16.51 o                         
  -7  -9   3       1411.27       1347.86        33.84 o                         
  -6  -9   3         38.38         52.79         7.72 o                         
  -5  -9   3          8.53          5.33         4.24 o                         
  -4  -9   3         35.03          1.75         3.96 o                         
  -3  -9   3        270.09        163.19         9.48 o                         
  -2  -9   3        114.65         85.69         4.96 o                         
  -1  -9   3       3657.28       3086.87        79.41 o                         
   0  -9   3       5935.75       6624.24       167.03 o                         
   1  -9   3        728.16        827.28        41.64 o                         
   2  -9   3        109.38        291.23        11.93 o                         
   3  -9   3       5350.60       5235.14       161.65 o                         
   4  -9   3        726.58        760.90        21.84 o                         
   5  -9   3        871.65        807.30        26.51 o                         
   6  -9   3        826.44        857.73        33.43 o                         
   7  -9   3          6.50          6.46         6.87 o                         
   8  -9   3        483.80        413.26        14.59 o                         
   9  -9   3       2014.04       1858.05        71.09 o                         
  10  -9   3        835.17        722.06        29.69 o                         
  11  -9   3        612.72        596.39        18.50 o                         
  12  -9   3        147.68        147.03         4.11 o                         
  13  -9   3         41.80         43.39         2.83 o                         
  14  -9   3          0.01         -0.69         2.06 o                         
  15  -9   3         12.22         15.33         1.85 o                         
 -15  -8   3          7.23          6.46         1.36 o                         
 -14  -8   3        351.79        425.49         9.68 o                         
 -13  -8   3        268.62        279.70         6.59 o                         
 -12  -8   3         60.43         59.49         3.60 o                         
 -11  -8   3        254.35        256.19         8.05 o                         
 -10  -8   3        480.71        542.50        24.61 o                         
  -9  -8   3        242.26        243.70        10.16 o                         
  -8  -8   3         11.45         10.67         3.90 o                         
  -7  -8   3        228.62        201.71         7.29 o                         
  -6  -8   3         12.13         17.80         3.26 o                         
  -5  -8   3        373.34        342.74        10.37 o                         
  -4  -8   3        776.06        621.76        14.87 o                         
  -3  -8   3        225.93        339.84        10.18 o                         
  -2  -8   3        122.37        207.77         7.22 o                         
  -1  -8   3        425.85        452.95        13.88 o                         
   0  -8   3        122.64         20.52         3.75 o                         
   1  -8   3         22.43         45.98         6.53 o                         
   2  -8   3        140.37        152.78         7.71 o                         
   3  -8   3        245.65        414.59        12.30 o                         
   4  -8   3        156.85         80.63         4.79 o                         
   5  -8   3       1414.91       1122.81        26.18 o                         
   6  -8   3        712.97        663.23        15.92 o                         
   7  -8   3        169.03        192.37        13.74 o                         
   8  -8   3        170.20        192.88         7.17 o                         
   9  -8   3         50.39         71.74         5.07 o                         
  10  -8   3        174.89        154.25         7.40 o                         
  11  -8   3        158.92        153.88         4.23 o                         
  12  -8   3        255.57        220.11         5.69 o                         
  13  -8   3          1.05          1.06         2.47 o                         
  14  -8   3        144.01        121.36         5.52 o                         
  15  -8   3          8.57          1.21         2.62 o                         
 -15  -7   3          1.92          2.32         1.73 o                         
 -14  -7   3        219.54        259.46         6.12 o                         
 -13  -7   3        127.92        148.25         4.14 o                         
 -12  -7   3         23.12         34.70         2.81 o                         
 -11  -7   3       1168.71       1154.91        29.46 o                         
 -10  -7   3        657.23        645.73        20.55 o                         
  -9  -7   3       1271.17       1272.27        31.96 o                         
  -8  -7   3          6.35          5.45         3.83 o                         
  -7  -7   3         24.86          9.09         2.98 o                         
  -6  -7   3          0.27          2.24         2.84 o                         
  -5  -7   3        161.90        254.25         8.20 o                         
  -4  -7   3         97.23        125.99         4.42 o                         
  -3  -7   3       1644.35       2137.18        44.80 o                         
  -2  -7   3        269.23        202.55         6.08 o                         
  -1  -7   3       2100.64       2406.80        47.27 o                         
   0  -7   3         71.78         54.22         3.07 o                         
   1  -7   3       2119.28       1504.46        36.10 o                         
   2  -7   3       3991.18       4165.83       104.76 o                         
   3  -7   3         90.10          8.87         2.36 o                         
   4  -7   3        891.26       1326.58        27.47 o                         
   5  -7   3        765.99        813.43        15.04 o                         
   6  -7   3        764.87        548.04        14.58 o                         
   7  -7   3        178.92        169.59         6.42 o                         
   8  -7   3          5.24         16.43         3.60 o                         
   9  -7   3        371.18        305.05        14.62 o                         
  10  -7   3          0.03          4.60         3.68 o                         
  11  -7   3         17.66         15.76         2.41 o                         
  12  -7   3          4.48          5.28         2.21 o                         
  13  -7   3         27.59         27.35         2.76 o                         
  14  -7   3        111.59         81.26         3.45 o                         
  15  -7   3        303.92        359.71         9.13 o                         
 -16  -6   3          0.19          2.16         1.62 o                         
 -15  -6   3          7.08          6.98         1.97 o                         
 -14  -6   3        271.19        304.68         7.12 o                         
 -13  -6   3         15.58         22.02         2.88 o                         
 -12  -6   3        884.03        886.08        21.85 o                         
 -11  -6   3       2001.20       1974.00        75.63 o                         
 -10  -6   3         58.79        113.33         8.58 o                         
  -9  -6   3         20.33         50.85         8.05 o                         
  -8  -6   3        653.65        552.26        17.40 o                         
  -7  -6   3          0.03         10.12         3.65 o                         
  -6  -6   3         60.69         29.90         3.53 o                         
  -5  -6   3        262.87        294.27         8.07 o                         
  -4  -6   3        234.66        477.79        12.57 o                         
  -3  -6   3        895.05       1134.32        20.19 o                         
  -2  -6   3        639.02        564.79        11.76 o                         
  -1  -6   3       1132.36       1210.68        28.72 o                         
   0  -6   3       1257.31       1246.19        22.65 o                         
   1  -6   3       3641.31       4238.22        76.15 o                         
   2  -6   3       2381.30       1770.58        41.86 o                         
   3  -6   3          2.07          2.47         1.97 o                         
   4  -6   3        340.72        109.73         3.46 o                         
   5  -6   3        940.94       1188.09        22.34 o                         
   6  -6   3        433.30        522.95        12.06 o                         
   7  -6   3        487.59        396.54        12.31 o                         
   8  -6   3         87.60        120.16         6.24 o                         
   9  -6   3          2.98          4.16         3.65 o                         
  10  -6   3         55.83         76.89         5.32 o                         
  11  -6   3         54.07         67.90         7.22 o                         
  12  -6   3        329.08        302.81         6.31 o                         
  13  -6   3          1.94          5.38         2.41 o                         
  14  -6   3        132.07        114.64         5.01 o                         
  15  -6   3         25.13         17.92         2.70 o                         
  16  -6   3         56.72         36.37         2.11 o                         
 -16  -5   3          0.90         -0.40         2.01 o                         
 -15  -5   3        403.38        468.91        10.88 o                         
 -14  -5   3         30.20         34.38         3.26 o                         
 -13  -5   3         14.60         10.26         2.73 o                         
 -12  -5   3         15.07         11.95         2.86 o                         
 -11  -5   3          2.69         23.12        10.61 o                         
 -10  -5   3       2085.73       2169.94       117.15 o                         
  -9  -5   3          1.46         22.19         4.58 o                         
  -8  -5   3       1687.11       1593.54        49.31 o                         
  -7  -5   3         16.21         -1.28         2.87 o                         
  -6  -5   3         13.63         60.49         4.74 o                         
  -5  -5   3       1264.13       1420.01        28.62 o                         
  -4  -5   3         11.55         12.32         1.66 o                         
  -3  -5   3        127.89        142.61         3.99 o                         
  -2  -5   3       3307.50       3350.15        85.78 o                         
  -1  -5   3        475.73        535.80        14.55 o                         
   0  -5   3       3156.64       3053.12        59.63 o                         
   1  -5   3        389.54        330.37         8.68 o                         
   2  -5   3         80.18        177.60         6.77 o                         
   3  -5   3        753.73        542.98        12.31 o                         
   4  -5   3        722.48        540.42        11.10 o                         
   5  -5   3        733.19        456.75        12.72 o                         
   6  -5   3         30.67         48.16         4.90 o                         
   7  -5   3         79.47         95.55         5.36 o                         
   8  -5   3        441.86        454.89        12.48 o                         
   9  -5   3         26.06         15.82         3.94 o                         
  10  -5   3       1264.57       1337.22        33.75 o                         
  11  -5   3          1.97         12.74         6.33 o                         
  12  -5   3       1274.87       1322.96        27.22 o                         
  13  -5   3          5.75          9.75         2.95 o                         
  14  -5   3         40.78         45.72         2.95 o                         
  15  -5   3         13.13         12.31         3.18 o                         
  16  -5   3         76.40         75.50         3.31 o                         
 -17  -4   3          3.84          0.66         1.51 o                         
 -16  -4   3         87.09         79.74         3.38 o                         
 -15  -4   3        463.45        537.16        15.17 o                         
 -14  -4   3        422.79        440.40        13.16 o                         
 -13  -4   3        373.17        388.95         8.65 o                         
 -12  -4   3        742.17        764.52        47.65 o                         
 -11  -4   3        496.01        513.34        26.42 o                         
 -10  -4   3        249.66        216.83        13.36 o                         
  -9  -4   3        414.41        579.99        15.82 o                         
  -8  -4   3       4427.84       4719.28       107.22 o                         
  -7  -4   3        860.15       1086.22        26.19 o                         
  -6  -4   3        582.19        692.69        17.16 o                         
  -5  -4   3       4169.78       3538.89        90.12 o                         
  -4  -4   3         63.27         52.71         3.71 o                         
  -3  -4   3      12284.97      12315.99       249.89 o                         
  -2  -4   3        135.17         76.48         3.37 o                         
  -1  -4   3        231.02        123.39         6.01 o                         
   0  -4   3       9655.23       9624.88       197.00 o                         
   1  -4   3        745.42        891.43        18.67 o                         
   2  -4   3         75.29        162.36         9.93 o                         
   3  -4   3       4769.34       5794.02       112.26 o                         
   4  -4   3         37.21         62.61         2.98 o                         
   5  -4   3        596.72        632.79        17.50 o                         
   6  -4   3       1795.60       1635.52        43.39 o                         
   7  -4   3         59.39         46.75         4.69 o                         
   8  -4   3         10.81          6.26         4.02 o                         
   9  -4   3         61.09         25.23         4.32 o                         
  10  -4   3         76.23         78.45         5.44 o                         
  11  -4   3         25.41         30.29         5.26 o                         
  12  -4   3        190.05        158.42         4.52 o                         
  13  -4   3        518.66        553.68        12.84 o                         
  14  -4   3        392.01        404.58         9.60 o                         
  15  -4   3         60.52         51.50         2.46 o                         
 -17  -3   3         53.57         62.41         2.57 o                         
 -16  -3   3          7.85          6.64         2.33 o                         
 -15  -3   3        395.41        368.60        10.09 o                         
 -14  -3   3        195.10        183.88         5.94 o                         
 -13  -3   3         35.52         27.66         2.90 o                         
 -12  -3   3         24.27         20.69         5.09 o                         
 -11  -3   3        259.71        234.44         9.82 o                         
 -10  -3   3        595.79        591.85        16.25 o                         
  -9  -3   3       1001.50        852.64        21.58 o                         
  -8  -3   3       2941.78       2696.96        56.63 o                         
  -7  -3   3         16.89         50.37         3.03 o                         
  -6  -3   3        329.43        337.60         7.65 o                         
  -5  -3   3       1704.39       2088.78        40.96 o                         
  -4  -3   3      21896.04      22105.84       494.25 o                         
  -3  -3   3       2025.25       2176.94        56.76 o                         
  -2  -3   3       1092.63       1336.73        35.15 o                         
  -1  -3   3       1405.95       1719.78        40.21 o                         
   0  -3   3       3372.34       3614.03        82.39 o                         
   1  -3   3       3715.19       3626.61       113.83 o                         
   2  -3   3        853.87        733.06        20.00 o                         
   3  -3   3       9908.96       9995.59       224.85 o                         
   4  -3   3       2823.92       3497.99       103.06 o                         
   5  -3   3       4509.95       4470.78       153.12 o                         
   6  -3   3       4303.24       4344.10        98.85 o                         
   7  -3   3        332.39        322.96        10.23 o                         
   8  -3   3       3121.89       3301.94        76.75 o                         
   9  -3   3        262.04        260.80         9.62 o                         
  10  -3   3        585.28        591.79        15.89 o                         
  11  -3   3       2323.62       2351.66        63.35 o                         
  12  -3   3        311.14        303.19         6.07 o                         
  13  -3   3         54.66         63.92         3.02 o                         
  14  -3   3        134.86        148.16         4.01 o                         
  15  -3   3        111.83        110.20         3.56 o                         
 -17  -2   3        717.57        683.75        19.50 o                         
 -16  -2   3        129.98        124.63         4.10 o                         
 -15  -2   3         86.39        102.83         4.07 o                         
 -14  -2   3         19.33          6.98         2.18 o                         
 -13  -2   3         99.48         72.41         3.84 o                         
 -12  -2   3          4.68         -3.55         4.60 o                         
 -11  -2   3        482.80        485.91        18.68 o                         
 -10  -2   3        402.43        418.42        12.79 o                         
  -9  -2   3        286.77        380.57        11.12 o                         
  -8  -2   3       1292.59       1093.02        24.06 o                         
  -7  -2   3        595.05        637.83        14.60 o                         
  -6  -2   3        979.38       1346.79        27.19 o                         
  -5  -2   3        912.70       1272.37        31.93 o                         
  -4  -2   3       6168.00       6104.60       138.59 o                         
  -3  -2   3      28266.34      28645.72       638.57 o                         
  -2  -2   3      12238.32      11419.24       407.41 o                         
  -1  -2   3       7487.47       7852.65       160.70 o                         
   0  -2   3      36211.46      35345.73       780.97 o                         
   1  -2   3      10580.49      10569.48       216.00 o                         
   2  -2   3         26.51         11.89         3.44 o                         
   3  -2   3       6878.02       7039.09       135.05 o                         
   4  -2   3        373.92        311.90         9.71 o                         
   5  -2   3        447.03        422.07        11.65 o                         
   6  -2   3       6280.79       5966.71       122.98 o                         
   7  -2   3          1.95          6.42         3.25 o                         
   8  -2   3       1359.85       1265.97        31.54 o                         
   9  -2   3       1803.60       1772.25        48.07 o                         
  10  -2   3        176.29        179.61        10.75 o                         
  11  -2   3       1398.73       1390.12        26.08 o                         
  12  -2   3          7.56          9.11         2.16 o                         
  13  -2   3        208.16        205.79         6.10 o                         
  14  -2   3         38.21         46.74         2.48 o                         
  15  -2   3        287.86        262.95         8.25 o                         
 -17  -1   3        299.46        355.19         9.10 o                         
 -16  -1   3        240.11        228.28         5.38 o                         
 -15  -1   3         56.49         56.30         2.87 o                         
 -14  -1   3        297.12        326.16         6.60 o                         
 -13  -1   3         63.38         71.44         7.35 o                         
 -12  -1   3          1.36          1.87         4.67 o                         
 -11  -1   3       1001.50       1007.07        28.66 o                         
 -10  -1   3        145.26        170.73        10.74 o                         
  -9  -1   3          1.41          4.11         3.41 o                         
  -8  -1   3         21.90         17.70         2.80 o                         
  -7  -1   3        115.26        161.21         4.86 o                         
  -6  -1   3       1949.24       1830.51        36.34 o                         
  -5  -1   3       4998.59       5529.51       125.33 o                         
  -4  -1   3      13021.62      13847.43       308.86 o                         
  -3  -1   3       3126.45       3152.62       114.69 o                         
  -2  -1   3      10644.12       9990.45       222.16 o                         
  -1  -1   3        131.87        137.83         4.86 o                         
   0  -1   3       5575.09       6022.69       135.14 o                         
   1  -1   3       4265.71       5010.96       113.15 o                         
   2  -1   3      12400.47      12901.59       264.47 o                         
   3  -1   3       3151.17       2533.82        50.56 o                         
   4  -1   3        192.30        268.69         6.04 o                         
   5  -1   3        132.13        102.10         4.33 o                         
   6  -1   3      10360.83      10997.12       224.44 o                         
   7  -1   3        431.42        394.90        11.79 o                         
   8  -1   3        243.06        267.06         9.45 o                         
   9  -1   3       2706.20       2914.21        62.57 o                         
  10  -1   3        205.19        238.11        14.66 o                         
  11  -1   3        189.08        171.55         4.85 o                         
  12  -1   3        164.03        188.79         4.78 o                         
  13  -1   3        212.33        201.23         5.23 o                         
  14  -1   3        197.84        206.67         4.81 o                         
  15  -1   3        273.59        306.31         7.53 o                         
 -18   0   3        387.87        398.50        11.81 o                         
 -17   0   3          1.75         -0.86         2.20 o                         
 -16   0   3         94.50        144.08         4.71 o                         
 -15   0   3        657.73        656.23        12.98 o                         
 -14   0   3         53.66         33.92         2.32 o                         
 -13   0   3        334.16        385.38        16.48 o                         
 -12   0   3        178.70        158.97         9.62 o                         
 -11   0   3         17.86          6.99         3.85 o                         
 -10   0   3       1285.84       1383.33        37.54 o                         
  -9   0   3        354.43        300.80         9.52 o                         
  -8   0   3       1442.28       1646.70        38.29 o                         
  -7   0   3        588.84        904.18        20.20 o                         
  -6   0   3       1133.25       1031.54        17.47 o                         
  -5   0   3         40.19         21.95         3.10 o                         
  -4   0   3         30.75         19.63         3.69 o                         
  -3   0   3         17.95        107.08         6.98 o                         
  -2   0   3      17111.25      18016.98       400.27 o                         
  -1   0   3       4689.34       4414.79        82.76 o                         
   0   0   3       2468.43       2237.62        51.38 o                         
   1   0   3       2412.54       2109.10        48.48 o                         
   2   0   3        195.42        188.89         6.40 o                         
   3   0   3        367.97        317.77         7.72 o                         
   4   0   3        515.27        420.01         9.47 o                         
   5   0   3       2066.23       2771.90        58.05 o                         
   6   0   3       3265.21       3257.59        68.24 o                         
   7   0   3        174.45        123.66         4.98 o                         
   8   0   3       1483.82       1561.74        34.87 o                         
   9   0   3        872.96        796.81        19.67 o                         
  10   0   3        253.97        244.75        10.71 o                         
  11   0   3        743.06        650.38        11.47 o                         
  12   0   3        909.41        940.69        16.64 o                         
  13   0   3        154.09        137.51         5.81 o                         
  14   0   3        117.44        129.04         7.65 o                         
  15   0   3        106.29        107.63         3.97 o                         
 -18   1   3         68.28         61.52         2.33 o                         
 -17   1   3          0.33         -1.56         2.13 o                         
 -16   1   3        166.49        177.28         6.03 o                         
 -15   1   3         64.54         84.02         3.48 o                         
 -14   1   3        496.98        495.31         9.97 o                         
 -13   1   3         10.16          3.95         5.01 o                         
 -12   1   3        347.68        316.29        14.68 o                         
 -11   1   3        195.31        248.49         9.97 o                         
 -10   1   3        316.67        229.01         8.03 o                         
  -9   1   3        532.16        635.85        16.57 o                         
  -8   1   3       2181.58       2015.42        52.27 o                         
  -7   1   3        417.57        543.49        16.05 o                         
  -6   1   3         35.32         99.92         4.05 o                         
  -5   1   3       7888.21       7745.51       123.55 o                         
  -4   1   3         27.92         37.17         2.97 o                         
  -3   1   3       5481.93       5802.65       103.60 o                         
  -2   1   3      31420.33      33375.44       678.37 o                         
  -1   1   3       5319.82       5273.00       106.88 o                         
   0   1   3         36.40         42.44         4.38 o                         
   1   1   3       3326.68       3818.06        98.32 o                         
   2   1   3       3347.11       4665.74        97.64 o                         
   3   1   3        193.11        161.23         5.86 o                         
   4   1   3        485.62        911.74        18.90 o                         
   5   1   3       1112.11        710.94        15.22 o                         
   6   1   3         32.13         20.71         3.12 o                         
   7   1   3          4.79         32.26         3.79 o                         
   8   1   3       1324.77       1467.47        30.49 o                         
   9   1   3         16.28         23.59         4.37 o                         
  10   1   3        663.05        670.86        24.96 o                         
  11   1   3          3.24          1.42         2.57 o                         
  12   1   3         13.75         14.32         2.70 o                         
  13   1   3        121.87        153.10         4.12 o                         
  14   1   3        124.35        142.89         3.79 o                         
 -18   2   3        293.37        288.69         9.13 o                         
 -17   2   3        293.06        297.92         7.39 o                         
 -16   2   3        228.30        164.65         6.50 o                         
 -15   2   3        651.58        541.86        11.24 o                         
 -14   2   3         63.04         48.69         2.22 o                         
 -13   2   3        372.05        429.01        39.25 o                         
 -12   2   3          3.45          2.72         4.65 o                         
 -11   2   3         48.10         39.02         4.59 o                         
 -10   2   3          1.43          4.82         3.35 o                         
  -9   2   3       1250.73        919.02        28.30 o                         
  -8   2   3        417.85        759.24        22.21 o                         
  -7   2   3        116.48        223.41         7.92 o                         
  -6   2   3        559.88        947.97        21.84 o                         
  -5   2   3        140.88        264.12        12.21 o                         
  -4   2   3       8154.63       7717.57       137.77 o                         
  -3   2   3        809.28        620.74        11.67 o                         
  -2   2   3         65.74         89.86         5.00 o                         
  -1   2   3        176.42        181.14         8.56 o                         
   0   2   3        755.60        770.70        22.26 o                         
   1   2   3       3128.56       3426.13       103.27 o                         
   2   2   3        527.91        355.72        10.16 o                         
   3   2   3       2231.41       2079.07        38.31 o                         
   4   2   3        367.87        630.08        13.51 o                         
   5   2   3          8.55         38.46         3.29 o                         
   6   2   3        183.24        220.91         7.86 o                         
   7   2   3        131.88        146.84         8.67 o                         
   8   2   3        309.68        291.00        10.27 o                         
   9   2   3          1.27         -3.83         4.72 o                         
  10   2   3        280.18        216.36        10.23 o                         
  11   2   3        207.87        203.89         7.51 o                         
  12   2   3         34.42         35.03         3.43 o                         
  13   2   3          3.03          3.23         2.03 o                         
  14   2   3          0.03         -0.74         1.48 o                         
 -18   3   3       1036.93        970.92        52.81 o                         
 -17   3   3        159.57        142.87         4.33 o                         
 -16   3   3        105.16        103.81         3.98 o                         
 -15   3   3        378.83        396.89         9.90 o                         
 -14   3   3          5.50         -0.02         2.36 o                         
 -13   3   3         64.46         46.80         6.38 o                         
 -12   3   3       1830.47       1834.11        57.59 o                         
 -11   3   3        163.51        127.47         7.27 o                         
 -10   3   3       1206.90       1309.95        39.90 o                         
  -9   3   3         31.96         33.52         4.31 o                         
  -8   3   3         63.12         17.81         5.50 o                         
  -7   3   3       4376.35       4035.52       204.50 o                         
  -6   3   3         44.28        198.44         8.04 o                         
  -5   3   3       1701.96       2291.58        34.67 o                         
  -4   3   3       4504.28       4702.37        72.66 o                         
  -3   3   3        229.67        433.23         8.91 o                         
  -2   3   3         90.70         11.08         2.85 o                         
  -1   3   3       6158.14       5577.35       126.79 o                         
   0   3   3        139.18        140.21         6.34 o                         
   1   3   3        201.90        317.36         7.28 o                         
   2   3   3       2720.23       2257.03        43.79 o                         
   3   3   3         83.36        261.00         9.04 o                         
   4   3   3       3279.27       3162.94        72.38 o                         
   5   3   3         13.71         68.54         5.09 o                         
   6   3   3       1225.81        914.14        23.41 o                         
   7   3   3        114.12        121.65         8.09 o                         
   8   3   3        769.64        779.21        21.33 o                         
   9   3   3          1.28         10.44         4.88 o                         
  10   3   3        164.12        155.10         6.58 o                         
  11   3   3        483.77        410.82        14.16 o                         
  12   3   3        110.21        136.63         4.92 o                         
  13   3   3         81.12        101.13         3.95 o                         
  14   3   3        148.94        130.48         3.42 o                         
 -18   4   3        234.49        200.81         6.12 o                         
 -17   4   3          6.33          3.65         1.79 o                         
 -16   4   3        179.23        185.61         4.46 o                         
 -15   4   3        423.77        357.56         9.00 o                         
 -14   4   3         44.80         18.59         2.10 o                         
 -13   4   3          2.16         -4.24         7.20 o                         
 -12   4   3        178.43        152.45         9.65 o                         
 -11   4   3        637.37        734.30        25.57 o                         
 -10   4   3        416.76        468.28        21.54 o                         
  -9   4   3        958.31        936.32        36.99 o                         
  -8   4   3        551.63        479.04        16.96 o                         
  -7   4   3        672.20        533.01        18.00 o                         
  -6   4   3          3.87          2.72         3.27 o                         
  -5   4   3      14681.06      13808.50       261.49 o                         
  -4   4   3        694.29        492.78         9.46 o                         
  -3   4   3        422.08        285.43         5.71 o                         
  -2   4   3         83.23        162.59         5.66 o                         
  -1   4   3        885.85        583.54        11.59 o                         
   0   4   3       1632.86       1938.75        44.63 o                         
   1   4   3         83.73         52.45         4.20 o                         
   2   4   3       1314.74       1314.33        28.52 o                         
   3   4   3       2086.10       2815.61        59.20 o                         
   4   4   3       3519.35       4071.56       103.96 o                         
   5   4   3         66.53         65.99         5.36 o                         
   6   4   3         63.43         78.24         5.27 o                         
   7   4   3         35.55         45.38         5.31 o                         
   8   4   3        738.17        733.51        23.06 o                         
   9   4   3        426.66        428.06        10.77 o                         
  10   4   3         57.31         52.18         4.11 o                         
  11   4   3        347.88        416.49        12.29 o                         
  12   4   3        121.95        107.46         4.20 o                         
  13   4   3         10.03          5.36         1.79 o                         
 -18   5   3        321.20        365.27        11.86 o                         
 -17   5   3         78.80         80.57         3.79 o                         
 -16   5   3          4.14          6.78         2.11 o                         
 -15   5   3         13.69          3.60         2.15 o                         
 -14   5   3        639.14        523.25        16.40 o                         
 -13   5   3         33.23         30.62         7.67 o                         
 -12   5   3        643.66        635.88        28.47 o                         
 -11   5   3        230.27        222.89        13.79 o                         
 -10   5   3        468.06        498.59        18.68 o                         
  -9   5   3       1945.68       2015.64        61.41 o                         
  -8   5   3        423.30        567.91        23.86 o                         
  -7   5   3        611.13        468.85        19.95 o                         
  -6   5   3       2702.83       2822.78        72.17 o                         
  -5   5   3       3907.34       4349.95        83.29 o                         
  -4   5   3         12.37         71.23         3.32 o                         
  -3   5   3       2436.90       2245.68        36.52 o                         
  -2   5   3          4.20         14.98         2.34 o                         
  -1   5   3        176.16        273.22         8.04 o                         
   0   5   3         70.59        117.99         5.58 o                         
   1   5   3       1505.30       1850.91        43.34 o                         
   2   5   3        152.39        171.31         7.33 o                         
   3   5   3        105.39        129.47         5.99 o                         
   4   5   3       1525.25       1434.73        34.94 o                         
   5   5   3        133.57        151.51        12.62 o                         
   6   5   3        788.93        877.99        23.25 o                         
   7   5   3         38.93         40.42         4.75 o                         
   8   5   3       2268.38       2178.71        59.06 o                         
   9   5   3        119.59        112.41         5.31 o                         
  10   5   3         58.14         49.65         5.50 o                         
  11   5   3         87.89         77.84         4.19 o                         
  12   5   3        139.00        194.60         5.69 o                         
  13   5   3        669.74        759.73        18.17 o                         
 -18   6   3        281.64        279.30        10.80 o                         
 -17   6   3          0.05         -0.06         2.34 o                         
 -16   6   3          1.47          1.27         2.75 o                         
 -15   6   3         59.44         60.65         3.46 o                         
 -14   6   3        244.85        241.85         5.33 o                         
 -13   6   3        581.22        605.07         8.59 o                         
 -12   6   3        633.10        671.12        24.35 o                         
 -11   6   3        376.44        375.80        18.63 o                         
 -10   6   3        212.50        207.71        12.55 o                         
  -9   6   3        654.84        719.47        24.57 o                         
  -8   6   3         36.15         38.59         4.92 o                         
  -7   6   3       3100.67       3360.23        99.40 o                         
  -6   6   3         18.16         13.98         5.72 o                         
  -5   6   3          5.31          2.05         3.32 o                         
  -4   6   3         33.36        121.72         4.55 o                         
  -3   6   3       1908.21       2639.23        50.86 o                         
  -2   6   3        364.67        448.77        10.99 o                         
  -1   6   3        394.68        175.43         5.86 o                         
   0   6   3        846.55        657.61        19.14 o                         
   1   6   3          6.08         51.22         5.69 o                         
   2   6   3         34.85         33.98         4.51 o                         
   3   6   3       2422.78       2421.04        56.89 o                         
   4   6   3          0.87          0.81         4.62 o                         
   5   6   3        206.44        169.43         8.61 o                         
   6   6   3        271.09        197.44        10.77 o                         
   7   6   3       1580.75       1706.11        47.04 o                         
   8   6   3         18.43         23.51         3.82 o                         
   9   6   3          4.82          7.50         4.13 o                         
  10   6   3         15.14         19.16         3.18 o                         
  11   6   3        151.73        155.21         9.45 o                         
  12   6   3        600.90        575.90        22.59 o                         
 -18   7   3        169.08        136.08         9.21 o                         
 -17   7   3          3.04          0.10         2.58 o                         
 -16   7   3          9.01          4.60         2.41 o                         
 -15   7   3        214.65        215.96         7.35 o                         
 -14   7   3        930.04        867.00        13.65 o                         
 -13   7   3       1715.52       1516.17        20.42 o                         
 -12   7   3        171.22        143.98         9.56 o                         
 -11   7   3       2175.13       2475.56       105.06 o                         
 -10   7   3        674.79        743.76        32.37 o                         
  -9   7   3        168.03        156.29        16.37 o                         
  -8   7   3        312.37        332.56        12.31 o                         
  -7   7   3        766.99        951.44        31.11 o                         
  -6   7   3        170.44        205.49        10.10 o                         
  -5   7   3        372.54        526.35        17.52 o                         
  -4   7   3       2028.64       2073.82        48.18 o                         
  -3   7   3          4.58          4.27         2.94 o                         
  -2   7   3        287.99        410.91        11.62 o                         
  -1   7   3       4363.25       4656.04        96.12 o                         
   0   7   3         88.41        174.92         7.75 o                         
   1   7   3       1321.48       1164.68        29.02 o                         
   2   7   3        337.90        339.26        12.32 o                         
   3   7   3       1567.30       1685.14        40.99 o                         
   4   7   3       2550.76       2607.19        69.23 o                         
   5   7   3       1562.59       1555.16        43.19 o                         
   6   7   3       4437.35       4473.79       133.21 o                         
   7   7   3         69.89        113.80         5.96 o                         
   8   7   3          0.62          0.43         2.79 o                         
   9   7   3         15.56          9.95         3.09 o                         
  10   7   3        101.36         93.24         6.30 o                         
  11   7   3         63.58         58.52         3.10 o                         
 -17   8   3          2.47          0.97         1.77 o                         
 -16   8   3          0.73          0.67         2.12 o                         
 -15   8   3          1.00         -1.92         2.21 o                         
 -14   8   3        366.64        415.17         8.99 o                         
 -13   8   3        121.82        144.36         3.53 o                         
 -12   8   3          4.53          2.87         1.79 o                         
 -11   8   3        204.71        174.05        23.44 o                         
 -10   8   3         56.71         68.65        10.23 o                         
  -9   8   3        209.59        264.06        13.29 o                         
  -8   8   3        315.24        308.96        16.64 o                         
  -7   8   3        302.04        286.14        12.91 o                         
  -6   8   3        438.33        505.48        16.07 o                         
  -5   8   3        752.41        742.15        21.52 o                         
  -4   8   3        459.87        501.55        15.59 o                         
  -3   8   3         53.01         49.02         4.96 o                         
  -2   8   3        279.45        362.84        12.39 o                         
  -1   8   3       6754.13       7294.03       164.45 o                         
   0   8   3        757.68        745.71        19.63 o                         
   1   8   3        146.77        184.85         7.06 o                         
   2   8   3       2348.72       2482.60        58.92 o                         
   3   8   3         72.13        103.88         7.75 o                         
   4   8   3        150.37        177.82        11.90 o                         
   5   8   3        542.62        539.53        18.44 o                         
   6   8   3        737.62        630.96        18.89 o                         
   7   8   3          0.36         -2.72         2.72 o                         
   8   8   3        238.67        242.05        11.94 o                         
   9   8   3        387.39        409.13        17.84 o                         
  10   8   3         68.75         74.42         4.61 o                         
  11   8   3         27.68         18.33         1.70 o                         
 -17   9   3          6.69          1.95         2.43 o                         
 -16   9   3          7.59          2.86         2.09 o                         
 -15   9   3        325.95        350.09         7.41 o                         
 -14   9   3          7.91         18.13         2.28 o                         
 -13   9   3        160.87        165.43         4.32 o                         
 -12   9   3        250.75        267.12         4.72 o                         
 -11   9   3         10.82         14.72         6.45 o                         
 -10   9   3         29.43         10.96         9.84 o                         
  -9   9   3        851.53        962.54        38.24 o                         
  -8   9   3        133.95        119.73         8.97 o                         
  -7   9   3        143.51        149.27        11.79 o                         
  -6   9   3         97.62        109.84         8.21 o                         
  -5   9   3       1371.31       1478.99        40.07 o                         
  -4   9   3         98.64        124.72        10.46 o                         
  -3   9   3       1263.09       1328.36        36.58 o                         
  -2   9   3        439.67        470.66        15.61 o                         
  -1   9   3         28.81         34.87         5.42 o                         
   0   9   3        190.98        184.73        10.34 o                         
   1   9   3          2.03         -4.40         4.40 o                         
   2   9   3        326.28        257.22         8.96 o                         
   3   9   3        118.15         91.88         7.20 o                         
   4   9   3         55.04         61.80         7.80 o                         
   5   9   3         51.31         28.73         3.58 o                         
   6   9   3        309.05        301.25        11.75 o                         
   7   9   3        162.76        195.50        12.79 o                         
   8   9   3          0.21          5.66         3.04 o                         
   9   9   3       1170.17       1130.63        44.40 o                         
  10   9   3          7.74         14.63         2.43 o                         
 -16  10   3         10.89          7.32         2.04 o                         
 -15  10   3        901.19        979.57        18.16 o                         
 -14  10   3         99.38        108.25         3.45 o                         
 -13  10   3        120.57        102.51         3.30 o                         
 -12  10   3        134.26        156.59         3.70 o                         
 -11  10   3          7.28          6.67         2.32 o                         
 -10  10   3         18.07         17.04         2.38 o                         
  -9  10   3          4.65         -4.01         9.42 o                         
  -8  10   3        650.34        672.04        36.33 o                         
  -7  10   3        506.28        630.77        28.74 o                         
  -6  10   3        243.34        229.40        17.11 o                         
  -5  10   3        212.25        253.59        12.47 o                         
  -4  10   3         99.97        119.65        11.03 o                         
  -3  10   3        412.29        504.40        19.46 o                         
  -2  10   3       1104.84       1051.12        37.92 o                         
  -1  10   3          6.69          1.95         5.21 o                         
   0  10   3          0.04          3.63         5.11 o                         
   1  10   3          9.48         10.50         4.75 o                         
   2  10   3        263.62        283.62        12.24 o                         
   3  10   3          0.64         -0.30         3.06 o                         
   4  10   3         30.33         33.49         3.58 o                         
   5  10   3          3.39          5.40         2.98 o                         
   6  10   3          9.40         14.24         2.83 o                         
   7  10   3        205.88        207.22        15.07 o                         
   8  10   3        222.89        215.64         9.33 o                         
   9  10   3         67.89         78.25         4.20 o                         
 -16  11   3        138.50        141.55         6.82 o                         
 -15  11   3        136.66        145.54         4.07 o                         
 -14  11   3        189.07        186.78         4.75 o                         
 -13  11   3          2.24          3.17         2.37 o                         
 -12  11   3        447.40        436.21         8.19 o                         
 -11  11   3        469.18        456.53         8.62 o                         
 -10  11   3          6.67          4.36         2.74 o                         
  -9  11   3         34.34         31.27         2.33 o                         
  -8  11   3        895.10       1148.69        46.95 o                         
  -7  11   3         15.95         15.96         7.16 o                         
  -6  11   3       1868.46       1932.09        59.97 o                         
  -5  11   3       3015.50       3460.13       104.29 o                         
  -4  11   3         55.52         43.99         8.85 o                         
  -3  11   3         75.31         75.14         9.94 o                         
  -2  11   3       1300.95       1341.72        37.99 o                         
  -1  11   3        122.05        105.85         8.53 o                         
   0  11   3         10.13         11.54         4.60 o                         
   1  11   3         85.41         91.74         4.70 o                         
   2  11   3         85.12         85.39         5.10 o                         
   3  11   3        155.04        161.64         7.32 o                         
   4  11   3         10.29         12.81         4.14 o                         
   5  11   3        354.48        339.69        13.78 o                         
   6  11   3         23.63         12.03         4.25 o                         
   7  11   3        246.96        235.09        18.34 o                         
   8  11   3         43.56         37.95         4.29 o                         
 -15  12   3          6.75         10.96         2.55 o                         
 -14  12   3          6.94          4.37         2.38 o                         
 -13  12   3        375.52        439.25         9.57 o                         
 -12  12   3        449.21        440.39         9.69 o                         
 -11  12   3        326.81        337.77         7.69 o                         
 -10  12   3          0.01         -1.20         2.48 o                         
  -9  12   3        168.40        167.69         4.30 o                         
  -8  12   3        103.70        114.78         3.70 o                         
  -7  12   3          8.71         14.93         2.59 o                         
  -6  12   3         37.41         56.68         3.39 o                         
  -5  12   3        989.56        968.20        21.99 o                         
  -4  12   3         72.27         77.47         6.52 o                         
  -3  12   3        108.21         87.10         5.12 o                         
  -2  12   3        232.92        232.88        13.13 o                         
  -1  12   3         56.58         53.86         4.42 o                         
   0  12   3          6.27          3.30         3.17 o                         
   1  12   3         63.46         45.09         3.79 o                         
   2  12   3         79.40         74.99         5.08 o                         
   3  12   3          1.49          1.39         3.30 o                         
   4  12   3          7.13          3.78         2.71 o                         
   5  12   3        160.69        110.03         6.50 o                         
   6  12   3         51.07         45.96         6.75 o                         
   7  12   3          0.38         -4.36         4.36 o                         
 -14  13   3         10.22          8.64         2.50 o                         
 -13  13   3        175.13        143.13         5.60 o                         
 -12  13   3        261.52        288.87         8.63 o                         
 -11  13   3        433.62        416.90         9.85 o                         
 -10  13   3        239.54        236.25         5.07 o                         
  -9  13   3         36.62         26.12         2.62 o                         
  -8  13   3        740.53        801.05        14.54 o                         
  -7  13   3        510.80        570.13        11.94 o                         
  -6  13   3          0.22          0.50         2.63 o                         
  -5  13   3         18.80         23.03         3.30 o                         
  -4  13   3        466.52        471.11        10.46 o                         
  -3  13   3         31.49         20.14         2.92 o                         
  -2  13   3        246.29        242.79         6.39 o                         
  -1  13   3         33.98         19.16         4.17 o                         
   0  13   3          3.94         10.73         3.70 o                         
   1  13   3        257.17        195.11         8.02 o                         
   2  13   3         89.77         77.41         6.01 o                         
   3  13   3        257.69        230.68         9.24 o                         
   4  13   3          0.83          1.78         2.55 o                         
   5  13   3        134.24        122.14         9.28 o                         
   6  13   3          0.03         -1.76         3.87 o                         
 -13  14   3        146.04        149.24         8.06 o                         
 -12  14   3        491.68        636.65        14.39 o                         
 -11  14   3         69.52         64.13         2.90 o                         
 -10  14   3         29.57         51.76         2.89 o                         
  -9  14   3          0.33          2.12         2.51 o                         
  -8  14   3        534.92        552.18        11.79 o                         
  -7  14   3          0.14         -1.12         2.93 o                         
  -6  14   3         69.26         82.06         3.58 o                         
  -5  14   3          6.81          4.73         3.18 o                         
  -4  14   3        456.51        459.40        12.07 o                         
  -3  14   3         80.76         54.27         3.66 o                         
  -2  14   3          0.55         -1.02         2.76 o                         
  -1  14   3         89.47         77.41         4.19 o                         
   0  14   3        176.55        166.26         7.66 o                         
   1  14   3         81.40         86.71         4.08 o                         
   2  14   3        521.72        480.01        16.62 o                         
   3  14   3        134.09        124.25         4.46 o                         
   4  14   3          1.55         -1.09         2.03 o                         
 -12  15   3        367.81        352.67        13.96 o                         
 -11  15   3        138.78        154.54         4.76 o                         
 -10  15   3         28.57         26.29         2.58 o                         
  -9  15   3        152.20        172.39         5.22 o                         
  -8  15   3        221.89        255.76         6.67 o                         
  -7  15   3         22.71         27.57         3.03 o                         
  -6  15   3        107.93        117.47         4.68 o                         
  -5  15   3         15.69         14.31         2.44 o                         
  -4  15   3        528.99        524.96        13.14 o                         
  -3  15   3          7.47          4.60         2.47 o                         
  -2  15   3         13.05         22.15         2.46 o                         
  -1  15   3          0.64          2.01         2.22 o                         
   0  15   3        130.97        143.08         7.55 o                         
   1  15   3          5.63          0.38         2.25 o                         
   2  15   3        328.68        330.01         9.44 o                         
 -10  16   3          0.22          2.27         2.25 o                         
  -9  16   3          7.51          7.13         1.91 o                         
  -8  16   3         95.87         87.74         3.38 o                         
  -7  16   3         94.12        118.52         4.14 o                         
  -6  16   3          9.31          6.11         2.32 o                         
  -5  16   3         63.88         56.38         2.49 o                         
  -4  16   3          5.93          0.23         1.80 o                         
  -3  16   3          0.02         -0.79         1.70 o                         
  -2  16   3        279.56        244.39         7.66 o                         
  -1  16   3         98.76        127.54         7.51 o                         
   0  16   3        381.95        418.63        22.56 o                         
   0 -19   4        107.52        107.62         4.19 o                         
   1 -19   4         57.29         51.45         2.76 o                         
   2 -19   4        131.31        137.80         5.02 o                         
   3 -19   4         20.81         15.23         1.87 o                         
   4 -19   4          6.97          5.53         2.15 o                         
   5 -19   4         50.34         40.67         2.79 o                         
  -3 -18   4          0.27         -1.60         2.02 o                         
  -2 -18   4          6.74          9.31         2.41 o                         
  -1 -18   4        211.77        257.82         6.98 o                         
   0 -18   4          5.27          6.17         2.38 o                         
   1 -18   4        234.65        231.15         8.45 o                         
   2 -18   4        150.97        150.54         4.37 o                         
   3 -18   4         95.68        104.69         3.82 o                         
   4 -18   4          4.01          0.73         2.15 o                         
   5 -18   4         11.59         11.23         2.54 o                         
   6 -18   4          2.95          1.86         2.33 o                         
   7 -18   4         82.91         57.11         3.41 o                         
   8 -18   4         30.50         36.06         2.50 o                         
  -6 -17   4         25.24          8.67         1.92 o                         
  -5 -17   4          0.34         -0.19         2.12 o                         
  -4 -17   4          0.38         -0.98         2.83 o                         
  -3 -17   4         26.13         25.87         3.36 o                         
  -2 -17   4         14.43          9.00         3.48 o                         
  -1 -17   4        152.65        139.72         5.61 o                         
   0 -17   4        212.32        211.49         6.50 o                         
   1 -17   4          4.82          0.49         2.16 o                         
   2 -17   4          2.51          0.77         2.20 o                         
   3 -17   4        398.44        400.17         8.74 o                         
   4 -17   4        225.77        229.85         5.69 o                         
   5 -17   4          1.00          0.28         2.60 o                         
   6 -17   4         46.35         43.57         3.66 o                         
   7 -17   4        156.56        191.79         5.64 o                         
   8 -17   4        274.33        284.29         8.09 o                         
   9 -17   4         24.12         19.64         2.38 o                         
  -7 -16   4         20.43         26.19         2.60 o                         
  -6 -16   4          8.42         10.76         2.41 o                         
  -5 -16   4         32.53         39.83         3.83 o                         
  -4 -16   4          7.21          9.17         3.09 o                         
  -3 -16   4        458.85        459.08        18.66 o                         
  -2 -16   4        185.52        169.66         7.56 o                         
  -1 -16   4        552.45        524.66        14.98 o                         
   0 -16   4         94.49         66.21         4.52 o                         
   1 -16   4        366.59        312.78         7.92 o                         
   2 -16   4        464.83        454.53         9.28 o                         
   3 -16   4         36.02         24.37         2.75 o                         
   4 -16   4        122.44        121.84         4.52 o                         
   5 -16   4          2.33          2.58         2.98 o                         
   6 -16   4          4.70          4.24         2.63 o                         
   7 -16   4         20.46         22.65         2.80 o                         
   8 -16   4          4.51          0.36         2.41 o                         
   9 -16   4         14.04          6.13         2.49 o                         
  10 -16   4          1.22          0.89         2.30 o                         
  11 -16   4          2.98          4.40         2.12 o                         
  -9 -15   4        172.14        160.77         8.01 o                         
  -8 -15   4         18.21         22.60         2.82 o                         
  -7 -15   4         84.39         99.97         5.54 o                         
  -6 -15   4         40.78         60.39         3.74 o                         
  -5 -15   4        300.54        260.49         9.99 o                         
  -4 -15   4         91.50         78.29         4.52 o                         
  -3 -15   4        214.98        219.79        12.55 o                         
  -2 -15   4          2.12         -2.30         3.43 o                         
  -1 -15   4         11.89          4.93         2.97 o                         
   0 -15   4        461.40        520.49        11.62 o                         
   1 -15   4       1867.45       1909.90        51.06 o                         
   2 -15   4         50.97         61.55         3.28 o                         
   3 -15   4        247.17        271.47         6.45 o                         
   4 -15   4          0.27         -1.44         2.70 o                         
   5 -15   4         21.32         18.71         2.92 o                         
   6 -15   4        263.81        228.78         6.44 o                         
   7 -15   4          7.82          4.78         2.67 o                         
   8 -15   4         55.28         50.74         2.96 o                         
   9 -15   4         34.24         41.65         2.82 o                         
  10 -15   4         34.04         47.78         3.20 o                         
  11 -15   4         79.85         67.32         4.72 o                         
  12 -15   4         17.17         23.49         2.77 o                         
 -10 -14   4        300.22        337.04        18.83 o                         
  -9 -14   4          4.28          9.00         5.34 o                         
  -8 -14   4         21.75         19.93         3.49 o                         
  -7 -14   4        413.76        398.07        16.87 o                         
  -6 -14   4         42.72         23.04         3.75 o                         
  -5 -14   4        230.21        153.67         9.32 o                         
  -4 -14   4        537.10        537.02        17.76 o                         
  -3 -14   4        503.88        437.24        17.07 o                         
  -2 -14   4        945.59        952.40        28.90 o                         
  -1 -14   4        287.04        252.78         7.10 o                         
   0 -14   4        387.16        443.86        15.87 o                         
   1 -14   4        103.50         58.79         7.04 o                         
   2 -14   4         15.15         -3.41         7.04 o                         
   3 -14   4        605.16        617.55        21.59 o                         
   4 -14   4        299.31        278.69        11.90 o                         
   5 -14   4         15.66         16.23         2.72 o                         
   6 -14   4        259.57        213.34         5.53 o                         
   7 -14   4        167.02        125.42         5.19 o                         
   8 -14   4        117.84        113.07         4.10 o                         
   9 -14   4         34.52         38.83         3.25 o                         
  10 -14   4         65.01         52.85         4.51 o                         
  11 -14   4          0.03         -2.26         3.77 o                         
  12 -14   4         58.21         48.76         6.96 o                         
  13 -14   4          2.85          1.90         2.72 o                         
 -11 -13   4        184.18        205.93         8.68 o                         
 -10 -13   4        576.43        624.77        23.72 o                         
  -9 -13   4         62.69         71.51         6.96 o                         
  -8 -13   4         90.47         72.58        10.12 o                         
  -7 -13   4       1530.43       1670.16        57.04 o                         
  -6 -13   4         13.11         12.32         2.79 o                         
  -5 -13   4         59.29         49.53         5.47 o                         
  -4 -13   4        240.68        150.64         9.75 o                         
  -3 -13   4        646.64        639.64        42.45 o                         
  -2 -13   4        488.84        527.92        15.82 o                         
  -1 -13   4          1.80          0.81         5.95 o                         
   0 -13   4          1.72         -0.72         6.10 o                         
   1 -13   4         41.08         32.95         6.37 o                         
   2 -13   4         84.64         65.00         6.33 o                         
   3 -13   4        808.25        993.25        33.61 o                         
   4 -13   4          0.07         -4.72         8.18 o                         
   5 -13   4          0.83         -0.04         7.91 o                         
   6 -13   4        952.33       1004.36        26.51 o                         
   7 -13   4        474.20        409.73         8.02 o                         
   8 -13   4          2.14          1.58         2.88 o                         
   9 -13   4        205.87        192.44         6.39 o                         
  10 -13   4          5.96          8.07         3.18 o                         
  11 -13   4         37.65         36.29         5.33 o                         
  12 -13   4          0.57          0.56         4.53 o                         
  13 -13   4         46.38         28.98         3.72 o                         
 -12 -12   4         44.49         47.29         4.00 o                         
 -11 -12   4         85.76         89.94         4.06 o                         
 -10 -12   4         81.28         98.14         5.28 o                         
  -9 -12   4        235.03        263.06         9.89 o                         
  -8 -12   4         19.42         28.85         4.45 o                         
  -7 -12   4        104.86        100.46         5.92 o                         
  -6 -12   4          4.60         -0.38         2.52 o                         
  -5 -12   4          9.39          5.72         5.07 o                         
  -4 -12   4        633.53        638.90        24.52 o                         
  -3 -12   4        686.01        562.26        21.49 o                         
  -2 -12   4        100.51         80.04         6.90 o                         
  -1 -12   4        265.43        228.10        10.34 o                         
   0 -12   4        550.59        558.68        18.02 o                         
   1 -12   4       1033.28       1096.50        31.26 o                         
   2 -12   4          0.57          4.66         5.61 o                         
   3 -12   4       1203.96       1199.97        44.32 o                         
   4 -12   4         17.28         18.48         5.38 o                         
   5 -12   4          0.27         -1.51         4.95 o                         
   6 -12   4         90.84         80.68        11.57 o                         
   7 -12   4        787.42        755.26        84.72 o                         
   8 -12   4        360.64        377.29        10.14 o                         
   9 -12   4        286.92        271.72         7.26 o                         
  10 -12   4         51.63         60.70         5.24 o                         
  11 -12   4          3.48          8.36         3.17 o                         
  12 -12   4         55.75         58.78         3.70 o                         
  13 -12   4        148.19        145.39         4.97 o                         
  14 -12   4          0.44         -0.02         1.83 o                         
 -13 -11   4        843.07       1089.56        35.28 o                         
 -12 -11   4         21.12         33.17         2.83 o                         
 -11 -11   4         16.21         19.86         3.00 o                         
 -10 -11   4         41.58         33.80         8.82 o                         
  -9 -11   4        597.67        633.67        32.33 o                         
  -8 -11   4        135.51        111.52         6.24 o                         
  -7 -11   4        312.76        313.30        14.57 o                         
  -6 -11   4         50.41         65.52         6.35 o                         
  -5 -11   4          7.38          6.83         4.95 o                         
  -4 -11   4        139.73        199.92        10.84 o                         
  -3 -11   4        664.66        798.48        27.69 o                         
  -2 -11   4         76.85        125.42         7.59 o                         
  -1 -11   4       1080.34       1137.59        37.14 o                         
   0 -11   4        205.59        292.71        12.99 o                         
   1 -11   4        237.06        284.73        12.74 o                         
   2 -11   4          0.58         -1.35         5.40 o                         
   3 -11   4        566.82        427.84        22.58 o                         
   4 -11   4        154.01        134.72        12.87 o                         
   5 -11   4       1215.12       1326.81        40.09 o                         
   6 -11   4         10.86         11.33         5.51 o                         
   7 -11   4         47.56         50.06         9.38 o                         
   8 -11   4        139.74        106.99        14.50 o                         
   9 -11   4       1104.26       1016.91        32.12 o                         
  10 -11   4        162.01        155.02         6.22 o                         
  11 -11   4         66.56         55.89         4.05 o                         
  12 -11   4        139.44        135.64         4.74 o                         
  13 -11   4        778.90        884.39        24.82 o                         
  14 -11   4         13.17         17.11         4.43 o                         
 -14 -10   4          5.37          5.46         1.58 o                         
 -13 -10   4          0.10         -1.09         1.87 o                         
 -12 -10   4         16.64         23.04         3.54 o                         
 -11 -10   4         84.68         75.26         5.05 o                         
 -10 -10   4         68.55         63.88         4.48 o                         
  -9 -10   4        136.10        148.52         8.69 o                         
  -8 -10   4        398.48        396.37        21.71 o                         
  -7 -10   4       1364.28       1407.49        39.64 o                         
  -6 -10   4         18.93         12.35         5.41 o                         
  -5 -10   4         28.30         47.41         5.53 o                         
  -4 -10   4          6.97          6.74         3.83 o                         
  -3 -10   4        908.30        643.89        19.54 o                         
  -2 -10   4        319.60        215.39         9.06 o                         
  -1 -10   4       6033.20       5899.05       149.82 o                         
   0 -10   4        169.03         99.86         8.69 o                         
   1 -10   4        134.65         59.52         7.32 o                         
   2 -10   4        219.88        295.33        12.48 o                         
   3 -10   4       2545.31       2612.05        74.40 o                         
   4 -10   4         13.59          0.09         4.47 o                         
   5 -10   4        702.24        657.97        23.38 o                         
   6 -10   4         19.04         27.39         6.16 o                         
   7 -10   4          1.84          3.46         5.94 o                         
   8 -10   4       1649.11       1780.64        65.57 o                         
   9 -10   4        110.11        111.13         9.13 o                         
  10 -10   4        932.94        926.09        35.39 o                         
  11 -10   4         14.81         14.86         3.00 o                         
  12 -10   4          7.69          8.79         2.14 o                         
  13 -10   4        351.74        372.19        10.20 o                         
  14 -10   4          8.48         18.94         2.06 o                         
 -14  -9   4        164.17        216.95         5.94 o                         
 -13  -9   4         97.82        107.27         3.79 o                         
 -12  -9   4          1.42          2.70         2.98 o                         
 -11  -9   4        258.51        268.76        17.81 o                         
 -10  -9   4         73.01         68.19         4.93 o                         
  -9  -9   4         87.60         74.65         8.00 o                         
  -8  -9   4        458.51        391.76        17.15 o                         
  -7  -9   4         18.92         17.23         3.78 o                         
  -6  -9   4        298.25        311.07        11.28 o                         
  -5  -9   4         56.31         35.57         3.84 o                         
  -4  -9   4        401.65        329.94        10.48 o                         
  -3  -9   4        145.96        137.87         6.66 o                         
  -2  -9   4        617.86        771.60        22.26 o                         
  -1  -9   4       1093.73       1466.96        39.26 o                         
   0  -9   4        167.29        145.39         8.04 o                         
   1  -9   4       2360.71       2268.05        67.89 o                         
   2  -9   4       1173.79       1510.47        40.17 o                         
   3  -9   4       2990.48       3294.52        76.92 o                         
   4  -9   4          7.41         23.87         3.63 o                         
   5  -9   4        694.71        644.82        23.34 o                         
   6  -9   4        652.28        697.83        28.83 o                         
   7  -9   4          1.83          0.40         3.83 o                         
   8  -9   4       1194.45       1097.46        31.89 o                         
   9  -9   4        864.99        789.48        24.19 o                         
  10  -9   4        225.45        212.17         5.20 o                         
  11  -9   4         39.20         46.98         3.08 o                         
  12  -9   4          4.88          5.79         2.41 o                         
  13  -9   4        265.48        288.17         7.17 o                         
  14  -9   4          2.12          0.38         1.87 o                         
  15  -9   4         42.61         42.82         2.46 o                         
 -15  -8   4          4.92          9.28         1.65 o                         
 -14  -8   4         21.23         29.83         2.00 o                         
 -13  -8   4        205.57        247.42         5.92 o                         
 -12  -8   4         98.14        112.09         7.21 o                         
 -11  -8   4        261.67        234.99         7.03 o                         
 -10  -8   4         97.76        112.58         7.18 o                         
  -9  -8   4        863.95        976.39        32.96 o                         
  -8  -8   4       1068.91       1098.27        31.42 o                         
  -7  -8   4         15.78         12.87         3.25 o                         
  -6  -8   4          4.31          8.28         3.15 o                         
  -5  -8   4        179.10        234.07         8.04 o                         
  -4  -8   4         23.48         51.02         3.50 o                         
  -3  -8   4        200.78        232.19         7.43 o                         
  -2  -8   4        113.69        166.97         5.56 o                         
  -1  -8   4        753.78       1008.77        22.73 o                         
   0  -8   4         91.96         52.34         6.36 o                         
   1  -8   4        628.72        562.17        21.55 o                         
   2  -8   4        241.95         75.25         4.68 o                         
   3  -8   4        142.68         28.26         3.47 o                         
   4  -8   4          2.45         11.23         2.59 o                         
   5  -8   4          1.12         -0.07         2.93 o                         
   6  -8   4        120.93        129.61         5.72 o                         
   7  -8   4        737.78        776.50        20.67 o                         
   8  -8   4       2895.42       2799.95        65.82 o                         
   9  -8   4          2.56          3.31         4.48 o                         
  10  -8   4        782.02        742.95        22.20 o                         
  11  -8   4        106.33         98.42         4.86 o                         
  12  -8   4        244.75        223.80         6.27 o                         
  13  -8   4       1067.61       1095.90        25.53 o                         
  14  -8   4         14.70         14.72         2.66 o                         
  15  -8   4        127.90        110.46         3.88 o                         
 -16  -7   4        428.77        379.61         8.26 o                         
 -15  -7   4        421.70        453.18         9.49 o                         
 -14  -7   4         11.37          9.22         1.98 o                         
 -13  -7   4         56.84         56.70         2.78 o                         
 -12  -7   4        221.82        215.01         5.89 o                         
 -11  -7   4        896.03       1009.56        32.09 o                         
 -10  -7   4       1804.97       1842.24        50.07 o                         
  -9  -7   4       1657.26       1541.96        48.83 o                         
  -8  -7   4        396.54        238.35        11.17 o                         
  -7  -7   4        179.91        141.02         6.14 o                         
  -6  -7   4          1.43          1.30         2.75 o                         
  -5  -7   4        851.90        788.44        19.89 o                         
  -4  -7   4       2402.99       2273.69        48.02 o                         
  -3  -7   4         48.44         70.71         3.78 o                         
  -2  -7   4        481.31        505.83        11.26 o                         
  -1  -7   4          3.23          2.77         2.32 o                         
   0  -7   4       9740.14       9325.27       190.31 o                         
   1  -7   4       8865.53       8642.98       174.41 o                         
   2  -7   4       4240.95       4694.29        89.27 o                         
   3  -7   4        396.76        781.61        21.10 o                         
   4  -7   4       1538.18       1684.70        36.04 o                         
   5  -7   4       1398.63       1084.01        22.39 o                         
   6  -7   4         38.55         51.55         3.64 o                         
   7  -7   4       1708.64       1690.69        37.14 o                         
   8  -7   4        113.33        116.47         6.38 o                         
   9  -7   4        395.61        412.26        13.54 o                         
  10  -7   4        695.97        692.78        27.71 o                         
  11  -7   4          0.92          3.23         2.45 o                         
  12  -7   4        180.45        210.01         6.70 o                         
  13  -7   4        756.33        802.07        17.66 o                         
  14  -7   4          0.04         -0.55         2.13 o                         
  15  -7   4          0.33          0.91         1.66 o                         
 -16  -6   4        178.18        186.99         6.98 o                         
 -15  -6   4        280.21        314.42         7.70 o                         
 -14  -6   4        343.85        414.18         8.62 o                         
 -13  -6   4         77.85         68.71         3.08 o                         
 -12  -6   4        390.08        396.49        11.18 o                         
 -11  -6   4          0.84          3.78         8.08 o                         
 -10  -6   4       1535.80       1392.60        44.70 o                         
  -9  -6   4        526.80        591.27        21.45 o                         
  -8  -6   4       1181.01       1440.74        55.10 o                         
  -7  -6   4       1292.16       1681.07        44.41 o                         
  -6  -6   4        553.57        447.03        11.21 o                         
  -5  -6   4       3810.57       3513.51        80.22 o                         
  -4  -6   4       6405.89       6819.65       121.26 o                         
  -3  -6   4        460.36        514.36        11.25 o                         
  -2  -6   4       1004.42       1063.34        21.87 o                         
  -1  -6   4       5720.35       5991.73       105.77 o                         
   0  -6   4       3208.08       3402.40        61.64 o                         
   1  -6   4        538.60        860.05        20.12 o                         
   2  -6   4        732.99        706.32        16.47 o                         
   3  -6   4       3858.04       3197.26        61.64 o                         
   4  -6   4         88.31         66.01         3.35 o                         
   5  -6   4          3.66         -1.28         2.59 o                         
   6  -6   4       1485.98       1411.75        28.72 o                         
   7  -6   4       1313.95       1329.71        32.85 o                         
   8  -6   4       2225.19       2277.27        49.48 o                         
   9  -6   4       1092.02       1106.99        26.19 o                         
  10  -6   4       3399.22       3245.94        69.42 o                         
  11  -6   4        504.92        481.50         9.79 o                         
  12  -6   4          8.47          5.14         2.60 o                         
  13  -6   4        173.15        191.67         7.67 o                         
  14  -6   4        500.66        520.71        14.43 o                         
  15  -6   4          0.45          1.29         2.31 o                         
 -17  -5   4        231.41        243.29        15.77 o                         
 -16  -5   4        203.27        185.88         5.49 o                         
 -15  -5   4         78.83        100.04         3.54 o                         
 -14  -5   4        202.13        176.42         5.50 o                         
 -13  -5   4          2.58          0.29         2.42 o                         
 -12  -5   4          0.52          6.78         5.89 o                         
 -11  -5   4        994.07       1106.19        64.02 o                         
 -10  -5   4        651.32        763.37        22.80 o                         
  -9  -5   4          0.63         -0.32         4.55 o                         
  -8  -5   4        870.51        820.26        27.33 o                         
  -7  -5   4       1151.96        871.19        34.25 o                         
  -6  -5   4       1363.25       1701.26        44.58 o                         
  -5  -5   4        227.97        217.51         6.11 o                         
  -4  -5   4        979.14        763.37        17.76 o                         
  -3  -5   4       1938.54       2053.49        37.52 o                         
  -2  -5   4       4489.18       4369.90       101.60 o                         
  -1  -5   4         50.09         49.60         3.65 o                         
   0  -5   4       6316.56       6210.35       119.04 o                         
   1  -5   4        254.52        219.11         8.57 o                         
   2  -5   4       3089.71       2641.72        34.02 o                         
   3  -5   4       5529.49       5666.67       115.63 o                         
   4  -5   4       1350.19       1110.64        22.39 o                         
   5  -5   4        685.64        704.90        19.78 o                         
   6  -5   4          8.33          7.76         3.10 o                         
   7  -5   4        456.51        465.66        12.57 o                         
   8  -5   4        759.67        790.66        21.31 o                         
   9  -5   4       1267.02       1336.65        37.75 o                         
  10  -5   4        150.28        164.73        10.10 o                         
  11  -5   4        189.75        165.18         7.78 o                         
  12  -5   4          6.82          5.73         2.17 o                         
  13  -5   4        375.99        403.52         9.02 o                         
  14  -5   4         87.00         81.00         3.13 o                         
  15  -5   4          0.17          1.15         2.01 o                         
 -17  -4   4         80.35         71.30         4.56 o                         
 -16  -4   4         72.00         87.19         4.07 o                         
 -15  -4   4          5.03          2.05         3.01 o                         
 -14  -4   4         91.33         96.09         3.50 o                         
 -13  -4   4         48.25         55.05         2.99 o                         
 -12  -4   4        919.46        910.76        54.60 o                         
 -11  -4   4       4186.13       4090.62       211.74 o                         
 -10  -4   4        995.30        913.06        26.14 o                         
  -9  -4   4        254.15        170.04         7.43 o                         
  -8  -4   4       4723.08       4954.56       125.69 o                         
  -7  -4   4       1212.26       1336.87        31.59 o                         
  -6  -4   4         44.46         12.56         2.91 o                         
  -5  -4   4       2808.23       3246.25        62.26 o                         
  -4  -4   4        775.75        754.06        19.42 o                         
  -3  -4   4      11163.32      11696.69       262.51 o                         
  -2  -4   4       8403.06       9846.55       247.29 o                         
  -1  -4   4       4077.44       3829.22        79.76 o                         
   0  -4   4       1581.33       1398.77        30.70 o                         
   1  -4   4       2910.68       3199.85        74.08 o                         
   2  -4   4       1001.37       1147.89        25.79 o                         
   3  -4   4        202.48        131.28         4.97 o                         
   4  -4   4        408.87        407.39        18.96 o                         
   5  -4   4        628.16        487.09        22.91 o                         
   6  -4   4        822.10        839.69        27.91 o                         
   7  -4   4        252.86        285.35        15.04 o                         
   8  -4   4        511.04        550.06        16.12 o                         
   9  -4   4        521.39        493.22        13.88 o                         
  10  -4   4       1692.27       1825.27        40.93 o                         
  11  -4   4        289.15        286.40         5.95 o                         
  12  -4   4        273.45        290.96         6.16 o                         
  13  -4   4         37.89         47.47         3.32 o                         
  14  -4   4        214.47        232.90         6.05 o                         
  15  -4   4          4.69          3.70         1.79 o                         
 -17  -3   4        450.20        521.28        13.25 o                         
 -16  -3   4          0.31         -0.20         2.64 o                         
 -15  -3   4         23.16         34.82         3.70 o                         
 -14  -3   4        184.40        135.32         5.51 o                         
 -13  -3   4         41.94         47.09         6.89 o                         
 -12  -3   4        333.83        310.74        13.88 o                         
 -11  -3   4        858.60        907.41        26.23 o                         
 -10  -3   4        174.71        259.77         9.93 o                         
  -9  -3   4       1918.16       1863.91        40.06 o                         
  -8  -3   4       3491.43       3636.17        82.90 o                         
  -7  -3   4        608.77        452.81        12.06 o                         
  -6  -3   4         24.77         34.91         3.02 o                         
  -5  -3   4         20.09         12.37         4.12 o                         
  -4  -3   4       8655.76       8726.50       197.01 o                         
  -3  -3   4       1476.50       1739.26        45.35 o                         
  -2  -3   4        920.33        936.17        23.24 o                         
  -1  -3   4        177.64        216.06         7.08 o                         
   0  -3   4       5889.49       5623.04       142.43 o                         
   1  -3   4       7565.04       8008.69       163.80 o                         
   2  -3   4       2519.16       2104.63        42.02 o                         
   3  -3   4        721.40        506.35        12.63 o                         
   4  -3   4        210.09        195.20         6.72 o                         
   5  -3   4        789.28        833.71        19.12 o                         
   6  -3   4       1263.45       1231.37        27.51 o                         
   7  -3   4        130.91        116.81         5.59 o                         
   8  -3   4         85.30         65.99         5.46 o                         
   9  -3   4        279.85        258.71        11.52 o                         
  10  -3   4       3213.34       3382.74        79.33 o                         
  11  -3   4       1018.67        943.04        17.55 o                         
  12  -3   4          1.26          2.08         2.26 o                         
  13  -3   4         23.85         18.04         2.51 o                         
  14  -3   4          0.12         -0.57         2.01 o                         
  15  -3   4        117.19        128.82         5.21 o                         
 -18  -2   4         16.16         18.50         2.69 o                         
 -17  -2   4        840.87        894.55        23.18 o                         
 -16  -2   4         48.19         68.08         3.30 o                         
 -15  -2   4         74.86        113.79         4.05 o                         
 -14  -2   4        428.61        422.54         8.94 o                         
 -13  -2   4        254.57        229.08        11.71 o                         
 -12  -2   4        117.00        122.55         8.24 o                         
 -11  -2   4       1600.86       1532.30        41.70 o                         
 -10  -2   4       2174.20       2280.93        59.83 o                         
  -9  -2   4        693.66        662.56        19.27 o                         
  -8  -2   4       1441.17       1316.34        28.54 o                         
  -7  -2   4         58.86         54.02         3.27 o                         
  -6  -2   4       2825.77       3036.37        78.40 o                         
  -5  -2   4       5436.78       6136.51       127.70 o                         
  -4  -2   4       4609.89       4186.76        80.00 o                         
  -3  -2   4       5527.69       5764.61       168.94 o                         
  -2  -2   4       2997.17       3371.91        77.30 o                         
  -1  -2   4        355.15        306.08         8.11 o                         
   0  -2   4      11892.81      11805.44       263.90 o                         
   1  -2   4       2547.55       3030.34        69.93 o                         
   2  -2   4       3962.97       4571.42       104.81 o                         
   3  -2   4         49.96         44.97         2.52 o                         
   4  -2   4       2761.94       2743.97        57.29 o                         
   5  -2   4       1488.34       1589.50        50.53 o                         
   6  -2   4       1958.33       2199.26        51.69 o                         
   7  -2   4         10.68         14.93         3.54 o                         
   8  -2   4        648.98        555.65        14.75 o                         
   9  -2   4          1.31          1.55         3.94 o                         
  10  -2   4        705.14        708.55        18.34 o                         
  11  -2   4        676.05        634.96        12.33 o                         
  12  -2   4         15.24         16.35         2.46 o                         
  13  -2   4        489.30        501.37        11.79 o                         
  14  -2   4          4.23          0.35         2.01 o                         
  15  -2   4          8.18         11.50         2.68 o                         
 -18  -1   4        212.36        166.68         5.26 o                         
 -17  -1   4        304.42        288.43         8.78 o                         
 -16  -1   4        571.99        555.26        13.98 o                         
 -15  -1   4         19.01          3.65         2.58 o                         
 -14  -1   4        238.56        267.46         6.45 o                         
 -13  -1   4        333.95        349.25        15.37 o                         
 -12  -1   4        335.01        277.52        14.38 o                         
 -11  -1   4        772.68        815.29        23.89 o                         
 -10  -1   4          0.54          2.25         3.51 o                         
  -9  -1   4         77.16        135.30         5.54 o                         
  -8  -1   4        988.61       1164.14        32.50 o                         
  -7  -1   4       8723.58       8380.08       187.82 o                         
  -6  -1   4       1730.20       1728.64        45.98 o                         
  -5  -1   4       1076.48       1285.58        31.49 o                         
  -4  -1   4        739.69        488.31        16.38 o                         
  -3  -1   4       1857.09       1613.94        38.48 o                         
  -2  -1   4       1780.18       1815.97        39.10 o                         
  -1  -1   4        189.48        274.48         6.59 o                         
   0  -1   4      10435.44      11160.67       249.49 o                         
   1  -1   4        624.16        615.72        16.60 o                         
   2  -1   4        785.62        460.05        13.37 o                         
   3  -1   4       5592.41       5072.26        81.54 o                         
   4  -1   4        830.64        881.46        18.28 o                         
   5  -1   4       1108.21       1182.50        28.62 o                         
   6  -1   4        807.96        693.90        18.13 o                         
   7  -1   4          5.33          1.17         3.69 o                         
   8  -1   4         22.54         17.57         4.26 o                         
   9  -1   4        304.87        318.49        11.14 o                         
  10  -1   4         24.10         13.51         5.02 o                         
  11  -1   4         22.74         29.50         2.52 o                         
  12  -1   4        950.56        989.20        19.87 o                         
  13  -1   4        508.08        557.13        13.91 o                         
  14  -1   4         26.88         33.91         2.01 o                         
 -18   0   4        122.02        107.07         3.64 o                         
 -17   0   4         30.12         52.55         2.85 o                         
 -16   0   4        353.86        327.86         8.36 o                         
 -15   0   4          0.92          2.11         2.06 o                         
 -14   0   4         24.89         35.97         2.28 o                         
 -13   0   4        574.54        569.29        22.97 o                         
 -12   0   4        248.49        234.05        12.34 o                         
 -11   0   4        128.73        140.63         7.34 o                         
 -10   0   4        117.38        190.29         7.13 o                         
  -9   0   4       1478.89       1570.70        37.21 o                         
  -8   0   4        324.06        540.28        13.96 o                         
  -7   0   4       4692.15       4810.55       121.31 o                         
  -6   0   4        460.79        537.82        12.43 o                         
  -5   0   4       1856.21       1905.44        39.15 o                         
  -4   0   4       8263.41       8892.27       191.69 o                         
  -3   0   4        367.62        246.30        10.70 o                         
  -2   0   4         85.04        143.54         4.42 o                         
  -1   0   4       5328.99       5248.06       100.32 o                         
   0   0   4      22875.10      22348.52       455.80 o                         
   1   0   4       5381.78       5176.74       116.15 o                         
   2   0   4          7.87         36.17         2.73 o                         
   3   0   4       3721.27       6098.38       102.51 o                         
   4   0   4        766.03       1270.89        25.49 o                         
   5   0   4         20.82         79.71         4.60 o                         
   6   0   4       2032.61       2156.35        50.74 o                         
   7   0   4         45.22         37.77         3.55 o                         
   8   0   4         41.71         53.88         4.53 o                         
   9   0   4        829.67        819.88        27.40 o                         
  10   0   4        725.18        686.76        13.39 o                         
  11   0   4        142.32        115.97         4.36 o                         
  12   0   4       1238.02       1225.66        24.07 o                         
  13   0   4        249.57        247.21         6.64 o                         
  14   0   4        342.21        362.06         8.20 o                         
 -18   1   4         26.81         35.39         2.14 o                         
 -17   1   4          5.72          6.04         2.05 o                         
 -16   1   4        293.88        337.07         7.88 o                         
 -15   1   4        533.17        546.57        11.33 o                         
 -14   1   4         42.17         17.69         2.03 o                         
 -13   1   4        490.04        423.07        23.05 o                         
 -12   1   4        235.38        212.37        11.17 o                         
 -11   1   4        263.32        229.14        10.15 o                         
 -10   1   4       1076.66        978.42        24.49 o                         
  -9   1   4         11.35         34.43         3.82 o                         
  -8   1   4        644.85        490.04        19.23 o                         
  -7   1   4        802.09        456.98        13.97 o                         
  -6   1   4         24.34         19.67         2.35 o                         
  -5   1   4         79.25         17.12         2.78 o                         
  -4   1   4       5216.49       5139.84        87.36 o                         
  -3   1   4        771.95        824.18        15.62 o                         
  -2   1   4       1081.83        967.34        21.50 o                         
  -1   1   4       2032.49       2102.67        41.00 o                         
   0   1   4       2378.69       2563.78        65.39 o                         
   1   1   4       2472.19       3295.73        76.15 o                         
   2   1   4        634.36        649.55        13.02 o                         
   3   1   4       2164.76       3092.73        52.71 o                         
   4   1   4        747.27       1199.26        24.24 o                         
   5   1   4         24.90         10.95         2.90 o                         
   6   1   4       2099.09       1813.66        43.17 o                         
   7   1   4        218.30        185.90         7.58 o                         
   8   1   4        599.29        603.93        15.77 o                         
   9   1   4         50.57         54.61         5.63 o                         
  10   1   4        616.94        598.29        14.95 o                         
  11   1   4         59.05         64.48         4.43 o                         
  12   1   4        815.44        921.60        18.51 o                         
  13   1   4          1.63          1.68         2.12 o                         
  14   1   4        194.62        218.14         5.78 o                         
 -18   2   4        195.42        201.44         6.26 o                         
 -17   2   4         63.85         69.04         2.97 o                         
 -16   2   4        197.29        143.32         4.13 o                         
 -15   2   4        335.15        325.10         8.45 o                         
 -14   2   4          4.23          0.01         2.26 o                         
 -13   2   4          1.97          7.68         6.99 o                         
 -12   2   4         31.41         11.14         7.89 o                         
 -11   2   4       2178.03       2166.52        66.38 o                         
 -10   2   4          5.72         43.21         4.68 o                         
  -9   2   4          4.46         58.37         4.81 o                         
  -8   2   4       1121.11       1118.85        30.28 o                         
  -7   2   4        204.59         91.87         5.12 o                         
  -6   2   4       2204.39       2635.45        61.01 o                         
  -5   2   4          1.10         38.36         2.67 o                         
  -4   2   4      12872.22      15146.97       240.66 o                         
  -3   2   4      13100.83      13368.20       236.38 o                         
  -2   2   4        599.84        488.45        14.10 o                         
  -1   2   4        115.87         90.72         5.86 o                         
   0   2   4       3928.20       3889.38        81.77 o                         
   1   2   4       1430.83       1349.48        31.46 o                         
   2   2   4       5039.90       4843.37       100.33 o                         
   3   2   4        410.87        593.05        13.97 o                         
   4   2   4       4043.64       3312.53        69.32 o                         
   5   2   4         49.60         23.12         4.10 o                         
   6   2   4       3300.66       3301.86        98.96 o                         
   7   2   4        681.42        824.39        24.76 o                         
   8   2   4        395.20        373.56        15.93 o                         
   9   2   4         45.71         62.67         7.06 o                         
  10   2   4        374.90        414.38        11.13 o                         
  11   2   4         29.64         28.21         3.65 o                         
  12   2   4          7.95          4.57         2.29 o                         
  13   2   4        185.01        220.80         5.17 o                         
 -18   3   4         30.34         40.15         2.35 o                         
 -17   3   4        237.74        224.66         6.74 o                         
 -16   3   4         10.61         13.58         2.62 o                         
 -15   3   4         20.12         22.80         3.02 o                         
 -14   3   4        188.36        148.13         5.30 o                         
 -13   3   4         20.40         13.32         7.94 o                         
 -12   3   4        148.84        164.86         8.54 o                         
 -11   3   4       1511.71       1683.21        45.61 o                         
 -10   3   4         15.62         25.12         4.40 o                         
  -9   3   4        623.71        969.08        31.15 o                         
  -8   3   4        509.30        635.91        36.54 o                         
  -7   3   4        746.98        994.76        38.06 o                         
  -6   3   4       1008.53       1451.35        31.24 o                         
  -5   3   4        543.17        513.25        10.03 o                         
  -4   3   4        550.50        291.93         6.30 o                         
  -3   3   4         75.42        264.95        10.50 o                         
  -2   3   4       1160.09       1110.72        23.55 o                         
  -1   3   4       1261.51        959.01        21.68 o                         
   0   3   4        680.63        760.77        24.99 o                         
   1   3   4       1577.54       1559.18        33.44 o                         
   2   3   4       1367.49       1040.73        25.25 o                         
   3   3   4        552.42        504.30        13.60 o                         
   4   3   4        485.63        678.86        16.18 o                         
   5   3   4        320.85        445.40        15.73 o                         
   6   3   4       1416.87       1476.67        40.52 o                         
   7   3   4        740.07        749.22        22.92 o                         
   8   3   4         36.39         32.18         4.63 o                         
   9   3   4         13.10          7.53         2.96 o                         
  10   3   4        567.54        509.34        18.12 o                         
  11   3   4         45.78         38.30         4.06 o                         
  12   3   4          0.89          4.69         2.22 o                         
  13   3   4         33.49         30.20         1.85 o                         
 -18   4   4         69.31         65.75         2.59 o                         
 -17   4   4          0.96          2.12         1.84 o                         
 -16   4   4          5.91         15.38         2.15 o                         
 -15   4   4         10.07         15.40         2.14 o                         
 -14   4   4       1558.30       1394.47        33.41 o                         
 -13   4   4         71.55         41.37         6.69 o                         
 -12   4   4         10.57         12.15         5.84 o                         
 -11   4   4       2053.14       1966.49        60.59 o                         
 -10   4   4         12.59         17.58         6.41 o                         
  -9   4   4        587.34        728.19        41.88 o                         
  -8   4   4        980.24        837.82        33.16 o                         
  -7   4   4       2809.44       3374.22        86.08 o                         
  -6   4   4       6108.85       5876.94       112.55 o                         
  -5   4   4        525.77        649.18        12.69 o                         
  -4   4   4        357.20        260.13         6.17 o                         
  -3   4   4        422.73        157.97         4.74 o                         
  -2   4   4          5.68          5.30         2.17 o                         
  -1   4   4        419.73        434.08        11.86 o                         
   0   4   4         22.15         39.51         3.83 o                         
   1   4   4       1182.54       1292.54        34.64 o                         
   2   4   4          4.66         55.07         4.85 o                         
   3   4   4       1117.09       1367.24        36.97 o                         
   4   4   4        565.70        601.81        16.35 o                         
   5   4   4        135.94        123.29         7.09 o                         
   6   4   4         70.95         34.31         5.06 o                         
   7   4   4        106.56        102.01         8.06 o                         
   8   4   4        475.23        498.60        11.38 o                         
   9   4   4         91.91         92.43         4.36 o                         
  10   4   4        234.65        269.22        16.07 o                         
  11   4   4         33.10         25.04         3.92 o                         
  12   4   4         72.32         76.98         3.21 o                         
 -18   5   4        232.34        221.62         6.77 o                         
 -17   5   4         56.72         52.51         4.89 o                         
 -16   5   4         18.40         21.78         2.63 o                         
 -15   5   4          2.67          9.64         2.45 o                         
 -14   5   4        455.67        447.82         9.61 o                         
 -13   5   4        312.26        350.00        19.51 o                         
 -12   5   4        253.41        257.35        15.51 o                         
 -11   5   4       1023.57        936.94        38.56 o                         
 -10   5   4        687.36        738.87        25.58 o                         
  -9   5   4       1265.17       1347.99        60.72 o                         
  -8   5   4         14.85         27.19         4.78 o                         
  -7   5   4       1282.03       1518.23        35.94 o                         
  -6   5   4         31.60         21.64         4.17 o                         
  -5   5   4       2189.60       1859.25        39.45 o                         
  -4   5   4       4150.02       4385.63        77.87 o                         
  -3   5   4       1183.74       1122.24        18.74 o                         
  -2   5   4       5076.40       6237.54       118.06 o                         
  -1   5   4       2958.53       2346.03        53.67 o                         
   0   5   4         50.08         76.17         4.28 o                         
   1   5   4        689.78        697.90        20.32 o                         
   2   5   4        208.60        195.61         7.56 o                         
   3   5   4       5370.09       5413.66       123.27 o                         
   4   5   4        242.99        248.17        12.69 o                         
   5   5   4        260.54        222.83        14.14 o                         
   6   5   4        168.70        143.17        15.89 o                         
   7   5   4        329.42        300.81        14.35 o                         
   8   5   4        530.47        531.60        18.06 o                         
   9   5   4        504.58        489.85        20.24 o                         
  10   5   4        134.03        146.50         8.20 o                         
  11   5   4         19.70         13.13         2.54 o                         
  12   5   4       1071.75       1119.82        24.41 o                         
 -18   6   4        240.48        218.89         5.86 o                         
 -17   6   4          1.16          0.86         2.12 o                         
 -16   6   4        217.66        180.81         5.37 o                         
 -15   6   4        785.46        807.33        17.89 o                         
 -14   6   4          7.05          8.86         1.92 o                         
 -13   6   4         20.39         23.79         1.94 o                         
 -12   6   4        128.93        122.03        10.29 o                         
 -11   6   4       1649.25       1873.78        58.30 o                         
 -10   6   4        531.94        507.24        23.04 o                         
  -9   6   4       1927.01       2106.02        78.20 o                         
  -8   6   4       1193.89       1375.31        53.12 o                         
  -7   6   4       7943.92       8382.35       210.69 o                         
  -6   6   4         12.94         12.17         4.31 o                         
  -5   6   4       1056.76       1237.02        27.16 o                         
  -4   6   4        105.10         45.41         3.78 o                         
  -3   6   4         26.90         30.39         3.31 o                         
  -2   6   4        313.35        130.21         4.73 o                         
  -1   6   4       1801.79       2343.75        57.86 o                         
   0   6   4        278.91        364.66        10.72 o                         
   1   6   4        293.79        299.11         9.90 o                         
   2   6   4       1952.62       1958.86        52.13 o                         
   3   6   4          1.91         -0.77         4.05 o                         
   4   6   4         46.41         45.12         5.02 o                         
   5   6   4       3490.52       3933.55       117.76 o                         
   6   6   4        196.69        249.16        12.79 o                         
   7   6   4        756.79        801.76        19.21 o                         
   8   6   4        483.40        491.95        14.23 o                         
   9   6   4        103.12        107.66         4.99 o                         
  10   6   4          3.59          2.99         3.49 o                         
  11   6   4        272.55        254.28        10.57 o                         
 -18   7   4         52.41         63.47         3.06 o                         
 -17   7   4        197.18        183.53         5.47 o                         
 -16   7   4          7.12          8.29         2.57 o                         
 -15   7   4       1077.70        978.92        17.36 o                         
 -14   7   4          7.14          2.41         1.95 o                         
 -13   7   4        336.54        284.89         4.96 o                         
 -12   7   4        158.72        142.94        18.83 o                         
 -11   7   4       1292.17       1368.84        54.41 o                         
 -10   7   4        262.22        254.46        22.21 o                         
  -9   7   4          1.83         -3.21         7.46 o                         
  -8   7   4        579.00        660.18        23.45 o                         
  -7   7   4       1157.04       1259.65        34.48 o                         
  -6   7   4        321.18        339.86        11.86 o                         
  -5   7   4       1017.31       1068.54        24.07 o                         
  -4   7   4         31.13         35.23         3.48 o                         
  -3   7   4        802.81        887.55        22.27 o                         
  -2   7   4          7.94          9.36         2.99 o                         
  -1   7   4       1682.24       1446.34        34.85 o                         
   0   7   4          1.83          1.67         3.49 o                         
   1   7   4        334.39        277.60         9.95 o                         
   2   7   4        139.63        192.84         9.10 o                         
   3   7   4       1349.79       1374.82        34.45 o                         
   4   7   4       1148.90       1201.83        30.87 o                         
   5   7   4        718.57        688.98        21.95 o                         
   6   7   4        921.66        889.78        25.20 o                         
   7   7   4        144.27        190.86         6.80 o                         
   8   7   4       1770.63       1798.92        56.72 o                         
   9   7   4        488.29        590.47        22.76 o                         
  10   7   4          0.44          1.28         2.13 o                         
  11   7   4        870.37        986.68        22.51 o                         
 -17   8   4        101.77        110.40         3.92 o                         
 -16   8   4          1.65          1.55         2.49 o                         
 -15   8   4        417.69        447.39         9.82 o                         
 -14   8   4        108.05         81.35         2.78 o                         
 -13   8   4          0.16          1.12         1.78 o                         
 -12   8   4         32.82         41.37         2.03 o                         
 -11   8   4         81.96        103.44        15.32 o                         
 -10   8   4       1992.82       2000.37       108.36 o                         
  -9   8   4        565.34        611.97        29.48 o                         
  -8   8   4          4.54         11.71         6.22 o                         
  -7   8   4         46.85         66.08         6.46 o                         
  -6   8   4         30.83         38.65         6.30 o                         
  -5   8   4        819.01        901.05        25.67 o                         
  -4   8   4        494.57        418.71        15.35 o                         
  -3   8   4        265.82        326.17        12.69 o                         
  -2   8   4        368.41        391.14        17.10 o                         
  -1   8   4       2497.71       2634.07        56.35 o                         
   0   8   4         14.65         10.39         3.87 o                         
   1   8   4        254.81        299.52        17.32 o                         
   2   8   4        528.09        594.25        19.55 o                         
   3   8   4       1539.28       1565.22        39.01 o                         
   4   8   4       3357.84       3530.95        82.59 o                         
   5   8   4       2030.29       2069.64        44.26 o                         
   6   8   4         40.88         42.29         3.75 o                         
   7   8   4        175.53        194.61         8.68 o                         
   8   8   4          7.82         17.97         2.88 o                         
   9   8   4        274.76        274.81        10.09 o                         
  10   8   4         83.29         73.56         2.91 o                         
 -17   9   4          2.76          8.38         2.61 o                         
 -16   9   4         45.36         39.83         4.00 o                         
 -15   9   4         40.30         42.82         2.45 o                         
 -14   9   4        369.99        401.05         7.22 o                         
 -13   9   4         26.79         22.09         2.15 o                         
 -12   9   4         20.39         15.05         1.84 o                         
 -11   9   4        333.02        314.73         5.14 o                         
 -10   9   4        421.59        420.73        30.57 o                         
  -9   9   4         23.89         32.33        11.03 o                         
  -8   9   4        205.30        202.46        13.63 o                         
  -7   9   4        952.12       1099.43        36.05 o                         
  -6   9   4          4.36          7.66         5.74 o                         
  -5   9   4         49.84         24.07         5.89 o                         
  -4   9   4        370.23        408.97        20.24 o                         
  -3   9   4         66.31         66.68         6.00 o                         
  -2   9   4        579.28        622.03        19.59 o                         
  -1   9   4        630.94        546.94        17.72 o                         
   0   9   4         17.13          8.33         4.34 o                         
   1   9   4        259.54        252.40        10.11 o                         
   2   9   4        388.47        317.05        11.73 o                         
   3   9   4       3810.91       3984.47        83.12 o                         
   4   9   4       2383.18       2624.19        48.72 o                         
   5   9   4        159.11        146.52         5.40 o                         
   6   9   4         83.84         79.11         8.01 o                         
   7   9   4        182.44        214.05        12.58 o                         
   8   9   4        336.93        350.42        14.53 o                         
   9   9   4         13.57         18.95         3.23 o                         
 -16  10   4         12.44         24.04         5.72 o                         
 -15  10   4        221.14        207.63         4.65 o                         
 -14  10   4        268.31        266.11         5.75 o                         
 -13  10   4         95.77        103.45         3.36 o                         
 -12  10   4          3.37          4.02         2.28 o                         
 -11  10   4        292.33        248.33         4.68 o                         
 -10  10   4        269.16        266.51         5.04 o                         
  -9  10   4          0.01         -3.77         9.52 o                         
  -8  10   4         53.28         36.76         8.26 o                         
  -7  10   4         59.84         53.99         7.26 o                         
  -6  10   4         41.43         43.57        12.44 o                         
  -5  10   4         94.02         81.95         9.92 o                         
  -4  10   4          3.36          4.21         8.25 o                         
  -3  10   4       1208.46       1264.93        41.36 o                         
  -2  10   4          9.40          9.49         6.27 o                         
  -1  10   4        100.98         95.89         7.03 o                         
   0  10   4        606.15        573.74        27.23 o                         
   1  10   4        571.71        610.47        17.42 o                         
   2  10   4          0.44         -3.56         3.56 o                         
   3  10   4        125.01         95.62         5.58 o                         
   4  10   4        281.01        266.70        16.23 o                         
   5  10   4        537.27        517.04        22.94 o                         
   6  10   4        257.86        268.08        11.86 o                         
   7  10   4        289.73        314.76        18.41 o                         
   8  10   4         90.95         81.25         8.82 o                         
 -16  11   4        152.55        168.34         7.78 o                         
 -15  11   4          8.50         16.02         2.50 o                         
 -14  11   4         24.20         39.76         2.90 o                         
 -13  11   4        100.36        110.78         4.01 o                         
 -12  11   4        306.68        296.88         6.03 o                         
 -11  11   4        248.63        224.86         5.39 o                         
 -10  11   4          4.72          9.97         2.35 o                         
  -9  11   4        134.00        105.28         3.22 o                         
  -8  11   4          2.10          0.66         2.13 o                         
  -7  11   4        567.37        591.01        12.14 o                         
  -6  11   4        414.04        499.86        34.08 o                         
  -5  11   4        541.11        598.28        27.72 o                         
  -4  11   4       1220.88       1198.39        81.24 o                         
  -3  11   4         59.97         95.68        22.80 o                         
  -2  11   4        176.87        161.27         8.13 o                         
  -1  11   4         15.53         19.79         4.36 o                         
   0  11   4        183.00        156.62         6.26 o                         
   1  11   4        218.00        216.36         9.35 o                         
   2  11   4        220.08        187.65         7.47 o                         
   3  11   4          1.99         -3.87         4.94 o                         
   4  11   4         54.55         62.73         6.08 o                         
   5  11   4        475.23        401.77        22.00 o                         
   6  11   4        322.51        316.51        36.26 o                         
   7  11   4         87.90         80.65        11.21 o                         
 -15  12   4          3.49          4.26         2.25 o                         
 -14  12   4          1.61         -0.15         2.56 o                         
 -13  12   4         17.16          8.90         2.70 o                         
 -12  12   4        366.89        396.32         7.45 o                         
 -11  12   4          0.47          5.98         2.46 o                         
 -10  12   4         64.61         76.22         2.98 o                         
  -9  12   4         39.65         35.61         2.60 o                         
  -8  12   4          1.59         -2.34         2.34 o                         
  -7  12   4         51.61         30.94         2.73 o                         
  -6  12   4        103.11        109.04         4.26 o                         
  -5  12   4        377.50        370.98        14.11 o                         
  -4  12   4        418.66        361.57         8.58 o                         
  -3  12   4         72.17         73.55         3.47 o                         
  -2  12   4        341.17        267.90        11.15 o                         
  -1  12   4         75.55         52.45         4.39 o                         
   0  12   4        150.51        132.88         7.89 o                         
   1  12   4          0.55          2.26         3.50 o                         
   2  12   4         28.25         30.47         5.96 o                         
   3  12   4        294.04        288.51        12.84 o                         
   4  12   4        126.82        116.90         5.40 o                         
   5  12   4          0.29          6.28         3.53 o                         
   6  12   4         55.49         65.85         6.39 o                         
 -14  13   4        206.17        255.71         9.59 o                         
 -13  13   4         17.08         11.32         2.44 o                         
 -12  13   4        164.67        153.13         4.66 o                         
 -11  13   4          0.97          3.49         2.22 o                         
 -10  13   4         61.93         56.63         2.67 o                         
  -9  13   4        162.68        139.89         3.99 o                         
  -8  13   4          0.93         -1.42         2.60 o                         
  -7  13   4         96.63         76.23         3.91 o                         
  -6  13   4         79.21         73.23         4.65 o                         
  -5  13   4        230.01        229.33         7.31 o                         
  -4  13   4         16.73          6.31         3.12 o                         
  -3  13   4         41.04         39.47         3.40 o                         
  -2  13   4          0.19         -2.63         2.76 o                         
  -1  13   4          4.98          0.95         2.62 o                         
   0  13   4          4.65          5.52         3.36 o                         
   1  13   4        329.40        301.17         9.19 o                         
   2  13   4         32.44         52.84         5.30 o                         
   3  13   4        140.93        130.33        10.51 o                         
   4  13   4         51.44         48.32         8.26 o                         
 -13  14   4         98.01         77.39         4.73 o                         
 -12  14   4        216.32        284.74         8.60 o                         
 -11  14   4        333.39        322.07         7.23 o                         
 -10  14   4         10.83         15.16         2.46 o                         
  -9  14   4         14.54          8.94         2.47 o                         
  -8  14   4         14.50         23.30         2.71 o                         
  -7  14   4         41.26         56.45         3.95 o                         
  -6  14   4        113.15        111.40         4.74 o                         
  -5  14   4         24.12         12.19         2.96 o                         
  -4  14   4        443.78        507.51        14.72 o                         
  -3  14   4          2.30         -1.37         2.66 o                         
  -2  14   4         20.32          8.75         2.49 o                         
  -1  14   4          3.11         -0.36         3.08 o                         
   0  14   4         81.32         66.23         4.09 o                         
   1  14   4         52.42         55.48         5.90 o                         
   2  14   4        397.55        349.06        11.25 o                         
   3  14   4          0.16          2.65         1.61 o                         
 -11  15   4        261.62        352.81         8.69 o                         
 -10  15   4          2.54          2.15         2.11 o                         
  -9  15   4          0.69         -0.15         2.22 o                         
  -8  15   4         81.14         63.68         3.29 o                         
  -7  15   4         86.85        102.84         4.15 o                         
  -6  15   4          0.25         -2.38         2.38 o                         
  -5  15   4         11.30         14.43         2.22 o                         
  -4  15   4         35.60         35.46         3.85 o                         
  -3  15   4         22.08         11.85         2.09 o                         
  -2  15   4        242.72        207.39         5.90 o                         
  -1  15   4          3.41          3.13         3.50 o                         
   0  15   4         11.45         22.84         3.78 o                         
   1  15   4         22.83         12.65         2.29 o                         
  -9  16   4         45.15         45.90         2.23 o                         
  -8  16   4         42.43         57.34         2.84 o                         
  -7  16   4        661.85        706.15        23.46 o                         
  -6  16   4        243.74        250.37         6.90 o                         
  -5  16   4         10.14          7.31         1.50 o                         
  -4  16   4        139.71        143.87         7.25 o                         
  -3  16   4         25.46         30.56         2.04 o                         
  -1 -19   5          0.60          0.47         1.64 o                         
   0 -19   5          5.40          5.40         1.88 o                         
   1 -19   5        135.36        131.16         4.42 o                         
   2 -19   5         13.17         19.64         1.67 o                         
   3 -19   5          7.30          1.22         1.64 o                         
   4 -19   5        224.52        235.11        13.69 o                         
   5 -19   5          0.01          0.70         1.98 o                         
  -4 -18   5         26.60         38.41         2.28 o                         
  -3 -18   5          3.21          6.17         2.27 o                         
  -2 -18   5         27.63         24.85         3.12 o                         
  -1 -18   5        301.45        320.28         8.42 o                         
   0 -18   5         24.43         33.10         2.83 o                         
   1 -18   5         76.46         73.81         2.87 o                         
   2 -18   5        103.36         95.25         2.97 o                         
   3 -18   5          2.73          1.40         2.07 o                         
   4 -18   5         49.51         42.19         2.71 o                         
   5 -18   5         63.40         65.03         3.29 o                         
   6 -18   5         94.28         95.72         5.56 o                         
   7 -18   5         99.55        108.12         8.26 o                         
   8 -18   5         13.43         11.66         3.62 o                         
  -6 -17   5         18.33         12.29         2.01 o                         
  -5 -17   5          0.13         -1.53         2.42 o                         
  -4 -17   5        266.45        256.10         7.92 o                         
  -3 -17   5         27.84         21.40         3.60 o                         
  -2 -17   5         17.22         16.00         4.59 o                         
  -1 -17   5         31.79         45.62         3.73 o                         
   0 -17   5        105.72        113.91         3.77 o                         
   1 -17   5         30.96         41.32         2.60 o                         
   2 -17   5         14.53         13.61         2.32 o                         
   3 -17   5         59.71         71.81         3.25 o                         
   4 -17   5        216.45        248.30         6.61 o                         
   5 -17   5        501.79        527.04        15.14 o                         
   6 -17   5        124.35        149.95         6.68 o                         
   7 -17   5          3.49          2.71         2.93 o                         
   8 -17   5          1.02         -0.21         2.46 o                         
   9 -17   5          1.64         -0.55         1.98 o                         
  -8 -16   5         23.49         39.32         5.76 o                         
  -7 -16   5         41.75         41.24         4.92 o                         
  -6 -16   5          5.49          5.66         2.65 o                         
  -5 -16   5          1.77         -0.04         2.94 o                         
  -4 -16   5          0.05          1.08         3.13 o                         
  -3 -16   5          3.31          5.80         3.59 o                         
  -2 -16   5        242.69        236.83         9.74 o                         
  -1 -16   5        698.50        622.80        17.38 o                         
   0 -16   5        511.77        542.07        13.68 o                         
   1 -16   5        683.80        708.28        14.66 o                         
   2 -16   5         21.43         11.40         2.66 o                         
   3 -16   5         83.10         64.44         3.28 o                         
   4 -16   5         19.70         14.88         3.17 o                         
   5 -16   5         60.17         59.18         4.06 o                         
   6 -16   5        421.79        367.60        10.65 o                         
   7 -16   5         13.58         13.52         2.81 o                         
   8 -16   5        255.07        277.77         7.54 o                         
   9 -16   5          8.62          3.01         2.69 o                         
  10 -16   5         46.43         49.44         2.68 o                         
  -9 -15   5         39.42         61.52         4.33 o                         
  -8 -15   5         61.37         66.83         3.93 o                         
  -7 -15   5        275.11        326.05        42.66 o                         
  -6 -15   5        131.46        140.62         5.98 o                         
  -5 -15   5        104.17         98.58         4.89 o                         
  -4 -15   5         41.17         48.36         5.67 o                         
  -3 -15   5        567.61        585.08        20.82 o                         
  -2 -15   5          3.41          7.73         3.31 o                         
  -1 -15   5         60.21         53.08         4.34 o                         
   0 -15   5         69.98         39.00         3.15 o                         
   1 -15   5        255.53        242.82         6.36 o                         
   2 -15   5         21.66          7.91         2.78 o                         
   3 -15   5       1019.49       1051.61        30.12 o                         
   4 -15   5          0.20          5.51         2.94 o                         
   5 -15   5        120.29        122.51         4.30 o                         
   6 -15   5        670.25        670.69        16.93 o                         
   7 -15   5         49.33         50.59         3.74 o                         
   8 -15   5         15.93         16.45         3.28 o                         
   9 -15   5         11.56          9.84         3.06 o                         
  10 -15   5        181.78        229.75         7.12 o                         
  11 -15   5         48.20         60.20         3.84 o                         
 -11 -14   5         61.52         61.53         3.44 o                         
 -10 -14   5        162.27        145.42         5.79 o                         
  -9 -14   5          2.30         -0.67         2.75 o                         
  -8 -14   5         49.67         43.22         3.66 o                         
  -7 -14   5       1121.46        998.29        90.09 o                         
  -6 -14   5         72.82         83.92         6.68 o                         
  -5 -14   5        112.37        111.19         6.26 o                         
  -4 -14   5        921.36        868.57        33.04 o                         
  -3 -14   5       2253.02       2275.03        88.19 o                         
  -2 -14   5        724.80        725.83        16.48 o                         
  -1 -14   5        184.58        176.91        11.99 o                         
   0 -14   5        187.70        185.47         9.80 o                         
   1 -14   5         26.97         30.19         6.38 o                         
   2 -14   5         84.70         56.26         9.91 o                         
   3 -14   5        314.62        335.17        18.05 o                         
   4 -14   5        161.57        142.92         7.02 o                         
   5 -14   5        108.58        100.43         6.20 o                         
   6 -14   5        161.11        136.23         4.54 o                         
   7 -14   5        324.80        341.28         8.42 o                         
   8 -14   5         17.20         26.69         3.54 o                         
   9 -14   5         14.14         20.69         3.40 o                         
  10 -14   5        125.48        130.61         5.26 o                         
  11 -14   5        160.20        188.90         8.77 o                         
  12 -14   5          0.34          5.13         3.18 o                         
 -12 -13   5          2.59          3.49         1.52 o                         
 -11 -13   5        145.40        182.15         6.79 o                         
 -10 -13   5        136.77        149.21         6.35 o                         
  -9 -13   5         49.27         49.42         4.10 o                         
  -8 -13   5        189.83        146.47         7.37 o                         
  -7 -13   5         48.89         38.03         4.23 o                         
  -6 -13   5         11.68          7.46         3.09 o                         
  -5 -13   5          0.06          1.58         3.69 o                         
  -4 -13   5        376.26        328.46        26.77 o                         
  -3 -13   5         99.57         67.52         7.91 o                         
  -2 -13   5        669.20        643.84        20.66 o                         
  -1 -13   5         94.09         84.44         7.50 o                         
   0 -13   5        564.71        614.95        19.83 o                         
   1 -13   5        681.53        706.44        22.08 o                         
   2 -13   5        778.80        845.48        27.40 o                         
   3 -13   5        235.54        239.64        14.67 o                         
   4 -13   5        190.71        236.19        12.28 o                         
   5 -13   5         63.13         65.23        12.90 o                         
   6 -13   5        172.00        162.23         4.93 o                         
   7 -13   5        190.39        202.05         6.00 o                         
   8 -13   5        164.10        182.56         5.94 o                         
   9 -13   5         10.72         13.45         3.32 o                         
  10 -13   5        224.32        245.87         9.02 o                         
  11 -13   5          1.44          0.26         3.76 o                         
  12 -13   5         38.45         25.84         3.34 o                         
  13 -13   5         81.31        107.57         6.11 o                         
 -13 -12   5         13.57         21.68         1.86 o                         
 -12 -12   5         31.29         36.80         4.29 o                         
 -11 -12   5         57.25         53.94         4.12 o                         
 -10 -12   5          1.22          2.21         3.36 o                         
  -9 -12   5        158.07        182.01         7.79 o                         
  -8 -12   5         50.81         33.87         3.60 o                         
  -7 -12   5         86.74         63.85         5.34 o                         
  -6 -12   5       1116.77       1001.58        34.50 o                         
  -5 -12   5         16.21         17.69         7.42 o                         
  -4 -12   5        358.92        255.99        15.88 o                         
  -3 -12   5       2091.42       2169.52        67.48 o                         
  -2 -12   5        180.01        154.07        10.01 o                         
  -1 -12   5        761.88        794.94        27.88 o                         
   0 -12   5        146.91        158.68         8.72 o                         
   1 -12   5        396.30        436.73        17.35 o                         
   2 -12   5         22.71         17.10         4.76 o                         
   3 -12   5        926.50        990.42        37.21 o                         
   4 -12   5        113.56         88.31        14.30 o                         
   5 -12   5          4.18         10.96         6.33 o                         
   6 -12   5        339.79        351.98        18.92 o                         
   7 -12   5        148.44        115.02         5.45 o                         
   8 -12   5        189.64        159.23         5.82 o                         
   9 -12   5        323.11        331.94         9.00 o                         
  10 -12   5          7.24          5.56         4.18 o                         
  11 -12   5         73.81         71.68         3.55 o                         
  12 -12   5         11.83         15.22         2.78 o                         
  13 -12   5        767.50        820.96        21.06 o                         
 -13 -11   5          0.73          1.58         1.84 o                         
 -12 -11   5          0.50          2.26         2.35 o                         
 -11 -11   5        112.48        121.94         6.08 o                         
 -10 -11   5        256.40        273.40        10.36 o                         
  -9 -11   5        171.26        209.17        15.74 o                         
  -8 -11   5        259.28        296.26        17.04 o                         
  -7 -11   5        308.47        227.71        15.40 o                         
  -6 -11   5        363.46        385.78        14.39 o                         
  -5 -11   5         71.40         70.12         6.34 o                         
  -4 -11   5         28.05          5.86         4.05 o                         
  -3 -11   5         28.69         14.32         4.71 o                         
  -2 -11   5          3.03         -3.93         5.59 o                         
  -1 -11   5        602.72        675.70        23.92 o                         
   0 -11   5        740.62        661.92        23.35 o                         
   1 -11   5        492.98        451.10        20.82 o                         
   2 -11   5         17.80         12.14         4.19 o                         
   3 -11   5          2.27          2.01         4.54 o                         
   4 -11   5         50.87         43.72         6.63 o                         
   5 -11   5         57.13         59.12         7.78 o                         
   6 -11   5         13.57         13.18         5.77 o                         
   7 -11   5        258.14        195.69        18.31 o                         
   8 -11   5         21.00         17.75         2.96 o                         
   9 -11   5         59.63         59.79         4.16 o                         
  10 -11   5         59.04         59.28         5.39 o                         
  11 -11   5        165.29        167.74         8.26 o                         
  12 -11   5         76.23         61.11         3.18 o                         
  13 -11   5        291.06        307.39        12.29 o                         
  14 -11   5          0.50         -1.00         2.44 o                         
 -14 -10   5        167.05        169.19         4.82 o                         
 -13 -10   5         22.49         26.56         2.65 o                         
 -12 -10   5         65.12         85.80         5.01 o                         
 -11 -10   5         59.10         56.29         4.62 o                         
 -10 -10   5        584.02        653.17        38.04 o                         
  -9 -10   5          1.65          0.29         5.13 o                         
  -8 -10   5        862.51        806.31        28.98 o                         
  -7 -10   5       1098.24       1212.37        49.27 o                         
  -6 -10   5        123.11        137.66        10.21 o                         
  -5 -10   5        790.86        704.24        21.67 o                         
  -4 -10   5         29.26         37.41         4.34 o                         
  -3 -10   5          4.16         -1.90         3.59 o                         
  -2 -10   5        563.72        452.57        15.32 o                         
  -1 -10   5        107.88        210.92        10.41 o                         
   0 -10   5        405.99        517.59        23.43 o                         
   1 -10   5        465.20        479.38        17.60 o                         
   2 -10   5        438.59        533.92        16.65 o                         
   3 -10   5        636.89        505.20        17.33 o                         
   4 -10   5        173.02        172.23        10.78 o                         
   5 -10   5          8.76          7.88         4.50 o                         
   6 -10   5         58.54         60.32         6.32 o                         
   7 -10   5       2724.77       2812.28        85.45 o                         
   8 -10   5        129.24        122.32         9.42 o                         
   9 -10   5         27.25         25.01         3.16 o                         
  10 -10   5          6.50          6.08         2.42 o                         
  11 -10   5        313.01        294.93         8.14 o                         
  12 -10   5          0.05         -0.60         2.22 o                         
  13 -10   5         34.67         42.46         2.38 o                         
  14 -10   5          1.89          1.13         1.73 o                         
 -15  -9   5         34.55         28.21         1.71 o                         
 -14  -9   5         24.68         27.43         2.28 o                         
 -13  -9   5         14.04         19.43         2.45 o                         
 -12  -9   5         28.04         24.24         3.10 o                         
 -11  -9   5         23.33         22.06         3.60 o                         
 -10  -9   5        556.47        599.07        18.69 o                         
  -9  -9   5        177.74        155.91        13.86 o                         
  -8  -9   5        178.56        232.96        10.93 o                         
  -7  -9   5        679.29        561.83        18.42 o                         
  -6  -9   5       1367.75       1470.08        39.94 o                         
  -5  -9   5        183.55        233.18         8.27 o                         
  -4  -9   5        265.19        166.23         6.37 o                         
  -3  -9   5         15.31          1.73         2.66 o                         
  -2  -9   5       4461.29       4961.08       112.12 o                         
  -1  -9   5       1393.23       1632.15        42.72 o                         
   0  -9   5          1.42         27.05        10.82 o                         
   1  -9   5         27.72        118.08         7.22 o                         
   2  -9   5        503.71        471.98        18.59 o                         
   3  -9   5        489.03        506.47        17.70 o                         
   4  -9   5        273.95        160.12         7.69 o                         
   5  -9   5        157.61        157.91         7.00 o                         
   6  -9   5         21.45         20.04         3.75 o                         
   7  -9   5       1641.94       1642.40        39.91 o                         
   8  -9   5        582.00        537.70        32.05 o                         
   9  -9   5         19.84         13.29         4.44 o                         
  10  -9   5       1243.08       1206.85        24.14 o                         
  11  -9   5        355.30        318.77         7.98 o                         
  12  -9   5          1.62         -1.78         2.40 o                         
  13  -9   5          0.66          1.26         2.11 o                         
  14  -9   5         14.57         21.07         2.04 o                         
 -15  -8   5        121.46        142.24         3.45 o                         
 -14  -8   5          6.55          4.09         1.87 o                         
 -13  -8   5         74.49         68.64         3.14 o                         
 -12  -8   5          6.71         12.86         2.59 o                         
 -11  -8   5        485.15        467.76        14.72 o                         
 -10  -8   5          3.36         16.62         8.61 o                         
  -9  -8   5        432.10        452.81        17.86 o                         
  -8  -8   5        653.41        660.17        18.24 o                         
  -7  -8   5        752.61        993.86        25.45 o                         
  -6  -8   5         17.09          1.54         4.15 o                         
  -5  -8   5         99.53         87.65         4.77 o                         
  -4  -8   5        974.54       1060.92        23.72 o                         
  -3  -8   5        265.11        261.21         8.13 o                         
  -2  -8   5       1575.55       1372.40        32.63 o                         
  -1  -8   5        827.21       1015.67        27.58 o                         
   0  -8   5         44.42         44.09         5.03 o                         
   1  -8   5       1484.79       2248.21        57.85 o                         
   2  -8   5        308.13        520.82        13.81 o                         
   3  -8   5        171.32         84.81         4.26 o                         
   4  -8   5        404.41        547.49        13.57 o                         
   5  -8   5        114.24         82.70         4.44 o                         
   6  -8   5        161.42        171.87         7.57 o                         
   7  -8   5       3268.89       3282.06        85.65 o                         
   8  -8   5       1053.79       1164.50        29.99 o                         
   9  -8   5       1922.77       1911.70        46.83 o                         
  10  -8   5        605.35        568.44        11.02 o                         
  11  -8   5          7.81         12.57         2.43 o                         
  12  -8   5         48.08         48.30         3.35 o                         
  13  -8   5        107.09        119.73         4.98 o                         
  14  -8   5        238.66        232.30         6.73 o                         
 -16  -7   5         70.66         82.68         2.56 o                         
 -15  -7   5         45.25         68.22         4.28 o                         
 -14  -7   5         51.32         59.47         2.78 o                         
 -13  -7   5         71.22         78.63         4.25 o                         
 -12  -7   5         70.38         90.57         3.57 o                         
 -11  -7   5          0.76          0.73         4.88 o                         
 -10  -7   5         63.16         74.52         8.56 o                         
  -9  -7   5        632.58        557.65        24.93 o                         
  -8  -7   5        134.07        104.51         6.46 o                         
  -7  -7   5         91.48        114.02         6.36 o                         
  -6  -7   5        777.57        911.82        25.65 o                         
  -5  -7   5        215.99        215.03         8.31 o                         
  -4  -7   5        275.35        361.65         9.34 o                         
  -3  -7   5        964.57        827.74        20.30 o                         
  -2  -7   5        767.49        911.77        19.22 o                         
  -1  -7   5        571.83        607.35        13.06 o                         
   0  -7   5        262.38        361.34         9.52 o                         
   1  -7   5       2381.05       2027.72        42.94 o                         
   2  -7   5       1917.80       1653.09        46.33 o                         
   3  -7   5       4236.43       4075.15        85.60 o                         
   4  -7   5         86.62        168.58         6.04 o                         
   5  -7   5        287.95        355.71        10.03 o                         
   6  -7   5         45.60         49.35         4.98 o                         
   7  -7   5        451.98        515.78        15.14 o                         
   8  -7   5       3563.46       3791.25        80.57 o                         
   9  -7   5        641.92        585.82        15.90 o                         
  10  -7   5        360.48        372.70         9.47 o                         
  11  -7   5         36.96         35.83         3.14 o                         
  12  -7   5        317.70        367.46         8.96 o                         
  13  -7   5          0.91         -2.20         2.20 o                         
  14  -7   5        151.73        150.36         6.58 o                         
 -17  -6   5         10.51         10.86         1.72 o                         
 -16  -6   5        155.81        170.73         5.04 o                         
 -15  -6   5        113.33        138.23         3.84 o                         
 -14  -6   5          1.24          0.86         2.15 o                         
 -13  -6   5        121.75         99.34         3.30 o                         
 -12  -6   5        121.20         93.31         3.99 o                         
 -11  -6   5         50.84         54.96         7.36 o                         
 -10  -6   5         95.91         98.93         7.36 o                         
  -9  -6   5        189.13        262.27        10.35 o                         
  -8  -6   5        972.40        699.75        20.67 o                         
  -7  -6   5       2681.36       2702.88        70.03 o                         
  -6  -6   5       5169.12       4822.86       122.56 o                         
  -5  -6   5        176.57        264.65         8.84 o                         
  -4  -6   5         14.10         14.09         2.64 o                         
  -3  -6   5        479.43        622.18        16.07 o                         
  -2  -6   5        547.63        566.95        11.36 o                         
  -1  -6   5         21.28         12.30         2.22 o                         
   0  -6   5        513.02        746.34        16.66 o                         
   1  -6   5       1024.82       1304.84        34.27 o                         
   2  -6   5       6938.17       7055.26       204.61 o                         
   3  -6   5          3.14          0.04         3.20 o                         
   4  -6   5         19.57         43.45         3.48 o                         
   5  -6   5         73.95         63.07         4.48 o                         
   6  -6   5       1505.41       1569.94        34.78 o                         
   7  -6   5        523.76        524.75        15.46 o                         
   8  -6   5       2723.49       2873.56        61.81 o                         
   9  -6   5         57.76         56.69         5.04 o                         
  10  -6   5        311.36        285.71         6.41 o                         
  11  -6   5          4.34          6.85         2.30 o                         
  12  -6   5        655.25        690.27        17.06 o                         
  13  -6   5        288.85        300.39         8.30 o                         
  14  -6   5         33.13         39.83         2.81 o                         
 -17  -5   5         40.22         37.10         2.51 o                         
 -16  -5   5          0.20          0.20         2.18 o                         
 -15  -5   5        242.98        220.30         5.81 o                         
 -14  -5   5         56.98         44.47         3.03 o                         
 -13  -5   5        678.94        687.96        13.16 o                         
 -12  -5   5        732.36        711.63        31.07 o                         
 -11  -5   5         23.21         11.30         5.10 o                         
 -10  -5   5        363.66        309.13        13.44 o                         
  -9  -5   5        213.40        226.97        10.73 o                         
  -8  -5   5        146.82        173.25         6.60 o                         
  -7  -5   5      11937.24      11292.16       252.55 o                         
  -6  -5   5       1878.88       1760.85        37.45 o                         
  -5  -5   5          4.92         23.58         3.05 o                         
  -4  -5   5       3063.22       2905.38        68.90 o                         
  -3  -5   5        404.87        644.67        14.32 o                         
  -2  -5   5        950.56       1145.99        26.69 o                         
  -1  -5   5       2572.23       2643.64        52.38 o                         
   0  -5   5        335.68        393.92         8.68 o                         
   1  -5   5        346.88        445.29        13.70 o                         
   2  -5   5       1403.99       1533.42        31.53 o                         
   3  -5   5        500.88        544.12        11.84 o                         
   4  -5   5         95.17        100.66         4.73 o                         
   5  -5   5         48.81         39.42         4.51 o                         
   6  -5   5         35.84         18.69         6.15 o                         
   7  -5   5        607.68        484.45        22.82 o                         
   8  -5   5          0.44          6.27         5.64 o                         
   9  -5   5        216.22        248.11        12.68 o                         
  10  -5   5       2970.89       3142.77        48.95 o                         
  11  -5   5          3.65          3.68         2.06 o                         
  12  -5   5        100.84         92.22         3.65 o                         
  13  -5   5       1551.23       1632.76        31.67 o                         
  14  -5   5         36.87         48.15         2.31 o                         
 -17  -4   5        466.78        569.78        17.97 o                         
 -16  -4   5          0.76          0.01         2.78 o                         
 -15  -4   5        115.55        122.52         4.14 o                         
 -14  -4   5        223.04        203.44         5.47 o                         
 -13  -4   5        225.49        223.91         6.25 o                         
 -12  -4   5         38.74         17.68         5.21 o                         
 -11  -4   5        844.11        874.64        29.47 o                         
 -10  -4   5        284.57        260.86         9.98 o                         
  -9  -4   5        102.82         64.45         5.44 o                         
  -8  -4   5         45.58         25.27         4.17 o                         
  -7  -4   5        118.88         98.10         5.13 o                         
  -6  -4   5       3454.96       3682.98        93.45 o                         
  -5  -4   5       2176.50       2364.42        43.21 o                         
  -4  -4   5       3145.30       3121.87        72.63 o                         
  -3  -4   5       4111.85       3865.18        79.70 o                         
  -2  -4   5       1311.04       1106.59        27.68 o                         
  -1  -4   5        143.83        141.58         7.57 o                         
   0  -4   5          4.82         25.82         3.53 o                         
   1  -4   5        527.07        617.02        13.36 o                         
   2  -4   5        563.46        665.09        24.76 o                         
   3  -4   5       1325.09       1585.74        58.16 o                         
   4  -4   5       1745.13       1700.91        63.32 o                         
   5  -4   5       2390.61       2721.57        63.04 o                         
   6  -4   5         93.93         98.57        10.17 o                         
   7  -4   5          5.75          7.15         4.21 o                         
   8  -4   5        206.21        189.73         8.23 o                         
   9  -4   5        160.42        163.23        12.90 o                         
  10  -4   5        461.07        458.37        10.24 o                         
  11  -4   5        145.85        136.34         6.10 o                         
  12  -4   5        662.46        706.22        18.02 o                         
  13  -4   5        116.67        137.29         4.89 o                         
  14  -4   5         38.00         34.89         2.25 o                         
 -18  -3   5         28.72         30.57         3.36 o                         
 -17  -3   5        207.04        193.98         9.32 o                         
 -16  -3   5          0.80          1.38         2.30 o                         
 -15  -3   5        220.77        227.80         8.30 o                         
 -14  -3   5        122.29        146.54         4.12 o                         
 -13  -3   5          2.22         -0.88         6.25 o                         
 -12  -3   5        234.90        222.04        11.12 o                         
 -11  -3   5         54.73         46.09         4.86 o                         
 -10  -3   5         90.93         68.63         5.15 o                         
  -9  -3   5        661.69        611.38        16.11 o                         
  -8  -3   5        968.05       1046.00        28.32 o                         
  -7  -3   5        453.40        457.14        12.04 o                         
  -6  -3   5         28.29         58.39         3.98 o                         
  -5  -3   5       3396.06       3479.94        59.25 o                         
  -4  -3   5         78.37         29.92         3.85 o                         
  -3  -3   5      13263.33      13881.16       310.84 o                         
  -2  -3   5       1853.74       2033.55        47.59 o                         
  -1  -3   5       2340.52       2153.64        43.00 o                         
   0  -3   5         22.64         39.11         3.86 o                         
   1  -3   5        337.89        478.05        11.32 o                         
   2  -3   5       2726.80       2899.58        56.73 o                         
   3  -3   5          0.02          1.43         2.60 o                         
   4  -3   5        481.83        645.48        15.38 o                         
   5  -3   5       1608.65       1673.93        36.45 o                         
   6  -3   5       1536.72       1660.99        40.16 o                         
   7  -3   5         15.82         16.88         4.24 o                         
   8  -3   5         82.74         85.34         5.46 o                         
   9  -3   5        180.81        167.72         7.30 o                         
  10  -3   5       1237.74       1313.78        22.70 o                         
  11  -3   5        255.06        257.67         5.99 o                         
  12  -3   5        100.84         89.17         3.79 o                         
  13  -3   5         53.78         45.77         3.26 o                         
  14  -3   5         20.39         18.05         1.75 o                         
 -18  -2   5         51.74         41.80         3.26 o                         
 -17  -2   5        547.24        600.91        18.80 o                         
 -16  -2   5        232.27        287.42         9.13 o                         
 -15  -2   5         90.91         63.36         3.12 o                         
 -14  -2   5         70.08         82.38         3.97 o                         
 -13  -2   5        382.21        349.38        12.99 o                         
 -12  -2   5        301.60        304.47        11.68 o                         
 -11  -2   5         14.08         17.34         3.89 o                         
 -10  -2   5        665.45        723.12        21.16 o                         
  -9  -2   5         25.98         22.48         2.75 o                         
  -8  -2   5         77.33         94.48         4.00 o                         
  -7  -2   5        300.59        423.36        12.53 o                         
  -6  -2   5       1841.96       1954.12        58.63 o                         
  -5  -2   5        534.12        538.10        12.41 o                         
  -4  -2   5       1054.86       1064.94        26.99 o                         
  -3  -2   5         63.19         21.03         3.90 o                         
  -2  -2   5       3365.80       3751.18        72.78 o                         
  -1  -2   5       1832.78       1916.09        38.49 o                         
   0  -2   5        548.79        377.73        12.54 o                         
   1  -2   5        716.08        473.36        15.69 o                         
   2  -2   5       2239.20       1779.71        35.96 o                         
   3  -2   5       6730.69       8025.72       143.02 o                         
   4  -2   5        987.57        788.92        16.76 o                         
   5  -2   5         66.76         99.88         4.73 o                         
   6  -2   5        203.32        209.00         8.13 o                         
   7  -2   5        111.62        156.16         7.39 o                         
   8  -2   5        620.42        610.17        16.14 o                         
   9  -2   5        889.52        909.83        22.41 o                         
  10  -2   5        628.17        667.11        12.72 o                         
  11  -2   5        679.73        645.97        12.01 o                         
  12  -2   5        761.11        717.87        14.63 o                         
  13  -2   5        187.43        175.51         5.66 o                         
  14  -2   5         71.09         76.07         3.96 o                         
 -18  -1   5         34.07         32.47         2.33 o                         
 -17  -1   5        281.89        293.39         8.15 o                         
 -16  -1   5        230.02        188.26         6.90 o                         
 -15  -1   5        125.25        153.81         4.62 o                         
 -14  -1   5          0.04          6.72         2.58 o                         
 -13  -1   5          2.49          0.77         4.58 o                         
 -12  -1   5         27.59          9.83         4.01 o                         
 -11  -1   5        500.72        483.96        15.64 o                         
 -10  -1   5        292.28        222.89         8.74 o                         
  -9  -1   5        415.82        297.78         9.06 o                         
  -8  -1   5         13.08          8.92         2.58 o                         
  -7  -1   5        169.91        291.30        10.57 o                         
  -6  -1   5         60.09         47.06         4.52 o                         
  -5  -1   5        348.92        463.11        10.78 o                         
  -4  -1   5        768.29        886.83        21.15 o                         
  -3  -1   5       1152.74       1125.96        28.00 o                         
  -2  -1   5       4222.52       4334.33       128.38 o                         
  -1  -1   5         23.56          3.61         2.29 o                         
   0  -1   5       5253.60       5293.21       101.48 o                         
   1  -1   5        745.10       1330.57        26.17 o                         
   2  -1   5       1959.86       2648.71        45.77 o                         
   3  -1   5       3228.91       3515.14        63.11 o                         
   4  -1   5       1369.97       1880.89        40.29 o                         
   5  -1   5         54.24         26.33         3.35 o                         
   6  -1   5        510.24        463.58        13.46 o                         
   7  -1   5        302.94        324.71        13.63 o                         
   8  -1   5       2242.16       2244.97        60.17 o                         
   9  -1   5        221.95        213.27        13.29 o                         
  10  -1   5        262.31        250.78         5.97 o                         
  11  -1   5         40.96         22.16         2.78 o                         
  12  -1   5         62.99         62.30         3.13 o                         
  13  -1   5          9.32         12.41         1.85 o                         
  14  -1   5          1.33          2.44         1.31 o                         
 -18   0   5        118.09         91.15         3.51 o                         
 -17   0   5        101.60        104.12         4.33 o                         
 -16   0   5         12.89          3.94         2.27 o                         
 -15   0   5          2.98         13.37         2.04 o                         
 -14   0   5       1147.34       1018.63        16.24 o                         
 -13   0   5       1825.42       1857.25        67.01 o                         
 -12   0   5         38.68         57.03         6.51 o                         
 -11   0   5       1456.70       1188.25        33.29 o                         
 -10   0   5        863.06        954.29        23.69 o                         
  -9   0   5        412.67        192.19         6.77 o                         
  -8   0   5        144.99        289.86        10.27 o                         
  -7   0   5          5.09         11.33         3.28 o                         
  -6   0   5         69.60         28.35         3.10 o                         
  -5   0   5       1161.00       1293.67        22.75 o                         
  -4   0   5        225.70        157.10         7.08 o                         
  -3   0   5        153.02        124.35         5.83 o                         
  -2   0   5       1265.71       1244.92        25.83 o                         
  -1   0   5         94.48         79.03         3.74 o                         
   0   0   5       9897.26      10973.00       208.59 o                         
   1   0   5        335.84        344.89        10.17 o                         
   2   0   5        146.93         20.56         2.78 o                         
   3   0   5        238.55         95.31         3.43 o                         
   4   0   5       1178.69        932.56        19.52 o                         
   5   0   5       2134.51       2937.99        62.13 o                         
   6   0   5        366.06        304.21        10.11 o                         
   7   0   5        205.63        173.47         7.33 o                         
   8   0   5         65.92         57.63         5.25 o                         
   9   0   5       1048.40        984.52        23.75 o                         
  10   0   5        125.66        160.42         5.97 o                         
  11   0   5         17.34         16.50         2.89 o                         
  12   0   5         48.14         49.92         3.52 o                         
  13   0   5        163.89        157.65         4.92 o                         
 -18   1   5         44.05         33.34         2.03 o                         
 -17   1   5        116.26        137.54         4.12 o                         
 -16   1   5        878.44        873.06        16.58 o                         
 -15   1   5          6.46          0.97         2.05 o                         
 -14   1   5        343.51        374.10         6.77 o                         
 -13   1   5       1532.78       1405.09        59.70 o                         
 -12   1   5        133.66        166.00         8.47 o                         
 -11   1   5       1370.34       1651.71        51.46 o                         
 -10   1   5        598.27        420.02        15.90 o                         
  -9   1   5        317.73        266.74        11.17 o                         
  -8   1   5       1818.53       1364.29        51.21 o                         
  -7   1   5        247.75        297.37         9.91 o                         
  -6   1   5       1547.26       1983.44        36.97 o                         
  -5   1   5        640.21        910.93        15.80 o                         
  -4   1   5      10726.32      10985.44       195.77 o                         
  -3   1   5       3863.06       3746.01        72.31 o                         
  -2   1   5        875.60        921.34        18.45 o                         
  -1   1   5         75.32        123.07         4.70 o                         
   0   1   5      10405.89       9784.33       224.65 o                         
   1   1   5         47.23         42.10         3.46 o                         
   2   1   5        269.88        126.83         4.62 o                         
   3   1   5        132.31        340.39         7.80 o                         
   4   1   5       1560.51       1543.31        31.07 o                         
   5   1   5        209.88        127.97         5.45 o                         
   6   1   5          7.06         34.12         3.87 o                         
   7   1   5       1372.65       1352.30        43.66 o                         
   8   1   5        309.81        264.23        13.06 o                         
   9   1   5        143.45        126.98         5.07 o                         
  10   1   5        197.29        193.96         6.63 o                         
  11   1   5          8.29         13.01         3.42 o                         
  12   1   5          0.93          3.27         2.47 o                         
  13   1   5       1102.49       1227.40        28.11 o                         
 -18   2   5          7.55         15.80         1.87 o                         
 -17   2   5        364.83        348.46         9.50 o                         
 -16   2   5       1083.33       1018.41        20.09 o                         
 -15   2   5        183.48        125.73         3.80 o                         
 -14   2   5        266.54        192.02         4.68 o                         
 -13   2   5        363.07        422.12        21.09 o                         
 -12   2   5        103.07         94.20         9.61 o                         
 -11   2   5        520.00        390.60        15.61 o                         
 -10   2   5        798.51        996.28        32.19 o                         
  -9   2   5        107.47        101.20        21.36 o                         
  -8   2   5        878.58        548.99        16.39 o                         
  -7   2   5         38.78         11.01         3.92 o                         
  -6   2   5       1255.31       1498.95        45.17 o                         
  -5   2   5         72.55         17.66         2.27 o                         
  -4   2   5        658.35        547.18        12.60 o                         
  -3   2   5       3899.05       4273.92        73.18 o                         
  -2   2   5      19787.66      22690.23       425.36 o                         
  -1   2   5         82.73         53.87         3.70 o                         
   0   2   5       3226.28       3875.77        80.47 o                         
   1   2   5        770.92       1228.49        38.68 o                         
   2   2   5        298.41        365.34        11.64 o                         
   3   2   5       2574.05       2417.46        51.10 o                         
   4   2   5        177.39        221.52         7.93 o                         
   5   2   5         53.64         28.26         3.98 o                         
   6   2   5       1030.09        998.97        29.01 o                         
   7   2   5        545.99        507.19        19.74 o                         
   8   2   5        118.99         97.45         7.04 o                         
   9   2   5        485.35        376.74        13.71 o                         
  10   2   5       1640.29       1646.05        49.36 o                         
  11   2   5        111.05        100.13         4.21 o                         
  12   2   5         14.68          8.44         2.33 o                         
  13   2   5        634.06        592.55        11.74 o                         
 -18   3   5          1.00         -1.85         1.85 o                         
 -17   3   5         84.87         76.25         3.11 o                         
 -16   3   5        293.43        274.99         5.95 o                         
 -15   3   5         18.20         26.84         2.83 o                         
 -14   3   5        213.29        227.91         5.92 o                         
 -13   3   5        830.58        919.10        31.54 o                         
 -12   3   5        688.27        665.99        23.94 o                         
 -11   3   5        507.76        541.72        20.03 o                         
 -10   3   5        429.11        309.76        13.24 o                         
  -9   3   5       1147.18       1020.42        39.93 o                         
  -8   3   5        335.84        452.59        19.80 o                         
  -7   3   5          3.08         27.16         6.68 o                         
  -6   3   5        481.76        381.02        11.87 o                         
  -5   3   5        292.04        518.28         9.90 o                         
  -4   3   5        280.07         93.65         4.22 o                         
  -3   3   5       2217.08       2479.60        49.02 o                         
  -2   3   5       3401.92       3642.99        70.56 o                         
  -1   3   5       4167.69       4825.75        99.59 o                         
   0   3   5        808.83        665.44        62.90 o                         
   1   3   5         75.33         53.01         7.48 o                         
   2   3   5        151.97        222.19         8.53 o                         
   3   3   5        181.49        126.91         6.50 o                         
   4   3   5         90.82         31.48         3.93 o                         
   5   3   5        193.95        164.82         8.46 o                         
   6   3   5         13.34          5.28         4.32 o                         
   7   3   5        688.19        607.16        22.78 o                         
   8   3   5        412.98        396.52        10.10 o                         
   9   3   5        200.02        259.78         8.04 o                         
  10   3   5        582.77        639.60        22.42 o                         
  11   3   5         69.23         51.93         3.08 o                         
  12   3   5          1.17          3.27         1.55 o                         
 -18   4   5         24.07         17.07         2.17 o                         
 -17   4   5        128.02         99.01         3.72 o                         
 -16   4   5         91.16        100.94         4.28 o                         
 -15   4   5        212.52        196.35         5.03 o                         
 -14   4   5        473.54        381.35         6.64 o                         
 -13   4   5       1498.22       1517.12        48.63 o                         
 -12   4   5         17.16          9.32         5.92 o                         
 -11   4   5         96.89         60.08         6.76 o                         
 -10   4   5         50.51         54.53         9.49 o                         
  -9   4   5        752.51        837.25        33.63 o                         
  -8   4   5       2172.05       2465.06        73.83 o                         
  -7   4   5        226.50        309.84         9.59 o                         
  -6   4   5         15.85         27.73         3.58 o                         
  -5   4   5       2169.69       2251.83        44.39 o                         
  -4   4   5      10964.94      11132.26       196.28 o                         
  -3   4   5       2645.06       1981.71        38.24 o                         
  -2   4   5        221.19        348.83        13.47 o
[truncated: 711,831 more chars]
