# Supplementary material for: DMSO solvates of tert-butyl­calix[6]arene and related multisolvent structures
Source: Acta Crystallogr B Struct Sci Cryst Eng Mater. 2025 Nov 5;81(Pt 6):517–27. doi: 10.1107/S2052520625008625 (PMC12786388; doi:10.1107/S2052520625008625)
Supplement: Supplementary file 4 [file b-81-00517-3sup5.hkl]

data_3                                                                          
_shelx_title ' 2022_12_22_mm_x6_dmso_anisol_a.res in P-1'                       
_shelx_refln_list_code          4                                               
_shelx_F_calc_maximum      282.53                                               
_exptl_crystal_F_000      1318.75                                               
_reflns_d_resolution_high  0.7884                                               
                                                                                
loop_                                                                           
 _space_group_symop_operation_xyz                                               
 'x, y, z'                                                                      
 '-x, -y, -z'                                                                   
                                                                                
_cell_length_a    15.6856                                                       
_cell_length_b    16.1397                                                       
_cell_length_c    17.2786                                                       
_cell_angle_alpha 113.002                                                       
_cell_angle_beta  116.277                                                       
_cell_angle_gamma  91.356                                                       
                                                                                
_shelx_F_squared_multiplier     1.000                                           
                                                                                
loop_                                                                           
 _refln_index_h                                                                 
 _refln_index_k                                                                 
 _refln_index_l                                                                 
 _refln_F_squared_calc                                                          
 _refln_F_squared_meas                                                          
 _refln_F_squared_sigma                                                         
 _refln_observed_status                                                         
   1   0   0       4128.05       3871.90       188.24 o                         
   2   0   0       6410.32       5552.35       120.76 o                         
   3   0   0      17485.99      17556.48       347.21 o                         
   4   0   0       7274.71       7225.10       177.66 o                         
   5   0   0       4039.60       3716.91        72.76 o                         
   6   0   0        866.09        866.54        17.66 o                         
   7   0   0        617.95        676.74        16.68 o                         
   8   0   0          1.49          3.44         2.42 o                         
   9   0   0        489.44        431.41        11.05 o                         
  10   0   0        772.23        798.15        20.56 o                         
  11   0   0         24.22         49.39         5.74 o                         
  12   0   0        386.09        357.95        10.65 o                         
  13   0   0        768.57        711.73        17.34 o                         
  14   0   0        685.49        849.82        34.24 o                         
  15   0   0         23.85         32.01         6.01 o                         
  16   0   0         13.38          9.04         4.78 o                         
  17   0   0        523.73        407.65        76.22 o                         
 -17   1   0        166.28        171.81        29.96 o                         
 -16   1   0         57.36         49.28         5.87 o                         
 -15   1   0          0.04         -0.34         5.22 o                         
 -14   1   0        583.07        595.08        25.98 o                         
 -13   1   0       1125.78       1243.07        26.13 o                         
 -12   1   0        399.17        465.57        14.07 o                         
 -11   1   0         65.63         97.35         4.63 o                         
 -10   1   0        755.26        849.28        19.79 o                         
  -9   1   0         52.90         34.93         4.45 o                         
  -8   1   0        494.41        539.15        12.90 o                         
  -7   1   0       1125.55       1236.02        22.95 o                         
  -6   1   0       3951.85       4255.52        74.06 o                         
  -5   1   0       5331.58       5208.50        85.30 o                         
  -4   1   0      14998.25      14734.66       319.84 o                         
  -3   1   0       3700.16       3654.45        74.11 o                         
  -2   1   0        257.70        169.06         7.97 o                         
  -1   1   0       1534.98       1375.17        30.75 o                         
   1   1   0       2634.43       2453.87        60.08 o                         
   2   1   0       1440.07       1580.01        40.14 o                         
   3   1   0       2730.28       2356.54        87.25 o                         
   4   1   0       1002.33       1159.33        30.62 o                         
   5   1   0         67.20         89.91         3.06 o                         
   6   1   0        457.99        310.19         6.94 o                         
   7   1   0        711.60        800.15        17.70 o                         
   8   1   0          9.41          7.61         2.53 o                         
   9   1   0        284.78        301.78         9.52 o                         
  10   1   0       1100.04        982.62        22.47 o                         
  11   1   0          0.59          6.86         3.35 o                         
  12   1   0         70.15         75.46         4.03 o                         
  13   1   0        614.90        690.10        15.77 o                         
  14   1   0        188.30        213.49        12.28 o                         
  15   1   0         19.31         29.58         7.74 o                         
  16   1   0         21.33         19.15         9.52 o                         
  17   1   0        190.49        115.58         7.47 o                         
 -17   2   0          0.93          3.66         2.55 o                         
 -16   2   0        208.74        287.32        19.68 o                         
 -15   2   0         50.43         62.97         7.45 o                         
 -14   2   0         62.41         53.48         7.63 o                         
 -13   2   0        231.02        218.77         7.33 o                         
 -12   2   0         28.32         32.94         4.14 o                         
 -11   2   0        696.78        655.42        16.29 o                         
 -10   2   0        409.82        481.70        11.60 o                         
  -9   2   0        134.47        108.30         4.68 o                         
  -8   2   0       4625.84       4960.81       122.25 o                         
  -7   2   0        582.79        723.71        41.76 o                         
  -6   2   0       3141.33       3022.26        53.40 o                         
  -5   2   0       2231.99       2513.57        40.32 o                         
  -4   2   0        205.02        272.20         8.98 o                         
  -3   2   0        204.88        204.90        12.04 o                         
  -2   2   0      48530.48      45398.28       825.66 o                         
  -1   2   0        347.40        429.59        13.61 o                         
   0   2   0         54.76         17.33         3.30 o                         
   1   2   0        814.69        687.12        20.79 o                         
   2   2   0      21057.88      20276.65       565.65 o                         
   3   2   0        132.61        190.02         9.21 o                         
   4   2   0        882.15        469.58        23.78 o                         
   5   2   0       1792.92       1674.58        29.19 o                         
   6   2   0        841.57       1103.07        25.63 o                         
   7   2   0         12.73         15.50         2.58 o                         
   8   2   0        163.33        191.71         6.72 o                         
   9   2   0          0.51          0.61         2.75 o                         
  10   2   0       1231.66       1259.10        27.94 o                         
  11   2   0        170.58        142.85        10.99 o                         
  12   2   0         41.71         46.64         3.45 o                         
  13   2   0        341.42        362.14        11.49 o                         
  14   2   0        177.85        240.19        18.35 o                         
  15   2   0         20.92         42.09         8.04 o                         
  16   2   0        119.56        153.50        11.00 o                         
 -17   3   0          3.97          3.41         4.51 o                         
 -16   3   0          8.22         -0.42         3.35 o                         
 -15   3   0         26.07         58.18         9.40 o                         
 -14   3   0        509.98        481.87        12.35 o                         
 -13   3   0        358.30        349.00         8.98 o                         
 -12   3   0        173.89        205.18         8.44 o                         
 -11   3   0       1372.27       1471.83        32.37 o                         
 -10   3   0        359.15        436.47        14.13 o                         
  -9   3   0        539.55        483.92        14.80 o                         
  -8   3   0          5.58         15.10         2.69 o                         
  -7   3   0       7824.80       8432.66       167.39 o                         
  -6   3   0        204.23        241.49         9.36 o                         
  -5   3   0        142.15         68.35         2.58 o                         
  -4   3   0       1794.76       1973.95        52.01 o                         
  -3   3   0        146.44        133.97        10.38 o                         
  -2   3   0        198.79        171.46         5.91 o                         
  -1   3   0       9294.34       8950.08       178.09 o                         
   0   3   0       2218.97       1901.65        55.68 o                         
   1   3   0      14949.47      13591.64       378.61 o                         
   2   3   0         33.48         29.34         4.42 o                         
   3   3   0         98.48        130.16        27.83 o                         
   4   3   0        177.47        311.77         7.38 o                         
   5   3   0        436.68        604.32        11.57 o                         
   6   3   0        485.21        378.65         8.64 o                         
   7   3   0        469.43        356.90         9.33 o                         
   8   3   0       1636.10       1723.00        36.54 o                         
   9   3   0        744.06        800.13        20.68 o                         
  10   3   0        679.69        683.91        18.59 o                         
  11   3   0        965.15        913.05        24.33 o                         
  12   3   0        209.21        232.84         6.56 o                         
  13   3   0          4.70         12.99         4.87 o                         
  14   3   0        213.43        258.32        18.51 o                         
  15   3   0         91.50        104.59         9.94 o                         
  16   3   0         29.60         29.97         7.96 o                         
 -17   4   0        237.01        281.46         6.88 o                         
 -16   4   0         54.96         51.79         7.56 o                         
 -15   4   0         67.58         56.48         5.59 o                         
 -14   4   0        366.70        385.23        10.25 o                         
 -13   4   0        444.41        482.77        12.97 o                         
 -12   4   0         72.78         81.33         5.92 o                         
 -11   4   0        126.44         94.21         6.19 o                         
 -10   4   0        666.96        718.80        18.84 o                         
  -9   4   0         84.76         92.43         4.91 o                         
  -8   4   0        120.89        199.98        11.34 o                         
  -7   4   0        287.65        421.08        14.52 o                         
  -6   4   0         41.06         34.44         4.08 o                         
  -5   4   0        579.21        749.07        13.48 o                         
  -4   4   0         61.74         20.76         3.22 o                         
  -3   4   0        548.14        644.77        16.92 o                         
  -2   4   0         32.56         26.93         6.58 o                         
  -1   4   0       1089.12        872.86        20.90 o                         
   0   4   0       4306.68       3985.77        98.66 o                         
   1   4   0          1.34          0.57         4.32 o                         
   2   4   0         84.48        133.13         6.87 o                         
   3   4   0        430.54        431.20        11.03 o                         
   4   4   0      12576.76      11780.24       233.32 o                         
   5   4   0        473.95        664.00        14.87 o                         
   6   4   0        563.37        588.98        13.72 o                         
   7   4   0         21.50         33.00         3.14 o                         
   8   4   0        782.50        788.47        18.39 o                         
   9   4   0         11.47         14.14         2.89 o                         
  10   4   0       1287.05       1204.75        29.95 o                         
  11   4   0       3293.15       3445.76        56.69 o                         
  12   4   0         14.44         22.15         3.43 o                         
  13   4   0          8.37          8.52         6.30 o                         
  14   4   0        255.55        293.64        14.11 o                         
  15   4   0          0.24         -3.50         4.13 o                         
 -17   5   0        299.50        317.08        10.12 o                         
 -16   5   0          2.40          2.19         3.32 o                         
 -15   5   0         92.42         99.33         6.55 o                         
 -14   5   0        222.61        215.91        13.23 o                         
 -13   5   0        114.63         98.53         4.47 o                         
 -12   5   0        798.58        813.31        19.55 o                         
 -11   5   0        405.92        404.66        11.23 o                         
 -10   5   0         18.40         14.22         2.81 o                         
  -9   5   0         51.73         63.71         4.13 o                         
  -8   5   0         42.82         36.60         3.17 o                         
  -7   5   0        342.54        300.73        15.90 o                         
  -6   5   0          5.78          5.84         1.68 o                         
  -5   5   0       2756.72       2527.31        54.52 o                         
  -4   5   0        820.89        851.02        26.76 o                         
  -3   5   0        946.50       1032.71        24.42 o                         
  -2   5   0       1098.32       1091.06        24.89 o                         
  -1   5   0        895.06        866.87        25.31 o                         
   0   5   0       3239.73       3197.37        80.76 o                         
   1   5   0        674.78        904.59        38.18 o                         
   2   5   0       1375.94       1239.34        22.22 o                         
   3   5   0       3505.91       3777.77        70.34 o                         
   4   5   0        293.38        257.66        13.40 o                         
   5   5   0         60.12         25.68         2.45 o                         
   6   5   0        349.11        300.66         8.19 o                         
   7   5   0         90.76         85.52         4.18 o                         
   8   5   0         81.34         83.98         4.83 o                         
   9   5   0         88.97         98.33         5.60 o                         
  10   5   0        159.93        141.60         7.83 o                         
  11   5   0          5.76         16.91         3.24 o                         
  12   5   0         59.14         52.58        10.92 o                         
  13   5   0         70.87         59.39         7.46 o                         
  14   5   0        219.81        234.06        12.82 o                         
  15   5   0         84.36         89.08         5.55 o                         
 -17   6   0          1.29         -1.46         1.86 o                         
 -16   6   0         34.28         29.36         3.46 o                         
 -15   6   0          8.61         11.49         3.12 o                         
 -14   6   0        207.61        218.48         9.59 o                         
 -13   6   0          2.24          3.38         2.77 o                         
 -12   6   0        394.72        395.66        12.38 o                         
 -11   6   0          8.18          9.34         2.99 o                         
 -10   6   0        615.01        572.60        20.18 o                         
  -9   6   0         42.56         46.08         4.23 o                         
  -8   6   0         14.26         13.06         3.58 o                         
  -7   6   0        334.85        326.25         7.79 o                         
  -6   6   0       1965.52       2107.55        44.36 o                         
  -5   6   0        757.43        673.25        14.89 o                         
  -4   6   0        131.43        134.91         6.09 o                         
  -3   6   0        695.04        729.45        13.47 o                         
  -2   6   0         31.92         45.64         3.03 o                         
  -1   6   0       2493.22       2415.63        38.57 o                         
   0   6   0         30.99         29.19         1.75 o                         
   1   6   0          3.88         -0.24         1.57 o                         
   2   6   0         37.88         22.21         4.40 o                         
   3   6   0        386.71        607.96        13.65 o                         
   4   6   0        167.23        240.13         6.81 o                         
   5   6   0         44.91         44.62         3.20 o                         
   6   6   0        127.32        117.27         5.37 o                         
   7   6   0       1418.05       1297.07        34.90 o                         
   8   6   0        754.68        837.31        24.42 o                         
   9   6   0        762.84        716.36        21.75 o                         
  10   6   0         15.76         21.35         3.37 o                         
  11   6   0          8.64          5.31         2.95 o                         
  12   6   0        193.16        196.10        12.71 o                         
  13   6   0         22.84         35.72         5.59 o                         
  14   6   0        109.88        132.77         7.18 o                         
  15   6   0         24.95         11.22         4.93 o                         
 -17   7   0         57.46         35.93         7.01 o                         
 -16   7   0          0.37         -0.36         2.69 o                         
 -15   7   0        103.29         92.09         5.48 o                         
 -14   7   0        129.30        107.75         7.24 o                         
 -13   7   0          2.91          2.73         2.75 o                         
 -12   7   0        224.22        254.69         7.68 o                         
 -11   7   0        184.13        180.68         8.19 o                         
 -10   7   0        118.99        128.26         7.60 o                         
  -9   7   0         41.13         39.45         4.00 o                         
  -8   7   0          9.09         13.01         3.05 o                         
  -7   7   0       1043.88       1037.31        22.48 o                         
  -6   7   0        193.39        187.64         7.30 o                         
  -5   7   0        442.38        418.46        10.96 o                         
  -4   7   0        441.15        374.07        10.37 o                         
  -3   7   0       2540.34       2472.93        46.51 o                         
  -2   7   0         28.60         29.74         2.20 o                         
  -1   7   0       3305.51       3352.05        62.42 o                         
   0   7   0       1154.21       1296.58        23.76 o                         
   1   7   0       1528.96       1662.12        31.70 o                         
   2   7   0        732.00        856.49        18.74 o                         
   3   7   0        194.16        175.83         9.39 o                         
   4   7   0        707.48        685.01        17.42 o                         
   5   7   0         42.33         60.48         4.94 o                         
   6   7   0        386.68        400.17        15.79 o                         
   7   7   0         77.72         75.25         5.46 o                         
   8   7   0        386.88        423.78        16.65 o                         
   9   7   0         90.38        104.47         5.89 o                         
  10   7   0        689.15        680.26        19.66 o                         
  11   7   0          5.54          5.05         4.77 o                         
  12   7   0         14.20          9.72         5.03 o                         
  13   7   0         41.21         36.43         4.40 o                         
  14   7   0         14.64         10.24         3.16 o                         
 -17   8   0         47.77         35.84         2.61 o                         
 -16   8   0          0.40         -0.15         2.71 o                         
 -15   8   0        149.92        171.83         7.15 o                         
 -14   8   0          0.92          3.21         3.59 o                         
 -13   8   0          0.81          0.46         2.86 o                         
 -12   8   0        257.84        269.01         7.91 o                         
 -11   8   0        178.90        161.24         8.87 o                         
 -10   8   0        815.31        927.51        26.21 o                         
  -9   8   0         72.32         70.11         5.32 o                         
  -8   8   0         13.54         21.04         3.80 o                         
  -7   8   0         53.66         32.28         3.90 o                         
  -6   8   0         77.01         77.79         5.88 o                         
  -5   8   0       1694.37       1871.98        38.84 o                         
  -4   8   0        459.55        468.61        11.21 o                         
  -3   8   0       3831.75       3827.88        77.12 o                         
  -2   8   0        411.54        494.24        10.06 o                         
  -1   8   0        919.08        876.68        17.75 o                         
   0   8   0        153.78        165.85         5.27 o                         
   1   8   0        176.55        252.78         6.13 o                         
   2   8   0         27.17         25.96         2.92 o                         
   3   8   0        771.99        812.02        20.26 o                         
   4   8   0         99.89         94.09         5.43 o                         
   5   8   0         36.60         52.84         4.38 o                         
   6   8   0        425.77        476.50        15.43 o                         
   7   8   0         90.30         95.86         9.11 o                         
   8   8   0         44.76         28.80         4.08 o                         
   9   8   0         70.52         40.10         4.63 o                         
  10   8   0        200.17        209.24        13.24 o                         
  11   8   0         48.11         58.29         5.24 o                         
  12   8   0         25.50         24.92         4.83 o                         
  13   8   0        106.83         87.29        65.30 o                         
 -16   9   0         42.27         27.73         2.64 o                         
 -15   9   0        139.23        149.71         6.41 o                         
 -14   9   0         16.42         14.32         3.63 o                         
 -13   9   0         11.17          9.62         4.18 o                         
 -12   9   0          0.25          1.90         3.31 o                         
 -11   9   0         99.34        108.17         7.71 o                         
 -10   9   0        109.54        105.47         8.71 o                         
  -9   9   0         60.91         89.56         7.85 o                         
  -8   9   0        518.86        502.86        18.04 o                         
  -7   9   0        881.83        805.03        20.20 o                         
  -6   9   0          2.05          7.88         2.65 o                         
  -5   9   0       1058.52       1159.34        25.14 o                         
  -4   9   0       1133.49       1261.02        27.16 o                         
  -3   9   0       1196.92       1149.25        27.01 o                         
  -2   9   0        221.00        233.36         8.47 o                         
  -1   9   0       1375.55       1423.88        28.02 o                         
   0   9   0         80.28        100.00         4.24 o                         
   1   9   0        105.78        152.62         8.98 o                         
   2   9   0       1008.06       1122.97        24.74 o                         
   3   9   0       1472.87       1464.88        31.79 o                         
   4   9   0        464.05        523.70        14.70 o                         
   5   9   0         58.36         61.96         4.53 o                         
   6   9   0        457.15        412.06        16.51 o                         
   7   9   0         14.55         27.03         4.15 o                         
   8   9   0         46.12         20.50         3.62 o                         
   9   9   0          3.16         -3.12         5.23 o                         
  10   9   0         12.05         12.49         5.30 o                         
  11   9   0         20.39         15.17         5.35 o                         
  12   9   0          5.62          4.43         4.05 o                         
  13   9   0        132.46        102.69         6.13 o                         
 -16  10   0         55.57         58.32         4.22 o                         
 -15  10   0          0.31          3.42         3.80 o                         
 -14  10   0        246.49        221.00        16.91 o                         
 -13  10   0          6.84         10.07         4.70 o                         
 -12  10   0        321.21        313.44         8.76 o                         
 -11  10   0         22.32         14.18         3.29 o                         
 -10  10   0        121.00        134.60         9.92 o                         
  -9  10   0          7.96          2.50         3.53 o                         
  -8  10   0         41.31         27.67         3.76 o                         
  -7  10   0        338.99        389.06        12.92 o                         
  -6  10   0          0.89          3.89         3.22 o                         
  -5  10   0         27.74         24.23         3.16 o                         
  -4  10   0        566.46        483.81        13.24 o                         
  -3  10   0          4.29          8.21         2.27 o                         
  -2  10   0        174.85        143.12         4.98 o                         
  -1  10   0       3821.13       3672.24        82.40 o                         
   0  10   0       2072.62       2185.66        50.26 o                         
   1  10   0       1669.31       1710.21        40.16 o                         
   2  10   0          7.38          9.95         3.15 o                         
   3  10   0        527.22        541.07        13.90 o                         
   4  10   0         22.36         27.66         3.48 o                         
   5  10   0        222.22        181.14         7.79 o                         
   6  10   0        321.67        318.87         8.64 o                         
   7  10   0        658.35        635.93        14.11 o                         
   8  10   0         14.63         20.71         7.85 o                         
   9  10   0          3.33          1.88         4.26 o                         
  10  10   0         29.57         24.38         4.32 o                         
  11  10   0        107.80        104.62         5.33 o                         
  12  10   0         12.10          5.31         5.38 o                         
 -16  11   0          0.26         -1.66         2.38 o                         
 -15  11   0          0.09         -2.89         5.16 o                         
 -14  11   0        157.48        146.99         6.72 o                         
 -13  11   0          0.95          3.84         3.51 o                         
 -12  11   0        217.00        216.12        11.85 o                         
 -11  11   0         89.10         77.12         4.76 o                         
 -10  11   0        183.51        181.33         6.40 o                         
  -9  11   0        187.87        176.01        11.85 o                         
  -8  11   0         34.48         44.26         4.39 o                         
  -7  11   0          3.06          6.09         3.29 o                         
  -6  11   0        488.13        448.55        18.08 o                         
  -5  11   0        408.97        421.83        11.23 o                         
  -4  11   0          3.23          0.89         2.51 o                         
  -3  11   0        483.91        557.26        17.37 o                         
  -2  11   0         18.72         11.50         2.84 o                         
  -1  11   0        173.72        157.92         6.14 o                         
   0  11   0        168.49        178.05         9.14 o                         
   1  11   0          1.68          1.94         3.29 o                         
   2  11   0        323.01        338.35        11.01 o                         
   3  11   0        139.29        141.44         8.72 o                         
   4  11   0          6.43          6.51         4.02 o                         
   5  11   0         75.95         74.57         4.38 o                         
   6  11   0          0.04         -0.91         2.94 o                         
   7  11   0        103.64        129.18        10.03 o                         
   8  11   0         85.75         89.35         7.32 o                         
   9  11   0         43.90         45.46         4.80 o                         
  10  11   0         36.50         36.85         3.83 o                         
  11  11   0          0.54         -0.87         2.90 o                         
 -16  12   0         22.24         25.48         3.94 o                         
 -15  12   0          5.79          3.69         2.94 o                         
 -14  12   0         22.10         27.66         3.67 o                         
 -13  12   0          1.60          4.15         3.30 o                         
 -12  12   0        361.09        380.71        11.59 o                         
 -11  12   0          6.40         12.81         4.44 o                         
 -10  12   0        374.87        326.68         9.08 o                         
  -9  12   0        199.87        196.76         7.81 o                         
  -8  12   0        208.12        219.88         7.62 o                         
  -7  12   0        683.59        669.37        23.09 o                         
  -6  12   0        210.69        230.81        15.06 o                         
  -5  12   0          6.30          9.07         4.26 o                         
  -4  12   0         26.84         34.02         5.69 o                         
  -3  12   0        249.47        252.56        10.51 o                         
  -2  12   0          1.23          6.76         4.13 o                         
  -1  12   0       1240.22       1175.87        29.19 o                         
   0  12   0          9.10          2.48         4.14 o                         
   1  12   0        122.95        156.08        11.32 o                         
   2  12   0        136.88        133.22         6.66 o                         
   3  12   0        553.69        590.50        14.35 o                         
   4  12   0        346.92        392.93        10.63 o                         
   5  12   0         37.07         27.10         3.51 o                         
   6  12   0        310.02        341.62        12.58 o                         
   7  12   0        195.10        219.59         8.94 o                         
   8  12   0        129.81        128.73         6.48 o                         
   9  12   0         43.06         55.62         4.22 o                         
  10  12   0         33.63         46.28         4.60 o                         
 -15  13   0         50.63         55.51         4.51 o                         
 -14  13   0         92.33         94.87         4.98 o                         
 -13  13   0          0.56          1.97         2.90 o                         
 -12  13   0          2.87          8.30         3.94 o                         
 -11  13   0          0.03          2.70         4.04 o                         
 -10  13   0          9.93          9.96         6.01 o                         
  -9  13   0          0.03         -2.18         3.26 o                         
  -8  13   0        225.48        237.64         8.20 o                         
  -7  13   0        367.66        354.68         9.75 o                         
  -6  13   0        604.15        708.42        17.62 o                         
  -5  13   0          0.51          2.08         4.01 o                         
  -4  13   0         92.27        143.41         7.56 o                         
  -3  13   0         47.09         64.02         5.35 o                         
  -2  13   0       1229.16       1272.34        35.11 o                         
  -1  13   0         42.33         24.86         3.85 o                         
   0  13   0        100.11         89.13         6.26 o                         
   1  13   0        131.52        115.95         5.45 o                         
   2  13   0         10.94          8.39         3.52 o                         
   3  13   0          1.10          0.70         3.26 o                         
   4  13   0         28.24         17.14         4.90 o                         
   5  13   0        174.04        153.01         7.54 o                         
   6  13   0          0.22          0.92         4.15 o                         
   7  13   0        153.07        189.94         8.36 o                         
   8  13   0          0.02         -1.21         2.62 o                         
   9  13   0         16.16          4.74         2.00 o                         
 -14  14   0        242.34        255.38        10.19 o                         
 -13  14   0          0.94          2.90         2.53 o                         
 -12  14   0         55.32         77.29         4.36 o                         
 -11  14   0         60.16         58.24         7.03 o                         
 -10  14   0         14.33         19.49         4.31 o                         
  -9  14   0          0.79          0.43         4.36 o                         
  -8  14   0        720.09        756.41        22.55 o                         
  -7  14   0         16.15         12.80         3.11 o                         
  -6  14   0        210.02        180.33         6.53 o                         
  -5  14   0        902.08        803.59        17.96 o                         
  -4  14   0         99.46        119.25         5.37 o                         
  -3  14   0        863.25        795.48        16.69 o                         
  -2  14   0          1.58          3.50         3.00 o                         
  -1  14   0         29.19         43.62         4.13 o                         
   0  14   0        235.60        182.62        10.07 o                         
   1  14   0          2.20          6.07         3.75 o                         
   2  14   0         32.14         16.32        13.04 o                         
   3  14   0        108.08        153.39         9.51 o                         
   4  14   0         21.64         14.43         4.47 o                         
   5  14   0          0.36          4.41         3.93 o                         
   6  14   0         17.64         12.66         3.15 o                         
   7  14   0          9.78          6.16         2.10 o                         
   8  14   0          5.60         -0.30         3.26 o                         
 -13  15   0          4.13          6.60         2.20 o                         
 -12  15   0        177.03        164.96         7.97 o                         
 -11  15   0        129.32        152.13         7.61 o                         
 -10  15   0        321.23        341.60        16.42 o                         
  -9  15   0         67.49         78.92         5.70 o                         
  -8  15   0         62.03         48.70         5.15 o                         
  -7  15   0         60.48         65.65         5.73 o                         
  -6  15   0         22.62         39.45         4.56 o                         
  -5  15   0        453.88        453.25        17.19 o                         
  -4  15   0         57.33         51.24         4.41 o                         
  -3  15   0        639.72        610.40        18.82 o                         
  -2  15   0         23.05         29.94         4.92 o                         
  -1  15   0         39.55         40.61         6.93 o                         
   0  15   0          5.01         10.62         5.58 o                         
   1  15   0         27.70         24.11         6.17 o                         
   2  15   0          0.04         -5.25         5.25 o                         
   3  15   0        107.37        126.51         8.97 o                         
   4  15   0         78.93         98.10         6.68 o                         
   5  15   0        108.17        113.89         5.60 o                         
   6  15   0          4.46          4.78         3.65 o                         
 -12  16   0          9.23         14.23         3.39 o                         
 -11  16   0         56.22         88.18         6.45 o                         
 -10  16   0        154.45        181.91         8.41 o                         
  -9  16   0        165.89        196.52         8.69 o                         
  -8  16   0         18.05         16.22         3.90 o                         
  -7  16   0          9.81          8.08         3.83 o                         
  -6  16   0        251.20        255.85         8.63 o                         
  -5  16   0         27.87         31.96         5.02 o                         
  -4  16   0         29.47         37.57         5.58 o                         
  -3  16   0        150.95        150.08         6.60 o                         
  -2  16   0        216.45        197.53         8.04 o                         
  -1  16   0         11.90         11.36         4.52 o                         
   0  16   0         18.90         30.81         4.74 o                         
   1  16   0         30.40         25.14         5.29 o                         
   2  16   0         79.89         72.75         5.42 o                         
   3  16   0        161.39        184.65         7.36 o                         
   4  16   0         40.17         20.04         3.41 o                         
   5  16   0          1.62         -1.83         2.97 o                         
 -11  17   0         58.14         35.80         5.23 o                         
 -10  17   0          1.25          0.58         2.61 o                         
  -9  17   0         33.03         33.64         3.20 o                         
  -8  17   0         15.58         27.19         3.38 o                         
  -7  17   0         15.78         28.29         3.53 o                         
  -6  17   0        120.84        162.63         6.63 o                         
  -5  17   0        992.38        992.42        30.70 o                         
  -4  17   0       1542.12       1567.29        42.77 o                         
  -3  17   0         22.64         38.17         3.97 o                         
  -2  17   0         23.40         32.86         4.51 o                         
  -1  17   0        196.82        207.40         8.04 o                         
   0  17   0        150.06        172.94         8.41 o                         
   1  17   0         84.11         95.29         5.20 o                         
   2  17   0         30.39         33.69         3.37 o                         
   3  17   0         40.63         32.49         4.04 o                         
  -8  18   0         42.81         29.95         3.51 o                         
  -7  18   0         28.79         33.10         3.47 o                         
  -6  18   0          8.77         13.20         6.22 o                         
  -5  18   0         10.02         21.20         4.21 o                         
  -4  18   0        696.20        777.19        24.11 o                         
  -3  18   0         58.46         63.53         3.79 o                         
  -2  18   0         10.33          7.70         2.42 o                         
  -1  18   0         37.81         38.50         5.20 o                         
   0  18   0        129.40         80.68         5.67 o                         
   2 -19   1         50.27         29.58         4.55 o                         
   3 -19   1        144.44        127.88        10.09 o                         
   4 -19   1          4.69          3.01         3.11 o                         
   5 -19   1         62.73         58.58        10.66 o                         
  -2 -18   1         11.50          7.55         2.57 o                         
  -1 -18   1         46.01         53.85         4.12 o                         
   0 -18   1         17.61         19.73         4.45 o                         
   1 -18   1         29.15         21.84         3.27 o                         
   2 -18   1         25.76         39.85         3.48 o                         
   3 -18   1        135.60        138.94         5.26 o                         
   4 -18   1        310.99        336.74        18.39 o                         
   5 -18   1        354.60        402.96        19.84 o                         
   6 -18   1         65.17         61.78         4.36 o                         
   7 -18   1          0.43         -2.41         2.80 o                         
   8 -18   1         66.26         70.97         3.41 o                         
   9 -18   1         12.28          9.55         2.71 o                         
  -4 -17   1          2.67          2.78         2.43 o                         
  -3 -17   1          3.50          2.02         2.90 o                         
  -2 -17   1          6.37          2.37         3.81 o                         
  -1 -17   1         44.93         48.99         4.69 o                         
   0 -17   1          3.32         10.93         3.55 o                         
   1 -17   1         37.19         28.81         4.35 o                         
   2 -17   1        226.63        230.35         7.26 o                         
   3 -17   1        131.66        113.78         5.06 o                         
   4 -17   1        121.34        126.04         6.35 o                         
   5 -17   1          0.05         -3.42         4.01 o                         
   6 -17   1        103.87         89.44         6.26 o                         
   7 -17   1         10.91         18.74         3.62 o                         
   8 -17   1         53.19         40.39         3.80 o                         
   9 -17   1          5.83          2.00         2.62 o                         
  10 -17   1         32.87         43.21         3.90 o                         
  11 -17   1         23.47         17.50         5.04 o                         
  -6 -16   1          3.74         -0.43         2.81 o                         
  -5 -16   1         21.29         17.71         3.50 o                         
  -4 -16   1        223.95        231.15         9.46 o                         
  -3 -16   1        110.00         78.73         5.53 o                         
  -2 -16   1        159.36        158.38        11.67 o                         
  -1 -16   1         55.07         42.40         5.41 o                         
   0 -16   1          7.40          4.80         4.12 o                         
   1 -16   1         23.44         33.05         4.16 o                         
   2 -16   1        158.62        139.89         7.26 o                         
   3 -16   1         28.36         28.09         4.24 o                         
   4 -16   1        121.35        134.39         7.25 o                         
   5 -16   1        383.80        420.95        14.00 o                         
   6 -16   1          0.01          0.50         4.03 o                         
   7 -16   1          2.27          8.00         4.04 o                         
   8 -16   1        146.92        163.23         7.44 o                         
   9 -16   1          0.59          1.18         3.51 o                         
  10 -16   1          0.09          1.10         5.20 o                         
  11 -16   1         47.77         43.78         6.90 o                         
  12 -16   1         14.08         16.02         6.14 o                         
  -7 -15   1          4.84          1.72         2.47 o                         
  -6 -15   1         37.94         27.76         3.98 o                         
  -5 -15   1        221.52        232.85        12.44 o                         
  -4 -15   1        103.07        129.39         9.65 o                         
  -3 -15   1          0.57         -1.83         5.30 o                         
  -2 -15   1          3.07          9.33         6.76 o                         
  -1 -15   1        598.37        577.79        21.17 o                         
   0 -15   1         24.28         29.22         4.78 o                         
   1 -15   1         14.33          7.40         4.20 o                         
   2 -15   1       1249.44       1295.23        31.86 o                         
   3 -15   1        725.69        757.15        18.16 o                         
   4 -15   1        419.40        497.31        19.88 o                         
   5 -15   1          0.17          3.54         3.21 o                         
   6 -15   1         35.06         41.11         5.10 o                         
   7 -15   1          2.09          3.12         4.30 o                         
   8 -15   1         84.75         76.80         5.90 o                         
   9 -15   1         26.70         24.86         3.87 o                         
  10 -15   1         91.40        103.30         8.25 o                         
  11 -15   1         63.97         68.13         4.70 o                         
  12 -15   1          4.06          3.32         2.50 o                         
  13 -15   1         15.93         12.09         1.92 o                         
  -8 -14   1          2.15          0.62         2.54 o                         
  -7 -14   1          8.34         19.13         3.37 o                         
  -6 -14   1          0.04         -1.52         3.99 o                         
  -5 -14   1        333.21        312.17        12.71 o                         
  -4 -14   1        104.95         94.24         7.85 o                         
  -3 -14   1        297.85        287.25        16.50 o                         
  -2 -14   1        242.37        185.64         7.82 o                         
  -1 -14   1         10.55         22.93         3.30 o                         
   0 -14   1        258.46        214.62         8.38 o                         
   1 -14   1         50.60         63.59         6.30 o                         
   2 -14   1        142.23        144.40         6.74 o                         
   3 -14   1          1.00          9.39         3.51 o                         
   4 -14   1       1155.25       1069.98        24.52 o                         
   5 -14   1        449.59        426.67        11.08 o                         
   6 -14   1        251.20        284.50         8.37 o                         
   7 -14   1         19.74         35.69         3.58 o                         
   8 -14   1        211.46        221.99         7.18 o                         
   9 -14   1         16.62         22.64         6.49 o                         
  10 -14   1         67.02         71.02         4.91 o                         
  11 -14   1         37.19         31.37         3.85 o                         
  12 -14   1         50.81         57.24         3.98 o                         
  13 -14   1          0.68         -1.15         2.50 o                         
  14 -14   1        125.30        119.58         6.57 o                         
 -10 -13   1          0.12         -0.91         3.49 o                         
  -9 -13   1          9.16          2.65         2.64 o                         
  -8 -13   1         42.18         58.85         3.95 o                         
  -7 -13   1         26.74         18.28         4.01 o                         
  -6 -13   1          5.62          5.15         4.11 o                         
  -5 -13   1          1.31          2.56         4.30 o                         
  -4 -13   1         40.39         35.04         3.98 o                         
  -3 -13   1        384.86        382.96        13.96 o                         
  -2 -13   1        295.90        266.96        10.04 o                         
  -1 -13   1        147.06        112.24         8.71 o                         
   0 -13   1         34.51         28.66         4.25 o                         
   1 -13   1       1137.62       1173.40        37.75 o                         
   2 -13   1         20.38         32.73         4.51 o                         
   3 -13   1         16.28         34.66         6.12 o                         
   4 -13   1       1307.27       1274.29        65.85 o                         
   5 -13   1        509.89        683.25        24.00 o                         
   6 -13   1        641.11        642.26        19.87 o                         
   7 -13   1          0.53          3.01         2.64 o                         
   8 -13   1         79.09         61.43         4.09 o                         
   9 -13   1        338.70        317.91         8.88 o                         
  10 -13   1         49.75         55.60         6.21 o                         
  11 -13   1         35.46         42.24         5.00 o                         
  12 -13   1        362.87        352.01        11.91 o                         
  13 -13   1         11.04         17.05         3.06 o                         
  14 -13   1         78.93         81.56         3.72 o                         
  15 -13   1          4.77          7.67         2.40 o                         
 -11 -12   1         23.36         15.68         3.32 o                         
 -10 -12   1         13.79         11.06         2.92 o                         
  -9 -12   1          8.45         12.03         3.22 o                         
  -8 -12   1          0.05         -0.43         3.94 o                         
  -7 -12   1         24.62         44.25         5.16 o                         
  -6 -12   1        201.52        223.54         8.88 o                         
  -5 -12   1         62.57         68.09         4.09 o                         
  -4 -12   1         48.42         47.61         3.67 o                         
  -3 -12   1        124.60        101.33         5.82 o                         
  -2 -12   1         38.06         34.37         4.53 o                         
  -1 -12   1        196.84        180.54        15.40 o                         
   0 -12   1          4.98          1.46         5.08 o                         
   1 -12   1        424.46        452.25        13.38 o                         
   2 -12   1        217.64        232.70        10.78 o                         
   3 -12   1        497.73        577.43        19.32 o                         
   4 -12   1         24.04         29.08         4.46 o                         
   5 -12   1        259.32        287.61        12.55 o                         
   6 -12   1          4.92         10.01         4.02 o                         
   7 -12   1          3.19         -1.94         3.83 o                         
   8 -12   1        378.90        325.02        13.84 o                         
   9 -12   1         63.85         45.98         4.14 o                         
  10 -12   1        102.16        102.09         4.86 o                         
  11 -12   1        382.48        395.53        12.22 o                         
  12 -12   1        583.07        641.16        19.04 o                         
  13 -12   1         80.88         95.54         4.94 o                         
  14 -12   1        183.75        191.12         7.20 o                         
  15 -12   1         54.95         74.96         4.64 o                         
 -12 -11   1         10.73          7.95         3.10 o                         
 -11 -11   1          0.42         -2.33         3.77 o                         
 -10 -11   1         65.59         60.28         4.19 o                         
  -9 -11   1          0.87          2.26         3.54 o                         
  -8 -11   1         19.56         24.47         5.01 o                         
  -7 -11   1        132.04        117.34         4.98 o                         
  -6 -11   1          9.43         28.90         3.30 o                         
  -5 -11   1          8.69         -0.95         2.94 o                         
  -4 -11   1         42.60         47.20         4.76 o                         
  -3 -11   1        106.49        119.21         8.47 o                         
  -2 -11   1         21.18          9.53         3.22 o                         
  -1 -11   1        568.42        560.60        20.10 o                         
   0 -11   1         91.79         64.04         7.62 o                         
   1 -11   1       1878.03       1846.66        43.10 o                         
   2 -11   1         24.30         17.45         3.12 o                         
   3 -11   1          9.76          1.24         3.04 o                         
   4 -11   1          1.22          2.10         3.15 o                         
   5 -11   1        135.50        139.11         7.92 o                         
   6 -11   1        151.83        164.21         6.64 o                         
   7 -11   1        100.07        132.34         7.43 o                         
   8 -11   1        441.15        407.02        15.80 o                         
   9 -11   1        219.97        299.68        15.67 o                         
  10 -11   1         48.60         52.00         4.10 o                         
  11 -11   1        148.19        126.54         5.29 o                         
  12 -11   1        154.03        157.20         7.02 o                         
  13 -11   1         36.47         34.95         4.42 o                         
  14 -11   1        170.99        189.20        12.53 o                         
  15 -11   1         67.16         77.36         7.32 o                         
  16 -11   1         40.30         26.22         4.10 o                         
 -12 -10   1         45.15         44.75         5.80 o                         
 -11 -10   1        153.08        158.73        14.95 o                         
 -10 -10   1         42.97         32.98         4.60 o                         
  -9 -10   1          1.67         -1.15         4.53 o                         
  -8 -10   1        191.39        178.70         6.24 o                         
  -7 -10   1        170.28        167.20         6.77 o                         
  -6 -10   1          0.45          0.90         3.53 o                         
  -5 -10   1        427.06        383.54        11.98 o                         
  -4 -10   1        186.92        216.45         7.44 o                         
  -3 -10   1        198.82        166.62         6.36 o                         
  -2 -10   1       1275.63       1268.12        38.15 o                         
  -1 -10   1         30.58         40.63         3.62 o                         
   0 -10   1        113.84         80.95         9.01 o                         
   1 -10   1        615.87        633.82        16.45 o                         
   2 -10   1         12.45          3.25         2.44 o                         
   3 -10   1       2052.15       2172.34        55.52 o                         
   4 -10   1        356.68        308.71         8.59 o                         
   5 -10   1          6.59          4.00         2.62 o                         
   6 -10   1        340.07        399.60        14.93 o                         
   7 -10   1       1990.31       1936.69        50.31 o                         
   8 -10   1        240.20        211.46        10.71 o                         
   9 -10   1         77.37         69.12         5.98 o                         
  10 -10   1         19.85          6.31         3.73 o                         
  11 -10   1         82.85         69.85         4.92 o                         
  12 -10   1         81.22         95.13         7.87 o                         
  13 -10   1         33.81         31.89         4.95 o                         
  14 -10   1        164.57        196.67         9.11 o                         
  15 -10   1         70.62         67.97         4.19 o                         
  16 -10   1        105.91         93.77        20.25 o                         
 -13  -9   1          7.16         10.86         3.84 o                         
 -12  -9   1          2.66          2.69         4.55 o                         
 -11  -9   1          4.49          2.54         4.04 o                         
 -10  -9   1          0.60          1.45         4.59 o                         
  -9  -9   1        387.85        378.53        13.86 o                         
  -8  -9   1          0.06          1.89         4.23 o                         
  -7  -9   1        283.02        338.75        12.34 o                         
  -6  -9   1          1.29          6.52         3.91 o                         
  -5  -9   1        271.59        217.62         7.98 o                         
  -4  -9   1        116.90         98.64         5.85 o                         
  -3  -9   1        240.23        251.71         8.37 o                         
  -2  -9   1         19.20         29.88         4.10 o                         
  -1  -9   1        342.80        428.26        11.90 o                         
   0  -9   1        150.74        150.04         5.53 o                         
   1  -9   1       1543.79       1441.98        37.58 o                         
   2  -9   1        366.19        387.07         9.70 o                         
   3  -9   1        509.26        424.44        11.43 o                         
   4  -9   1        148.70        160.20         5.34 o                         
   5  -9   1         28.64         13.70         2.61 o                         
   6  -9   1       2272.04       2247.24        51.21 o                         
   7  -9   1        344.03        357.83        12.14 o                         
   8  -9   1        283.15        332.86        11.34 o                         
   9  -9   1          0.82         -0.31         3.73 o                         
  10  -9   1         54.83         59.74         9.12 o                         
  11  -9   1        668.70        699.67        21.13 o                         
  12  -9   1         25.05         23.27         3.39 o                         
  13  -9   1         69.86         68.84         7.48 o                         
  14  -9   1        290.22        304.82        12.26 o                         
  15  -9   1          5.97          6.22         2.86 o                         
  16  -9   1         70.35         80.57         5.16 o                         
 -14  -8   1          2.79         -1.52         5.23 o                         
 -13  -8   1          0.55          2.19         3.66 o                         
 -12  -8   1         80.12         81.14         6.79 o                         
 -11  -8   1        102.46         96.42         6.36 o                         
 -10  -8   1        583.94        563.39        16.04 o                         
  -9  -8   1          3.72         -0.01         3.78 o                         
  -8  -8   1        419.56        400.77        16.41 o                         
  -7  -8   1         22.47         24.84         4.21 o                         
  -6  -8   1          1.54          7.24         3.45 o                         
  -5  -8   1        190.59        237.84         8.11 o                         
  -4  -8   1        132.01        137.96         6.61 o                         
  -3  -8   1       6128.92       6273.07       137.50 o                         
  -2  -8   1       2080.18       2033.67        46.16 o                         
  -1  -8   1         54.31         54.66         2.74 o                         
   0  -8   1        682.80        659.59        16.23 o                         
   1  -8   1       6444.62       6224.49       114.85 o                         
   2  -8   1       1188.34       1319.94        27.74 o                         
   3  -8   1       4006.72       3893.70        78.53 o                         
   4  -8   1        264.72        314.78         8.14 o                         
   5  -8   1        795.43        823.58        20.06 o                         
   6  -8   1        235.10        236.57        10.56 o                         
   7  -8   1       2833.01       2730.50        61.41 o                         
   8  -8   1          4.27          3.07         3.48 o                         
   9  -8   1        165.60        185.47        11.42 o                         
  10  -8   1       1194.36       1233.20        47.99 o                         
  11  -8   1        280.28        289.39        12.84 o                         
  12  -8   1         70.66         63.47         5.98 o                         
  13  -8   1        443.45        455.27        19.50 o                         
  14  -8   1        404.06        396.00        12.88 o                         
  15  -8   1        231.68        234.23         8.33 o                         
  16  -8   1         10.02         13.73         2.52 o                         
 -15  -7   1          0.18          1.97         4.85 o                         
 -14  -7   1         28.15         31.38         5.47 o                         
 -13  -7   1          8.79          1.45         4.63 o                         
 -12  -7   1        212.39        224.81        10.95 o                         
 -11  -7   1        105.18         81.47         4.56 o                         
 -10  -7   1         65.87         63.97         3.98 o                         
  -9  -7   1         87.62         98.97         5.63 o                         
  -8  -7   1        221.96        246.07         9.81 o                         
  -7  -7   1          0.60          2.75         2.89 o                         
  -6  -7   1       2061.48       2229.96        50.92 o                         
  -5  -7   1        269.09        195.21         9.17 o                         
  -4  -7   1        503.75        472.42        11.39 o                         
  -3  -7   1       2293.94       2505.94        51.10 o                         
  -2  -7   1       3044.76       3392.39        67.97 o                         
  -1  -7   1        629.70        701.46        15.45 o                         
   0  -7   1        887.52       1123.77        23.54 o                         
   1  -7   1       2983.98       2883.94        58.22 o                         
   2  -7   1        606.26        758.96        18.01 o                         
   3  -7   1        163.00        203.84         5.50 o                         
   4  -7   1         30.11         12.97         2.18 o                         
   5  -7   1         50.22         95.93         4.10 o                         
   6  -7   1       1987.90       2258.94        46.17 o                         
   7  -7   1       1079.78       1137.94        24.44 o                         
   8  -7   1        512.16        487.69        17.11 o                         
   9  -7   1         28.00         30.70         3.72 o                         
  10  -7   1        230.90        243.27         9.51 o                         
  11  -7   1        709.69        682.48        20.50 o                         
  12  -7   1        148.92        161.54         6.41 o                         
  13  -7   1        117.12        143.42         5.07 o                         
  14  -7   1        204.89        195.76         8.07 o                         
  15  -7   1        655.64        650.31        18.48 o                         
  16  -7   1          0.03          0.97         2.15 o                         
  17  -7   1         56.74         16.49         3.49 o                         
 -15  -6   1          6.16          4.56         3.43 o                         
 -14  -6   1          8.56          7.92         5.05 o                         
 -13  -6   1         56.61         67.82         7.87 o                         
 -12  -6   1        262.79        227.49        11.32 o                         
 -11  -6   1          0.13          4.41         2.77 o                         
 -10  -6   1        463.50        397.71        12.42 o                         
  -9  -6   1        796.79        891.71        23.27 o                         
  -8  -6   1         61.51         49.76         5.82 o                         
  -7  -6   1          0.14          2.14         3.10 o                         
  -6  -6   1        440.90        493.46        14.78 o                         
  -5  -6   1         74.43        107.52         4.47 o                         
  -4  -6   1        471.76        675.14        15.15 o                         
  -3  -6   1         22.09         67.72         4.62 o                         
  -2  -6   1        210.63        214.17        12.71 o                         
  -1  -6   1        458.10        482.45        14.23 o                         
   0  -6   1         48.97         33.59         2.84 o                         
   1  -6   1       1523.69       1299.16        21.76 o                         
   2  -6   1       1738.75       1667.37        31.29 o                         
   3  -6   1          0.28         20.56         2.22 o                         
   4  -6   1       2288.22       2142.33        38.87 o                         
   5  -6   1        223.58        263.97         6.82 o                         
   6  -6   1       1329.82       1271.33        24.84 o                         
   7  -6   1       2131.87       1958.95        40.50 o                         
   8  -6   1          1.02         -0.07         2.40 o                         
   9  -6   1        330.99        326.07        10.18 o                         
  10  -6   1        232.73        227.26         7.75 o                         
  11  -6   1        917.73        997.14        23.07 o                         
  12  -6   1         27.42         16.59         2.62 o                         
  13  -6   1          0.19          0.60         2.51 o                         
  14  -6   1        166.25        163.68         9.08 o                         
  15  -6   1        197.45        210.02         8.14 o                         
  16  -6   1         99.14         92.28         5.96 o                         
  17  -6   1         19.35         11.80         5.38 o                         
 -16  -5   1        141.05         59.54         6.75 o                         
 -15  -5   1          0.01         -0.53         4.49 o                         
 -14  -5   1          9.64         17.13         4.23 o                         
 -13  -5   1         20.96         16.97         4.57 o                         
 -12  -5   1        160.91        155.65         6.13 o                         
 -11  -5   1        161.93        147.66         5.55 o                         
 -10  -5   1       1421.58       1497.41        32.90 o                         
  -9  -5   1        276.75        242.71         7.82 o                         
  -8  -5   1        989.68       1075.07        23.94 o                         
  -7  -5   1         56.21         58.93         3.50 o                         
  -6  -5   1        274.28        204.35         6.16 o                         
  -5  -5   1       6111.37       5725.12       114.36 o                         
  -4  -5   1        391.49        447.09         9.56 o                         
  -3  -5   1        225.97        322.02        11.12 o                         
  -2  -5   1          3.66         23.72         2.20 o                         
  -1  -5   1       3818.18       3891.74        95.26 o                         
   0  -5   1        508.60        451.05        17.12 o                         
   1  -5   1       5335.62       5337.99       107.73 o                         
   2  -5   1         16.20         32.14         3.38 o                         
   3  -5   1        816.13        654.83        16.08 o                         
   4  -5   1         57.98         11.83         1.64 o                         
   5  -5   1       1863.45       1980.44        35.10 o                         
   6  -5   1        333.10        259.07         6.31 o                         
   7  -5   1        251.61        238.29        14.97 o                         
   8  -5   1          4.71          7.69         2.39 o                         
   9  -5   1       1648.61       1778.44        37.72 o                         
  10  -5   1         58.53         71.86         4.22 o                         
  11  -5   1        521.14        509.20        13.41 o                         
  12  -5   1        385.17        419.13        11.78 o                         
  13  -5   1         69.54         61.68         6.68 o                         
  14  -5   1        310.96        377.32        25.26 o                         
  15  -5   1          0.88          8.69         4.83 o                         
  16  -5   1         22.25         24.05         2.88 o                         
  17  -5   1         98.70         82.24         3.93 o                         
 -16  -4   1        107.95        113.81         6.54 o                         
 -15  -4   1         50.97         65.07         8.04 o                         
 -14  -4   1         11.86         14.57         4.35 o                         
 -13  -4   1          5.21         12.02         4.88 o                         
 -12  -4   1          2.94          7.00         2.41 o                         
 -11  -4   1        210.03        160.42         7.42 o                         
 -10  -4   1          2.29          9.09         3.38 o                         
  -9  -4   1        894.67        960.03        21.96 o                         
  -8  -4   1       1528.21       1414.40        30.48 o                         
  -7  -4   1        316.15        337.99        12.59 o                         
  -6  -4   1         22.76         47.60         4.58 o                         
  -5  -4   1        309.78        178.44         9.22 o                         
  -4  -4   1        261.60        218.21         6.57 o                         
  -3  -4   1        408.87        453.16        15.81 o                         
  -2  -4   1        504.03        571.79        14.41 o                         
  -1  -4   1         68.76         90.21         4.74 o                         
   0  -4   1       4856.67       4908.83       107.64 o                         
   1  -4   1       3283.97       2846.41        63.71 o                         
   2  -4   1      21912.84      20984.15       587.47 o                         
   3  -4   1        296.76        385.64        14.47 o                         
   4  -4   1       4343.29       3975.21        82.43 o                         
   5  -4   1       3464.65       3505.31        61.42 o                         
   6  -4   1        885.93        955.82        18.75 o                         
   7  -4   1          4.78         15.77         2.29 o                         
   8  -4   1        701.80        718.23        16.48 o                         
   9  -4   1       1919.36       2218.66        46.41 o                         
  10  -4   1          8.18          7.99         3.02 o                         
  11  -4   1        503.35        484.93        14.14 o                         
  12  -4   1         58.24         31.87         4.77 o                         
  13  -4   1         28.51         32.52         3.40 o                         
  14  -4   1        552.73        562.37        56.65 o                         
  15  -4   1        347.42        399.65        18.38 o                         
  16  -4   1        320.08        336.25        11.30 o                         
  17  -4   1        145.29        134.03         6.37 o                         
 -16  -3   1        272.74        336.66        20.02 o                         
 -15  -3   1          8.55         17.22         7.28 o                         
 -14  -3   1         42.17         31.62         6.17 o                         
 -13  -3   1         81.81         80.94         4.17 o                         
 -12  -3   1        134.19        123.11         5.23 o                         
 -11  -3   1        374.52        390.98        13.32 o                         
 -10  -3   1         55.68         63.77         7.94 o                         
  -9  -3   1          4.50          5.19         2.48 o                         
  -8  -3   1        173.80        211.21         6.06 o                         
  -7  -3   1         85.51         69.13         5.78 o                         
  -6  -3   1         83.52        140.35         4.14 o                         
  -5  -3   1       6006.15       5193.25        84.53 o                         
  -4  -3   1        595.20        521.63        18.11 o                         
  -3  -3   1          6.51         45.99         4.07 o                         
  -2  -3   1      24522.17      23217.31       560.52 o                         
  -1  -3   1        540.99        312.28        10.42 o                         
   0  -3   1       2466.05       2552.10        73.42 o                         
   1  -3   1        237.41        164.96        10.19 o                         
   2  -3   1       6628.45       6297.13       136.83 o                         
   3  -3   1        819.74        772.44        30.54 o                         
   4  -3   1       1807.17       2358.63        66.01 o                         
   5  -3   1       2879.12       2787.23        56.97 o                         
   6  -3   1       1250.11       1392.02        31.36 o                         
   7  -3   1        571.33        629.82        14.41 o                         
   8  -3   1         25.46         37.47         4.65 o                         
   9  -3   1        139.35        124.70         6.22 o                         
  10  -3   1        250.36        225.92         8.19 o                         
  11  -3   1          6.18         17.95         3.08 o                         
  12  -3   1         39.18         43.64         3.57 o                         
  13  -3   1        969.95       1101.75        28.20 o                         
  14  -3   1         45.61         55.77         7.43 o                         
  15  -3   1        608.91        692.97        44.60 o                         
  16  -3   1          5.06          6.50         3.55 o                         
  17  -3   1         60.84         74.58         4.74 o                         
 -17  -2   1        339.67        232.34        11.61 o                         
 -16  -2   1        103.11         90.10         9.40 o                         
 -15  -2   1          9.21          7.36         7.05 o                         
 -14  -2   1          3.92          3.94         7.43 o                         
 -13  -2   1         57.16         43.08         3.55 o                         
 -12  -2   1        102.49        102.61         5.70 o                         
 -11  -2   1        554.16        469.66        12.15 o                         
 -10  -2   1         25.61         26.35         2.88 o                         
  -9  -2   1         76.32         74.26         4.05 o                         
  -8  -2   1         57.39         25.52         2.48 o                         
  -7  -2   1        221.71        172.16         8.34 o                         
  -6  -2   1       3312.15       3317.58        57.68 o                         
  -5  -2   1          8.45         10.59         1.79 o                         
  -4  -2   1          6.27         36.79         5.21 o                         
  -3  -2   1       3948.80       4038.83       142.06 o                         
  -2  -2   1      11143.89      11454.00       276.04 o                         
  -1  -2   1          1.77         19.83         2.20 o                         
   0  -2   1        162.01        210.46         8.23 o                         
   1  -2   1        104.71        121.54         5.28 o                         
   2  -2   1        769.79        784.71        24.22 o                         
   3  -2   1        966.39       1011.85        27.16 o                         
   4  -2   1         10.01         29.35         5.58 o                         
   5  -2   1          1.11          3.75         1.73 o                         
   6  -2   1        275.60        353.10        10.49 o                         
   7  -2   1       1295.02       1575.92        32.97 o                         
   8  -2   1          5.05          4.17         2.66 o                         
   9  -2   1        434.30        406.22        11.88 o                         
  10  -2   1        585.73        636.88        17.34 o                         
  11  -2   1        130.70        122.38         5.61 o                         
  12  -2   1         10.74         22.31         3.45 o                         
  13  -2   1          8.71         24.90         3.29 o                         
  14  -2   1        812.10        891.90        51.19 o                         
  15  -2   1        205.77        251.72        19.19 o                         
  16  -2   1          0.75          1.94         4.24 o                         
  17  -2   1         81.30         53.24         5.69 o                         
 -17  -1   1        504.19        580.12        52.67 o                         
 -16  -1   1         10.89          9.97         4.11 o                         
 -15  -1   1         14.30         23.32         8.08 o                         
 -14  -1   1         12.08         25.66         6.21 o                         
 -13  -1   1         80.09         58.73         3.59 o                         
 -12  -1   1        186.77        212.65         7.06 o                         
 -11  -1   1        381.43        456.98        12.31 o                         
 -10  -1   1        244.17        321.21         8.56 o                         
  -9  -1   1        223.79        236.29         6.66 o                         
  -8  -1   1        192.54        206.83         7.21 o                         
  -7  -1   1         44.23         86.78         3.41 o                         
  -6  -1   1        698.67        701.65        13.76 o                         
  -5  -1   1        886.38        863.87        20.24 o                         
  -4  -1   1        492.61        271.97        14.27 o                         
  -3  -1   1         29.81          4.74         4.05 o                         
  -2  -1   1        952.57       1111.13        40.76 o                         
  -1  -1   1        848.02        588.52        17.49 o                         
   0  -1   1       3826.48       3307.25       161.16 o                         
   1  -1   1       1116.48        712.01        37.01 o                         
   2  -1   1        331.55        356.71        10.32 o                         
   3  -1   1        607.17        557.35        30.69 o                         
   4  -1   1         61.51         74.47         4.62 o                         
   5  -1   1       1297.01       1245.06        24.70 o                         
   6  -1   1       1904.21       1841.76        35.52 o                         
   7  -1   1          6.64          5.48         2.20 o                         
   8  -1   1        693.60        695.23        17.69 o                         
   9  -1   1        755.51        828.93        19.13 o                         
  10  -1   1        354.82        419.35        14.43 o                         
  11  -1   1        145.55        111.40         5.51 o                         
  12  -1   1         14.17          5.86         2.96 o                         
  13  -1   1          9.74         18.38         3.03 o                         
  14  -1   1        101.96         93.90         8.55 o                         
  15  -1   1          0.60         -0.02         5.09 o                         
  16  -1   1         48.78         31.86         5.69 o                         
  17  -1   1          1.40          2.60         2.12 o                         
 -17   0   1        233.13        297.40        10.51 o                         
 -16   0   1        122.09        147.90         9.22 o                         
 -15   0   1          1.71          8.64         5.68 o                         
 -14   0   1         97.78         80.85         4.72 o                         
 -13   0   1       1169.06       1336.03        25.82 o                         
 -12   0   1         12.32         15.55         3.17 o                         
 -11   0   1         20.47         22.90         3.23 o                         
 -10   0   1        545.29        583.11        15.75 o                         
  -9   0   1        131.63        154.51         5.84 o                         
  -8   0   1         88.99         87.20         3.51 o                         
  -7   0   1        164.54        212.78         6.00 o                         
  -6   0   1       2894.43       2498.69        41.81 o                         
  -5   0   1       1920.58       2097.35        41.18 o                         
  -4   0   1        189.61        231.26        10.58 o                         
  -3   0   1         30.20        105.58         5.21 o                         
  -2   0   1      29142.38      27751.81       540.72 o                         
  -1   0   1       2328.11       1993.26        69.47 o                         
   1   0   1       1278.16       1114.01        39.31 o                         
   2   0   1      37797.89      34517.46       811.70 o                         
   3   0   1         74.31         69.21         5.46 o                         
   4   0   1       3084.72       2648.44        78.86 o                         
   5   0   1       2546.44       3242.55        57.05 o                         
   6   0   1        519.94        552.60        13.02 o                         
   7   0   1          2.45          0.79         2.32 o                         
   8   0   1        358.34        318.95        10.02 o                         
   9   0   1        138.37        149.18         8.11 o                         
  10   0   1        263.57        280.50         9.78 o                         
  11   0   1         43.68         56.80         4.26 o                         
  12   0   1         75.34         85.61         4.03 o                         
  13   0   1          0.63          2.67         2.78 o                         
  14   0   1         24.42         30.20         7.62 o                         
  15   0   1         23.06         22.43         4.79 o                         
  16   0   1         42.01         29.74         4.75 o                         
 -17   1   1         43.93         37.31         6.60 o                         
 -16   1   1        236.55        255.89        18.81 o                         
 -15   1   1         76.50         54.45        10.85 o                         
 -14   1   1        139.20         99.67         5.49 o                         
 -13   1   1        253.68        197.67         8.98 o                         
 -12   1   1          1.22          4.36         3.68 o                         
 -11   1   1         15.44         11.24         3.28 o                         
 -10   1   1         64.95         76.10         4.63 o                         
  -9   1   1          2.36         18.29         3.00 o                         
  -8   1   1       2055.24       2276.42        46.79 o                         
  -7   1   1        494.02        658.30        15.99 o                         
  -6   1   1       3501.21       3267.56        57.49 o                         
  -5   1   1         30.87         37.22         4.62 o                         
  -4   1   1      10026.59       9978.57       198.60 o                         
  -3   1   1       1710.41       1642.05        38.17 o                         
  -2   1   1        505.71        486.48        10.87 o                         
  -1   1   1        423.03        492.30         9.24 o                         
   0   1   1        865.97        602.70        20.62 o                         
   1   1   1      16376.14      15444.26       530.31 o                         
   2   1   1       7586.43       6826.29       192.74 o                         
   3   1   1        200.52        399.57        12.07 o                         
   4   1   1       5593.70       5455.88       120.95 o                         
   5   1   1       1066.88        873.32        15.28 o                         
   6   1   1         48.09         43.24         2.77 o                         
   7   1   1       1077.67        919.82        20.30 o                         
   8   1   1         19.67         26.48         3.58 o                         
   9   1   1       2231.12       2488.81        51.90 o                         
  10   1   1       1236.08       1272.72        26.29 o                         
  11   1   1         55.29         61.02         7.25 o                         
  12   1   1         48.53         47.00         3.51 o                         
  13   1   1         34.80         21.24         8.65 o                         
  14   1   1         11.23         17.22         7.96 o                         
  15   1   1         48.37         36.14        11.38 o                         
  16   1   1         23.50         29.89         4.23 o                         
 -18   2   1         42.95         33.67         4.17 o                         
 -17   2   1         71.18         84.90         5.29 o                         
 -16   2   1          7.39         16.13         5.28 o                         
 -15   2   1        618.24        732.21        60.75 o                         
 -14   2   1        317.42        299.51         7.58 o                         
 -13   2   1        132.25        156.20         5.66 o                         
 -12   2   1         21.90         13.14         3.27 o                         
 -11   2   1        660.77        622.67        16.95 o                         
 -10   2   1         13.26         19.24         3.09 o                         
  -9   2   1        478.95        404.92        10.39 o                         
  -8   2   1        333.34        423.00        15.15 o                         
  -7   2   1        776.77        730.77        16.08 o                         
  -6   2   1         37.85         53.70         4.06 o                         
  -5   2   1       1829.72       1728.12        29.55 o                         
  -4   2   1       6340.97       5827.00       102.20 o                         
  -3   2   1      79820.69      73770.54      1590.19 o                         
  -2   2   1      22109.59      21354.39       463.28 o                         
  -1   2   1        622.00        511.94        10.65 o                         
   0   2   1      15761.92      14530.41       313.18 o                         
   1   2   1      14869.97      14891.17       419.54 o                         
   2   2   1       1018.34       1115.43        44.48 o                         
   3   2   1       3378.78       4013.43       115.55 o                         
   4   2   1       1169.31       1074.24        18.83 o                         
   5   2   1        495.74        634.27        12.37 o                         
   6   2   1       1995.74       1887.36        36.11 o                         
   7   2   1         13.50         10.24         2.26 o                         
   8   2   1       1406.52       1355.93        44.68 o                         
   9   2   1        167.31        175.90        10.39 o                         
  10   2   1       1384.41       1302.02        35.72 o                         
  11   2   1          1.08          0.05         2.95 o                         
  12   2   1         91.85        104.23         4.92 o                         
  13   2   1        259.12        299.27        21.46 o                         
  14   2   1        176.96        186.34        14.94 o                         
  15   2   1          2.02         -2.12         5.23 o                         
  16   2   1          2.70          0.46         5.46 o                         
 -18   3   1          0.07          0.70         1.75 o                         
 -17   3   1        300.11        308.78        13.68 o                         
 -16   3   1          0.25          4.12         4.14 o                         
 -15   3   1        179.46        211.16        12.54 o                         
 -14   3   1         18.73          9.97         2.56 o                         
 -13   3   1        400.58        355.87        11.53 o                         
 -12   3   1        732.66        825.75        24.22 o                         
 -11   3   1         17.41         23.05         3.81 o                         
 -10   3   1        779.69        688.41        16.35 o                         
  -9   3   1       2826.21       3171.16        70.94 o                         
  -8   3   1        387.39        527.14        17.07 o                         
  -7   3   1        185.67        167.42         4.88 o                         
  -6   3   1       1846.11       1642.29        28.53 o                         
  -5   3   1       9519.49       9034.63       146.41 o                         
  -4   3   1       2928.10       2496.37        43.11 o                         
  -3   3   1       3759.53       3417.42        57.38 o                         
  -2   3   1          8.17          1.76         1.99 o                         
  -1   3   1          4.97         10.99         1.83 o                         
   0   3   1      11491.00      11248.18       223.64 o                         
   1   3   1       3006.91       3210.38        79.30 o                         
   2   3   1       3581.73       3163.82        89.79 o                         
   3   3   1        471.61        893.50        23.87 o                         
   4   3   1       3029.03       2666.28        44.66 o                         
   5   3   1        438.41        268.72         7.68 o                         
   6   3   1        373.73        427.65         9.65 o                         
   7   3   1         41.16         52.25         4.85 o                         
   8   3   1       1422.93       1434.00        38.23 o                         
   9   3   1         17.48         16.52         3.92 o                         
  10   3   1        831.80        916.43        26.52 o                         
  11   3   1        232.11        217.96         8.31 o                         
  12   3   1        131.91        132.74         5.01 o                         
  13   3   1        256.30        312.18        18.71 o                         
  14   3   1          3.02         10.92         6.07 o                         
  15   3   1          5.67          4.40         4.32 o                         
 -18   4   1          1.13          0.79         2.29 o                         
 -17   4   1         68.40         83.86         5.87 o                         
 -16   4   1          8.36         14.77         4.24 o                         
 -15   4   1          2.37          3.80         4.01 o                         
 -14   4   1        111.21        105.72         4.74 o                         
 -13   4   1          9.24         11.25         2.50 o                         
 -12   4   1         14.58         13.68         3.52 o                         
 -11   4   1         30.79         41.14         4.76 o                         
 -10   4   1         23.49         50.22         4.59 o                         
  -9   4   1       1432.63       1287.46        34.18 o                         
  -8   4   1       1285.91       1390.36        33.87 o                         
  -7   4   1        213.59        310.00         7.99 o                         
  -6   4   1       5357.42       6230.50       123.69 o                         
  -5   4   1       9442.23       9705.02       150.55 o                         
  -4   4   1       2818.74       2975.74        48.56 o                         
  -3   4   1       1070.48       1252.40        24.50 o                         
  -2   4   1        686.39        769.12        16.33 o                         
  -1   4   1       1208.46       1049.11        25.82 o                         
   0   4   1       8128.35       7887.83       223.50 o                         
   1   4   1        234.31        341.23         9.47 o                         
   2   4   1      10528.16      10316.22       202.45 o                         
   3   4   1       6807.02       5970.80       118.92 o                         
   4   4   1       3513.80       4110.31        90.01 o                         
   5   4   1       1025.50       1114.31        26.14 o                         
   6   4   1       1140.64       1171.80        27.71 o                         
   7   4   1        219.85        254.18        10.30 o                         
   8   4   1       1879.32       1851.74        48.33 o                         
   9   4   1        419.32        462.36        15.36 o                         
  10   4   1        269.96        257.79        12.18 o                         
  11   4   1        193.02        155.50         7.46 o                         
  12   4   1         63.45         52.30         5.92 o                         
  13   4   1         89.55         84.79         8.47 o                         
  14   4   1        209.40        216.92        11.98 o                         
  15   4   1         36.72         14.00         4.50 o                         
 -18   5   1          4.15          5.26         2.54 o                         
 -17   5   1         52.58         66.26         4.64 o                         
 -16   5   1         75.09         70.54         4.09 o                         
 -15   5   1         91.75         89.60         5.07 o                         
 -14   5   1          1.17          6.59         2.54 o                         
 -13   5   1        219.66        222.54         6.33 o                         
 -12   5   1         35.34         24.94         3.75 o                         
 -11   5   1          7.31          6.52         3.69 o                         
 -10   5   1         14.85         20.61         3.66 o                         
  -9   5   1        587.16        609.62        15.98 o                         
  -8   5   1        563.24        581.61        15.00 o                         
  -7   5   1        146.62        156.68         6.04 o                         
  -6   5   1       1315.97       1336.22        33.15 o                         
  -5   5   1       3712.27       3884.17        72.32 o                         
  -4   5   1       1367.92       1218.11        19.15 o                         
  -3   5   1       3273.75       3166.38        50.69 o                         
  -2   5   1       3669.31       3794.20        78.56 o                         
  -1   5   1         98.72        112.33         9.90 o                         
   0   5   1       2584.80       2518.66        44.69 o                         
   1   5   1       1392.12       1356.50        26.49 o                         
   2   5   1        587.62        679.21        23.06 o                         
   3   5   1       1238.51       1517.43        43.43 o                         
   4   5   1          2.52         10.36         2.22 o                         
   5   5   1       2191.62       2002.00        58.79 o                         
   6   5   1         81.77         85.04         7.28 o                         
   7   5   1        196.39        207.01         9.88 o                         
   8   5   1       1400.87       1405.29        44.80 o                         
   9   5   1        100.84         98.16         7.27 o                         
  10   5   1        104.09         98.63         5.55 o                         
  11   5   1          9.86          8.98         3.05 o                         
  12   5   1          0.14         -0.40         4.69 o                         
  13   5   1         27.99         36.22         6.90 o                         
  14   5   1        259.05        243.77        10.39 o                         
 -18   6   1        101.53         90.06         8.95 o                         
 -17   6   1         73.08         80.67         3.87 o                         
 -16   6   1        180.97        195.88         6.69 o                         
 -15   6   1         57.72         50.83         4.14 o                         
 -14   6   1        427.43        388.69        12.77 o                         
 -13   6   1         97.88        128.51         5.80 o                         
 -12   6   1         22.83         13.49         3.74 o                         
 -11   6   1        190.11        179.94         9.38 o                         
 -10   6   1        156.95        110.59         6.02 o                         
  -9   6   1        225.50        227.94         8.58 o                         
  -8   6   1         17.82         14.38         2.98 o                         
  -7   6   1          1.18          9.97         2.05 o                         
  -6   6   1       1154.81       1185.15        24.98 o                         
  -5   6   1        116.41        130.88         4.51 o                         
  -4   6   1        471.95        444.44         9.03 o                         
  -3   6   1        742.16        662.99        11.65 o                         
  -2   6   1        246.51        240.48         6.42 o                         
  -1   6   1        153.50        123.85         3.62 o                         
   0   6   1        494.88        537.17        11.02 o                         
   1   6   1       4631.94       4708.00        94.18 o                         
   2   6   1         58.92         57.42         3.32 o                         
   3   6   1       4350.50       4310.42        94.80 o                         
   4   6   1        257.17        234.78         6.88 o                         
   5   6   1       3458.87       3532.41        71.97 o                         
   6   6   1        314.43        304.50        13.80 o                         
   7   6   1        494.16        462.36        17.92 o                         
   8   6   1       1513.91       1446.86        39.36 o                         
   9   6   1        326.20        345.95         9.74 o                         
  10   6   1        616.56        640.94        15.05 o                         
  11   6   1          5.18          1.54         4.83 o                         
  12   6   1          7.52          7.00         3.96 o                         
  13   6   1         11.89          8.95         4.62 o                         
  14   6   1        158.71        120.10         6.02 o                         
 -17   7   1         57.50         71.85         5.46 o                         
 -16   7   1        360.63        362.49        11.40 o                         
 -15   7   1        312.18        325.57        11.24 o                         
 -14   7   1        394.85        414.25        13.90 o                         
 -13   7   1        222.25        209.49         8.22 o                         
 -12   7   1         12.43          6.93         3.95 o                         
 -11   7   1        398.73        429.16        14.21 o                         
 -10   7   1        277.57        290.28        13.59 o                         
  -9   7   1         48.08         39.37         4.62 o                         
  -8   7   1        540.08        586.55        17.07 o                         
  -7   7   1        592.94        559.82        13.12 o                         
  -6   7   1          3.62         15.02         2.38 o                         
  -5   7   1       1234.22       1289.38        25.10 o                         
  -4   7   1       1535.83       1566.47        28.20 o                         
  -3   7   1       6598.48       6827.37       135.69 o                         
  -2   7   1       1703.36       1766.31        31.53 o                         
  -1   7   1        144.10        161.74         4.83 o                         
   0   7   1        804.54        861.12        16.17 o                         
   1   7   1         75.45         71.00         3.29 o                         
   2   7   1        563.19        623.89        15.43 o                         
   3   7   1       1617.72       1477.14        34.53 o                         
   4   7   1        478.75        506.48        13.85 o                         
   5   7   1        513.25        406.22        13.52 o                         
   6   7   1         30.36         18.11         7.42 o                         
   7   7   1          1.81          2.77         3.66 o                         
   8   7   1        192.94        168.95        10.05 o                         
   9   7   1         10.63         10.58         4.27 o                         
  10   7   1        245.21        256.47        12.47 o                         
  11   7   1          1.95          2.74         4.22 o                         
  12   7   1          4.95          2.76         3.31 o                         
  13   7   1        133.06        130.63        10.20 o                         
 -17   8   1          2.66          2.14         1.97 o                         
 -16   8   1        662.24        677.69        18.72 o                         
 -15   8   1         97.92        110.58         7.47 o                         
 -14   8   1         34.68         21.50         4.10 o                         
 -13   8   1         90.03        100.55         4.66 o                         
 -12   8   1         61.09         61.86         3.92 o                         
 -11   8   1        297.32        332.02        16.82 o                         
 -10   8   1        130.01        130.64         8.63 o                         
  -9   8   1        129.57        121.30         7.00 o                         
  -8   8   1          1.83          1.53         2.69 o                         
  -7   8   1        292.25        290.49        10.28 o                         
  -6   8   1       3020.37       3116.30        69.54 o                         
  -5   8   1       1575.82       1532.12        35.33 o                         
  -4   8   1         29.27         40.17         2.75 o                         
  -3   8   1        994.29        850.39        18.70 o                         
  -2   8   1         27.47         20.79         2.35 o                         
  -1   8   1        194.65        149.26         8.54 o                         
   0   8   1         99.92         87.64         4.52 o                         
   1   8   1        110.74        141.95         5.01 o                         
   2   8   1        928.54       1039.23        22.93 o                         
   3   8   1        480.90        517.84        15.02 o                         
   4   8   1          2.98         13.74         3.62 o                         
   5   8   1        840.43        928.97        26.60 o                         
   6   8   1          5.72          2.87         4.35 o                         
   7   8   1        735.51        755.60        26.33 o                         
   8   8   1          6.29         20.52         3.47 o                         
   9   8   1         88.42         79.46         7.39 o                         
  10   8   1         48.51         41.02         6.79 o                         
  11   8   1         33.09         29.27         4.84 o                         
  12   8   1         14.12          8.05         2.71 o                         
  13   8   1          0.19          4.38         3.39 o                         
 -17   9   1         20.80         14.80         2.08 o                         
 -16   9   1        478.02        504.81        12.90 o                         
 -15   9   1         17.40         33.86         3.90 o                         
 -14   9   1         32.04         31.59         4.97 o                         
 -13   9   1          0.33         -0.75         3.11 o                         
 -12   9   1        319.47        321.61         9.65 o                         
 -11   9   1        345.31        272.05        14.99 o                         
 -10   9   1        111.33        111.88        16.38 o                         
  -9   9   1        423.35        380.69        18.13 o                         
  -8   9   1          0.05         -0.47         3.10 o                         
  -7   9   1         74.74         67.74         5.45 o                         
  -6   9   1        645.81        648.82        18.79 o                         
  -5   9   1         12.12          8.49         2.52 o                         
  -4   9   1        552.20        590.70        13.97 o                         
  -3   9   1       3427.78       3389.61        69.12 o                         
  -2   9   1        359.25        320.11         8.26 o                         
  -1   9   1         13.74          5.32         2.18 o                         
   0   9   1        107.71         77.21         3.94 o                         
   1   9   1        275.81        307.51         8.72 o                         
   2   9   1        204.64        188.19         6.54 o                         
   3   9   1        494.71        449.81        17.03 o                         
   4   9   1         32.15         31.59         3.97 o                         
   5   9   1        149.11        179.74         7.71 o                         
   6   9   1        440.70        402.23        16.74 o                         
   7   9   1       1440.88       1515.60        35.30 o                         
   8   9   1        210.69        193.50         7.47 o                         
   9   9   1         44.73         41.84         5.31 o                         
  10   9   1          0.89          1.34         4.17 o                         
  11   9   1         32.96         23.00         4.50 o                         
  12   9   1        136.18        143.80        11.45 o                         
 -17  10   1         80.20         67.08        21.46 o                         
 -16  10   1        341.24        401.84        15.94 o                         
 -15  10   1         68.82         67.93         4.62 o                         
 -14  10   1         92.66        100.03         6.47 o                         
 -13  10   1         40.83         42.32         7.70 o                         
 -12  10   1         54.11         64.24         4.96 o                         
 -11  10   1         40.21         33.44         3.43 o                         
 -10  10   1        527.73        492.47        18.24 o                         
  -9  10   1         21.73         25.06         4.41 o                         
  -8  10   1        133.10        136.14         6.86 o                         
  -7  10   1        611.80        585.46        17.70 o                         
  -6  10   1        389.26        410.99        17.42 o                         
  -5  10   1         17.82         31.83         3.28 o                         
  -4  10   1        124.18        125.13         5.44 o                         
  -3  10   1        787.80        704.43        16.71 o                         
  -2  10   1        361.81        277.09         7.11 o                         
  -1  10   1         91.04         74.69         3.78 o                         
   0  10   1        473.81        387.41        12.12 o                         
   1  10   1        533.80        563.40        18.58 o                         
   2  10   1        469.21        561.28        17.92 o                         
   3  10   1        504.74        571.10        16.12 o                         
   4  10   1        471.14        510.16        16.03 o                         
   5  10   1        125.04        143.67         5.90 o                         
   6  10   1          0.04          7.38         3.21 o                         
   7  10   1        641.47        636.89        22.99 o                         
   8  10   1        163.40        158.88         8.09 o                         
   9  10   1        209.00        203.40         8.67 o                         
  10  10   1         34.07         28.06         3.93 o                         
  11  10   1          4.39          4.21         4.48 o                         
 -16  11   1        158.42        171.66        25.75 o                         
 -15  11   1         17.20         26.24         5.14 o                         
 -14  11   1         62.25         72.36         5.10 o                         
 -13  11   1         31.27         36.19         5.91 o                         
 -12  11   1        136.57        121.49         7.11 o                         
 -11  11   1          0.17          1.46         2.93 o                         
 -10  11   1        298.06        279.60         8.96 o                         
  -9  11   1         85.19         87.91         7.26 o                         
  -8  11   1         83.11         79.56         5.41 o                         
  -7  11   1        157.71        150.39         7.30 o                         
  -6  11   1        136.12        126.56         6.52 o                         
  -5  11   1        826.96        800.96        20.78 o                         
  -4  11   1        310.50        265.14        11.11 o                         
  -3  11   1        159.84        138.98        11.03 o                         
  -2  11   1          0.97         11.13         3.14 o                         
  -1  11   1          0.16          0.96         2.80 o                         
   0  11   1          2.45          4.46         2.97 o                         
   1  11   1        686.16        676.37        19.27 o                         
   2  11   1          3.55         10.56         4.09 o                         
   3  11   1         17.35          5.34         4.18 o                         
   4  11   1          7.66          5.88         3.26 o                         
   5  11   1        190.23        155.69         7.69 o                         
   6  11   1         91.05         73.35        10.60 o                         
   7  11   1        512.40        572.01        20.49 o                         
   8  11   1        124.52        165.00         7.65 o                         
   9  11   1         20.55         23.10         3.72 o                         
  10  11   1         55.75         53.70         3.50 o                         
 -16  12   1         27.43         27.63        10.12 o                         
 -15  12   1         51.04         36.35         3.23 o                         
 -14  12   1          3.16         -0.99         2.81 o                         
 -13  12   1         26.27         37.64         4.38 o                         
 -12  12   1        130.01        130.52         8.31 o                         
 -11  12   1          6.16          9.49         5.30 o                         
 -10  12   1        110.46        115.21         5.42 o                         
  -9  12   1         41.06         47.41         3.70 o                         
  -8  12   1        224.78        263.45         9.24 o                         
  -7  12   1         16.66         12.60         4.20 o                         
  -6  12   1         87.73         60.18         8.61 o                         
  -5  12   1       1410.19       1638.48        43.47 o                         
  -4  12   1        135.07        129.24         9.10 o                         
  -3  12   1         43.99         39.96         4.68 o                         
  -2  12   1         72.98         49.02         4.60 o                         
  -1  12   1       1204.01       1252.64        31.03 o                         
   0  12   1         29.37         26.16         5.38 o                         
   1  12   1         56.72         50.57         4.70 o                         
   2  12   1         25.18         18.58         3.29 o                         
   3  12   1         34.82         33.48         3.61 o                         
   4  12   1        251.31        179.24         7.72 o                         
   5  12   1        272.99        309.34        13.45 o                         
   6  12   1         39.16         45.12         5.45 o                         
   7  12   1        148.82        142.14         7.86 o                         
   8  12   1         34.05         33.85         3.98 o                         
   9  12   1          1.72          0.23         2.44 o                         
 -15  13   1          2.60          0.38         3.11 o                         
 -14  13   1         21.13         11.82         2.81 o                         
 -13  13   1         46.41         46.15         6.58 o                         
 -12  13   1         78.86         87.65         8.55 o                         
 -11  13   1         20.59         23.27         4.44 o                         
 -10  13   1         51.63         54.10         5.42 o                         
  -9  13   1          0.22         -0.94         2.75 o                         
  -8  13   1          6.71          6.78         3.35 o                         
  -7  13   1        435.43        473.91        12.93 o                         
  -6  13   1        226.87        253.85         8.08 o                         
  -5  13   1         32.53         19.17         3.45 o                         
  -4  13   1        601.64        716.36        14.46 o                         
  -3  13   1        200.23        178.68         6.69 o                         
  -2  13   1          1.51          2.59         3.33 o                         
  -1  13   1         17.14         22.93         3.69 o                         
   0  13   1        136.08        144.83         7.84 o                         
   1  13   1        415.47        436.08        11.58 o                         
   2  13   1          0.47         -1.61         3.30 o                         
   3  13   1         44.57         38.99         5.52 o                         
   4  13   1        160.30        129.91         8.59 o                         
   5  13   1        113.93        145.46        11.23 o                         
   6  13   1         54.16         73.94         7.27 o                         
   7  13   1         26.17         26.84         7.17 o                         
   8  13   1         51.58         68.48         4.41 o                         
 -14  14   1         38.31         32.06         3.19 o                         
 -13  14   1          0.16         -1.16         3.39 o                         
 -12  14   1         16.64         12.92         3.61 o                         
 -11  14   1         62.61         48.97         5.28 o                         
 -10  14   1          9.13          9.16         4.85 o                         
  -9  14   1          0.09         -1.38         4.19 o                         
  -8  14   1         21.37         22.72         4.72 o                         
  -7  14   1        794.71        803.38        21.18 o                         
  -6  14   1        239.59        230.06         6.91 o                         
  -5  14   1         95.01         84.05         4.91 o                         
  -4  14   1        145.37        168.65         5.55 o                         
  -3  14   1         52.44         78.91         4.71 o                         
  -2  14   1        349.09        341.05        13.76 o                         
  -1  14   1         49.86         57.77         4.91 o                         
   0  14   1         15.20         12.73         5.67 o                         
   1  14   1          2.79          6.09         5.66 o                         
   2  14   1        299.97        328.83        12.21 o                         
   3  14   1         55.65         53.80         4.97 o                         
   4  14   1         19.31         19.44         3.75 o                         
   5  14   1          2.67          0.02         3.54 o                         
   6  14   1         38.61         38.37         4.09 o                         
   7  14   1        147.61        112.70        28.59 o                         
 -13  15   1        237.60        194.98         9.71 o                         
 -12  15   1         51.24         46.40         4.05 o                         
 -11  15   1         10.99         18.08         3.32 o                         
 -10  15   1        117.76        116.24         7.74 o                         
  -9  15   1          4.23         -0.95         3.86 o                         
  -8  15   1        124.45        135.22         7.12 o                         
  -7  15   1        225.01        251.00         9.97 o                         
  -6  15   1        353.89        442.96        13.08 o                         
  -5  15   1         10.05          9.69         3.80 o                         
  -4  15   1         80.70         93.48         5.65 o                         
  -3  15   1         13.57         15.92         4.96 o                         
  -2  15   1        128.39        174.72         9.34 o                         
  -1  15   1         39.77         27.42         4.63 o                         
   0  15   1          0.22          2.09         4.38 o                         
   1  15   1        102.69        113.04         6.94 o                         
   2  15   1          8.50         10.26         4.28 o                         
   3  15   1          0.16          0.09         3.64 o                         
   4  15   1         25.41         29.66         7.70 o                         
   5  15   1          3.79          8.49         5.16 o                         
 -12  16   1         33.45         22.15         2.78 o                         
 -11  16   1        192.73        225.70        10.59 o                         
 -10  16   1         27.90         23.46         4.83 o                         
  -9  16   1        123.20        143.29         6.37 o                         
  -8  16   1         44.36         44.12         4.24 o                         
  -7  16   1         37.06         53.75         4.71 o                         
  -6  16   1         99.79         93.05         6.23 o                         
  -5  16   1         43.61         27.60         3.53 o                         
  -4  16   1        245.43        215.76         8.99 o                         
  -3  16   1          0.89         -1.27         4.35 o                         
  -2  16   1         47.32         56.01         5.14 o                         
  -1  16   1          5.22          8.99         3.70 o                         
   0  16   1        116.89        116.65         9.44 o                         
   1  16   1          0.26          1.17         4.25 o                         
   2  16   1         51.40         36.93         3.84 o                         
   3  16   1          1.34         -1.73         3.33 o                         
   4  16   1          1.04         -1.14         4.25 o                         
 -10  17   1         35.67         23.48         2.63 o                         
  -9  17   1          9.42         11.16         2.43 o                         
  -8  17   1         57.14         73.93         4.04 o                         
  -7  17   1          0.13         -1.74         3.05 o                         
  -6  17   1          5.44          2.80         4.07 o                         
  -5  17   1         15.54         18.94         5.83 o                         
  -4  17   1        385.41        386.59        11.90 o                         
  -3  17   1          4.55          6.86         3.14 o                         
  -2  17   1          1.77          4.62         3.28 o                         
  -1  17   1         49.89         43.17         3.53 o                         
   0  17   1          3.96          1.21         3.47 o                         
   1  17   1         23.37         21.60         3.17 o                         
   2  17   1         37.38         20.63         4.93 o                         
  -8  18   1          5.93          0.99         3.64 o                         
  -7  18   1        107.31        133.98        24.57 o                         
  -6  18   1         34.07         19.72         5.61 o                         
  -5  18   1        132.82        116.03        22.45 o                         
  -4  18   1         17.08         11.49         2.96 o                         
  -3  18   1        177.44        181.22         8.30 o                         
  -2  18   1         13.30         15.55         3.94 o                         
  -1  18   1          7.38          8.49         4.55 o                         
   0 -19   2          5.28          9.49         2.37 o                         
   1 -19   2         13.93          9.59         2.27 o                         
   2 -19   2        324.10        310.88        10.17 o                         
   3 -19   2          0.92          3.88         3.99 o                         
   4 -19   2        152.34        129.92        10.47 o                         
   5 -19   2         24.22         11.91         5.01 o                         
   6 -19   2         21.56         21.75         6.18 o                         
  -3 -18   2         66.70         56.54         4.40 o                         
  -2 -18   2         53.06         41.35         3.59 o                         
  -1 -18   2        165.52        147.29         8.10 o                         
   0 -18   2         20.10         10.97         3.11 o                         
   1 -18   2         98.88        115.26         5.14 o                         
   2 -18   2         26.19         17.07         2.76 o                         
   3 -18   2        235.01        274.82         8.56 o                         
   4 -18   2         16.87         26.24         5.03 o                         
   5 -18   2         17.71          9.02         4.70 o                         
   6 -18   2         11.15          6.72         3.39 o                         
   7 -18   2         19.47         19.74         2.86 o                         
   8 -18   2         51.85         54.11         3.26 o                         
   9 -18   2          0.45          1.88         2.35 o                         
  -5 -17   2         56.00         43.61         3.42 o                         
  -4 -17   2         11.97         10.96         3.09 o                         
  -3 -17   2         11.18         15.11         4.24 o                         
  -2 -17   2        310.79        355.77        11.88 o                         
  -1 -17   2         34.14         31.73         4.43 o                         
   0 -17   2        300.99        290.03         8.51 o                         
   1 -17   2         20.66         36.35         5.12 o                         
   2 -17   2        131.19        136.32         5.69 o                         
   3 -17   2         49.32         62.12         6.02 o                         
   4 -17   2        133.03        149.98         9.89 o                         
   5 -17   2         96.79         81.27         5.35 o                         
   6 -17   2        334.74        370.20        12.01 o                         
   7 -17   2          7.93         11.14         3.66 o                         
   8 -17   2        231.34        244.24         9.63 o                         
   9 -17   2         19.80         23.39         5.06 o                         
  10 -17   2        176.81        166.64         8.98 o                         
  11 -17   2         12.66         16.38         3.09 o                         
  -6 -16   2         21.88         20.36         3.47 o                         
  -5 -16   2        281.50        301.55        11.64 o                         
  -4 -16   2        146.12        144.72         8.08 o                         
  -3 -16   2          1.09         -0.61         5.12 o                         
  -2 -16   2         63.97         77.28         8.95 o                         
  -1 -16   2        493.80        514.51        18.31 o                         
   0 -16   2        425.74        438.25        14.53 o                         
   1 -16   2        199.43        189.99         9.99 o                         
   2 -16   2       1213.15       1407.94        37.92 o                         
   3 -16   2        257.37        301.87        13.05 o                         
   4 -16   2          1.18          5.37         4.62 o                         
   5 -16   2        228.32        251.40        10.00 o                         
   6 -16   2         70.20         81.46         7.27 o                         
   7 -16   2         21.15         11.24         3.60 o                         
   8 -16   2        121.90        134.04         6.74 o                         
   9 -16   2         21.02         21.89         5.05 o                         
  10 -16   2         54.55         54.08         4.80 o                         
  11 -16   2          0.13          1.88         2.82 o                         
  12 -16   2         37.71         48.40         3.53 o                         
  -8 -15   2         20.91         17.87         3.11 o                         
  -7 -15   2         55.93         48.90         5.63 o                         
  -6 -15   2         12.36         18.17         3.84 o                         
  -5 -15   2        695.69        671.11        19.40 o                         
  -4 -15   2         91.64         68.76         8.36 o                         
  -3 -15   2        382.07        444.26        21.42 o                         
  -2 -15   2        175.42        169.89        10.71 o                         
  -1 -15   2         53.00         63.28         6.42 o                         
   0 -15   2        579.52        655.13        23.76 o                         
   1 -15   2        184.40        180.53         7.72 o                         
   2 -15   2        346.96        354.33        11.55 o                         
   3 -15   2          8.98         21.47         3.82 o                         
   4 -15   2          6.64          8.06         4.92 o                         
   5 -15   2         19.99         25.35         3.33 o                         
   6 -15   2        115.36        104.30         6.04 o                         
   7 -15   2        116.96        140.83         7.77 o                         
   8 -15   2         54.42         46.90         5.01 o                         
   9 -15   2        135.96        136.57         7.08 o                         
  10 -15   2         27.55         40.90         4.67 o                         
  11 -15   2         10.68         17.55         3.41 o                         
  12 -15   2        232.37        213.51         7.87 o                         
  13 -15   2          0.15          0.71         1.95 o                         
  -9 -14   2          0.22         -1.12         2.21 o                         
  -8 -14   2         62.44         84.35         5.40 o                         
  -7 -14   2         12.15         14.01         5.23 o                         
  -6 -14   2         57.19         57.17         5.72 o                         
  -5 -14   2         77.81        103.36         7.41 o                         
  -4 -14   2         37.00         48.71         6.14 o                         
  -3 -14   2         42.73         53.53         4.00 o                         
  -2 -14   2          8.66         13.31         2.90 o                         
  -1 -14   2          9.49         19.44         3.58 o                         
   0 -14   2         69.65         81.57         4.88 o                         
   1 -14   2         64.47         80.50         4.85 o                         
   2 -14   2        426.04        482.79        12.11 o                         
   3 -14   2        267.53        195.94         6.75 o                         
   4 -14   2        482.18        428.73        10.96 o                         
   5 -14   2        480.33        545.92        11.64 o                         
   6 -14   2        214.48        227.38         6.88 o                         
   7 -14   2        321.92        381.90         9.72 o                         
   8 -14   2          1.92          2.67         3.01 o                         
   9 -14   2        213.25        200.03        11.87 o                         
  10 -14   2          5.32          5.78         3.96 o                         
  11 -14   2         88.97         98.69         5.22 o                         
  12 -14   2        294.22        320.74         9.39 o                         
  13 -14   2          6.03          3.25         2.12 o                         
  14 -14   2          0.17          0.56         1.98 o                         
 -10 -13   2         60.08         55.93         4.28 o                         
  -9 -13   2          0.41          0.60         2.76 o                         
  -8 -13   2          5.71          8.05         3.75 o                         
  -7 -13   2        125.74        117.32         6.59 o                         
  -6 -13   2        173.39        173.05         9.57 o                         
  -5 -13   2        109.68         93.84         5.15 o                         
  -4 -13   2        642.08        629.75        16.02 o                         
  -3 -13   2          7.48          4.79         2.78 o                         
  -2 -13   2        243.46        200.80         9.82 o                         
  -1 -13   2        573.39        607.45        16.99 o                         
   0 -13   2         40.20         41.59         4.31 o                         
   1 -13   2        404.76        428.13        13.06 o                         
   2 -13   2        149.71        157.20         7.04 o                         
   3 -13   2        261.45        267.69         8.61 o                         
   4 -13   2        444.22        545.21        16.18 o                         
   5 -13   2        167.19        194.66         8.83 o                         
   6 -13   2          0.33         -0.05         3.58 o                         
   7 -13   2         62.69         47.28         4.21 o                         
   8 -13   2         57.73         87.38         5.52 o                         
   9 -13   2         32.40         46.74         4.33 o                         
  10 -13   2         55.14         58.54         4.81 o                         
  11 -13   2         15.51         16.62         3.89 o                         
  12 -13   2         51.17         65.51         4.45 o                         
  13 -13   2          0.04         -0.65         2.72 o                         
  14 -13   2        188.25        202.18         4.96 o                         
 -11 -12   2        128.65        151.56         5.86 o                         
 -10 -12   2        109.40        135.53         5.51 o                         
  -9 -12   2          0.15          1.90         3.49 o                         
  -8 -12   2         25.40         34.38         4.96 o                         
  -7 -12   2         80.66         84.22         6.26 o                         
  -6 -12   2        210.97        157.65         7.10 o                         
  -5 -12   2        293.21        267.65        10.35 o                         
  -4 -12   2          7.14          1.97         3.67 o                         
  -3 -12   2         10.94         13.55         4.06 o                         
  -2 -12   2        923.60        894.43        25.82 o                         
  -1 -12   2       1310.14       1186.61        29.35 o                         
   0 -12   2          1.43          0.44         3.04 o                         
   1 -12   2        460.52        429.72        12.84 o                         
   2 -12   2        149.31        105.59         5.03 o                         
   3 -12   2        628.88        599.04        16.44 o                         
   4 -12   2        105.74        120.35         5.81 o                         
   5 -12   2          0.96          5.17         3.04 o                         
   6 -12   2       2576.40       2601.73        77.47 o                         
   7 -12   2        627.87        635.00        22.70 o                         
   8 -12   2        216.83        217.04        10.03 o                         
   9 -12   2         25.25         49.18         5.33 o                         
  10 -12   2         52.12         46.35         3.69 o                         
  11 -12   2         61.02         64.83         5.04 o                         
  12 -12   2        508.40        524.81        14.58 o                         
  13 -12   2        171.03        163.46         6.29 o                         
  14 -12   2         36.51         55.10         4.51 o                         
  15 -12   2          5.60          1.08         3.25 o                         
 -12 -11   2         33.85         38.11         4.26 o                         
 -11 -11   2          3.51          9.25         4.29 o                         
 -10 -11   2         60.90         67.04         5.28 o                         
  -9 -11   2        192.62        185.20         8.77 o                         
  -8 -11   2         11.75         21.81         3.45 o                         
  -7 -11   2        161.69        154.76         5.69 o                         
  -6 -11   2        218.51        163.35         7.17 o                         
  -5 -11   2        111.27        125.02         6.18 o                         
  -4 -11   2        181.11        173.88         7.24 o                         
  -3 -11   2         39.58         37.31         4.07 o                         
  -2 -11   2          3.14          9.35         3.21 o                         
  -1 -11   2        513.12        546.84        15.13 o                         
   0 -11   2         33.98         31.23         3.10 o                         
   1 -11   2        977.90        950.35        21.57 o                         
   2 -11   2        458.66        586.94        15.85 o                         
   3 -11   2        216.79        226.74         8.79 o                         
   4 -11   2         40.04         49.10         3.90 o                         
   5 -11   2         91.19         73.63         5.22 o                         
   6 -11   2        332.94        364.06        17.41 o                         
   7 -11   2         90.01         89.24         5.00 o                         
   8 -11   2        537.70        590.55        16.14 o                         
   9 -11   2         54.92         43.44         5.13 o                         
  10 -11   2          9.92         18.83         3.24 o                         
  11 -11   2          6.38          4.05         2.96 o                         
  12 -11   2        222.65        228.28         8.49 o                         
  13 -11   2          0.12          0.32         3.68 o                         
  14 -11   2         11.55         18.46         3.98 o                         
  15 -11   2         24.55         27.00         6.67 o                         
 -13 -10   2          0.02         -3.40         3.40 o                         
 -12 -10   2         87.38         87.37         6.02 o                         
 -11 -10   2         37.41         34.09         5.40 o                         
 -10 -10   2         45.22         37.25         4.64 o                         
  -9 -10   2          0.38          2.56         3.48 o                         
  -8 -10   2         42.92         51.48         3.93 o                         
  -7 -10   2         99.20         88.65         6.90 o                         
  -6 -10   2        238.03        262.03        17.99 o                         
  -5 -10   2        174.58        162.67         7.68 o                         
  -4 -10   2          0.28          1.87         3.12 o                         
  -3 -10   2        435.61        384.46        11.35 o                         
  -2 -10   2        179.23        123.47         5.11 o                         
  -1 -10   2        730.77        644.91        17.81 o                         
   0 -10   2        167.74        181.58         6.06 o                         
   1 -10   2        310.01        241.42         6.72 o                         
   2 -10   2        115.88        127.26         9.19 o                         
   3 -10   2         22.11         21.68         3.33 o                         
   4 -10   2        289.07        304.52         9.39 o                         
   5 -10   2          1.25          1.81         3.66 o                         
   6 -10   2        288.26        248.13         9.43 o                         
   7 -10   2         28.97         25.40         3.25 o                         
   8 -10   2         29.55         49.93         4.53 o                         
   9 -10   2         70.22         69.63         5.98 o                         
  10 -10   2        258.15        267.48        11.95 o                         
  11 -10   2        533.07        641.85        16.00 o                         
  12 -10   2          8.65         14.63         6.00 o                         
  13 -10   2        128.80        161.71         8.65 o                         
  14 -10   2         14.34          9.96         4.59 o                         
  15 -10   2         19.06         10.90         4.52 o                         
  16 -10   2          4.62          5.46         3.64 o                         
 -14  -9   2         70.93         68.52         5.65 o                         
 -13  -9   2         47.35         38.58         4.05 o                         
 -12  -9   2          3.67          6.95         4.04 o                         
 -11  -9   2         75.51         79.07         6.67 o                         
 -10  -9   2        136.15        118.33         6.18 o                         
  -9  -9   2         19.22         14.33         3.22 o                         
  -8  -9   2         45.26         50.02         5.55 o                         
  -7  -9   2        160.55        178.81        12.34 o                         
  -6  -9   2         31.93         39.23         4.36 o                         
  -5  -9   2        619.81        633.51        20.21 o                         
  -4  -9   2         33.73         36.15         3.87 o                         
  -3  -9   2         79.11         75.18         3.84 o                         
  -2  -9   2        375.09        348.93         8.43 o                         
  -1  -9   2        262.65        292.78         8.14 o                         
   0  -9   2         70.17         78.67         3.47 o                         
   1  -9   2       1791.23       1593.71        33.59 o                         
   2  -9   2        126.96        103.33         5.17 o                         
   3  -9   2        159.00        172.16         8.58 o                         
   4  -9   2       1446.41       1677.44        38.40 o                         
   5  -9   2        374.12        363.97        11.65 o                         
   6  -9   2        654.92        797.02        19.94 o                         
   7  -9   2        462.32        506.07        13.81 o                         
   8  -9   2       1302.80       1314.50        35.24 o                         
   9  -9   2        972.08        977.50        38.98 o                         
  10  -9   2         11.62         12.54         4.13 o                         
  11  -9   2        246.04        207.54         7.37 o                         
  12  -9   2        362.13        360.54        10.29 o                         
  13  -9   2          2.54          4.10         4.90 o                         
  14  -9   2          6.98          7.50         3.94 o                         
  15  -9   2         10.35          5.62         3.29 o                         
  16  -9   2          8.16          4.51         2.65 o                         
 -14  -8   2        253.82        255.33         7.56 o                         
 -13  -8   2          2.52          5.76         3.71 o                         
 -12  -8   2         25.04         29.07         4.54 o                         
 -11  -8   2          2.56         -1.19         4.19 o                         
 -10  -8   2        405.98        343.33         9.48 o                         
  -9  -8   2        481.86        429.93        21.69 o                         
  -8  -8   2       1534.33       1481.52        39.96 o                         
  -7  -8   2        959.22        947.79        27.32 o                         
  -6  -8   2        123.81         90.51         4.65 o                         
  -5  -8   2        109.57        120.86         6.04 o                         
  -4  -8   2        316.23        288.57         8.82 o                         
  -3  -8   2       4184.61       4165.85        77.79 o                         
  -2  -8   2          0.36          8.08         1.91 o                         
  -1  -8   2        188.68        144.06         4.07 o                         
   0  -8   2       1293.22       1426.13        27.65 o                         
   1  -8   2        392.34        330.31         9.72 o                         
   2  -8   2        258.24        312.73        26.78 o                         
   3  -8   2        875.09        970.10        22.94 o                         
   4  -8   2         46.00         53.29         4.97 o                         
   5  -8   2         15.74         17.24         2.28 o                         
   6  -8   2        477.16        515.68        13.58 o                         
   7  -8   2          0.47          8.50         2.92 o                         
   8  -8   2        909.94        978.61        31.03 o                         
   9  -8   2        735.21        687.03        23.61 o                         
  10  -8   2         39.17         32.27         4.98 o                         
  11  -8   2        274.12        272.07        10.62 o                         
  12  -8   2        202.61        178.21         7.42 o                         
  13  -8   2        147.42        125.94         9.44 o                         
  14  -8   2         12.97          2.50         3.29 o                         
  15  -8   2          4.43          3.42         2.37 o                         
  16  -8   2         19.03         23.01         4.23 o                         
 -15  -7   2         26.47         24.41         4.12 o                         
 -14  -7   2         17.14         20.54         4.50 o                         
 -13  -7   2          0.67         -4.49         4.49 o                         
 -12  -7   2         28.15         29.42         4.95 o                         
 -11  -7   2        197.25        199.45         6.90 o                         
 -10  -7   2        250.22        230.22        10.40 o                         
  -9  -7   2        244.60        269.32        12.78 o                         
  -8  -7   2        646.54        662.43        22.77 o                         
  -7  -7   2        260.73        231.16         8.94 o                         
  -6  -7   2       1055.45       1227.97        32.58 o                         
  -5  -7   2        496.73        394.24        10.86 o                         
  -4  -7   2         25.24         26.61         2.85 o                         
  -3  -7   2       1308.96       1555.43        29.93 o                         
  -2  -7   2       5088.09       5263.66        97.25 o                         
  -1  -7   2        117.75        112.50         4.00 o                         
   0  -7   2        313.15        229.15        11.94 o                         
   1  -7   2       7719.03       7721.58       153.71 o                         
   2  -7   2        973.70       1002.67        22.09 o                         
   3  -7   2       1783.37       1436.47        26.51 o                         
   4  -7   2       3359.32       3574.37        67.21 o                         
   5  -7   2        157.79         93.32         4.11 o                         
   6  -7   2       1226.98       1256.11        32.81 o                         
   7  -7   2         36.17         23.24         3.91 o                         
   8  -7   2        359.97        352.63        12.57 o                         
   9  -7   2        232.29        181.80         7.03 o                         
  10  -7   2        751.82        796.18        20.73 o                         
  11  -7   2       1015.22       1019.91        25.80 o                         
  12  -7   2          5.18         18.69         3.20 o                         
  13  -7   2        317.75        293.30        12.37 o                         
  14  -7   2         26.33         25.01         4.51 o                         
  15  -7   2        567.58        600.12        15.28 o                         
  16  -7   2         13.63          6.61         2.19 o                         
 -16  -6   2         63.35         32.46         6.29 o                         
 -15  -6   2          0.77          1.74         4.82 o                         
 -14  -6   2         35.81         39.04         4.97 o                         
 -13  -6   2         34.95         31.35         4.72 o                         
 -12  -6   2       1078.35       1077.07        23.35 o                         
 -11  -6   2        146.76        145.97         5.94 o                         
 -10  -6   2        382.16        357.91        12.77 o                         
  -9  -6   2        294.95        324.97        11.69 o                         
  -8  -6   2        380.39        324.02        11.34 o                         
  -7  -6   2         66.35         41.69         4.53 o                         
  -6  -6   2       3456.34       3449.82        85.55 o                         
  -5  -6   2       1503.43       1685.52        32.47 o                         
  -4  -6   2        637.14        588.32        12.24 o                         
  -3  -6   2          1.58          5.47         1.71 o                         
  -2  -6   2      10677.50      10887.22       167.40 o                         
  -1  -6   2        136.73        113.75         3.49 o                         
   0  -6   2       3150.46       3229.30        49.95 o                         
   1  -6   2      15366.32      14932.82       241.03 o                         
   2  -6   2       3963.56       3699.05        92.23 o                         
   3  -6   2         12.41         16.00         1.94 o                         
   4  -6   2          2.63          5.25         1.97 o                         
   5  -6   2        407.16        338.21         8.35 o                         
   6  -6   2       2041.78       1903.65        34.04 o                         
   7  -6   2        794.64        773.35        16.11 o                         
   8  -6   2        114.88        134.22         5.10 o                         
   9  -6   2         39.49         50.24         3.64 o                         
  10  -6   2        412.70        414.68        11.30 o                         
  11  -6   2       4822.96       4987.26       101.55 o                         
  12  -6   2        366.90        334.70         8.68 o                         
  13  -6   2         46.17         48.00         4.43 o                         
  14  -6   2         32.03         28.10         5.97 o                         
  15  -6   2        840.94        835.78        22.85 o                         
  16  -6   2        270.88        239.74        16.08 o                         
 -16  -5   2         45.77         40.11         3.26 o                         
 -15  -5   2         63.12         80.45         6.66 o                         
 -14  -5   2          0.31         -1.81         3.75 o                         
 -13  -5   2        491.49        480.85        13.98 o                         
 -12  -5   2       1805.20       1909.70        30.31 o                         
 -11  -5   2        100.65        106.90         5.74 o                         
 -10  -5   2          7.34          9.16         3.18 o                         
  -9  -5   2        490.19        429.93        15.72 o                         
  -8  -5   2       2747.81       2842.14        64.04 o                         
  -7  -5   2        182.58        164.83         8.06 o                         
  -6  -5   2       1486.10       1866.61        38.63 o                         
  -5  -5   2        135.57        192.14         6.92 o                         
  -4  -5   2        331.73        366.97        12.46 o                         
  -3  -5   2       4634.72       4779.50        77.84 o                         
  -2  -5   2      18243.46      17237.36       373.97 o                         
  -1  -5   2       6350.44       5794.96       163.15 o                         
   0  -5   2       1004.94       1246.26        33.24 o                         
   1  -5   2       1314.20       1397.40        43.01 o                         
   2  -5   2        244.83        250.97         9.41 o                         
   3  -5   2       1175.46       1050.47        24.64 o                         
   4  -5   2        151.09        182.27        13.45 o                         
   5  -5   2       2184.93       1708.54        30.72 o                         
   6  -5   2        992.19       1025.54        18.99 o                         
   7  -5   2       4104.25       4373.76        81.51 o                         
   8  -5   2       2202.81       2222.20        46.18 o                         
   9  -5   2         82.40         95.81         7.55 o                         
  10  -5   2         74.49         87.50         4.68 o                         
  11  -5   2       4717.53       4659.11       104.15 o                         
  12  -5   2        526.02        594.13        15.11 o                         
  13  -5   2        121.61        126.24         8.16 o                         
  14  -5   2        455.85        521.65        22.92 o                         
  15  -5   2        316.73        324.63        10.90 o                         
  16  -5   2         17.43         12.45         3.42 o                         
 -16  -4   2         45.87         51.90         6.94 o                         
 -15  -4   2         77.62         96.46        15.24 o                         
 -14  -4   2        109.25        116.07         6.46 o                         
 -13  -4   2        131.75        135.85         4.60 o                         
 -12  -4   2         15.09         16.33         2.56 o                         
 -11  -4   2         81.80         98.41         6.38 o                         
 -10  -4   2        183.00        176.51        10.18 o                         
  -9  -4   2         47.83         46.41         4.93 o                         
  -8  -4   2       1652.49       1877.14        43.13 o                         
  -7  -4   2         42.02         84.24         4.60 o                         
  -6  -4   2       1725.03       2160.25        44.03 o                         
  -5  -4   2          6.76         14.22         1.71 o                         
  -4  -4   2        715.80        614.29        15.75 o                         
  -3  -4   2       9854.82       9182.90       224.02 o                         
  -2  -4   2       9619.54       8866.69       209.24 o                         
  -1  -4   2        389.38        449.95        14.44 o                         
   0  -4   2      11546.71      10178.53       380.92 o                         
   1  -4   2       6201.55       6131.32       174.02 o                         
   2  -4   2        996.31        915.05        27.78 o                         
   3  -4   2          3.96         -0.26         2.98 o                         
   4  -4   2       4990.45       4842.85        76.39 o                         
   5  -4   2        621.32        652.32        12.58 o                         
   6  -4   2       3019.31       2584.67        48.53 o                         
   7  -4   2       3800.90       4060.71        89.55 o                         
   8  -4   2         36.20         27.37         2.78 o                         
   9  -4   2        637.70        594.09        14.46 o                         
  10  -4   2         40.19         43.69         3.52 o                         
  11  -4   2        937.76       1040.80        22.13 o                         
  12  -4   2         77.87         73.53         4.35 o                         
  13  -4   2        426.95        419.78        11.82 o                         
  14  -4   2        163.97        173.55        11.25 o                         
  15  -4   2        294.20        337.77        18.43 o                         
  16  -4   2          4.84          5.51         3.12 o                         
 -17  -3   2        222.75        185.08        47.89 o                         
 -16  -3   2         43.12         43.99         6.48 o                         
 -15  -3   2        255.16        223.15        12.14 o                         
 -14  -3   2         14.54          3.16         5.55 o                         
 -13  -3   2         15.92         10.63         3.04 o                         
 -12  -3   2         62.93         60.69         3.89 o                         
 -11  -3   2        199.57        179.74         6.68 o                         
 -10  -3   2          5.00          8.68         2.88 o                         
  -9  -3   2          4.21          2.75         2.61 o                         
  -8  -3   2       2110.75       2110.37        46.00 o                         
  -7  -3   2          0.33          0.68         1.95 o                         
  -6  -3   2        504.02        359.53         8.77 o                         
  -5  -3   2       1437.04       1726.02        27.14 o                         
  -4  -3   2        427.40        323.72        10.10 o                         
  -3  -3   2        445.90        443.30        18.02 o                         
  -2  -3   2       3335.86       3588.56        88.48 o                         
  -1  -3   2         12.65          4.54         2.44 o                         
   0  -3   2      27598.97      25608.58       717.91 o                         
   1  -3   2       3748.96       3352.99       117.16 o                         
   2  -3   2      25919.61      25167.24       701.90 o                         
   3  -3   2        116.22        124.50         5.59 o                         
   4  -3   2        467.27        477.27        16.65 o                         
   5  -3   2       6359.66       6153.49       122.35 o                         
   6  -3   2       4378.71       4547.07        90.69 o                         
   7  -3   2        990.90        824.59        20.11 o                         
   8  -3   2        139.21        101.29         4.58 o                         
   9  -3   2       3488.03       3632.70        81.56 o                         
  10  -3   2        360.43        368.99        10.38 o                         
  11  -3   2        138.60        136.38         5.50 o                         
  12  -3   2        320.77        316.01        11.59 o                         
  13  -3   2        352.29        344.08        11.41 o                         
  14  -3   2        307.99        355.93        25.03 o                         
  15  -3   2        112.27        131.89        12.82 o                         
  16  -3   2         70.57         73.01         4.82 o                         
 -17  -2   2         29.53         35.04         4.03 o                         
 -16  -2   2         28.17         29.43         5.80 o                         
 -15  -2   2          4.03         12.43         5.44 o                         
 -14  -2   2          7.71          2.07         3.81 o                         
 -13  -2   2        381.00        406.02         9.96 o                         
 -12  -2   2        108.92        148.04         6.15 o                         
 -11  -2   2          0.38          8.08         2.54 o                         
 -10  -2   2          0.53          1.13         2.45 o                         
  -9  -2   2        154.99        176.68         8.26 o                         
  -8  -2   2          7.76         11.01         2.20 o                         
  -7  -2   2       1831.86       2061.59        36.77 o                         
  -6  -2   2        541.75        432.65         9.81 o                         
  -5  -2   2          5.26         21.69         3.17 o                         
  -4  -2   2        733.61        708.76        20.73 o                         
  -3  -2   2      42816.48      38741.89       765.24 o                         
  -2  -2   2        652.71       1050.30        20.64 o                         
  -1  -2   2        233.38        170.91         6.02 o                         
   0  -2   2        339.07        260.37        16.69 o                         
   1  -2   2       7734.18       7348.93       179.49 o                         
   2  -2   2      39352.99      36444.93      1015.67 o                         
   3  -2   2        335.32        486.32        14.50 o                         
   4  -2   2          2.51          9.59         2.19 o                         
   5  -2   2       3458.06       3279.36        55.20 o                         
   6  -2   2         25.84         20.91         2.07 o                         
   7  -2   2        100.92        137.56         5.39 o                         
   8  -2   2       1884.96       1688.46        35.84 o                         
   9  -2   2        830.44        791.13        18.59 o                         
  10  -2   2          6.85          4.41         3.21 o                         
  11  -2   2        403.78        372.94        11.98 o                         
  12  -2   2         86.91         77.44         5.23 o                         
  13  -2   2        346.31        294.38        10.04 o                         
  14  -2   2        339.57        341.78        35.46 o                         
  15  -2   2         77.78         85.38         7.16 o                         
  16  -2   2         77.84         56.12         3.97 o                         
 -17  -1   2          8.28          5.44         2.89 o                         
 -16  -1   2         92.75        108.90        10.19 o                         
 -15  -1   2         44.48         26.40         4.94 o                         
 -14  -1   2          3.63          1.22         2.48 o                         
 -13  -1   2        173.53        145.03         4.79 o                         
 -12  -1   2        123.62        124.12         5.54 o                         
 -11  -1   2         32.73         45.02         3.65 o                         
 -10  -1   2        940.83        992.30        22.31 o                         
  -9  -1   2         26.36         17.90         2.56 o                         
  -8  -1   2       2641.91       2644.69        49.98 o                         
  -7  -1   2        491.68        584.87        11.63 o                         
  -6  -1   2       1366.21       1360.53        22.56 o                         
  -5  -1   2       2325.05       2607.58        73.50 o                         
  -4  -1   2       8390.21       7474.41       183.43 o                         
  -3  -1   2       4794.35       4245.41        85.57 o                         
  -2  -1   2       1913.15       2174.80        38.53 o                         
  -1  -1   2       1951.34       2016.16        45.05 o                         
   0  -1   2        375.23        553.30        32.25 o                         
   1  -1   2       1995.13       1517.42        81.80 o                         
   2  -1   2      12107.05      11220.58       313.30 o                         
   3  -1   2       1712.54       1423.30        37.65 o                         
   4  -1   2         89.57        181.81         7.36 o                         
   5  -1   2        647.02        619.00        11.73 o                         
   6  -1   2        335.10        295.83         7.10 o                         
   7  -1   2         80.39         79.29         3.76 o                         
   8  -1   2       1081.90       1084.92        23.99 o                         
   9  -1   2        580.97        662.69        20.02 o                         
  10  -1   2        808.58        925.81        23.68 o                         
  11  -1   2         57.12         66.26         6.69 o                         
  12  -1   2         95.32         97.66         4.78 o                         
  13  -1   2         94.24         90.54         8.59 o                         
  14  -1   2          0.72          5.87         5.27 o                         
  15  -1   2         36.04         41.52         4.73 o                         
  16  -1   2          4.20          6.03         2.56 o                         
 -18   0   2        118.49         78.35         6.52 o                         
 -17   0   2         44.12         32.51         6.25 o                         
 -16   0   2         12.37          7.96         5.01 o                         
 -15   0   2          1.16         -2.08         5.87 o                         
 -14   0   2          2.47          2.59         2.76 o                         
 -13   0   2         30.49         25.15         3.63 o                         
 -12   0   2         29.41         47.90         3.98 o                         
 -11   0   2          1.57         11.81         2.95 o                         
 -10   0   2        115.97         84.43         4.45 o                         
  -9   0   2       3858.45       3847.12        72.00 o                         
  -8   0   2       3102.09       3145.57        58.94 o                         
  -7   0   2        275.43        158.97         4.18 o                         
  -6   0   2       4539.18       4499.65        61.67 o                         
  -5   0   2       2180.09       2120.39        37.28 o                         
  -4   0   2       1863.94       2176.01        77.53 o                         
  -3   0   2        634.20        493.69        11.65 o                         
  -2   0   2         73.66         49.03         2.39 o                         
  -1   0   2       2552.36       2640.01        59.42 o                         
   0   0   2       4963.11       4484.08       211.41 o                         
   1   0   2      19153.82      16863.53       575.62 o                         
   2   0   2       5157.96       4757.73       164.64 o                         
   3   0   2        472.98        705.87        24.60 o                         
   4   0   2        844.96       1041.97        20.89 o                         
   5   0   2        626.15        658.66        12.25 o                         
   6   0   2       1748.67       1872.79        35.83 o                         
   7   0   2         19.12         31.46         2.78 o                         
   8   0   2        514.51        535.16        13.27 o                         
   9   0   2       1925.94       2008.36        42.58 o                         
  10   0   2         95.64         99.16         5.13 o                         
  11   0   2        231.91        235.02        12.27 o                         
  12   0   2          0.66         -2.01         3.06 o                         
  13   0   2        192.98        216.28        27.42 o                         
  14   0   2          0.51          4.05         4.60 o                         
  15   0   2        135.42        145.73        34.70 o                         
  16   0   2          0.46         -0.11         2.96 o                         
 -18   1   2          9.34          4.27         1.95 o                         
 -17   1   2          2.87          1.88         3.58 o                         
 -16   1   2        173.38        195.74        11.53 o                         
 -15   1   2        214.35        279.90        11.39 o                         
 -14   1   2         21.18         36.13         2.93 o                         
 -13   1   2          5.75          2.60         3.01 o                         
 -12   1   2         10.16          2.41         3.33 o                         
 -11   1   2        344.35        368.82        11.28 o                         
 -10   1   2        554.36        606.59        14.62 o                         
  -9   1   2       4686.86       4957.43        99.85 o                         
  -8   1   2        812.54       1078.22        25.36 o                         
  -7   1   2        562.11        555.10        11.96 o                         
  -6   1   2        119.74         63.75         5.80 o                         
  -5   1   2       2160.50       2132.26        37.49 o                         
  -4   1   2       1896.65       1554.94        44.41 o                         
  -3   1   2        497.05        453.77        10.99 o                         
  -2   1   2       4341.00       4402.24        81.68 o                         
  -1   1   2       5289.00       4415.86        77.14 o                         
   0   1   2        696.55        766.03        54.35 o                         
   1   1   2        324.75        241.70        17.33 o                         
   2   1   2        437.29        555.74        22.22 o                         
   3   1   2        297.95        173.72        10.68 o                         
   4   1   2       8408.68       7902.81       144.85 o                         
   5   1   2        706.98        814.14        15.51 o                         
   6   1   2        528.37        520.85        12.24 o                         
   7   1   2        311.64        343.36         9.18 o                         
   8   1   2        567.00        558.25        13.77 o                         
   9   1   2         36.74         37.23         3.50 o                         
  10   1   2        119.61        116.38         6.78 o                         
  11   1   2        337.40        353.95        12.96 o                         
  12   1   2        183.62        157.75         5.57 o                         
  13   1   2        200.42        198.02        16.38 o                         
  14   1   2         84.02         89.14        18.05 o                         
  15   1   2         19.40         15.32         4.48 o                         
 -18   2   2         30.38         40.33         4.13 o                         
 -17   2   2        307.32        312.09        19.30 o                         
 -16   2   2        100.77        106.73        10.52 o                         
 -15   2   2        146.63        134.18         7.05 o                         
 -14   2   2         19.01         36.05         3.36 o                         
 -13   2   2         10.41          3.65         3.05 o                         
 -12   2   2       1174.18       1207.27        27.21 o                         
 -11   2   2         44.12         60.98         5.58 o                         
 -10   2   2        244.25        285.90         8.27 o                         
  -9   2   2       7981.83       8262.57       164.85 o                         
  -8   2   2       1618.61       1586.85        33.09 o                         
  -7   2   2        596.81        508.22         9.63 o                         
  -6   2   2        208.65        212.48        10.24 o                         
  -5   2   2        673.69        968.54        19.06 o                         
  -4   2   2       9668.79       9889.88       161.49 o                         
  -3   2   2       2872.97       2693.82        45.26 o                         
  -2   2   2      55798.38      53491.50       911.94 o                         
  -1   2   2       2991.13       3051.85        61.00 o                         
   0   2   2       1094.91       1246.12        26.40 o                         
   1   2   2       2298.98       2849.48        80.49 o                         
   2   2   2       4922.48       5692.17       140.36 o                         
   3   2   2        569.69        597.17        18.06 o                         
   4   2   2       1694.68       1864.67        31.69 o                         
   5   2   2       1057.18       1026.05        20.30 o                         
   6   2   2        466.17        636.37        13.46 o                         
   7   2   2         53.45         69.15         4.26 o                         
   8   2   2        699.53        676.04        17.90 o                         
   9   2   2         68.78         65.52         5.20 o                         
  10   2   2        281.82        313.34        13.96 o                         
  11   2   2         29.65         31.98         3.00 o                         
  12   2   2        432.13        466.23        18.16 o                         
  13   2   2        315.65        360.40        23.44 o                         
  14   2   2         62.44         63.40         7.96 o                         
  15   2   2         36.41         55.19         7.74 o                         
 -18   3   2         12.49         12.56         2.72 o                         
 -17   3   2         94.11        117.67         5.44 o                         
 -16   3   2          6.97          0.90         3.47 o                         
 -15   3   2         62.22         69.54         6.24 o                         
 -14   3   2         54.92         39.20         3.02 o                         
 -13   3   2         38.12         44.19         4.78 o                         
 -12   3   2       1157.43       1122.32        40.23 o                         
 -11   3   2         28.74          2.81         3.32 o                         
 -10   3   2        363.87        295.01        10.16 o                         
  -9   3   2       1667.85       1410.54        33.01 o                         
  -8   3   2        255.35        272.59        10.97 o                         
  -7   3   2       2488.06       3020.23        61.60 o                         
  -6   3   2       5515.62       5439.52       109.72 o                         
  -5   3   2        276.80        267.65         6.69 o                         
  -4   3   2       4879.26       4877.43        77.18 o                         
  -3   3   2        820.68        891.65        17.83 o                         
  -2   3   2       1362.06       1568.88        28.85 o                         
  -1   3   2       3503.64       3683.18        69.03 o                         
   0   3   2         59.12         83.40         4.59 o                         
   1   3   2       1329.11       1182.16        43.88 o                         
   2   3   2        660.19        467.79        10.28 o                         
   3   3   2        477.62        448.68        13.84 o                         
   4   3   2       2845.27       2432.08        49.57 o                         
   5   3   2         92.34        100.44         4.51 o                         
   6   3   2          0.66          4.46         2.30 o                         
   7   3   2         70.10        108.39         5.30 o                         
   8   3   2       1604.18       1575.85        37.51 o                         
   9   3   2        241.16        199.35         8.97 o                         
  10   3   2          0.13          0.06         2.93 o                         
  11   3   2         71.14         53.33         3.26 o                         
  12   3   2        593.24        735.00        24.84 o                         
  13   3   2         46.02         66.87         5.84 o                         
  14   3   2         91.01         99.81         8.87 o                         
  15   3   2          5.66          7.51         5.84 o                         
 -18   4   2         93.81        103.07         5.92 o                         
 -17   4   2          0.19          2.01         2.91 o                         
 -16   4   2        108.27        105.43         8.18 o                         
 -15   4   2        328.00        304.74        13.00 o                         
 -14   4   2        273.22        300.87         8.73 o                         
 -13   4   2          9.91          8.07         3.90 o                         
 -12   4   2        340.58        322.03        11.90 o                         
 -11   4   2        384.39        365.09        17.27 o                         
 -10   4   2         10.05          9.56         3.32 o                         
  -9   4   2         16.59         10.92         3.16 o                         
  -8   4   2         97.83         70.50         4.33 o                         
  -7   4   2       1289.45       1092.31        47.24 o                         
  -6   4   2        577.40        626.28        13.79 o                         
  -5   4   2       5006.37       4570.55        80.29 o                         
  -4   4   2       2652.50       2671.67        43.81 o                         
  -3   4   2       5248.91       5252.90        92.97 o                         
  -2   4   2        104.03         64.03         3.20 o                         
  -1   4   2       1988.28       1945.33        38.28 o                         
   0   4   2       3963.03       4242.66        65.53 o                         
   1   4   2       2753.67       2483.92        41.21 o                         
   2   4   2       3812.45       3358.98        62.44 o                         
   3   4   2         80.42        134.95         4.44 o                         
   4   4   2        291.30        329.13        10.07 o                         
   5   4   2       1111.86       1072.23        25.59 o                         
   6   4   2         64.89         71.18         3.76 o                         
   7   4   2         23.04         36.05         3.71 o                         
   8   4   2        365.59        404.00        12.79 o                         
   9   4   2         24.23         23.34         3.77 o                         
  10   4   2         40.45         43.02         3.81 o                         
  11   4   2        453.15        439.21        17.16 o                         
  12   4   2        271.35        269.49        11.85 o                         
  13   4   2          9.48          3.54         3.94 o                         
  14   4   2        277.87        225.31        21.24 o                         
 -18   5   2          8.34          8.23         2.88 o                         
 -17   5   2         24.50         26.97         3.23 o                         
 -16   5   2         56.75         42.79         3.76 o                         
 -15   5   2         57.82         66.16         4.60 o                         
 -14   5   2          6.93         10.97         2.44 o                         
 -13   5   2        161.78        153.93         6.98 o                         
 -12   5   2         12.61          6.18         3.77 o                         
 -11   5   2        302.16        317.49        13.29 o                         
 -10   5   2       1027.84        966.47        28.34 o                         
  -9   5   2         19.61          3.58         2.43 o                         
  -8   5   2        135.34        163.55         8.31 o                         
  -7   5   2       2183.55       2184.20        53.54 o                         
  -6   5   2       4965.46       5427.00        99.60 o                         
  -5   5   2         14.44         30.32         2.50 o                         
  -4   5   2        643.44        750.66        13.83 o                         
  -3   5   2          6.30         15.96         1.99 o                         
  -2   5   2       1825.92       1702.07        29.23 o                         
  -1   5   2       7718.73       7621.50       141.67 o                         
   0   5   2         32.66         52.02         2.18 o                         
   1   5   2       1097.25       1220.44        25.49 o                         
   2   5   2       6964.39       8191.95       161.30 o                         
   3   5   2        191.28        196.49         6.49 o                         
   4   5   2        604.31        455.33        13.25 o                         
   5   5   2        601.47        592.64        20.22 o                         
   6   5   2        107.28        122.47        13.58 o                         
   7   5   2        700.27        664.03        20.10 o                         
   8   5   2       1907.31       1897.75        50.10 o                         
   9   5   2        158.63        151.78         6.08 o                         
  10   5   2         39.88         51.91         4.31 o                         
  11   5   2         14.08         22.83         6.99 o                         
  12   5   2         33.57         22.35         4.33 o                         
  13   5   2         35.86         49.54         6.09 o                         
  14   5   2         97.74         94.91        10.66 o                         
 -18   6   2          0.70          0.05         2.39 o                         
 -17   6   2         88.56         83.22         7.65 o                         
 -16   6   2         11.89         11.67         3.41 o                         
 -15   6   2         13.80         22.27         4.16 o                         
 -14   6   2          0.05          3.45         2.61 o                         
 -13   6   2        322.91        283.36         8.98 o                         
 -12   6   2        183.42        217.68        10.71 o                         
 -11   6   2         94.91        111.25         6.29 o                         
 -10   6   2         65.44         77.65         5.13 o                         
  -9   6   2        403.83        366.24        12.98 o                         
  -8   6   2         19.05          9.55         2.45 o                         
  -7   6   2        312.00        320.74         7.62 o                         
  -6   6   2       1447.44       1471.20        33.67 o                         
  -5   6   2          4.53         15.64         2.06 o                         
  -4   6   2       1340.18       1488.19        28.66 o                         
  -3   6   2        172.33        175.98         5.61 o                         
  -2   6   2        388.86        256.99         5.81 o                         
  -1   6   2       3045.38       2987.92        56.36 o                         
   0   6   2        929.59        857.75        17.29 o                         
   1   6   2       4398.25       4746.09        87.34 o                         
   2   6   2       2878.50       2530.16        63.64 o                         
   3   6   2       1476.32       1429.80        37.44 o                         
   4   6   2        331.72        385.02        11.16 o                         
   5   6   2       1345.48       1317.88        40.56 o                         
   6   6   2        499.71        516.31        21.52 o                         
   7   6   2         24.74         28.34         5.92 o                         
   8   6   2        701.59        715.73        40.61 o                         
   9   6   2         41.80         44.60         4.57 o                         
  10   6   2         32.70         46.25         8.17 o                         
  11   6   2          0.46          5.93         4.34 o                         
  12   6   2         11.43         18.72         4.03 o                         
  13   6   2          1.49          1.62         3.66 o                         
 -18   7   2         10.35          5.79         2.88 o                         
 -17   7   2         86.48         81.12         4.22 o                         
 -16   7   2          0.82          0.21         3.30 o                         
 -15   7   2        125.73        115.45         6.42 o                         
 -14   7   2         29.40         41.08         3.85 o                         
 -13   7   2        541.60        592.37        16.15 o                         
 -12   7   2        145.46        135.50         7.11 o                         
 -11   7   2        212.15        203.59         8.64 o                         
 -10   7   2        375.40        400.72        13.24 o                         
  -9   7   2        495.03        489.93        15.33 o                         
  -8   7   2        177.94        189.56         8.59 o                         
  -7   7   2        601.80        672.58        19.81 o                         
  -6   7   2        464.65        577.93        14.69 o                         
  -5   7   2        493.84        485.94        12.30 o                         
  -4   7   2         69.09         61.56         3.14 o                         
  -3   7   2        798.17        812.39        19.66 o                         
  -2   7   2       1268.73       1053.33        23.44 o                         
  -1   7   2        251.83        245.36         9.44 o                         
   0   7   2       1545.98       1643.41        34.06 o                         
   1   7   2        639.75        735.97        16.67 o                         
   2   7   2       2322.79       2410.48        61.08 o                         
   3   7   2         27.04         58.70         5.89 o                         
   4   7   2        343.91        313.80        18.49 o                         
   5   7   2        519.87        448.99        20.94 o                         
   6   7   2          4.23          1.29         5.09 o                         
   7   7   2         43.47         41.52        14.79 o                         
   8   7   2         51.77         59.38         5.31 o                         
   9   7   2         73.24         66.04         7.00 o                         
  10   7   2          7.16          5.08         4.62 o                         
  11   7   2         61.30         60.81         5.36 o                         
  12   7   2        145.13        139.64         6.04 o                         
  13   7   2         14.47         10.71         3.35 o                         
 -18   8   2         27.92          5.08         3.56 o                         
 -17   8   2        117.93        137.36         5.36 o                         
 -16   8   2         25.45         32.66         3.62 o                         
 -15   8   2          1.02          1.17         3.49 o                         
 -14   8   2        210.22        180.31         8.09 o                         
 -13   8   2         17.44          8.97         2.69 o                         
 -12   8   2        282.61        317.10         9.13 o                         
 -11   8   2        188.66        142.65        10.20 o                         
 -10   8   2         85.78         74.46         5.75 o                         
  -9   8   2        164.59        141.73         7.70 o                         
  -8   8   2        735.35        754.28        29.96 o                         
  -7   8   2        206.28        288.51         9.81 o                         
  -6   8   2          0.21          2.44         2.30 o                         
  -5   8   2         53.97         69.43         3.50 o                         
  -4   8   2        420.58        430.28        14.09 o                         
  -3   8   2        249.77        310.34         8.58 o                         
  -2   8   2        204.57        162.01        11.00 o                         
  -1   8   2       2269.38       2407.37        60.74 o                         
   0   8   2        156.78        158.97         6.80 o                         
   1   8   2       1027.91       1317.88        31.24 o                         
   2   8   2        788.81        914.61        25.64 o                         
   3   8   2         63.37         68.98         5.18 o                         
   4   8   2        478.11        432.77        14.68 o                         
   5   8   2        381.37        379.20        34.39 o                         
   6   8   2        184.32        214.46        13.32 o                         
   7   8   2        570.78        561.76        13.88 o                         
   8   8   2         54.01         47.19         4.40 o                         
   9   8   2          6.91          6.12         4.14 o                         
  10   8   2         10.51         16.32         4.30 o                         
  11   8   2        148.20        140.90         5.75 o                         
  12   8   2          3.68          7.57         4.19 o                         
 -17   9   2        166.83        147.11         5.75 o                         
 -16   9   2        133.24        149.48         7.07 o                         
 -15   9   2         67.63         59.45         5.37 o                         
 -14   9   2        134.31        137.20         8.10 o                         
 -13   9   2         89.78         57.10         4.46 o                         
 -12   9   2        625.45        613.19        14.31 o                         
 -11   9   2         76.28         79.33         7.91 o                         
 -10   9   2        443.46        437.63        20.43 o                         
  -9   9   2        827.86        828.05        27.34 o                         
  -8   9   2        495.35        548.00        18.59 o                         
  -7   9   2        364.88        334.86        11.33 o                         
  -6   9   2        558.52        594.66        18.85 o                         
  -5   9   2         65.13         51.39         3.87 o                         
  -4   9   2        172.62        179.41        10.46 o                         
  -3   9   2        156.25        176.41         5.98 o                         
  -2   9   2         22.01         37.50         3.28 o                         
  -1   9   2        512.81        449.78        12.61 o                         
   0   9   2         42.95         45.89         3.68 o                         
   1   9   2        378.14        413.36        13.62 o                         
   2   9   2         18.96         40.56         3.96 o                         
   3   9   2          0.58          6.17         3.29 o                         
   4   9   2        699.96        791.17        30.87 o                         
   5   9   2         12.87         15.46         4.32 o                         
   6   9   2        200.58        177.09         6.69 o                         
   7   9   2        168.93        155.16         6.62 o                         
   8   9   2        963.18       1007.91        28.42 o                         
   9   9   2          4.21          1.14         4.74 o                         
  10   9   2        124.22        114.51         8.20 o                         
  11   9   2          6.33          1.45         3.36 o                         
 -17  10   2        194.77        182.89         7.45 o                         
 -16  10   2        345.74        326.85        10.01 o                         
 -15  10   2          9.90         14.95         3.91 o                         
 -14  10   2          5.48          2.53         3.96 o                         
 -13  10   2        149.70        147.01         6.80 o                         
 -12  10   2        160.35        192.07         6.50 o                         
 -11  10   2          8.91          7.48         2.93 o                         
 -10  10   2        430.69        417.63        16.16 o                         
  -9  10   2        162.09        152.79         8.32 o                         
  -8  10   2        252.49        237.77        10.65 o                         
  -7  10   2        269.34        318.99        12.78 o                         
  -6  10   2        187.66        167.83        10.21 o                         
  -5  10   2        336.23        323.53        10.06 o                         
  -4  10   2        356.23        372.75        12.85 o                         
  -3  10   2        353.26        321.25         8.51 o                         
  -2  10   2         54.48         82.28         4.31 o                         
  -1  10   2       1327.97       1517.55        32.86 o                         
   0  10   2          0.22          6.10         3.00 o                         
   1  10   2        258.68        246.40        10.26 o                         
   2  10   2        238.93        276.53        17.01 o                         
   3  10   2          5.38         13.96         6.10 o                         
   4  10   2          0.62         -1.13         3.41 o                         
   5  10   2        137.61        162.68         7.06 o                         
   6  10   2         37.40         34.08         5.20 o                         
   7  10   2        428.89        433.41        16.97 o                         
   8  10   2        106.58        112.41         6.63 o                         
   9  10   2        406.45        457.41        14.02 o                         
  10  10   2         18.59         11.22         3.68 o                         
 -16  11   2        248.20        237.26        57.30 o                         
 -15  11   2        301.93        305.76        14.18 o                         
 -14  11   2        156.55        172.08         7.38 o                         
 -13  11   2         44.68         29.60         5.15 o                         
 -12  11   2        144.03        143.44         8.89 o                         
 -11  11   2         12.13          9.00         2.93 o                         
 -10  11   2        206.47        231.12         7.35 o                         
  -9  11   2         15.70         12.16         3.01 o                         
  -8  11   2        485.17        494.76        22.20 o                         
  -7  11   2         80.18         46.15         6.17 o                         
  -6  11   2       1158.34       1344.93        41.88 o                         
  -5  11   2        279.99        281.74        12.95 o                         
  -4  11   2        355.44        340.34        11.35 o                         
  -3  11   2       3021.81       3255.85        67.31 o                         
  -2  11   2         27.28         39.77         3.35 o                         
  -1  11   2         68.88        129.86        13.92 o                         
   0  11   2        830.73        838.31        22.23 o                         
   1  11   2        428.32        416.79        13.20 o                         
   2  11   2          9.43         22.65         4.58 o                         
   3  11   2         32.15         25.70         3.90 o                         
   4  11   2         44.73         32.65         4.61 o                         
   5  11   2        312.13        335.76        19.59 o                         
   6  11   2        191.16        157.47         8.96 o                         
   7  11   2        199.69        189.87        10.76 o                         
   8  11   2          9.85          8.46         3.54 o                         
   9  11   2         13.18         19.89         3.52 o                         
 -16  12   2        148.69        137.65         6.70 o                         
 -15  12   2         44.98         47.67         5.07 o                         
 -14  12   2         29.09         24.43         4.09 o                         
 -13  12   2          0.12         -2.38         4.33 o                         
 -12  12   2        111.76        128.09         9.16 o                         
 -11  12   2          7.34          8.01         4.65 o                         
 -10  12   2        160.55        132.80         6.30 o                         
  -9  12   2          1.32          4.57         2.87 o                         
  -8  12   2        109.13        118.82         4.88 o                         
  -7  12   2         56.99         64.61         4.24 o                         
  -6  12   2       1976.63       1927.50        58.30 o                         
  -5  12   2          1.92         -0.84         3.40 o                         
  -4  12   2          6.39          6.89         3.27 o                         
  -3  12   2       6675.03       6608.79       146.54 o                         
  -2  12   2         78.01         93.33         8.09 o                         
  -1  12   2        370.42        415.07        14.66 o                         
   0  12   2         39.25         41.14         3.91 o                         
   1  12   2        202.11        187.64         6.55 o                         
   2  12   2          9.75          4.59         3.35 o                         
   3  12   2         19.31          7.11         3.68 o                         
   4  12   2        157.97        134.54        11.32 o                         
   5  12   2        206.68        182.60        11.01 o                         
   6  12   2         39.05         49.61         5.90 o                         
   7  12   2        105.63        120.25         6.52 o                         
   8  12   2         19.92          7.81         3.83 o                         
 -15  13   2          0.68          2.88         4.47 o                         
 -14  13   2        103.20         70.52         4.65 o                         
 -13  13   2          0.61          4.46         3.49 o                         
 -12  13   2        231.21        218.70         8.79 o                         
 -11  13   2         61.27         72.52         8.26 o                         
 -10  13   2          5.17          8.67         3.75 o                         
  -9  13   2         22.00         13.85         3.89 o                         
  -8  13   2        242.63        260.05         7.89 o                         
  -7  13   2         11.01         21.54         2.94 o                         
  -6  13   2        287.32        333.56        10.12 o                         
  -5  13   2        447.66        511.78        11.21 o                         
  -4  13   2         18.67         14.73         3.55 o                         
  -3  13   2         17.50         16.83         4.01 o                         
  -2  13   2        556.11        543.78        14.59 o                         
  -1  13   2         29.80         32.90         3.68 o                         
   0  13   2         47.30         61.76         4.49 o                         
   1  13   2         10.91         10.16         4.45 o                         
   2  13   2         12.15          9.20         3.90 o                         
   3  13   2         65.29         74.66         6.30 o                         
   4  13   2        259.17        228.00         9.57 o                         
   5  13   2        419.97        462.06        15.95 o                         
   6  13   2         15.70         17.89         4.39 o                         
   7  13   2        201.66        159.68         9.52 o                         
 -14  14   2        133.30        171.12         9.09 o                         
 -13  14   2          0.55          1.53         2.89 o                         
 -12  14   2        212.15        215.55         8.06 o                         
 -11  14   2        105.56        110.52         6.01 o                         
 -10  14   2         13.24         19.48         3.97 o                         
  -9  14   2        331.78        356.22        12.51 o                         
  -8  14   2        226.65        263.35        11.52 o                         
  -7  14   2        179.23        191.29        10.79 o                         
  -6  14   2         27.70         27.28         4.68 o                         
  -5  14   2         26.85         22.94         4.40 o                         
  -4  14   2        150.75        122.80         6.86 o                         
  -3  14   2         56.95         51.87         6.09 o                         
  -2  14   2         40.79         59.09         7.12 o                         
  -1  14   2         14.22          6.87         4.38 o                         
   0  14   2         63.71         75.48         6.32 o                         
   1  14   2         29.19         63.51         5.30 o                         
   2  14   2        654.99        670.31        16.18 o                         
   3  14   2         44.68         53.83         4.80 o                         
   4  14   2          1.47          1.19         3.78 o                         
   5  14   2         28.98         29.25         4.00 o                         
   6  14   2          0.23          0.19         3.41 o                         
 -13  15   2         60.75         47.68         2.81 o                         
 -12  15   2         34.25         34.46         3.67 o                         
 -11  15   2        113.80        111.37         8.98 o                         
 -10  15   2        102.24        116.43         5.92 o                         
  -9  15   2          6.59          0.86         3.78 o                         
  -8  15   2         13.85         16.39         4.18 o                         
  -7  15   2         25.56         18.82         4.04 o                         
  -6  15   2         74.53         65.49         5.11 o                         
  -5  15   2         22.09         22.09         4.32 o                         
  -4  15   2         28.00         26.24         5.77 o                         
  -3  15   2         31.22         37.54         5.44 o                         
  -2  15   2        224.66        221.62        10.60 o                         
  -1  15   2         14.73         20.03         4.05 o                         
   0  15   2          0.08          0.32         4.87 o                         
   1  15   2         28.83         18.20         3.73 o                         
   2  15   2         50.07         68.06         5.90 o                         
   3  15   2         19.45          7.99         3.39 o                         
   4  15   2         26.88         33.63         4.29 o                         
 -12  16   2          5.40          2.14         2.76 o                         
 -11  16   2         79.32         72.56         5.06 o                         
 -10  16   2         29.56         30.57         3.15 o                         
  -9  16   2          0.08          1.93         2.97 o                         
  -8  16   2          8.25          6.80         3.07 o                         
  -7  16   2         68.34         81.62         4.90 o                         
  -6  16   2        170.01        184.29        10.78 o                         
  -5  16   2          8.43          8.17         3.52 o                         
  -4  16   2         44.61         51.55         4.93 o                         
  -3  16   2         29.72         25.72         3.93 o                         
  -2  16   2         29.90         25.73         4.20 o                         
  -1  16   2         57.56         49.53         4.03 o                         
   0  16   2         74.80         80.09         7.74 o                         
   1  16   2        100.92        122.21         6.70 o                         
   2  16   2         41.66         60.82         5.36 o                         
   3  16   2        130.17         99.28         7.74 o                         
 -10  17   2         14.15         15.32         4.32 o                         
  -9  17   2          6.48          7.28         3.25 o                         
  -8  17   2         17.54         36.25         4.62 o                         
  -7  17   2         24.55         16.27         9.52 o                         
  -6  17   2          4.31          2.57         2.84 o                         
  -5  17   2          1.59          1.36         3.75 o                         
  -4  17   2          1.25          4.16         3.02 o                         
  -3  17   2         27.88         28.12         3.13 o                         
  -2  17   2          8.37          6.08         2.65 o                         
  -1  17   2         30.94         29.79         2.90 o                         
   0  17   2          6.44          5.23         5.16 o                         
  -1 -19   3         62.81         46.11         3.62 o                         
   0 -19   3         14.77         15.56         2.85 o                         
   1 -19   3          7.87          9.04         3.53 o                         
   2 -19   3        181.59        166.15         7.38 o                         
   3 -19   3         72.63         71.64         3.93 o                         
   4 -19   3         89.47         59.45         4.70 o                         
   5 -19   3         12.16          5.24         2.71 o                         
   6 -19   3          3.86          3.81         2.46 o                         
   7 -19   3          5.69         -0.53         3.26 o                         
  -4 -18   3        107.41        105.22         6.03 o                         
  -3 -18   3         43.32         42.70         3.63 o                         
  -2 -18   3        324.23        354.17        11.13 o                         
  -1 -18   3        117.65        101.90         6.31 o                         
   0 -18   3        405.30        394.93        12.33 o                         
   1 -18   3          8.89          3.25         3.02 o                         
   2 -18   3          1.19          0.22         3.46 o                         
   3 -18   3         60.94         48.59         3.96 o                         
   4 -18   3          9.10         13.71         4.08 o                         
   5 -18   3          0.45          0.45         3.57 o                         
   6 -18   3         58.83         74.76         5.21 o                         
   7 -18   3          1.65          6.12         2.76 o                         
   8 -18   3        128.20        140.86         9.03 o                         
   9 -18   3          3.09          3.72         2.49 o                         
  -6 -17   3          0.10          2.42         3.20 o                         
  -5 -17   3        182.73        175.04         9.32 o                         
  -4 -17   3         12.38          7.94         3.65 o                         
  -3 -17   3         25.13         18.00         4.73 o                         
  -2 -17   3         90.51         80.41         8.21 o                         
  -1 -17   3        574.93        647.82        24.57 o                         
   0 -17   3         31.40         28.95         3.95 o                         
   1 -17   3          0.21          3.47         3.93 o                         
   2 -17   3          2.68         11.43         4.79 o                         
   3 -17   3        135.84        165.20         7.55 o                         
   4 -17   3          8.11          4.39         4.27 o                         
   5 -17   3         33.80         46.78         4.64 o                         
   6 -17   3         61.33         73.72         6.49 o                         
   7 -17   3          1.49          4.08         3.47 o                         
   8 -17   3        525.00        525.36        13.58 o                         
   9 -17   3         60.89         63.58         4.21 o                         
  10 -17   3        166.50        174.47         6.23 o                         
  11 -17   3         41.10         43.80         3.51 o                         
  -7 -16   3         63.66         56.38         4.48 o                         
  -6 -16   3          3.09          4.46         3.24 o                         
  -5 -16   3          9.28         13.61         3.47 o                         
  -4 -16   3         36.76         51.04         9.90 o                         
  -3 -16   3         16.76         25.16         6.92 o                         
  -2 -16   3         38.06         44.89         5.78 o                         
  -1 -16   3        641.13        628.44        21.92 o                         
   0 -16   3        144.01        181.41        18.81 o                         
   1 -16   3         76.39         95.37         7.25 o                         
   2 -16   3        353.59        294.60        15.78 o                         
   3 -16   3         99.68        103.53         7.34 o                         
   4 -16   3          0.19          2.04         4.69 o                         
   5 -16   3         81.08         74.38         5.20 o                         
   6 -16   3          0.99         -4.09         4.09 o                         
   7 -16   3         47.92         44.01         4.86 o                         
   8 -16   3        118.90        126.75         5.84 o                         
   9 -16   3         23.28         16.72         3.99 o                         
  10 -16   3         14.66         14.37         3.86 o                         
  11 -16   3          1.20          3.84         3.17 o                         
  12 -16   3         23.87         10.35         2.01 o                         
  -9 -15   3         28.21         22.83         3.05 o                         
  -8 -15   3          7.98          4.56         2.97 o                         
  -7 -15   3         96.75        100.18        21.99 o                         
  -6 -15   3          2.79          5.61         4.31 o                         
  -5 -15   3         96.04        104.88         7.19 o                         
  -4 -15   3         60.30         40.54         5.67 o                         
  -3 -15   3          0.46         -3.95         3.95 o                         
  -2 -15   3         41.07         40.64         4.06 o                         
  -1 -15   3        264.32        232.94         8.68 o                         
   0 -15   3        540.52        552.24        14.43 o                         
   1 -15   3         47.66         42.51         4.06 o                         
   2 -15   3          3.79          9.95         3.13 o                         
   3 -15   3          2.30          2.57         2.91 o                         
   4 -15   3          0.82          1.38         3.05 o                         
   5 -15   3        442.40        418.20        10.83 o                         
   6 -15   3        439.11        418.67        16.72 o                         
   7 -15   3         44.04         55.17         5.00 o                         
   8 -15   3          0.53         11.08         4.44 o                         
   9 -15   3        179.11        171.91        11.77 o                         
  10 -15   3         33.17         33.83         4.42 o                         
  11 -15   3          5.03          7.65         2.88 o                         
  12 -15   3        263.59        291.50         8.10 o                         
  13 -15   3          9.45          9.01         2.51 o                         
 -10 -14   3          3.75          3.03         3.26 o                         
  -9 -14   3         16.27          1.02         2.42 o                         
  -8 -14   3          0.82          3.24         5.31 o                         
  -7 -14   3        157.58        183.94        11.38 o                         
  -6 -14   3          5.47          4.75         4.76 o                         
  -5 -14   3         39.34         23.01         4.62 o                         
  -4 -14   3         15.50         10.92         3.10 o                         
  -3 -14   3         32.02         38.02         3.45 o                         
  -2 -14   3         91.43         90.08         5.00 o                         
  -1 -14   3        611.79        616.41        19.07 o                         
   0 -14   3       1182.56       1179.03        27.01 o                         
   1 -14   3         28.93         37.22         6.36 o                         
   2 -14   3          0.12          4.03         3.25 o                         
   3 -14   3        288.17        288.29        11.70 o                         
   4 -14   3        133.78        112.78         5.49 o                         
   5 -14   3        540.75        602.62        16.99 o                         
   6 -14   3       1246.06       1357.57        31.60 o                         
   7 -14   3         22.86         22.29         3.02 o                         
   8 -14   3         73.74         80.15         4.79 o                         
   9 -14   3          0.60          0.84         4.08 o                         
  10 -14   3          1.29          2.38         3.39 o                         
  11 -14   3          6.70          5.70         2.94 o                         
  12 -14   3         19.90          9.48         2.60 o                         
  13 -14   3        122.13        109.46         3.73 o                         
  14 -14   3          3.89          5.16         3.26 o                         
 -11 -13   3        123.73        110.72         5.29 o                         
 -10 -13   3          1.69          1.30         3.03 o                         
  -9 -13   3         37.46         48.38         3.99 o                         
  -8 -13   3         65.77         58.76         5.05 o                         
  -7 -13   3        252.04        230.27         9.48 o                         
  -6 -13   3        822.75        789.25        20.78 o                         
  -5 -13   3        607.96        671.88        15.68 o                         
  -4 -13   3         43.60         30.83         3.37 o                         
  -3 -13   3        463.39        535.21        20.22 o                         
  -2 -13   3         16.03         12.88         4.19 o                         
  -1 -13   3        363.20        441.42        20.16 o                         
   0 -13   3         23.98         29.19         4.26 o                         
   1 -13   3         59.62         56.50         4.05 o                         
   2 -13   3        242.52        252.60         8.19 o                         
   3 -13   3        931.55        904.31        21.90 o                         
   4 -13   3         67.05         56.95         5.31 o                         
   5 -13   3         26.78         25.70         5.14 o                         
   6 -13   3        411.67        352.31        11.43 o                         
   7 -13   3          9.02         13.00         3.35 o                         
   8 -13   3       1111.21       1184.97        26.72 o                         
   9 -13   3          4.26          0.23         3.22 o                         
  10 -13   3          3.66         -0.20         3.63 o                         
  11 -13   3         36.34         41.02         3.75 o                         
  12 -13   3        235.45        266.50         8.52 o                         
  13 -13   3         89.23         79.43         3.97 o                         
  14 -13   3         11.80          6.96         2.10 o                         
 -12 -12   3         60.40         61.57         4.07 o                         
 -11 -12   3         61.89         66.84         5.37 o                         
 -10 -12   3        121.77        116.88         7.53 o                         
  -9 -12   3          6.01          4.87         3.69 o                         
  -8 -12   3         29.21         32.81         4.42 o                         
  -7 -12   3        345.61        390.42         9.69 o                         
  -6 -12   3        199.35        182.68         5.79 o                         
  -5 -12   3        319.73        270.25        10.73 o                         
  -4 -12   3       1373.75       1340.74        36.53 o                         
  -3 -12   3          1.10          6.94         3.63 o                         
  -2 -12   3         17.22          7.96         3.26 o                         
  -1 -12   3        176.45        116.04         6.35 o                         
   0 -12   3        296.80        286.26         8.66 o                         
   1 -12   3        281.69        218.99         8.47 o                         
   2 -12   3         98.70         74.74         3.96 o                         
   3 -12   3        952.95        913.19        23.24 o                         
   4 -12   3          5.27          1.34         3.07 o                         
   5 -12   3          8.30          9.34         3.68 o                         
   6 -12   3         92.37         65.15         5.24 o                         
   7 -12   3         13.12         11.47         3.86 o                         
   8 -12   3       1174.61       1229.29        25.42 o                         
   9 -12   3         40.45         40.23         3.65 o                         
  10 -12   3          0.36          2.08         3.18 o                         
  11 -12   3        108.78         99.76         5.63 o                         
  12 -12   3        160.45        176.37         6.96 o                         
  13 -12   3          4.56          6.38         3.29 o                         
  14 -12   3          9.29         14.48         4.44 o                         
  15 -12   3         20.57         13.94         2.41 o                         
 -13 -11   3         28.16         25.08         4.77 o                         
 -12 -11   3         46.76         36.65         3.38 o                         
 -11 -11   3         36.62         26.36         3.89 o                         
 -10 -11   3         11.27         10.77         4.54 o                         
  -9 -11   3        118.03        131.30         7.67 o                         
  -8 -11   3       1173.89       1200.98        23.65 o                         
  -7 -11   3         22.73         19.41         3.03 o                         
  -6 -11   3         40.49         40.19         4.29 o                         
  -5 -11   3       2510.35       2593.03        59.43 o                         
  -4 -11   3         63.52         73.84         4.86 o                         
  -3 -11   3          1.07          1.55         3.38 o                         
  -2 -11   3        260.31        282.49         8.39 o                         
  -1 -11   3        166.20        176.60         6.68 o                         
   0 -11   3       1214.32       1220.13        26.84 o                         
   1 -11   3        821.53        935.70        19.67 o                         
   2 -11   3          1.19          2.67         2.51 o                         
   3 -11   3        199.44        168.22         9.28 o                         
   4 -11   3         95.24         76.81         5.29 o                         
   5 -11   3       1083.68       1151.27        31.59 o                         
   6 -11   3         57.49         72.85         5.98 o                         
   7 -11   3        803.09        878.61        25.18 o                         
   8 -11   3        107.25        100.15         6.07 o                         
   9 -11   3        135.54        155.09         7.09 o                         
  10 -11   3        175.69        177.47         6.86 o                         
  11 -11   3          0.01         -1.13         4.19 o                         
  12 -11   3          3.79          3.20         3.41 o                         
  13 -11   3         34.97         38.13         4.09 o                         
  14 -11   3         16.91         18.49         5.07 o                         
  15 -11   3         10.10         13.80         5.84 o                         
 -14 -10   3         27.59         29.28         3.71 o                         
 -13 -10   3          5.76          1.61         3.08 o                         
 -12 -10   3          3.68          4.18         3.71 o                         
 -11 -10   3          3.52          3.46         4.10 o                         
 -10 -10   3        196.97        203.03         9.39 o                         
  -9 -10   3        163.25        129.68         5.18 o                         
  -8 -10   3        973.63        993.67        21.52 o                         
  -7 -10   3        367.62        336.88        12.57 o                         
  -6 -10   3        646.58        632.83        17.17 o                         
  -5 -10   3        215.07        193.01         8.78 o                         
  -4 -10   3         59.77         64.88         4.24 o                         
  -3 -10   3          5.10         23.42         2.54 o                         
  -2 -10   3        610.88        681.96        15.93 o                         
  -1 -10   3         11.78         15.82         2.87 o                         
   0 -10   3       1231.33       1374.16        27.24 o                         
   1 -10   3         72.48         95.84         4.34 o                         
   2 -10   3        514.58        579.84        15.36 o                         
   3 -10   3       4039.75       4019.25       141.07 o                         
   4 -10   3        476.06        445.75        12.46 o                         
   5 -10   3        578.91        418.37        13.51 o                         
   6 -10   3        406.22        381.41        12.72 o                         
   7 -10   3        168.07        153.91         6.35 o                         
   8 -10   3         82.35         64.74         6.57 o                         
   9 -10   3       1305.49       1313.00        44.36 o                         
  10 -10   3       1983.51       1946.85        38.62 o                         
  11 -10   3        725.41        714.79        15.05 o                         
  12 -10   3         72.49         91.75         5.26 o                         
  13 -10   3        225.13        215.48        25.52 o                         
  14 -10   3         61.35         54.33         9.52 o                         
  15 -10   3          0.21          1.52         5.16 o                         
 -14  -9   3        130.79        133.31         8.13 o                         
 -13  -9   3         50.19         48.14         4.45 o                         
 -12  -9   3         56.65         56.66         5.32 o                         
 -11  -9   3          8.81         10.59         5.00 o                         
 -10  -9   3        322.92        307.70         9.07 o                         
  -9  -9   3         35.70         22.16         3.17 o                         
  -8  -9   3        303.90        316.03        11.74 o                         
  -7  -9   3        774.99        691.99        20.61 o                         
  -6  -9   3          0.77          1.41         2.83 o                         
  -5  -9   3          7.40          7.57         2.75 o                         
  -4  -9   3         56.76         42.60         3.10 o                         
  -3  -9   3         66.14         80.81         3.50 o                         
  -2  -9   3         88.11         94.04         3.63 o                         
  -1  -9   3       4249.67       4428.63        82.61 o                         
   0  -9   3       5387.23       5484.79       101.98 o                         
   1  -9   3       1962.85       2089.30        47.25 o                         
   2  -9   3         61.19        124.59         5.72 o                         
   3  -9   3       4765.89       5145.85       113.20 o                         
   4  -9   3        333.29        406.16        11.24 o                         
   5  -9   3        893.12        951.33        23.09 o                         
   6  -9   3       2045.01       2144.40        44.77 o                         
   7  -9   3        383.79        410.10        11.79 o                         
   8  -9   3         10.56         15.39         3.13 o                         
   9  -9   3        871.83        905.61        31.17 o                         
  10  -9   3        293.09        322.51        11.71 o                         
  11  -9   3         74.18         74.66         3.87 o                         
  12  -9   3        119.42         95.42         8.52 o                         
  13  -9   3         52.83         43.31         9.33 o                         
  14  -9   3          3.64          5.72         3.46 o                         
  15  -9   3          2.84          4.77         3.21 o                         
 -15  -8   3          8.90          3.96         4.22 o                         
 -14  -8   3        242.30        244.12         9.81 o                         
 -13  -8   3         60.18         61.54         7.08 o                         
 -12  -8   3         76.46         87.02         9.60 o                         
 -11  -8   3        237.36        191.75         8.23 o                         
 -10  -8   3        422.20        417.39        10.20 o                         
  -9  -8   3        179.84        179.78        11.36 o                         
  -8  -8   3         23.33         18.76         3.38 o                         
  -7  -8   3        114.77        104.53         5.22 o                         
  -6  -8   3         74.49         63.84         3.69 o                         
  -5  -8   3        290.25        240.18        10.27 o                         
  -4  -8   3        576.37        558.82        13.16 o                         
  -3  -8   3          3.57          7.09         2.00 o                         
  -2  -8   3        218.71        320.11         7.06 o                         
  -1  -8   3          1.24          2.04         1.60 o                         
   0  -8   3         35.01         64.52         5.22 o                         
   1  -8   3        409.72        395.94        23.52 o                         
   2  -8   3          0.79          2.42         2.36 o                         
   3  -8   3         59.35         50.21         4.40 o                         
   4  -8   3         21.42         53.47         2.79 o                         
   5  -8   3        883.09        815.43        19.88 o                         
   6  -8   3        143.88        158.87         6.69 o                         
   7  -8   3         14.82         14.13         2.67 o                         
   8  -8   3        511.61        576.50        22.44 o                         
   9  -8   3        276.91        284.70        12.41 o                         
  10  -8   3         28.48         45.29         6.11 o                         
  11  -8   3        159.30        165.54         6.43 o                         
  12  -8   3        167.37        166.60         6.35 o                         
  13  -8   3         34.81         40.90         5.55 o                         
  14  -8   3        207.65        195.32        13.43 o                         
  15  -8   3          2.32          2.26         3.02 o                         
  16  -8   3        204.16         87.21        23.21 o                         
 -16  -7   3         50.78         35.83         3.56 o                         
 -15  -7   3          0.92         -0.54         2.94 o                         
 -14  -7   3         96.65         84.47         6.30 o                         
 -13  -7   3        218.52        201.93         9.38 o                         
 -12  -7   3         57.26         66.75         3.89 o                         
 -11  -7   3        319.73        329.32         8.24 o                         
 -10  -7   3        598.29        609.28        17.02 o                         
  -9  -7   3        440.36        463.07        13.54 o                         
  -8  -7   3         49.33         34.49         5.30 o                         
  -7  -7   3          0.39          0.78         2.64 o                         
  -6  -7   3         72.28         71.30         3.33 o                         
  -5  -7   3        456.32        509.17        11.15 o                         
  -4  -7   3          2.54          6.66         1.83 o                         
  -3  -7   3       1707.24       1965.50        48.05 o                         
  -2  -7   3         17.22         19.57         1.73 o                         
  -1  -7   3       2214.40       2511.59        50.73 o                         
   0  -7   3         11.47         27.41         4.10 o                         
   1  -7   3        256.03        235.13        11.16 o                         
   2  -7   3       7233.29       7120.10       142.83 o                         
   3  -7   3        216.09        167.84         4.51 o                         
   4  -7   3        674.03        492.56        22.31 o                         
   5  -7   3        811.01        989.10        23.48 o                         
   6  -7   3        163.96        147.48         7.00 o                         
   7  -7   3          5.56         23.47         3.19 o                         
   8  -7   3         80.72         85.58         5.33 o                         
   9  -7   3         54.93         47.38         4.51 o                         
  10  -7   3          8.25          9.90         3.08 o                         
  11  -7   3         38.80         31.88         3.98 o                         
  12  -7   3          9.43          7.92         2.93 o                         
  13  -7   3         19.73         25.43         4.31 o                         
  14  -7   3         88.57         63.60         5.08 o                         
  15  -7   3        121.38        131.30         5.54 o                         
  16  -7   3         25.41          5.08         4.55 o                         
 -16  -6   3          0.17         -2.01         3.24 o                         
 -15  -6   3         20.41         25.81         3.48 o                         
 -14  -6   3         57.41         47.67         4.66 o                         
 -13  -6   3          3.69          7.49         3.75 o                         
 -12  -6   3        708.29        685.27        13.92 o                         
 -11  -6   3       1487.51       1446.34        35.15 o                         
 -10  -6   3        180.98        174.18         6.59 o                         
  -9  -6   3          5.65         10.13         2.79 o                         
  -8  -6   3        270.07        293.84         8.46 o                         
  -7  -6   3          7.93          8.67         2.25 o                         
  -6  -6   3        141.72        142.49         4.78 o                         
  -5  -6   3        643.25        630.33        13.13 o                         
  -4  -6   3        541.32        744.70        15.01 o                         
  -3  -6   3       1209.54       1342.62        24.34 o                         
  -2  -6   3        592.65        391.58        10.68 o                         
  -1  -6   3       1002.98       1245.49        24.54 o                         
   0  -6   3       2577.31       2353.00        41.63 o                         
   1  -6   3       4513.44       4261.31        70.84 o                         
   2  -6   3        572.57        635.41        18.04 o                         
   3  -6   3         74.54        115.42         6.45 o                         
   4  -6   3        213.94        260.91         6.80 o                         
   5  -6   3       1723.51       1541.95        29.70 o                         
   6  -6   3        468.13        478.14         9.88 o                         
   7  -6   3          1.22          0.61         1.93 o                         
   8  -6   3          1.40          1.36         2.32 o                         
   9  -6   3          1.87          1.69         2.70 o                         
  10  -6   3        230.52        235.54         7.79 o                         
  11  -6   3          0.19          1.19         2.70 o                         
  12  -6   3        454.15        489.51        13.66 o                         
  13  -6   3          2.36          7.43         7.13 o                         
  14  -6   3         90.80         68.65         7.80 o                         
  15  -6   3         46.84         46.43         3.34 o                         
  16  -6   3         33.51         11.93         2.82 o                         
 -16  -5   3          0.09          0.14         2.10 o                         
 -15  -5   3        137.33        121.79         7.18 o                         
 -14  -5   3         86.56         87.82         5.82 o                         
 -13  -5   3         77.30         58.31         3.40 o                         
 -12  -5   3          0.49         -1.70         2.54 o                         
 -11  -5   3         11.21         17.42         3.12 o                         
 -10  -5   3       1677.51       1602.37        34.75 o                         
  -9  -5   3          5.28          6.14         2.62 o                         
  -8  -5   3       2419.64       2230.60        46.38 o                         
  -7  -5   3        419.57        402.76        11.01 o                         
  -6  -5   3         12.65         25.50         3.44 o                         
  -5  -5   3       1551.73       1736.76        29.66 o                         
  -4  -5   3         71.92         32.42         2.55 o                         
  -3  -5   3        834.37        756.73        18.91 o                         
  -2  -5   3       2551.34       3140.28        70.11 o                         
  -1  -5   3        448.62        265.61        13.16 o                         
   0  -5   3       2649.99       2640.47        66.52 o                         
   1  -5   3        269.25        244.13         9.31 o                         
   2  -5   3        896.79        627.18        22.13 o                         
   3  -5   3        116.99        138.01         4.38 o                         
   4  -5   3        227.88        341.82         9.04 o                         
   5  -5   3        128.57        122.38         4.10 o                         
   6  -5   3         23.24         65.46         8.69 o                         
   7  -5   3        361.48        354.90         8.59 o                         
   8  -5   3          0.06          0.68         2.13 o                         
   9  -5   3         18.90          9.47         2.67 o                         
  10  -5   3       1103.13       1235.04        30.24 o                         
  11  -5   3         44.43         36.68         3.68 o                         
  12  -5   3        760.36        781.59        16.36 o                         
  13  -5   3          1.22          2.62         5.86 o                         
  14  -5   3          5.76          0.35         4.32 o                         
  15  -5   3         17.41          8.27         2.72 o                         
  16  -5   3         49.66         54.39         4.07 o                         
 -17  -4   3         16.83         18.58         4.55 o                         
 -16  -4   3         32.00         37.17         4.11 o                         
 -15  -4   3        226.45        228.52        12.60 o                         
 -14  -4   3        347.51        347.53        14.28 o                         
 -13  -4   3        183.02        180.71         5.79 o                         
 -12  -4   3        303.32        298.35        10.19 o                         
 -11  -4   3        442.19        390.00        11.96 o                         
 -10  -4   3         12.36         27.79         3.28 o                         
  -9  -4   3        558.75        536.18        11.34 o                         
  -8  -4   3       3185.79       3401.96        59.84 o                         
  -7  -4   3        565.21        808.97        15.41 o                         
  -6  -4   3        998.38       1066.46        19.58 o                         
  -5  -4   3       3061.34       2671.75        40.45 o                         
  -4  -4   3         30.56         49.38         3.57 o                         
  -3  -4   3       9860.97       9519.50       231.96 o                         
  -2  -4   3         70.68          7.72         3.18 o                         
  -1  -4   3         85.47        190.44        11.03 o                         
   0  -4   3      10092.49      10045.79       245.81 o                         
   1  -4   3        982.69        986.46        37.45 o                         
   2  -4   3        102.50         74.47        10.21 o                         
   3  -4   3       5260.63       5082.27       125.45 o                         
   4  -4   3         25.01         50.97         3.27 o                         
   5  -4   3       1443.63       1224.55        26.01 o                         
   6  -4   3       1146.15       1163.64        21.43 o                         
   7  -4   3         65.54         54.86         4.96 o                         
   8  -4   3        310.75        322.99         9.74 o                         
   9  -4   3        326.17        292.21        11.14 o                         
  10  -4   3         39.18         35.96         3.23 o                         
  11  -4   3         37.31         29.26         3.62 o                         
  12  -4   3         55.55         64.43         3.91 o                         
  13  -4   3        114.07        129.27        10.91 o                         
  14  -4   3        296.13        320.90        20.63 o                         
  15  -4   3          1.78          3.94         2.82 o                         
  16  -4   3         20.13         11.84         2.88 o                         
 -17  -3   3         35.71         42.66         4.00 o                         
 -16  -3   3         16.69         24.88         4.16 o                         
 -15  -3   3        292.97        378.62        35.61 o                         
 -14  -3   3        116.79        152.54         6.39 o                         
 -13  -3   3         33.88         41.55         3.41 o                         
 -12  -3   3          0.28          5.78         2.81 o                         
 -11  -3   3        384.20        398.87         9.44 o                         
 -10  -3   3        536.08        591.64        11.39 o                         
  -9  -3   3        609.80        601.04        11.64 o                         
  -8  -3   3       2014.42       2156.17        38.43 o                         
  -7  -3   3          3.30          2.51         1.83 o                         
  -6  -3   3          0.71          6.26         2.17 o                         
  -5  -3   3       2303.00       2843.16        45.45 o                         
  -4  -3   3      19972.56      18305.02       363.01 o                         
  -3  -3   3       2650.34       2356.32        52.95 o                         
  -2  -3   3       1266.54       1239.47        41.63 o                         
  -1  -3   3       1379.93       1066.40        40.35 o                         
   0  -3   3       4093.31       3660.89       128.98 o                         
   1  -3   3       3599.96       3826.04       109.13 o                         
   2  -3   3        291.76        214.22         9.27 o                         
   3  -3   3      11189.45      11438.14       322.19 o                         
   4  -3   3       3431.56       3822.91        63.48 o                         
   5  -3   3       3073.48       2892.30        54.05 o                         
   6  -3   3       6170.65       5798.55       107.48 o                         
   7  -3   3        108.60        125.78         4.04 o                         
   8  -3   3       1983.87       1896.87        39.88 o                         
   9  -3   3         34.50         22.58         3.91 o                         
  10  -3   3        741.97        772.45        20.54 o                         
  11  -3   3       1300.19       1423.09        32.41 o                         
  12  -3   3         87.02        100.48         4.56 o                         
  13  -3   3         21.52          9.99         5.33 o                         
  14  -3   3         85.36         87.13         8.57 o                         
  15  -3   3        124.24        115.72         5.56 o                         
  16  -3   3          7.36          1.47         2.65 o                         
 -18  -2   3         44.76         36.48         4.70 o                         
 -17  -2   3        296.11        317.38        11.44 o                         
 -16  -2   3         51.34         44.76         4.09 o                         
 -15  -2   3         13.20          8.14         4.63 o                         
 -14  -2   3         41.82         48.21         3.52 o                         
 -13  -2   3         69.59         84.40         4.02 o                         
 -12  -2   3         66.12         64.95         4.66 o                         
 -11  -2   3        253.76        300.26         8.58 o                         
 -10  -2   3        238.59        234.81         7.80 o                         
  -9  -2   3        197.31        158.55         4.46 o                         
  -8  -2   3       1030.45        892.52        15.96 o                         
  -7  -2   3       1002.79       1090.26        19.95 o                         
  -6  -2   3        678.28        867.76        13.88 o                         
  -5  -2   3        621.86        723.70        18.20 o                         
  -4  -2   3       7841.65       8295.79       142.76 o                         
  -3  -2   3      30586.48      28234.36       557.45 o                         
  -2  -2   3      14018.65      13088.38       240.67 o                         
  -1  -2   3       9277.16       8087.66       178.72 o                         
   0  -2   3      35832.86      33869.99       947.47 o                         
   1  -2   3       9242.40       8995.70       309.76 o                         
   2  -2   3        337.01        260.35        13.11 o                         
   3  -2   3       3788.64       3540.95       125.97 o                         
   4  -2   3         92.61        122.27         5.14 o                         
   5  -2   3        462.58        543.80        10.67 o                         
   6  -2   3       3364.52       2999.02        56.41 o                         
   7  -2   3        107.43        128.90         4.81 o                         
   8  -2   3        819.99        845.13        21.36 o                         
   9  -2   3       1948.30       2019.56        42.94 o                         
  10  -2   3         31.21         25.48         4.27 o                         
  11  -2   3       1203.09       1221.73        25.62 o                         
  12  -2   3         18.15         12.88         2.84 o                         
  13  -2   3         42.06         54.54         5.86 o                         
  14  -2   3         15.23         22.08         4.49 o                         
  15  -2   3        141.40        120.60         9.52 o                         
  16  -2   3        133.61        102.18        20.67 o                         
 -18  -1   3         20.15         28.29         3.40 o                         
 -17  -1   3        219.27        203.30         8.88 o                         
 -16  -1   3         79.51        102.91         6.97 o                         
 -15  -1   3         60.14         58.40         5.18 o                         
 -14  -1   3         57.92         42.15         4.10 o                         
 -13  -1   3         19.80          7.05         2.94 o                         
 -12  -1   3          4.98          0.85         2.81 o                         
 -11  -1   3        743.24        694.08        15.47 o                         
 -10  -1   3        294.30        357.50        11.47 o                         
  -9  -1   3          2.12          5.45         2.08 o                         
  -8  -1   3        155.10        170.79         4.28 o                         
  -7  -1   3        141.80        180.86         4.59 o                         
  -6  -1   3       2383.44       2376.60        37.19 o                         
  -5  -1   3       2682.55       2840.81        59.78 o                         
  -4  -1   3      11012.57       9890.76       170.97 o                         
  -3  -1   3       1745.82       2082.78        35.39 o                         
  -2  -1   3       8768.55       8388.46       153.76 o                         
  -1  -1   3        506.59        376.51         8.53 o                         
   0  -1   3       7078.87       7472.65       162.73 o                         
   1  -1   3       5638.70       5515.70       153.74 o                         
   2  -1   3       7622.72       8619.81       296.89 o                         
   3  -1   3       3273.42       2797.65        80.63 o                         
   4  -1   3        178.86        113.21         3.30 o                         
   5  -1   3         16.37         61.43         4.71 o                         
   6  -1   3      10787.55      11007.88       218.47 o                         
   7  -1   3        105.96        106.46         4.88 o                         
   8  -1   3        548.23        557.86        15.05 o                         
   9  -1   3       1598.08       1586.21        42.21 o                         
  10  -1   3         69.35         72.65         7.06 o                         
  11  -1   3        132.67        119.68         5.00 o                         
  12  -1   3        338.57        385.83         9.53 o                         
  13  -1   3         40.92         36.39         5.90 o                         
  14  -1   3         58.93         62.70         5.35 o                         
  15  -1   3        118.78        123.09        13.27 o                         
 -18   0   3        109.09        128.15         6.81 o                         
 -17   0   3         20.58         33.64         6.14 o                         
 -16   0   3         53.95         55.02         4.57 o                         
 -15   0   3        472.89        533.30        19.79 o                         
 -14   0   3         78.68         73.78         4.20 o                         
 -13   0   3         79.60         74.97         4.61 o                         
 -12   0   3        107.40        121.37         5.11 o                         
 -11   0   3          3.99         -0.14         2.31 o                         
 -10   0   3       1252.81       1198.83        26.10 o                         
  -9   0   3        289.79        314.85         7.62 o                         
  -8   0   3       1730.99       1917.49        32.19 o                         
  -7   0   3        618.22        704.06        12.34 o                         
  -6   0   3       1446.75       1283.80        19.51 o                         
  -5   0   3        691.42        554.28        12.07 o                         
  -4   0   3        340.28        353.15        10.88 o                         
  -3   0   3        226.29        293.20         9.46 o                         
  -2   0   3      17053.09      16847.42       245.19 o                         
  -1   0   3       2417.38       2280.13        43.26 o                         
   0   0   3       3321.77       2715.83        66.70 o                         
   1   0   3       1301.50       1358.13        39.01 o                         
   2   0   3        608.45        361.68        15.18 o                         
   3   0   3       1645.20       1267.59        32.24 o                         
   4   0   3       1465.17       1650.72        29.58 o                         
   5   0   3       3206.65       3188.95        59.47 o                         
   6   0   3       2127.99       1991.53        38.27 o                         
   7   0   3          0.99          1.04         2.44 o                         
   8   0   3       1031.80       1028.54        23.17 o                         
   9   0   3        667.77        660.29        16.30 o                         
  10   0   3         21.57         18.46         3.20 o                         
  11   0   3        416.18        369.69         9.32 o                         
  12   0   3        640.82        655.27        38.56 o                         
  13   0   3        136.69        119.75         6.12 o                         
  14   0   3         68.98         70.79         6.43 o                         
  15   0   3         18.98         14.88         7.17 o                         
 -18   1   3        119.39        117.55         7.56 o                         
 -17   1   3          6.32          5.04         3.11 o                         
 -16   1   3         50.55         37.23         4.47 o                         
 -15   1   3         66.73         60.15         4.67 o                         
 -14   1   3        208.19        220.85         5.72 o                         
 -13   1   3        210.23        235.48        12.98 o                         
 -12   1   3        155.20        129.73         6.54 o                         
 -11   1   3         50.97         77.39         4.58 o                         
 -10   1   3        364.10        408.01        18.93 o                         
  -9   1   3        983.95        790.92        17.82 o                         
  -8   1   3       1262.81       1326.76        25.88 o                         
  -7   1   3        965.33        821.44        17.94 o                         
  -6   1   3        138.72        128.89         3.48 o                         
  -5   1   3       3503.36       3442.81        55.51 o                         
  -4   1   3        286.48        239.46         7.50 o                         
  -3   1   3       5386.37       5290.06        92.66 o                         
  -2   1   3      32267.11      31186.03       532.93 o                         
  -1   1   3       6956.85       6026.91       134.77 o                         
   0   1   3        423.36        220.89        23.95 o                         
   1   1   3       2446.60       2592.81        63.14 o                         
   2   1   3       7853.37       7273.86       174.94 o                         
   3   1   3        400.89        238.60        10.70 o                         
   4   1   3        382.26        468.22         8.96 o                         
   5   1   3        681.97        709.18        14.69 o                         
   6   1   3         79.55         49.67         3.07 o                         
   7   1   3        153.19        177.89         6.72 o                         
   8   1   3       1521.96       1695.25        44.78 o                         
   9   1   3         29.83         48.58         5.44 o                         
  10   1   3        623.74        636.01        17.83 o                         
  11   1   3          1.24          7.95         2.70 o                         
  12   1   3         27.97         34.11         6.10 o                         
  13   1   3         47.11         57.17         5.09 o                         
  14   1   3         25.33         21.37         8.72 o                         
  15   1   3         13.27          9.59         3.04 o                         
 -18   2   3        213.83        216.66         8.66 o                         
 -17   2   3        115.33        120.03         8.26 o                         
 -16   2   3         95.54        105.04         6.95 o                         
 -15   2   3        513.46        540.40        13.07 o                         
 -14   2   3         42.53         25.38         2.95 o                         
 -13   2   3        272.14        322.50        12.22 o                         
 -12   2   3        221.11        192.86         9.47 o                         
 -11   2   3         51.75         20.25         3.61 o                         
 -10   2   3         32.14          8.69         2.44 o                         
  -9   2   3       1017.49       1130.86        24.46 o                         
  -8   2   3        565.68        610.34        12.91 o                         
  -7   2   3        116.83        185.09        11.91 o                         
  -6   2   3       1319.26       1306.80        22.00 o                         
  -5   2   3        118.48        126.94         4.90 o                         
  -4   2   3       4139.16       4196.32        60.85 o                         
  -3   2   3         61.85         92.49         3.82 o                         
  -2   2   3         15.76         28.83         2.21 o                         
  -1   2   3          3.14          3.12         1.39 o                         
   0   2   3          6.37         58.06         5.36 o                         
   1   2   3       1285.37       1448.79        54.93 o                         
   2   2   3         34.91        101.87        12.60 o                         
   3   2   3        423.39        681.17        14.46 o                         
   4   2   3        110.75        181.44         7.76 o                         
   5   2   3         19.18         40.08         2.86 o                         
   6   2   3        251.72        231.20         7.02 o                         
   7   2   3        126.02        160.71         7.42 o                         
   8   2   3        176.41        152.78         6.72 o                         
   9   2   3         36.44         46.93         4.40 o                         
  10   2   3        134.55        105.40         4.74 o                         
  11   2   3        117.47        100.17         4.04 o                         
  12   2   3         33.09         43.21         5.35 o                         
  13   2   3          6.96         10.90         3.98 o                         
  14   2   3          0.03         -0.95         3.42 o                         
 -18   3   3        503.94        561.61        24.06 o                         
 -17   3   3         63.53         82.07         5.64 o                         
 -16   3   3        116.17        113.28         6.36 o                         
 -15   3   3        286.44        277.71         7.17 o                         
 -14   3   3          4.16          5.98         2.98 o                         
 -13   3   3         81.00         83.97         5.46 o                         
 -12   3   3       1158.39       1230.76        30.33 o                         
 -11   3   3         75.20        105.97         5.29 o                         
 -10   3   3        305.88        297.75         9.38 o                         
  -9   3   3        357.12        240.11         7.99 o                         
  -8   3   3          1.42         27.15         2.34 o                         
  -7   3   3       2403.06       2627.07        49.35 o                         
  -6   3   3        671.84        673.80        12.99 o                         
  -5   3   3       1790.01       1838.60        29.94 o                         
  -4   3   3       2371.65       2416.05        36.51 o                         
  -3   3   3       1514.91       1556.03        27.96 o                         
  -2   3   3          4.75         12.25         2.11 o                         
  -1   3   3       4175.38       3938.12        80.30 o                         
   0   3   3       1688.78       1295.34        25.14 o                         
   1   3   3       2020.42       1724.23        30.81 o                         
   2   3   3       1810.21       1613.81        33.70 o                         
   3   3   3       1078.98        893.15        21.01 o                         
   4   3   3       1248.09       1272.35        29.55 o                         
   5   3   3          8.28         16.02         2.84 o                         
   6   3   3        625.18        537.28        13.99 o                         
   7   3   3         84.90         75.42         4.71 o                         
   8   3   3        730.27        703.95        28.33 o                         
   9   3   3          4.27          7.67         3.42 o                         
  10   3   3         72.25         61.52         3.91 o                         
  11   3   3        194.42        188.73        11.20 o                         
  12   3   3         93.27         68.00        11.60 o                         
  13   3   3         27.03         35.91         4.22 o                         
  14   3   3        118.98         70.73        22.60 o                         
 -18   4   3        269.96        281.29         9.66 o                         
 -17   4   3          8.40          7.90         3.45 o                         
 -16   4   3        125.53        140.38         6.82 o                         
 -15   4   3        349.33        374.90        11.42 o                         
 -14   4   3         29.01         21.20         2.64 o                         
 -13   4   3          0.82          4.37         3.38 o                         
 -12   4   3        421.38        410.96        12.58 o                         
 -11   4   3        313.44        320.85        12.88 o                         
 -10   4   3        238.13        167.13        12.05 o                         
  -9   4   3        143.69        117.63         4.69 o                         
  -8   4   3        153.17        273.77         9.42 o                         
  -7   4   3        941.06        999.07        23.42 o                         
  -6   4   3         13.39         56.93         4.87 o                         
  -5   4   3      13802.79      14242.08       231.52 o                         
  -4   4   3       1171.08       1057.68        17.25 o                         
  -3   4   3         62.18         64.97         2.49 o                         
  -2   4   3          1.39          5.14         1.91 o                         
  -1   4   3       1510.51       1493.99        24.45 o                         
   0   4   3       3406.83       3250.43        56.52 o                         
   1   4   3        170.13        142.12         5.99 o                         
   2   4   3       1501.35       1596.48        36.37 o                         
   3   4   3       4296.77       4503.50        99.03 o                         
   4   4   3       4368.72       4434.80       109.23 o                         
   5   4   3        133.01         85.91         5.71 o                         
   6   4   3        182.85        175.09         6.17 o                         
   7   4   3         14.83         13.66         4.74 o                         
   8   4   3        470.21        446.29        15.08 o                         
   9   4   3        216.10        188.16         6.78 o                         
  10   4   3         61.39         57.14         3.79 o                         
  11   4   3        175.60        198.00        10.29 o                         
  12   4   3         68.48         83.95         7.22 o                         
  13   4   3          4.56         -0.19         2.98 o                         
  14   4   3         26.05         18.88         5.46 o                         
 -18   5   3        119.92        135.73         6.02 o                         
 -17   5   3         63.86         67.93         5.31 o                         
 -16   5   3         33.31         22.03         4.06 o                         
 -15   5   3          2.35          4.36         3.91 o                         
 -14   5   3        479.01        419.96        11.92 o                         
 -13   5   3         95.66         98.71         8.60 o                         
 -12   5   3        385.01        358.47        12.70 o                         
 -11   5   3        329.14        330.48        13.49 o                         
 -10   5   3       1047.65       1234.69        48.06 o                         
  -9   5   3       3095.02       3181.57        91.91 o                         
  -8   5   3        896.11        954.14        25.58 o                         
  -7   5   3       1127.08       1080.45        25.48 o                         
  -6   5   3       3255.81       3559.44        71.63 o                         
  -5   5   3       4591.87       4415.67       118.93 o                         
  -4   5   3          2.25         10.63         1.84 o                         
  -3   5   3       2786.47       2703.27        51.60 o                         
  -2   5   3          1.51          4.56         1.63 o                         
  -1   5   3        187.00        143.46         5.88 o                         
   0   5   3        116.61        101.56         5.57 o                         
   1   5   3         56.83        163.92        13.14 o                         
   2   5   3        284.34        289.32         9.62 o                         
   3   5   3         99.08        171.21        17.22 o                         
   4   5   3        742.60        743.65        21.07 o                         
   5   5   3        161.77        135.58         6.66 o                         
   6   5   3        298.68        295.46        10.74 o                         
   7   5   3         36.23         28.43         4.13 o                         
   8   5   3       1832.92       1876.35        49.79 o                         
   9   5   3         15.40         21.58         3.37 o                         
  10   5   3          6.57         11.93         5.58 o                         
  11   5   3         42.92         49.27         5.31 o                         
  12   5   3        134.86        135.73         6.69 o                         
  13   5   3        252.61        288.34        12.19 o                         
 -18   6   3        236.57        256.44        10.41 o                         
 -17   6   3          2.24          9.20         2.92 o                         
 -16   6   3          3.11          6.25         3.45 o                         
 -15   6   3         81.09         54.75         5.02 o                         
 -14   6   3        530.77        515.55        11.69 o                         
 -13   6   3        253.39        290.76         7.88 o                         
 -12   6   3        435.02        550.50        20.14 o                         
 -11   6   3        311.98        305.83        12.82 o                         
 -10   6   3         96.60        110.68         6.98 o                         
  -9   6   3        556.09        614.11        16.01 o                         
  -8   6   3         98.97         89.82         3.92 o                         
  -7   6   3       3635.27       3724.54        82.49 o                         
  -6   6   3        480.78        520.68        13.34 o                         
  -5   6   3        146.86        229.28         6.39 o                         
  -4   6   3        123.21        184.88         5.61 o                         
  -3   6   3       1031.40       1340.60        30.82 o                         
  -2   6   3        801.23        943.26        20.38 o                         
  -1   6   3       1457.41       1096.72        25.65 o                         
   0   6   3        349.78        394.53         9.82 o                         
   1   6   3        438.14        402.58        10.23 o                         
   2   6   3         54.48         61.00         4.45 o                         
   3   6   3       1383.61       1410.05        37.40 o                         
   4   6   3        299.68        292.28        12.26 o                         
   5   6   3        113.52         98.98         8.66 o                         
   6   6   3        307.53        289.75        13.69 o                         
   7   6   3        765.59        836.95        24.73 o                         
   8   6   3          9.04          8.18         2.80 o                         
   9   6   3         49.44         58.90         6.10 o                         
  10   6   3          9.81          8.31         4.97 o                         
  11   6   3         70.97         66.84         5.69 o                         
  12   6   3        146.47        153.57         6.39 o                         
 -18   7   3        127.76        115.76         6.05 o                         
 -17   7   3          0.60          4.26         2.75 o                         
 -16   7   3         15.09         16.66         4.16 o                         
 -15   7   3          0.47          0.03         3.86 o                         
 -14   7   3        710.97        754.38        17.83 o                         
 -13   7   3       1282.20       1220.91        25.34 o                         
 -12   7   3        189.74        173.38        10.83 o                         
 -11   7   3       1276.97       1345.57        36.38 o                         
 -10   7   3        456.80        422.49        13.74 o                         
  -9   7   3        175.02        221.86        15.01 o                         
  -8   7   3         15.51          5.24         3.06 o                         
  -7   7   3        167.51        156.61         6.44 o                         
  -6   7   3         63.79         64.41         4.11 o                         
  -5   7   3        111.09        168.35         6.13 o                         
  -4   7   3       1352.99       1267.87        29.63 o                         
  -3   7   3         50.89         20.58         2.48 o                         
  -2   7   3        196.53        231.65         6.24 o                         
  -1   7   3       2603.85       2766.26        78.50 o                         
   0   7   3         71.00         71.81         7.24 o                         
   1   7   3        189.57        242.66        14.62 o                         
   2   7   3        659.27        701.36        18.33 o                         
   3   7   3       1397.84       1424.28        43.92 o                         
   4   7   3       2296.16       2411.03        62.28 o                         
   5   7   3       1472.55       1608.79        55.38 o                         
   6   7   3       2061.60       2252.13        59.03 o                         
   7   7   3         30.28         28.49         3.72 o                         
   8   7   3          0.81          2.06         2.83 o                         
   9   7   3          5.96          7.24         4.76 o                         
  10   7   3         57.09         51.62         4.78 o                         
  11   7   3         52.21         52.36         4.62 o                         
  12   7   3        172.35        177.25         8.66 o                         
 -18   8   3         80.68         80.12         4.24 o                         
 -17   8   3          4.05          8.98         2.63 o                         
 -16   8   3          5.92         10.74         3.27 o                         
 -15   8   3          0.05         -0.95         3.63 o                         
 -14   8   3        128.64        136.37         7.11 o                         
 -13   8   3         80.98         78.55         5.35 o                         
 -12   8   3         14.25         11.62         3.00 o                         
 -11   8   3        313.86        289.16        12.42 o                         
 -10   8   3          8.36         15.22         3.95 o                         
  -9   8   3         17.83         25.73         4.18 o                         
  -8   8   3        196.97        188.49        10.80 o                         
  -7   8   3         20.10         19.42         3.05 o                         
  -6   8   3        729.49        726.31        23.64 o                         
  -5   8   3        113.86        101.97         4.77 o                         
  -4   8   3        760.10        897.71        20.12 o                         
  -3   8   3        268.26        242.13        10.71 o                         
  -2   8   3         88.48        127.43         5.12 o                         
  -1   8   3       6315.35       6810.12       149.56 o                         
   0   8   3        623.86        681.76        17.80 o                         
   1   8   3        428.15        419.94        12.35 o                         
   2   8   3        666.42        668.32        17.99 o                         
   3   8   3         88.49         88.13         6.15 o                         
   4   8   3        207.34        213.31        13.54 o                         
   5   8   3        218.28        163.05         9.59 o                         
   6   8   3        732.46        666.93        21.04 o                         
   7   8   3        143.73        172.01         6.61 o                         
   8   8   3        265.53        317.37        10.85 o                         
   9   8   3        344.70        358.04        11.22 o                         
  10   8   3         57.59         55.10         4.64 o                         
  11   8   3          2.74          5.05         2.52 o                         
 -17   9   3         15.15         18.14         2.57 o                         
 -16   9   3          1.12          1.02         3.52 o                         
 -15   9   3        225.35        246.79        10.65 o                         
 -14   9   3          5.50          4.10         4.59 o                         
 -13   9   3         38.57         21.13         3.52 o                         
 -12   9   3        389.20        373.62         9.29 o                         
 -11   9   3         10.64         18.72         4.33 o                         
 -10   9   3        141.77        149.61         8.41 o                         
  -9   9   3        371.97        362.11        14.23 o                         
  -8   9   3         80.30         67.07         7.23 o                         
  -7   9   3        581.14        613.76        25.63 o                         
  -6   9   3         61.76         99.26         6.25 o                         
  -5   9   3       2057.50       2133.05        44.75 o                         
  -4   9   3        127.48        166.26         5.89 o                         
  -3   9   3       2307.27       2174.70        42.30 o                         
  -2   9   3       1241.12       1262.93        27.88 o                         
  -1   9   3          9.08         11.08         3.12 o                         
   0   9   3         96.71         88.84         4.78 o                         
   1   9   3          1.34         -0.44         3.94 o                         
   2   9   3          0.01          8.88         4.08 o                         
   3   9   3         41.50         57.52         5.92 o                         
   4   9   3        234.49        221.66        11.31 o                         
   5   9   3        181.83        228.41         8.95 o                         
   6   9   3        307.83        237.85         9.91 o                         
   7   9   3         59.35         54.21         6.59 o                         
   8   9   3         20.15         15.20         4.77 o                         
   9   9   3        632.54        644.89        22.76 o                         
  10   9   3         30.46         32.15         7.13 o                         
 -17  10   3         20.25          9.46         1.93 o                         
 -16  10   3          8.13          6.61         2.88 o                         
 -15  10   3        483.78        574.41        19.23 o                         
 -14  10   3          9.90          6.64         4.92 o                         
 -13  10   3        166.92        152.55         6.65 o                         
 -12  10   3        171.06        192.20         6.06 o                         
 -11  10   3         35.62         36.27         3.25 o                         
 -10  10   3         22.90         20.17         3.25 o                         
  -9  10   3         94.43         80.45         6.01 o                         
  -8  10   3        945.61       1043.66        40.81 o                         
  -7  10   3        237.60        248.53        13.41 o                         
  -6  10   3        203.87        166.53         7.42 o                         
  -5  10   3         24.62         38.62         5.01 o                         
  -4  10   3        454.06        506.30        13.11 o                         
  -3  10   3        175.98        226.26         8.32 o                         
  -2  10   3         10.56         17.46         3.47 o                         
  -1  10   3        226.61        228.07         9.55 o                         
   0  10   3         16.02         18.53         4.39 o                         
   1  10   3         27.87         50.41         6.13 o                         
   2  10   3          0.17         -3.53         5.54 o                         
   3  10   3        103.80        120.73         8.35 o                         
   4  10   3        105.32         88.14         6.05 o                         
   5  10   3         26.65         26.11         4.31 o                         
   6  10   3          2.97          7.72         6.06 o                         
   7  10   3          4.52         -0.18         3.99 o                         
   8  10   3        103.03         70.22         8.13 o                         
   9  10   3         40.64         42.19         5.16 o                         
 -16  11   3         54.96         55.53        11.26 o                         
 -15  11   3        327.52        298.70        14.22 o                         
 -14  11   3        203.69        193.12         7.67 o                         
 -13  11   3          0.66         -0.94         3.38 o                         
 -12  11   3        544.03        519.38        14.69 o                         
 -11  11   3        122.75         99.43         5.19 o                         
 -10  11   3         19.46         22.60         3.74 o                         
  -9  11   3         47.55         36.85         3.68 o                         
  -8  11   3        159.27        202.38        10.25 o                         
  -7  11   3         16.20         15.87         4.35 o                         
  -6  11   3       1724.23       1829.20        55.15 o                         
  -5  11   3       2764.66       2884.69        73.43 o                         
  -4  11   3         35.69         50.50         8.52 o                         
  -3  11   3        363.64        401.62        17.59 o                         
  -2  11   3       2144.05       2182.88        56.88 o                         
  -1  11   3          7.66         12.35         3.80 o                         
   0  11   3          5.78          6.48         4.61 o                         
   1  11   3         33.73         30.75         4.16 o                         
   2  11   3        126.08        111.21         5.66 o                         
   3  11   3         52.01         58.38         5.23 o                         
   4  11   3         91.34         97.21         8.24 o                         
   5  11   3        373.82        423.98        31.10 o                         
   6  11   3          0.03          1.17         4.35 o                         
   7  11   3         82.69         87.85         6.55 o                         
   8  11   3         99.95        102.92         5.17 o                         
   9  11   3          0.64         -0.15         3.30 o                         
 -16  12   3        164.66        160.10        10.85 o                         
 -15  12   3         12.43         16.64         4.00 o                         
 -14  12   3         13.38          9.20         3.24 o                         
 -13  12   3        178.85        160.50         7.54 o                         
 -12  12   3        272.64        271.65        10.32 o                         
 -11  12   3        178.18        155.35         7.86 o                         
 -10  12   3         15.20         17.02         2.88 o                         
  -9  12   3         48.70         53.97         3.79 o                         
  -8  12   3         11.30          6.83         2.71 o                         
  -7  12   3          0.01          3.14         2.89 o                         
  -6  12   3        295.73        330.85         8.78 o                         
  -5  12   3       1266.69       1341.49        28.28 o                         
  -4  12   3         40.73         27.66         3.22 o                         
  -3  12   3          6.29         10.66         2.95 o                         
  -2  12   3        123.10        150.81         6.39 o                         
  -1  12   3         56.97         51.47         4.14 o                         
   0  12   3          6.30          5.12         2.98 o                         
   1  12   3        226.56        227.18         6.88 o                         
   2  12   3         43.48         58.04         6.55 o                         
   3  12   3          5.70          1.55         4.85 o                         
   4  12   3        152.51        161.91        10.47 o                         
   5  12   3        114.73         84.78         8.80 o                         
   6  12   3          0.15          3.52         6.37 o                         
   7  12   3          0.06          0.03         3.62 o                         
 -15  13   3         46.75         39.69         3.89 o                         
 -14  13   3         17.27         16.14         2.90 o                         
 -13  13   3         91.33        106.41         5.59 o                         
 -12  13   3        196.36        239.85         9.12 o                         
 -11  13   3        341.21        357.87        13.97 o                         
 -10  13   3        160.29        152.02         7.43 o                         
  -9  13   3          0.71         13.34         3.96 o                         
  -8  13   3        650.94        694.79        21.06 o                         
  -7  13   3        295.77        308.55         8.26 o                         
  -6  13   3          0.91          3.90         3.09 o                         
  -5  13   3        277.20        278.30         8.55 o                         
  -4  13   3        178.05        190.01         6.52 o                         
  -3  13   3        168.37        149.46         5.79 o                         
  -2  13   3        553.34        578.07        13.28 o                         
  -1  13   3        165.48        175.81         7.95 o                         
   0  13   3          0.26         -4.83         5.30 o                         
   1  13   3         82.55         76.15         5.67 o                         
   2  13   3        140.26        170.49         7.66 o                         
   3  13   3         59.42         46.95         4.56 o                         
   4  13   3          3.67         12.88         4.10 o                         
   5  13   3         34.63         44.22         5.00 o                         
   6  13   3          1.88         10.53         4.42 o                         
 -14  14   3         71.29         69.67         6.94 o                         
 -13  14   3         85.34        114.48         5.08 o                         
 -12  14   3        356.82        368.16        13.11 o                         
 -11  14   3         33.27         30.22         3.48 o                         
 -10  14   3          2.90         14.49         3.64 o                         
  -9  14   3          1.63          3.39         4.02 o                         
  -8  14   3        338.11        326.81        11.71 o                         
  -7  14   3         16.83         24.75         4.95 o                         
  -6  14   3         50.61         65.31         5.77 o                         
  -5  14   3         10.09         12.43         4.26 o                         
  -4  14   3        192.61        196.70         9.39 o                         
  -3  14   3         53.93         45.97         5.22 o                         
  -2  14   3         30.67         32.67         4.35 o                         
  -1  14   3          0.31         -3.95         4.30 o                         
   0  14   3         43.39         21.51         5.10 o                         
   1  14   3        129.09        123.85         6.20 o                         
   2  14   3        202.79        176.11         7.01 o                         
   3  14   3         89.60         79.81         5.20 o                         
   4  14   3         16.76         16.73         4.64 o                         
   5  14   3         67.94         53.39         6.60 o                         
 -13  15   3         36.63         33.44         3.79 o                         
 -12  15   3        284.61        307.73        12.44 o                         
 -11  15   3         82.80         85.14         5.03 o                         
 -10  15   3         10.07          6.94         3.21 o                         
  -9  15   3         33.48         44.86         4.25 o                         
  -8  15   3        334.62        397.13        15.61 o                         
  -7  15   3         22.99         28.48         4.46 o                         
  -6  15   3         41.44         52.40         5.44 o                         
  -5  15   3         10.86         13.50         3.85 o                         
  -4  15   3        501.25        556.72        17.30 o                         
  -3  15   3          0.37          3.18         3.69 o                         
  -2  15   3          7.37          7.93         3.69 o                         
  -1  15   3         11.13         15.06         4.41 o                         
   0  15   3          0.66         -0.74         3.97 o                         
   1  15   3          2.15          7.12         3.71 o                         
   2  15   3        420.88        402.99        42.43 o                         
   3  15   3          4.06          2.17         3.30 o                         
 -11  16   3         70.47         85.62         5.63 o                         
 -10  16   3          1.88          7.92         3.07 o                         
  -9  16   3          4.13          3.55         3.42 o                         
  -8  16   3         57.37         49.11         4.69 o                         
  -7  16   3         16.29         21.15         4.94 o                         
  -6  16   3         83.92         81.94         5.83 o                         
  -5  16   3         73.17         77.36         5.11 o                         
  -4  16   3         13.45          5.18         3.20 o                         
  -3  16   3          6.45          8.02         3.13 o                         
  -2  16   3        173.77        176.82        10.92 o                         
  -1  16   3        192.45        198.91        10.91 o                         
   0  16   3        298.42        313.71        33.33 o                         
   1  16   3          6.73         15.72         5.76 o                         
  -9  17   3          3.18          2.20         3.64 o                         
  -8  17   3         83.63         64.50         3.86 o                         
  -7  17   3          6.08          1.64         5.57 o                         
  -6  17   3         18.94         13.39         2.85 o                         
  -5  17   3          0.33         -2.99         2.99 o                         
  -4  17   3         15.81         12.06         2.34 o                         
  -3  17   3          2.45         -2.49         2.61 o                         
  -2  17   3          0.66         -1.53         3.20 o                         
  -3 -19   4         36.21         31.55         3.34 o                         
  -2 -19   4         57.13         54.60         3.44 o                         
  -1 -19   4         77.94         71.36         4.17 o                         
   0 -19   4         47.04         38.58         4.17 o                         
   1 -19   4         52.95         38.76         3.71 o                         
   2 -19   4        128.15        152.62         5.52 o                         
   3 -19   4         70.86         61.81         4.02 o                         
   4 -19   4         29.90         44.52         5.02 o                         
   5 -19   4         19.49         18.19         3.20 o                         
   6 -19   4         58.41         48.80         3.44 o                         
  -5 -18   4          4.86          5.39         2.54 o                         
  -4 -18   4         19.03         16.07         3.05 o                         
  -3 -18   4         47.18         39.59         3.99 o                         
  -2 -18   4          1.88          2.89         3.68 o                         
  -1 -18   4         64.28         81.83         5.97 o                         
   0 -18   4         27.49         41.19         4.01 o                         
   1 -18   4        149.49        134.42         5.74 o                         
   2 -18   4          6.88          6.83         3.18 o                         
   3 -18   4        158.15        159.86         5.72 o                         
   4 -18   4         72.98         67.82         5.26 o                         
   5 -18   4          0.58          3.80         3.26 o                         
   6 -18   4          0.93          1.69         2.94 o                         
   7 -18   4          0.00         -0.66         2.51 o                         
   8 -18   4         46.00         44.58         3.30 o                         
   9 -18   4          0.54          0.69         2.01 o                         
  -7 -17   4          0.65         -1.66         2.94 o                         
  -6 -17   4         67.25         35.22         4.75 o                         
  -5 -17   4         15.06         13.48         5.94 o                         
  -4 -17   4         17.49         20.09         4.85 o                         
  -3 -17   4          8.31          3.48         6.29 o                         
  -2 -17   4        118.71        121.03         7.51 o                         
  -1 -17   4        123.69        122.46         6.57 o                         
   0 -17   4        196.69        172.29         8.52 o                         
   1 -17   4          0.35         -0.06         3.47 o                         
   2 -17   4         10.22         21.73         4.90 o                         
   3 -17   4         85.25         64.68         5.97 o                         
   4 -17   4        336.87        363.67        12.33 o                         
   5 -17   4         46.48         43.76         6.32 o                         
   6 -17   4          3.21          2.64         3.35 o                         
   7 -17   4        129.14        137.44         5.76 o                         
   8 -17   4         11.19         18.11         3.54 o                         
   9 -17   4         10.68          9.41         3.12 o                         
  10 -17   4         90.28        100.70         7.21 o                         
  11 -17   4          5.27          2.72         2.65 o                         
  -8 -16   4         23.38         22.91         3.22 o                         
  -7 -16   4         38.36         45.16         5.09 o                         
  -6 -16   4          5.18          2.75         3.74 o                         
  -5 -16   4         22.96         13.67         3.69 o                         
  -4 -16   4          3.98          2.82         3.81 o                         
  -3 -16   4        374.49        396.52        13.29 o                         
  -2 -16   4        113.05        138.05         8.38 o                         
  -1 -16   4        202.65        193.23        10.11 o                         
   0 -16   4        264.55        240.64        10.01 o                         
   1 -16   4        898.27        842.44        28.16 o                         
   2 -16   4        139.77        121.54         9.73 o                         
   3 -16   4         40.89         52.66         6.11 o                         
   4 -16   4        241.87        237.88        13.84 o                         
   5 -16   4          0.60          5.82         4.13 o                         
   6 -16   4          4.27          5.06         3.65 o                         
   7 -16   4         24.47         36.98         4.30 o                         
   8 -16   4         76.28         65.38         5.31 o                         
   9 -16   4         15.14         14.63         3.73 o                         
  10 -16   4          5.87         12.22         3.82 o                         
  11 -16   4         24.74         20.88         3.28 o                         
  12 -16   4          0.06          0.95         2.41 o                         
  -9 -15   4          7.61          8.95         3.91 o                         
  -8 -15   4         51.11         58.52         6.09 o                         
  -7 -15   4         82.88         90.33         5.38 o                         
  -6 -15   4         15.71         13.26         4.07 o                         
  -5 -15   4        155.71        189.09         8.50 o                         
  -4 -15   4         23.80         16.83         4.39 o                         
  -3 -15   4        344.40        293.38         7.99 o                         
  -2 -15   4         26.31         38.68         4.60 o                         
  -1 -15   4         35.20         40.86         5.48 o                         
   0 -15   4        117.60        129.06         8.53 o                         
   1 -15   4       1790.66       1768.60        35.69 o                         
   2 -15   4        138.95        147.80         5.50 o                         
   3 -15   4        216.88        195.76         7.52 o                         
   4 -15   4          8.01         13.14         3.64 o                         
   5 -15   4          0.76          1.99         2.85 o                         
   6 -15   4        517.17        473.59        14.76 o                         
   7 -15   4          4.25          2.18         3.75 o                         
   8 -15   4         94.40         97.53         5.71 o                         
   9 -15   4          0.45          3.22         4.71 o                         
  10 -15   4         57.50         60.66         5.61 o                         
  11 -15   4         41.24         34.35         3.21 o                         
  12 -15   4          0.62         -1.33         2.02 o                         
  13 -15   4          0.41         -2.73         3.19 o                         
 -11 -14   4         60.88         50.34         7.17 o                         
 -10 -14   4        133.84        147.64         6.70 o                         
  -9 -14   4         15.06         16.26         3.54 o                         
  -8 -14   4         12.44         13.45         4.57 o                         
  -7 -14   4        474.20        500.74        18.30 o                         
  -6 -14   4          3.89          1.08         4.31 o                         
  -5 -14   4        268.69        223.10         7.33 o                         
  -4 -14   4        423.83        438.95        10.55 o                         
  -3 -14   4        521.67        562.93        13.59 o                         
  -2 -14   4       1248.13       1230.17        25.79 o                         
  -1 -14   4         19.59         32.73         5.31 o                         
   0 -14   4        777.85        796.54        21.11 o                         
   1 -14   4         10.79         24.28         3.71 o                         
   2 -14   4         18.90         22.21         3.65 o                         
   3 -14   4        543.34        571.51        18.22 o                         
   4 -14   4        173.52        147.01         5.73 o                         
   5 -14   4         32.89         50.77         3.66 o                         
   6 -14   4          8.40         12.32         2.87 o                         
   7 -14   4        437.86        425.17        10.71 o                         
   8 -14   4         52.12         54.08         5.45 o                         
   9 -14   4         42.23         52.90         5.99 o                         
  10 -14   4         70.64         65.81         3.91 o                         
  11 -14   4          0.39          3.16         2.52 o                         
  12 -14   4         19.83         34.25         2.79 o                         
  13 -14   4          4.80          5.36         2.18 o                         
 -12 -13   4         53.30         47.54         3.17 o                         
 -11 -13   4        261.40        268.30        13.52 o                         
 -10 -13   4        239.99        227.23         9.82 o                         
  -9 -13   4          1.28          1.20         3.86 o                         
  -8 -13   4          2.60          1.60         4.07 o                         
  -7 -13   4       1413.43       1376.52        37.25 o                         
  -6 -13   4          4.83          5.89         3.16 o                         
  -5 -13   4         54.33         45.41         3.99 o                         
  -4 -13   4        409.64        322.38        14.17 o                         
  -3 -13   4        511.86        519.77        19.70 o                         
  -2 -13   4        237.23        317.08        11.91 o                         
  -1 -13   4         11.10         11.00         3.63 o                         
   0 -13   4         60.12         51.36         4.34 o                         
   1 -13   4        107.45        101.18         5.59 o                         
   2 -13   4          7.20          9.50         3.28 o                         
   3 -13   4        914.92        864.23        25.12 o                         
   4 -13   4         12.27         10.25         3.38 o                         
   5 -13   4         12.65         12.44         3.41 o                         
   6 -13   4        584.68        565.47        16.05 o                         
   7 -13   4        297.31        268.12        10.26 o                         
   8 -13   4         28.79         41.85         3.53 o                         
   9 -13   4        218.21        222.57         8.48 o                         
  10 -13   4         22.37         23.28         3.91 o                         
  11 -13   4         35.89         29.90         3.69 o                         
  12 -13   4         10.17          6.18         2.54 o                         
  13 -13   4         38.92         35.49         3.75 o                         
  14 -13   4          5.58         15.73         2.60 o                         
 -13 -12   4         84.22         76.58         4.96 o                         
 -12 -12   4          9.51         10.07         2.50 o                         
 -11 -12   4         16.85          8.44         3.28 o                         
 -10 -12   4         76.56         90.33         6.02 o                         
  -9 -12   4        186.96        184.20         9.89 o                         
  -8 -12   4          1.90          0.90         2.78 o                         
  -7 -12   4          2.68          3.23         2.76 o                         
  -6 -12   4          0.82          2.65         2.87 o                         
  -5 -12   4          1.86          2.05         4.68 o                         
  -4 -12   4        155.54        132.75         9.21 o                         
  -3 -12   4       1327.66       1329.09        41.97 o                         
  -2 -12   4        225.81        255.54         8.94 o                         
  -1 -12   4        376.78        378.10        12.81 o                         
   0 -12   4        391.61        452.05        13.18 o                         
   1 -12   4        428.48        427.49        17.44 o                         
   2 -12   4        189.98        158.76         7.82 o                         
   3 -12   4        942.56        972.64        27.14 o                         
   4 -12   4          6.96          4.65         3.08 o                         
   5 -12   4         25.69         17.29         3.91 o                         
   6 -12   4         18.59         30.30         4.25 o                         
   7 -12   4       1097.61       1141.63        42.94 o                         
   8 -12   4        375.93        422.26        14.05 o                         
   9 -12   4        395.28        357.96        10.68 o                         
  10 -12   4         52.16         62.57         5.92 o                         
  11 -12   4        106.43        126.79         6.03 o                         
  12 -12   4          9.33         14.24         2.92 o                         
  13 -12   4        273.18        291.52        11.08 o                         
  14 -12   4          0.71          6.02         3.74 o                         
 -13 -11   4        311.70        302.10        11.98 o                         
 -12 -11   4          0.14         -0.23         3.24 o                         
 -11 -11   4          7.01          7.21         3.84 o                         
 -10 -11   4         83.04         73.49         6.19 o                         
  -9 -11   4        316.91        292.86        10.53 o                         
  -8 -11   4        100.56        105.97         5.49 o                         
  -7 -11   4        478.61        441.34        21.38 o                         
  -6 -11   4        157.08        138.72         8.64 o                         
  -5 -11   4          2.13          4.24         3.55 o                         
  -4 -11   4         38.34         62.35         4.29 o                         
  -3 -11   4        596.58        610.78        18.44 o                         
  -2 -11   4        167.75        146.31         9.28 o                         
  -1 -11   4       1118.80       1057.85        37.05 o                         
   0 -11   4         99.09        110.66         9.10 o                         
   1 -11   4        337.75        306.15        10.37 o                         
   2 -11   4         87.92        102.14         4.66 o                         
   3 -11   4        981.98        728.73        26.86 o                         
   4 -11   4        200.06        251.51        10.61 o                         
   5 -11   4        891.56        899.63        25.53 o                         
   6 -11   4         64.65         83.91         7.37 o                         
   7 -11   4          7.53         10.02         3.95 o                         
   8 -11   4        207.80        255.72        11.07 o                         
   9 -11   4        913.38        907.75        21.32 o                         
  10 -11   4          1.31          3.79         3.15 o                         
  11 -11   4         49.78         32.80         4.65 o                         
  12 -11   4         50.37         55.65         5.74 o                         
  13 -11   4        517.04        575.29        24.09 o                         
  14 -11   4         26.34         22.28         4.65 o                         
 -14 -10   4          2.42          5.27         3.39 o                         
 -13 -10   4          3.63          1.37         3.14 o                         
 -12 -10   4         19.12         17.57         4.84 o                         
 -11 -10   4         90.27         74.49         6.05 o                         
 -10 -10   4          3.36          9.21         3.08 o                         
  -9 -10   4         39.28         50.81         3.93 o                         
  -8 -10   4        137.92        119.27        12.10 o                         
  -7 -10   4       1036.67       1089.82        31.08 o                         
  -6 -10   4          1.09          3.93         2.85 o                         
  -5 -10   4         68.31         56.52         4.03 o                         
  -4 -10   4          4.15          9.90         2.54 o                         
  -3 -10   4        969.39        836.17        17.53 o                         
  -2 -10   4        302.65        361.58         9.51 o                         
  -1 -10   4       5619.86       5866.93       128.57 o                         
   0 -10   4        191.52        162.19         5.53 o                         
   1 -10   4          1.45         11.22         2.61 o                         
   2 -10   4        900.70        913.85        22.50 o                         
   3 -10   4       1390.46       1607.83        48.15 o                         
   4 -10   4         25.77          7.33         3.30 o                         
   5 -10   4        878.51        879.00        24.65 o                         
   6 -10   4         74.31         88.79        10.83 o                         
   7 -10   4        138.18        174.48         8.63 o                         
   8 -10   4       1607.39       1631.71        43.23 o                         
   9 -10   4         79.02         73.09         5.30 o                         
  10 -10   4        325.23        343.38         9.76 o                         
  11 -10   4          2.26          0.51         4.12 o                         
  12 -10   4          5.13          8.29         3.78 o                         
  13 -10   4        180.85        171.22         8.04 o                         
  14 -10   4         16.99          4.93         5.23 o                         
  15 -10   4         14.83         17.88         3.41 o                         
 -15  -9   4         58.23         47.92         4.43 o                         
 -14  -9   4         80.24         86.09         7.72 o                         
 -13  -9   4         68.80         74.19         5.53 o                         
 -12  -9   4          0.17          1.69         4.46 o                         
 -11  -9   4         84.68         81.32         5.44 o                         
 -10  -9   4          5.20          5.29         2.95 o                         
  -9  -9   4          8.51          5.58         3.01 o                         
  -8  -9   4        512.45        504.97        14.36 o                         
  -7  -9   4        191.77        175.34        12.75 o                         
  -6  -9   4        310.33        326.00         9.18 o                         
  -5  -9   4        115.83        122.13         5.19 o                         
  -4  -9   4        263.18        274.22         7.70 o                         
  -3  -9   4          4.30          1.84         1.99 o                         
  -2  -9   4        127.92        105.24         3.81 o                         
  -1  -9   4        579.31        606.30        15.26 o                         
   0  -9   4          7.29          7.06         1.94 o                         
   1  -9   4       2740.76       2919.98        59.36 o                         
   2  -9   4       2000.33       1922.68        43.86 o                         
   3  -9   4       4899.70       4705.12       103.83 o                         
   4  -9   4         17.66         26.49         3.31 o                         
   5  -9   4        432.17        442.19        18.89 o                         
   6  -9   4        353.49        385.18        10.18 o                         
   7  -9   4         84.73         89.35         6.42 o                         
   8  -9   4        749.91        775.69        19.95 o                         
   9  -9   4        630.87        755.16        22.14 o                         
  10  -9   4        387.91        409.12        14.04 o                         
  11  -9   4        155.31        134.24         5.84 o                         
  12  -9   4         16.82         28.79         5.40 o                         
  13  -9   4        330.29        346.74        15.65 o                         
  14  -9   4         10.71          8.67         3.92 o                         
  15  -9   4         45.57         38.37         4.63 o                         
 -16  -8   4          0.40          0.83         2.81 o                         
 -15  -8   4         73.63         89.42         5.26 o                         
 -14  -8   4          0.63          1.10         4.22 o                         
 -13  -8   4         92.43         77.61         5.94 o                         
 -12  -8   4        101.83        108.72         6.99 o                         
 -11  -8   4        237.98        240.31         7.20 o                         
 -10  -8   4        348.27        331.45        11.86 o                         
  -9  -8   4       1017.50       1002.75        28.09 o                         
  -8  -8   4       1127.18       1165.15        32.58 o                         
  -7  -8   4          6.87          6.00         2.48 o                         
  -6  -8   4          1.96          5.40         2.30 o                         
  -5  -8   4        130.91        139.01         5.34 o                         
  -4  -8   4        203.58        193.71         5.36 o                         
  -3  -8   4        154.54        211.87         5.25 o                         
  -2  -8   4        571.67        609.23        12.69 o                         
  -1  -8   4        163.31        217.34         5.46 o                         
   0  -8   4         49.14         43.27         2.83 o                         
   1  -8   4       1969.80       1991.05        44.91 o                         
   2  -8   4        213.17        189.11         6.90 o                         
   3  -8   4         12.23         23.98         2.54 o                         
   4  -8   4        107.31        111.51         5.32 o                         
   5  -8   4         16.12         14.21         2.52 o                         
   6  -8   4        147.83        161.79         6.19 o                         
   7  -8   4       1041.93        959.84        23.70 o                         
   8  -8   4       2871.79       2882.63        86.05 o                         
   9  -8   4        179.36        203.61        10.61 o                         
  10  -8   4        332.85        331.46        13.98 o                         
  11  -8   4         16.96         31.76         3.50 o                         
  12  -8   4         63.37         62.71         5.80 o                         
  13  -8   4        836.57        755.39        27.65 o                         
  14  -8   4         12.41         10.94         3.39 o                         
  15  -8   4         15.56         14.89         3.53 o                         
 -16  -7   4        195.87        155.31         5.24 o                         
 -15  -7   4        223.50        244.93         8.49 o                         
 -14  -7   4          0.85         -0.51         3.31 o                         
 -13  -7   4         16.51          7.06         3.74 o                         
 -12  -7   4        165.14        156.41         5.65 o                         
 -11  -7   4        497.16        520.58        13.81 o                         
 -10  -7   4        726.08        787.67        20.72 o                         
  -9  -7   4        625.07        696.13        18.42 o                         
  -8  -7   4        212.23        189.94         7.91 o                         
  -7  -7   4        454.71        452.51        12.44 o                         
  -6  -7   4         45.42         40.17         2.70 o                         
  -5  -7   4        301.79        333.27         9.36 o                         
  -4  -7   4       1573.12       1469.69        28.21 o                         
  -3  -7   4         93.28         54.55         2.34 o                         
  -2  -7   4        613.43        630.66        12.18 o                         
  -1  -7   4        203.80        166.78         9.24 o                         
   0  -7   4       8276.58       8874.71       163.16 o                         
   1  -7   4       7847.23       8737.89       150.37 o                         
   2  -7   4       4182.90       4230.47       105.38 o                         
   3  -7   4       1609.11       1480.98        30.78 o                         
   4  -7   4       2870.24       2947.04        65.36 o                         
   5  -7   4       1066.05        994.94        21.71 o                         
   6  -7   4        198.30        180.36         7.61 o                         
   7  -7   4       1751.10       1705.71        33.49 o                         
   8  -7   4         63.78         74.66         4.07 o                         
   9  -7   4        154.34        148.75         6.63 o                         
  10  -7   4        761.79        734.19        24.57 o                         
  11  -7   4         36.56         31.33         3.10 o                         
  12  -7   4        118.57        115.24         7.77 o                         
  13  -7   4        516.41        565.21        36.79 o                         
  14  -7   4          5.57          4.15         3.40 o                         
  15  -7   4          0.23         -2.88         2.96 o                         
 -17  -6   4        160.27         76.83         7.51 o                         
 -16  -6   4         45.98         40.50         3.90 o                         
 -15  -6   4        104.79         91.30         5.36 o                         
 -14  -6   4        110.44        134.44         6.42 o                         
 -13  -6   4          2.12          0.72         2.52 o                         
 -12  -6   4        362.13        349.81         8.54 o                         
 -11  -6   4          7.93         11.68         3.01 o                         
 -10  -6   4       1380.32       1353.62        29.92 o                         
  -9  -6   4        975.67        929.07        21.21 o                         
  -8  -6   4       1403.04       1374.96        29.57 o                         
  -7  -6   4       1125.21       1211.22        24.08 o                         
  -6  -6   4        476.46        390.08         8.86 o                         
  -5  -6   4       2984.59       2957.48        51.77 o                         
  -4  -6   4       6850.19       7095.14       131.40 o                         
  -3  -6   4        259.57        136.76         6.37 o                         
  -2  -6   4       1230.05        924.73        20.29 o                         
  -1  -6   4       4984.88       5456.28       101.08 o                         
   0  -6   4       2481.53       2524.19        42.20 o                         
   1  -6   4       1045.54        824.74        22.37 o                         
   2  -6   4        263.26        300.51         7.64 o                         
   3  -6   4       3037.39       3202.23        52.97 o                         
   4  -6   4          3.06         31.88         3.87 o                         
   5  -6   4         14.76         31.94         2.32 o                         
   6  -6   4        782.34        846.99        18.09 o                         
   7  -6   4        889.77        936.83        19.39 o                         
   8  -6   4       2005.23       2061.77        43.50 o                         
   9  -6   4       1581.23       1699.66        36.44 o                         
  10  -6   4       2346.18       2266.62        48.11 o                         
  11  -6   4        680.40        659.26        15.21 o                         
  12  -6   4          0.62         -0.46         3.33 o                         
  13  -6   4         85.20        113.36         7.23 o                         
  14  -6   4        258.67        222.68         7.48 o                         
  15  -6   4          6.22          1.96         2.27 o                         
 -17  -5   4        103.59         75.02         5.31 o                         
 -16  -5   4        111.23        102.53         7.39 o                         
 -15  -5   4         30.11         52.26         5.63 o                         
 -14  -5   4        125.73        133.43         9.82 o                         
 -13  -5   4          2.26         -2.64         2.64 o                         
 -12  -5   4          0.71          1.27         3.28 o                         
 -11  -5   4        741.06        767.78        17.02 o                         
 -10  -5   4        422.62        426.71        10.51 o                         
  -9  -5   4          3.35          1.56         2.25 o                         
  -8  -5   4        480.22        563.61        12.42 o                         
  -7  -5   4        721.37        708.56        14.80 o                         
  -6  -5   4       1462.43       1704.87        32.64 o                         
  -5  -5   4        227.15        187.30         5.08 o                         
  -4  -5   4        663.57        562.28        11.98 o                         
  -3  -5   4       2359.27       1738.86        36.37 o                         
  -2  -5   4       3138.63       3956.85        99.26 o                         
  -1  -5   4         61.33         80.89         7.97 o                         
   0  -5   4       5378.60       4766.76       118.50 o                         
   1  -5   4        327.33        512.19        15.29 o                         
   2  -5   4       1532.51       1596.68        33.96 o                         
   3  -5   4       3901.04       3619.50        66.99 o                         
   4  -5   4        826.86        965.30        17.85 o                         
   5  -5   4        723.57        599.75        20.19 o                         
   6  -5   4         21.03          7.44         1.84 o                         
   7  -5   4        741.87        711.79        15.26 o                         
   8  -5   4        481.14        442.04        15.22 o                         
   9  -5   4        944.09        942.80        21.55 o                         
  10  -5   4          0.86          4.47         3.31 o                         
  11  -5   4        207.38        195.33         6.47 o                         
  12  -5   4          0.52          3.20         2.61 o                         
  13  -5   4        451.73        451.15        16.60 o                         
  14  -5   4         45.33         36.25         4.14 o                         
  15  -5   4          6.08          1.76         2.51 o                         
 -17  -4   4         19.58         24.58         3.17 o                         
 -16  -4   4         43.17         37.74         5.74 o                         
 -15  -4   4         12.03         12.69         5.69 o                         
 -14  -4   4         15.96         22.73         3.38 o                         
 -13  -4   4          0.50          2.14         2.36 o                         
 -12  -4   4        597.89        639.82        21.88 o                         
 -11  -4   4       2479.49       2469.44        51.69 o                         
 -10  -4   4        426.28        477.98        14.58 o                         
  -9  -4   4        363.34        311.99         7.42 o                         
  -8  -4   4       6180.91       6091.08       105.59 o                         
  -7  -4   4       1568.41       1645.75        31.66 o                         
  -6  -4   4         49.86         18.53         1.91 o                         
  -5  -4   4       2745.28       2923.12        52.56 o                         
  -4  -4   4       1439.35       1307.40        28.89 o                         
  -3  -4   4      10936.34       9374.23       229.63 o                         
  -2  -4   4       9273.98       8475.98       185.83 o                         
  -1  -4   4       3809.60       3895.04       138.20 o                         
   0  -4   4       1393.16       1220.22        38.58 o                         
   1  -4   4       2949.22       2825.20       102.38 o                         
   2  -4   4       1877.67       1542.74        40.14 o                         
   3  -4   4         51.41         53.30         2.48 o                         
   4  -4   4        177.10        118.76         7.91 o                         
   5  -4   4        313.56        331.28         7.74 o                         
   6  -4   4        755.28        755.78        15.64 o                         
   7  -4   4         48.55         50.08         3.01 o                         
   8  -4   4        128.95        144.97         5.53 o                         
   9  -4   4        457.31        425.10        12.82 o                         
  10  -4   4       1195.38       1190.60        31.32 o                         
  11  -4   4        194.73        161.22         5.67 o                         
  12  -4   4        258.22        258.12         8.42 o                         
  13  -4   4        104.54        132.06         9.53 o                         
  14  -4   4        226.51        213.69        11.90 o                         
  15  -4   4          2.79          1.50         3.50 o                         
 -18  -3   4         61.39         60.07         5.84 o                         
 -17  -3   4        310.32        326.73        10.75 o                         
 -16  -3   4         23.78         13.33         3.50 o                         
 -15  -3   4          0.73          0.61         5.62 o                         
 -14  -3   4         49.48         50.67         3.81 o                         
 -13  -3   4         65.63         72.12         3.76 o                         
 -12  -3   4        130.35        145.45         5.55 o                         
 -11  -3   4        996.87        897.59        17.91 o                         
 -10  -3   4        636.99        657.11        12.75 o                         
  -9  -3   4       1427.00       1415.22        23.39 o                         
  -8  -3   4       3505.07       3752.93        61.82 o                         
  -7  -3   4        426.22        342.32         7.22 o                         
  -6  -3   4        127.55        137.70         7.19 o                         
  -5  -3   4          0.02          7.87         2.23 o                         
  -4  -3   4       8631.15       8316.52       166.61 o                         
  -3  -3   4       2103.74       1828.57        36.28 o                         
  -2  -3   4       1207.34        639.49        15.23 o                         
  -1  -3   4        137.73        127.93         6.54 o                         
   0  -3   4       5903.28       5594.13       136.05 o                         
   1  -3   4       6851.02       7154.86       201.11 o                         
   2  -3   4       1846.78       1797.57        53.61 o                         
   3  -3   4          3.72          8.59         2.05 o                         
   4  -3   4         15.63         22.09         2.55 o                         
   5  -3   4       1270.88       1210.17        35.68 o                         
   6  -3   4       1150.79       1119.46        22.34 o                         
   7  -3   4        244.50        281.99         8.05 o                         
   8  -3   4         19.91         10.26         3.21 o                         
   9  -3   4        226.95        202.07         7.97 o                         
  10  -3   4       2445.40       2501.58        57.92 o                         
  11  -3   4        536.52        600.82        12.62 o                         
  12  -3   4         22.87         16.43         5.01 o                         
  13  -3   4         22.71         19.40         4.57 o                         
  14  -3   4          0.64         -1.19         3.49 o                         
  15  -3   4         69.19         49.72         5.04 o                         
 -18  -2   4          9.54         19.89         2.38 o                         
 -17  -2   4        636.24        701.52        21.58 o                         
 -16  -2   4         33.82         26.89         3.58 o                         
 -15  -2   4         44.23         27.19         4.52 o                         
 -14  -2   4        178.60        132.49         5.78 o                         
 -13  -2   4        194.31        173.78         8.09 o                         
 -12  -2   4         33.39         31.46         2.98 o                         
 -11  -2   4       1230.44       1261.67        22.63 o                         
 -10  -2   4       1534.76       1803.24        31.03 o                         
  -9  -2   4        309.69        339.57         6.91 o                         
  -8  -2   4        686.86        737.52        13.36 o                         
  -7  -2   4         28.40         37.01         2.51 o                         
  -6  -2   4       2140.24       2150.53        38.54 o                         
  -5  -2   4       4640.32       4299.83        72.21 o                         
  -4  -2   4       4917.98       4331.91        76.28 o                         
  -3  -2   4       6674.28       6045.15       121.92 o                         
  -2  -2   4       3115.18       2664.05        60.65 o                         
  -1  -2   4        375.86        329.54        12.55 o                         
   0  -2   4      10961.01      10699.11       300.00 o                         
   1  -2   4       2568.77       2500.87        94.76 o                         
   2  -2   4       5407.92       5363.02       187.11 o                         
   3  -2   4         69.03         29.09         2.23 o                         
   4  -2   4        951.34        986.39        17.29 o                         
   5  -2   4       1028.49        972.75        18.13 o                         
   6  -2   4       2522.64       2708.33        51.35 o                         
   7  -2   4         59.93         91.19         3.88 o                         
   8  -2   4        434.67        444.31        12.94 o                         
   9  -2   4         57.54         67.98         4.41 o                         
  10  -2   4       1010.03        973.15        25.05 o                         
  11  -2   4        487.71        495.69        12.29 o                         
  12  -2   4          0.45         -0.09         4.73 o                         
  13  -2   4        113.19        132.06         7.39 o                         
  14  -2   4          0.29          1.81         3.99 o                         
  15  -2   4          1.71          0.60         2.56 o                         
 -18  -1   4        127.95        144.42         7.33 o                         
 -17  -1   4        219.93        251.29         7.76 o                         
 -16  -1   4        430.68        452.07        14.25 o                         
 -15  -1   4         27.31         37.75         7.31 o                         
 -14  -1   4          2.36          0.76         3.02 o                         
 -13  -1   4        269.22        291.05         9.04 o                         
 -12  -1   4        370.83        385.49        12.46 o                         
 -11  -1   4        640.49        812.24        17.47 o                         
 -10  -1   4          4.95          8.93         1.95 o                         
  -9  -1   4        217.52        215.04         5.18 o                         
  -8  -1   4       1152.27       1228.58        22.48 o                         
  -7  -1   4       7314.53       7280.83       112.60 o                         
  -6  -1   4       2281.06       2068.88        35.84 o                         
  -5  -1   4        794.02        712.92        12.77 o                         
  -4  -1   4        565.38        568.06        19.77 o                         
  -3  -1   4        876.17        758.11        18.55 o                         
  -2  -1   4       2656.11       2332.54        42.12 o                         
  -1  -1   4        384.85        490.86        11.72 o                         
   0  -1   4      12196.46      11601.17       282.84 o                         
   1  -1   4        985.60        733.15        22.39 o                         
   2  -1   4        808.19        471.19        15.64 o                         
   3  -1   4       2298.74       2558.81        45.01 o                         
   4  -1   4         18.58         82.73         5.24 o                         
   5  -1   4        928.72       1142.81        22.53 o                         
   6  -1   4        458.94        359.36        11.61 o                         
   7  -1   4         25.14         18.36         2.66 o                         
   8  -1   4         25.90         10.30         2.86 o                         
   9  -1   4        200.64        188.91         8.33 o                         
  10  -1   4         38.53         18.50         3.66 o                         
  11  -1   4         14.53         21.58         3.45 o                         
  12  -1   4        604.20        650.57        26.42 o                         
  13  -1   4        254.96        265.32        11.28 o                         
  14  -1   4         20.70         18.81         3.88 o                         
  15  -1   4          0.09         -2.61         3.08 o                         
 -18   0   4         76.40         56.80         3.48 o                         
 -17   0   4          2.30          7.34         2.66 o                         
 -16   0   4        186.51        206.92        13.81 o                         
 -15   0   4         36.55         43.43         3.05 o                         
 -14   0   4         18.65         32.48         3.01 o                         
 -13   0   4        206.88        194.91         7.12 o                         
 -12   0   4        170.74        162.11         6.46 o                         
 -11   0   4         35.41         19.31         2.54 o                         
 -10   0   4         30.95         13.11         2.12 o                         
  -9   0   4       1337.12       1544.42        30.09 o                         
  -8   0   4        649.16        619.69        12.08 o                         
  -7   0   4       4726.86       4556.78        78.64 o                         
  -6   0   4       1339.42       1364.65        22.09 o                         
  -5   0   4       1618.27       1642.02        27.01 o                         
  -4   0   4       6935.64       6587.63       108.63 o                         
  -3   0   4        881.50        779.91        13.04 o                         
  -2   0   4        199.70        193.91         7.84 o                         
  -1   0   4       6609.42       5942.08       109.85 o                         
   0   0   4      17629.80      17478.89       489.13 o                         
   1   0   4       1333.48       1847.95        67.82 o                         
   2   0   4          9.24         50.11         2.72 o                         
   3   0   4       5795.23       6714.09       115.73 o                         
   4   0   4       1182.51       1194.78        22.15 o                         
   5   0   4         34.70         17.39         2.18 o                         
   6   0   4       1659.35       1664.73        32.49 o                         
   7   0   4         26.61         22.56         3.16 o                         
   8   0   4         31.21         42.79         3.65 o                         
   9   0   4        748.09        688.15        18.74 o                         
  10   0   4        470.21        508.79        13.58 o                         
  11   0   4        135.56        107.07         6.78 o                         
  12   0   4        868.56        913.45        29.47 o                         
  13   0   4        117.64        133.60        11.42 o                         
  14   0   4        156.16        182.87        10.43 o                         
 -18   1   4          3.62          9.92         2.69 o                         
 -17   1   4          9.10         21.83         3.20 o                         
 -16   1   4        150.18        135.41         5.62 o                         
 -15   1   4        290.70        329.71         7.63 o                         
 -14   1   4        109.07        103.92         3.91 o                         
 -13   1   4        516.03        449.69        15.67 o                         
 -12   1   4        160.52        189.00         6.37 o                         
 -11   1   4        218.80        276.24         8.23 o                         
 -10   1   4        912.05       1167.03        23.58 o                         
  -9   1   4          0.28          2.93         2.12 o                         
  -8   1   4        424.47        477.40        12.26 o                         
  -7   1   4        146.81        159.19         5.83 o                         
  -6   1   4        212.30        218.11         5.82 o                         
  -5   1   4        754.99        667.36        15.87 o                         
  -4   1   4       4128.79       3975.17        63.70 o                         
  -3   1   4        405.62        321.76         8.15 o                         
  -2   1   4       1327.19       1207.00        20.84 o                         
  -1   1   4       2116.80       1814.44        48.89 o                         
   0   1   4       2778.32       2940.28        74.49 o                         
   1   1   4       6666.37       6080.34       202.36 o                         
   2   1   4       1625.06       1170.94        23.12 o                         
   3   1   4       2407.60       2712.10        51.19 o                         
   4   1   4       1807.07       1866.78        33.32 o                         
   5   1   4        128.49        144.56         5.56 o                         
   6   1   4       1519.51       1392.00        27.64 o                         
   7   1   4         37.22         25.54         3.85 o                         
   8   1   4        446.85        489.85        15.85 o                         
   9   1   4        121.05        150.74         7.70 o                         
  10   1   4        510.42        506.25        11.71 o                         
  11   1   4         92.78         73.52         5.90 o                         
  12   1   4        432.58        501.10        21.69 o                         
  13   1   4          9.95          6.10         3.78 o                         
  14   1   4        101.17        113.85         6.91 o                         
 -19   2   4         75.01         62.68         4.10 o                         
 -18   2   4        178.12        224.14         7.54 o                         
 -17   2   4         76.26         77.44         5.03 o                         
 -16   2   4         85.09         89.95         4.76 o                         
 -15   2   4        430.09        437.06        10.48 o                         
 -14   2   4         24.37         23.21         3.07 o                         
 -13   2   4         18.26          3.78         4.23 o                         
 -12   2   4         22.18         27.56         4.19 o                         
 -11   2   4       2010.37       1996.12        46.24 o                         
 -10   2   4         70.61         62.76         3.59 o                         
  -9   2   4         15.57          8.13         2.20 o                         
  -8   2   4        337.97        379.56         9.46 o                         
  -7   2   4         63.46         49.11         2.41 o                         
  -6   2   4        489.06        596.20        14.47 o                         
  -5   2   4       1137.13       1291.08        19.70 o                         
  -4   2   4      16653.84      17374.22       299.50 o                         
  -3   2   4       9697.63       9273.59       144.63 o                         
  -2   2   4        118.48        115.81         5.22 o                         
  -1   2   4         59.72         21.40         3.63 o                         
   0   2   4       2768.57       2263.45        47.19 o                         
   1   2   4        121.20        250.00         7.14 o                         
   2   2   4       1149.54       1657.52        34.59 o                         
   3   2   4        125.12        158.33         5.99 o                         
   4   2   4       1122.47        986.00        19.93 o                         
   5   2   4          1.17          0.42         2.32 o                         
   6   2   4       2336.28       2374.20        49.50 o                         
   7   2   4        765.27        792.42        20.58 o                         
   8   2   4        177.37        151.85         6.93 o                         
   9   2   4        133.76        124.74         5.09 o                         
  10   2   4        227.88        219.10         8.05 o                         
  11   2   4         30.70         25.99         6.14 o                         
  12   2   4          5.86         12.69         3.88 o                         
  13   2   4        103.99        105.15        16.31 o                         
  14   2   4         51.79         43.00         7.36 o                         
 -19   3   4         15.86         14.03         2.80 o                         
 -18   3   4         51.55         69.11         4.51 o                         
 -17   3   4        114.76        126.82         7.14 o                         
 -16   3   4         12.57          4.10         3.89 o                         
 -15   3   4         14.73         20.61         2.92 o                         
 -14   3   4        163.40        164.81         5.11 o                         
 -13   3   4         18.64         13.16         3.44 o                         
 -12   3   4        111.92         93.40         4.90 o                         
 -11   3   4       1199.59       1175.38        26.14 o                         
 -10   3   4        162.56        157.34         5.65 o                         
  -9   3   4        294.09        286.56         7.36 o                         
  -8   3   4        163.05        132.64         4.29 o                         
  -7   3   4       1178.85       1188.77        27.45 o                         
  -6   3   4       1327.01       1386.59        38.69 o                         
  -5   3   4       3040.94       2868.80        51.20 o                         
  -4   3   4          8.34          1.55         1.82 o                         
  -3   3   4         15.06         32.07         2.20 o                         
  -2   3   4       1193.90       1196.57        28.00 o                         
  -1   3   4        574.17        438.13        21.27 o                         
   0   3   4        915.92        944.31        18.01 o                         
   1   3   4        113.22        185.92         5.69 o                         
   2   3   4         40.73         63.40         3.06 o                         
   3   3   4        136.77        159.19        12.24 o                         
   4   3   4        397.75        413.00        12.70 o                         
   5   3   4        826.38        858.79        19.55 o                         
   6   3   4       1203.66       1174.44        25.98 o                         
   7   3   4        821.73        825.78        28.50 o                         
   8   3   4          8.13          4.96         3.20 o                         
   9   3   4         73.93         67.72         3.74 o                         
  10   3   4        306.76        279.29        11.43 o                         
  11   3   4         21.62         43.22         7.10 o                         
  12   3   4          9.08          5.34         3.87 o                         
  13   3   4         52.20         46.31         7.16 o                         
 -18   4   4         98.57        106.03        17.18 o                         
 -17   4   4         27.97         32.74         3.70 o                         
 -16   4   4         55.95         51.00         4.70 o                         
 -15   4   4         20.50         29.28         2.69 o                         
 -14   4   4        904.65        760.84        14.99 o                         
 -13   4   4        322.45        300.33        12.01 o                         
 -12   4   4         57.03         92.69         5.50 o                         
 -11   4   4       2008.46       2171.34        50.09 o                         
 -10   4   4         36.44         48.76         3.66 o                         
  -9   4   4        737.08        708.86        16.29 o                         
  -8   4   4        632.61        655.39        14.95 o                         
  -7   4   4       2091.06       2492.89        55.73 o                         
  -6   4   4       3519.82       3810.56       108.08 o                         
  -5   4   4        693.88        932.11        23.56 o                         
  -4   4   4         56.14         57.47         4.67 o                         
  -3   4   4        586.67        551.30        16.43 o                         
  -2   4   4         99.14         83.62         3.00 o                         
  -1   4   4        377.61        284.89        11.09 o                         
   0   4   4         80.55         90.64         3.83 o                         
   1   4   4       2173.15       2099.41        46.54 o                         
   2   4   4       1110.99       1070.89        25.36 o                         
   3   4   4       1998.16       2086.35        58.31 o                         
   4   4   4        215.60        205.82         9.30 o                         
   5   4   4          6.77          5.00         3.08 o                         
   6   4   4          5.67         11.51         3.14 o                         
   7   4   4          6.07          1.29         3.25 o                         
   8   4   4        475.35        447.17        10.84 o                         
   9   4   4        224.15        226.54         8.19 o                         
  10   4   4         64.41         52.67         6.78 o                         
  11   4   4         13.48         18.16         5.42 o                         
  12   4   4         25.17         21.86         3.92 o                         
  13   4   4         42.01         32.97         8.38 o                         
 -19   5   4          6.33          6.37         2.96 o                         
 -18   5   4        132.38        147.47         8.05 o                         
 -17   5   4          0.06          1.60         3.91 o                         
 -16   5   4          7.53          5.20         3.63 o                         
 -15   5   4          7.90         18.74         4.32 o                         
 -14   5   4        196.10        251.72        10.87 o                         
 -13   5   4         90.70        126.39         9.46 o                         
 -12   5   4        658.88        615.00        21.84 o                         
 -11   5   4        829.98        726.85        21.29 o                         
 -10   5   4        372.47        464.88        12.97 o                         
  -9   5   4       1273.37       1496.88        34.93 o                         
  -8   5   4          0.96          0.65         2.49 o                         
  -7   5   4        565.69        632.43        17.59 o                         
  -6   5   4          4.88          0.88         1.91 o                         
  -5   5   4       2458.75       2224.24        64.66 o                         
  -4   5   4       1972.84       2038.21        51.40 o                         
  -3   5   4       1245.72       1484.53        34.04 o                         
  -2   5   4       2789.37       3073.41        79.63 o                         
  -1   5   4       1512.79       1515.28        29.17 o                         
   0   5   4          9.59          3.88         2.32 o                         
   1   5   4        514.96        713.00        17.74 o                         
   2   5   4         10.50         33.49         4.38 o                         
   3   5   4       2368.72       2415.50        56.81 o                         
   4   5   4        174.08        190.48         7.30 o                         
   5   5   4        684.13        669.24        16.34 o                         
   6   5   4        121.84        118.34         6.01 o                         
   7   5   4        265.91        264.85         9.66 o                         
   8   5   4        192.87        217.72         6.54 o                         
   9   5   4        498.15        456.53        15.72 o                         
  10   5   4        129.56        120.82         7.54 o                         
  11   5   4          4.16         12.18         4.16 o                         
  12   5   4        505.34        511.59        16.23 o                         
 -18   6   4        222.01        216.07         8.26 o                         
 -17   6   4          7.89          0.30         3.11 o                         
 -16   6   4         91.36        107.03         6.31 o                         
 -15   6   4        844.65        845.48        24.11 o                         
 -14   6   4         16.44         19.80         2.85 o                         
 -13   6   4          2.28         16.44         3.31 o                         
 -12   6   4        134.70        109.82         6.31 o                         
 -11   6   4        992.48       1098.03        30.26 o                         
 -10   6   4        144.68        125.78         7.32 o                         
  -9   6   4       2149.51       2115.32        48.33 o                         
  -8   6   4       1478.12       1583.03        41.05 o                         
  -7   6   4       7722.36       7607.34       186.01 o                         
  -6   6   4        199.52        235.29        11.85 o                         
  -5   6   4       1136.25       1381.79        35.87 o                         
  -4   6   4       1059.56       1022.40        27.23 o                         
  -3   6   4        173.29        174.60        10.31 o                         
  -2   6   4        618.16        556.47        13.24 o                         
  -1   6   4       1410.22       1482.54        31.31 o                         
   0   6   4        664.93        675.50        15.67 o                         
   1   6   4        223.57        228.65        12.09 o                         
   2   6   4        359.41        414.95        13.53 o                         
   3   6   4        351.71        371.98        12.74 o                         
   4   6   4          0.26          2.82         3.76 o                         
   5   6   4       2311.11       2453.59        63.47 o                         
   6   6   4         14.65         28.69         4.07 o                         
   7   6   4        500.89        494.69        14.45 o                         
   8   6   4        486.50        481.45        13.43 o                         
   9   6   4         99.26        100.44         7.11 o                         
  10   6   4          0.53          6.02         4.40 o                         
  11   6   4         39.39         41.72         4.25 o                         
  12   6   4        167.05        130.09        13.61 o                         
 -18   7   4        102.50         92.17         4.55 o                         
 -17   7   4        106.17         95.53         4.82 o                         
 -16   7   4          0.35         -0.39         3.37 o                         
 -15   7   4        864.82        889.36        24.99 o                         
 -14   7   4         32.84         44.32         3.55 o                         
 -13   7   4         41.69         18.80         3.24 o                         
 -12   7   4        444.88        501.54        30.10 o                         
 -11   7   4       1762.95       1807.08        66.98 o                         
 -10   7   4        274.97        300.95        14.41 o                         
  -9   7   4         24.41         18.54         5.62 o                         
  -8   7   4        927.69       1038.44        32.56 o                         
  -7   7   4       1046.76       1099.57        33.94 o                         
  -6   7   4         34.37         46.48         4.43 o                         
  -5   7   4        771.13        688.71        19.56 o                         
  -4   7   4         43.78         27.83         4.00 o                         
  -3   7   4        185.19        247.59         8.06 o                         
  -2   7   4         72.37         70.56         6.92 o                         
  -1   7   4       2250.42       2273.11        51.86 o                         
   0   7   4          8.62          7.81         2.69 o                         
   1   7   4         77.60         45.63         6.01 o                         
   2   7   4        254.27        300.32        12.51 o                         
   3   7   4        399.34        397.03        13.70 o                         
   4   7   4        870.28        994.58        31.55 o                         
   5   7   4       1503.98       1472.93        35.97 o                         
   6   7   4       1278.15       1288.25        31.01 o                         
   7   7   4         32.33         28.75         3.65 o                         
   8   7   4        736.41        802.43        21.19 o                         
   9   7   4        462.79        483.16        15.59 o                         
  10   7   4          0.13         -0.37         3.76 o                         
  11   7   4        420.29        444.46        16.17 o                         
 -18   8   4          8.03         10.37         2.44 o                         
 -17   8   4         80.60         81.45         4.67 o                         
 -16   8   4         46.49         30.90         3.78 o                         
 -15   8   4        265.07        238.39        15.57 o                         
 -14   8   4        149.37        139.12        10.32 o                         
 -13   8   4         86.20         86.89         4.83 o                         
 -12   8   4          1.05          3.50         2.88 o                         
 -11   8   4          4.85         10.85         3.86 o                         
 -10   8   4       1912.01       2086.41        84.83 o                         
  -9   8   4        183.45        245.76        13.08 o                         
  -8   8   4          1.38         -1.36         3.33 o                         
  -7   8   4         11.53         16.14         3.72 o                         
  -6   8   4        460.14        463.35        24.84 o                         
  -5   8   4       1083.07       1178.40        28.36 o                         
  -4   8   4        774.63        559.89        22.19 o                         
  -3   8   4         32.11         73.08         5.75 o                         
  -2   8   4         28.53         33.73         3.82 o                         
  -1   8   4       2177.76       2252.92        51.72 o                         
   0   8   4          1.08          2.04         3.32 o                         
   1   8   4        736.15        928.74        34.26 o                         
   2   8   4        383.04        430.65        19.40 o                         
   3   8   4       1555.34       1599.93        69.49 o                         
   4   8   4       1493.01       1457.04        39.87 o                         
   5   8   4        954.20        964.03        18.61 o                         
   6   8   4          0.98         -0.94         3.08 o                         
   7   8   4         96.52         79.44         5.71 o                         
   8   8   4         10.86          5.49         3.88 o                         
   9   8   4         79.47         84.54         5.66 o                         
  10   8   4         97.27         91.87         5.57 o                         
 -17   9   4         10.74         20.59         2.79 o                         
 -16   9   4          2.17         -0.74         4.91 o                         
 -15   9   4         11.91         18.45         5.50 o                         
 -14   9   4        411.06        383.29        12.90 o                         
 -13   9   4         15.41         13.56         2.94 o                         
 -12   9   4          0.66         -0.17         2.69 o                         
 -11   9   4        159.13        159.20         6.95 o                         
 -10   9   4         28.57         46.86         5.09 o                         
  -9   9   4          4.49          0.15         4.55 o                         
  -8   9   4        149.35        126.58         9.01 o                         
  -7   9   4        998.63       1112.66        35.07 o                         
  -6   9   4          1.80          1.63         2.93 o                         
  -5   9   4          7.71          6.87         3.33 o                         
  -4   9   4         12.46         27.32         3.56 o                         
  -3   9   4        630.12        558.22        15.42 o                         
  -2   9   4        200.00        237.18        11.36 o                         
  -1   9   4       1026.86       1060.86        26.56 o                         
   0   9   4          2.07         -0.96         4.59 o                         
   1   9   4        304.30        371.41        13.64 o                         
   2   9   4        139.36        117.35         7.32 o                         
   3   9   4       1854.85       1923.08        40.46 o                         
   4   9   4        551.06        506.71        17.46 o                         
   5   9   4        257.27        278.65         9.52 o                         
   6   9   4        123.11        121.62         9.53 o                         
   7   9   4         33.90         27.74         4.59 o                         
   8   9   4        352.17        306.01        10.56 o                         
   9   9   4         11.26          5.02         3.30 o                         
  10   9   4         18.15         17.81         3.75 o                         
 -17  10   4          2.77          0.19         1.88 o                         
 -16  10   4          3.29          4.61         3.19 o                         
 -15  10   4        130.15        131.43         6.08 o                         
 -14  10   4        147.05        177.73         8.84 o                         
 -13  10   4         67.56         79.85         5.10 o                         
 -12  10   4         34.04         29.49         3.02 o                         
 -11  10   4        197.99        180.46         6.58 o                         
 -10  10   4         47.51         57.04         3.77 o                         
  -9  10   4        307.36        313.45        15.95 o                         
  -8  10   4          1.68         -2.69         4.39 o                         
  -7  10   4          6.47         12.07         6.17 o                         
  -6  10   4        765.27        802.93        26.92 o                         
  -5  10   4          4.76          7.53         3.43 o                         
  -4  10   4        171.42        180.27         9.58 o                         
  -3  10   4       1631.70       1707.63        40.63 o                         
  -2  10   4         60.54         41.60         4.25 o                         
  -1  10   4         78.92         69.07         4.96 o                         
   0  10   4         80.55         62.28         5.62 o                         
   1  10   4        279.34        278.58        13.17 o                         
   2  10   4         89.78        115.75         5.99 o                         
   3  10   4        229.65        232.82        13.54 o                         
   4  10   4        551.91        605.57        23.84 o                         
   5  10   4        564.26        572.63        31.25 o                         
   6  10   4         59.07         68.69         5.91 o                         
   7  10   4        345.80        348.38        33.18 o                         
   8  10   4         81.55         73.68         4.78 o                         
   9  10   4         24.37         17.92         2.69 o                         
 -16  11   4         43.46         45.71         9.44 o                         
 -15  11   4         90.49         72.36         5.06 o                         
 -14  11   4         24.75         17.47         3.22 o                         
 -13  11   4         15.81         11.85         3.41 o                         
 -12  11   4        677.14        722.74        18.98 o                         
 -11  11   4        325.34        289.33         8.23 o                         
 -10  11   4         17.96         12.27         2.73 o                         
  -9  11   4        234.64        193.63         6.70 o                         
  -8  11   4         64.45         44.05         3.05 o                         
  -7  11   4        484.39        472.68        43.99 o                         
  -6  11   4        414.43        514.68        16.61 o                         
  -5  11   4       1031.27       1073.53        30.18 o                         
  -4  11   4        464.91        407.87        12.66 o                         
  -3  11   4        190.91        239.74         9.75 o                         
  -2  11   4         20.55         22.35         3.69 o                         
  -1  11   4         45.73         73.34         4.54 o                         
   0  11   4        405.59        441.08        11.00 o                         
   1  11   4        298.44        298.72         8.62 o                         
   2  11   4        347.08        352.62        10.09 o                         
   3  11   4          0.99          8.68         6.77 o                         
   4  11   4         16.19         10.70         5.88 o                         
   5  11   4        160.63        123.93         7.90 o                         
   6  11   4         87.55         94.94         6.64 o                         
   7  11   4         59.61         59.60         5.75 o                         
   8  11   4         39.49         17.99         3.24 o                         
 -16  12   4          4.83          5.84         2.74 o                         
 -15  12   4          1.26          3.08         3.00 o                         
 -14  12   4          4.87         12.20         3.27 o                         
 -13  12   4         63.19         65.85         4.32 o                         
 -12  12   4        478.88        468.95        14.90 o                         
 -11  12   4         62.45         63.98         5.27 o                         
 -10  12   4         67.29         68.67         5.18 o                         
  -9  12   4          1.37          1.52         3.06 o                         
  -8  12   4         58.31         45.89         4.24 o                         
  -7  12   4         62.31         52.90         3.95 o                         
  -6  12   4         68.27         57.87         4.04 o                         
  -5  12   4         86.89         80.85         3.80 o                         
  -4  12   4        410.55        352.50        10.73 o                         
  -3  12   4          2.73          6.30         2.92 o                         
  -2  12   4        584.56        544.95        13.62 o                         
  -1  12   4         71.61         72.86         4.78 o                         
   0  12   4        224.66        303.31        10.09 o                         
   1  12   4          0.05          0.45         4.58 o                         
   2  12   4          1.42          3.94         4.60 o                         
   3  12   4         87.05         84.38         6.35 o                         
   4  12   4         22.45         14.51         5.33 o                         
   5  12   4         28.72         38.06         5.19 o                         
   6  12   4         37.98         34.12         4.21 o                         
 -15  13   4        166.35        187.21         8.25 o                         
 -14  13   4        198.17        145.71         5.91 o                         
 -13  13   4          2.17          0.75         3.13 o                         
 -12  13   4        205.95        236.68         8.84 o                         
 -11  13   4          2.85          5.63         3.38 o                         
 -10  13   4         21.48         23.04         4.17 o                         
  -9  13   4         99.98         97.66         5.50 o                         
  -8  13   4          4.17         -1.19         5.61 o                         
  -7  13   4         66.19         55.97         4.97 o                         
  -6  13   4         87.52         65.60         5.96 o                         
  -5  13   4          2.85          9.26         4.09 o                         
  -4  13   4        122.53        122.54         6.28 o                         
  -3  13   4         48.14         45.25         5.86 o                         
  -2  13   4          1.89          3.38         5.69 o                         
  -1  13   4         76.69         74.66         7.94 o                         
   0  13   4         36.58         29.02         4.83 o                         
   1  13   4        446.34        513.53        14.81 o                         
   2  13   4        167.84        157.07         6.93 o                         
   3  13   4        202.97        196.74         9.33 o                         
   4  13   4          2.12          3.73         3.26 o                         
   5  13   4          6.06          4.60         3.14 o                         
 -14  14   4         32.72         37.01         5.35 o                         
 -13  14   4         56.55         63.81         3.56 o                         
 -12  14   4        353.58        402.93        19.87 o                         
 -11  14   4        185.43        174.65         6.83 o                         
 -10  14   4          5.64         10.59         3.18 o                         
  -9  14   4          0.26         -4.94         4.98 o                         
  -8  14   4         76.61         88.33         7.26 o                         
  -7  14   4         23.94         29.37         4.59 o                         
  -6  14   4        167.98        140.41         5.59 o                         
  -5  14   4         64.09         55.91         4.59 o                         
  -4  14   4        249.26        271.34         9.80 o                         
  -3  14   4         11.00          8.92         3.98 o                         
  -2  14   4          8.08         15.63         4.26 o                         
  -1  14   4         31.93         48.96         6.49 o                         
   0  14   4         22.15         25.76         4.79 o                         
   1  14   4          2.98         -3.52         3.52 o                         
   2  14   4        377.63        389.32        11.91 o                         
   3  14   4         16.25         14.30         2.84 o                         
   4  14   4          7.25          7.43         4.10 o                         
 -12  15   4        130.21        119.20         8.43 o                         
 -11  15   4        334.29        362.55       106.22 o                         
 -10  15   4          0.85         -0.91         3.82 o                         
  -9  15   4          3.17         -1.76         4.21 o                         
  -8  15   4         36.32         31.72         4.87 o                         
  -7  15   4         74.25         78.30         5.97 o                         
  -6  15   4         20.47         16.45         4.10 o                         
  -5  15   4         20.44         23.57         3.67 o                         
  -4  15   4         67.36         65.09         4.65 o                         
  -3  15   4         10.10         10.70         3.85 o                         
  -2  15   4        162.00        151.80         6.24 o                         
  -1  15   4         25.32         40.98         6.02 o                         
   0  15   4          3.37         -1.60         3.78 o                         
   1  15   4          3.02         -0.15         2.89 o                         
   2  15   4         39.43         16.95         3.11 o                         
 -11  16   4         53.86         33.45         4.93 o                         
 -10  16   4         36.99         42.66         7.81 o                         
  -9  16   4         29.01         26.36         4.42 o                         
  -8  16   4         46.71         61.10         5.74 o                         
  -7  16   4        318.08        344.16        16.19 o                         
  -6  16   4        113.54         98.15         6.09 o                         
  -5  16   4          3.60          5.52         2.93 o                         
  -4  16   4         23.59         39.30         4.40 o                         
  -3  16   4         15.44         14.43         6.33 o                         
  -2  16   4        184.13        196.43        10.10 o                         
  -1  16   4          5.36         21.92         5.76 o                         
   0  16   4         67.08         18.96         4.55 o                         
  -6  17   4         13.74          2.73         3.79 o                         
   1 -20   5         43.76         37.62         5.01 o                         
   2 -20   5         60.13         48.99         5.92 o                         
   3 -20   5          6.32          2.28         4.32 o                         
  -3 -19   5        106.86         72.80         5.54 o                         
  -2 -19   5          6.08         12.94         3.39 o                         
  -1 -19   5         13.99          2.83         2.65 o                         
   0 -19   5         19.55         29.03         3.08 o                         
   1 -19   5        210.36        202.17         6.00 o                         
   2 -19   5          6.54         12.08         2.56 o                         
   3 -19   5         14.78         21.45         3.40 o                         
   4 -19   5        164.02        182.73         7.41 o                         
   5 -19   5          3.90         -0.17         3.11 o                         
   6 -19   5          3.54          7.29         2.20 o                         
   7 -19   5        194.02        181.28        18.35 o                         
  -6 -18   5          0.18         -0.38         2.88 o                         
  -5 -18   5         89.26         73.28         7.58 o                         
  -4 -18   5         37.12         35.21         7.66 o                         
  -3 -18   5         27.44         37.40         9.40 o                         
  -2 -18   5         57.73         54.89         7.82 o                         
  -1 -18   5        315.82        396.48        11.20 o                         
   0 -18   5         40.55         45.32         3.62 o                         
   1 -18   5          2.31          0.62         3.34 o                         
   2 -18   5         83.43         80.12         4.84 o                         
   3 -18   5          9.89         18.51         3.74 o                         
   4 -18   5        108.71        109.81         6.70 o                         
   5 -18   5         33.26         20.66         3.65 o                         
   6 -18   5         17.74         23.11         3.08 o                         
   7 -18   5        134.10        121.90         6.06 o                         
   8 -18   5         25.28         16.17         2.75 o                         
   9 -18   5         33.61         42.66         3.30 o                         
  -7 -17   5         12.50          7.86         2.98 o                         
  -6 -17   5         18.57         15.72         2.65 o                         
  -5 -17   5         39.93         39.20         3.84 o                         
  -4 -17   5        113.61        104.64         6.39 o                         
  -3 -17   5         68.20         52.10         5.20 o                         
  -2 -17   5          5.48          2.79         4.23 o                         
  -1 -17   5         31.94         43.71         4.84 o                         
   0 -17   5         80.42        100.37         6.39 o                         
   1 -17   5         40.70         56.64         5.35 o                         
   2 -17   5         25.49         30.78         5.29 o                         
   3 -17   5         22.74         22.76         6.14 o                         
   4 -17   5         93.56         93.24         6.76 o                         
   5 -17   5        136.09        169.93         7.65 o                         
   6 -17   5        176.08        199.57         7.32 o                         
   7 -17   5         35.80         37.10         3.68 o                         
   8 -17   5         56.70         76.39         4.89 o                         
   9 -17   5          0.43          0.73         2.95 o                         
  10 -17   5         15.05         16.42         2.73 o                         
  -9 -16   5         87.94         79.79         9.21 o                         
  -8 -16   5         45.06         54.23         4.63 o                         
  -7 -16   5         30.45         49.92         4.94 o                         
  -6 -16   5         27.56         25.66         3.95 o                         
  -5 -16   5         27.55         31.62         4.40 o                         
  -4 -16   5          0.63          4.27         4.39 o                         
  -3 -16   5          2.60          6.27         3.70 o                         
  -2 -16   5        254.08        237.71         9.54 o                         
  -1 -16   5        493.71        523.84        16.90 o                         
   0 -16   5        623.65        715.45        21.49 o                         
   1 -16   5        622.50        703.45        21.36 o                         
   2 -16   5         38.20         44.78         6.24 o                         
   3 -16   5         48.23         52.96         6.05 o                         
   4 -16   5          3.23          2.88         4.73 o                         
   5 -16   5         86.45         76.07         5.86 o                         
   6 -16   5        637.69        667.16        20.77 o                         
   7 -16   5          0.31          5.90         3.50 o                         
   8 -16   5        204.47        203.59        11.32 o                         
   9 -16   5          2.77          6.61         4.10 o                         
  10 -16   5         30.47         26.37         3.49 o                         
  11 -16   5          0.85          1.49         2.24 o                         
 -10 -15   5        247.69        218.74         9.44 o                         
  -9 -15   5          5.37         15.53         3.75 o                         
  -8 -15   5        111.46        106.34         6.60 o                         
  -7 -15   5        189.61        198.24         8.22 o                         
  -6 -15   5        136.39        134.91         7.22 o                         
  -5 -15   5          1.12         -2.07         4.84 o                         
  -4 -15   5        186.49        194.62         8.82 o                         
  -3 -15   5        407.21        456.45        10.83 o                         
  -2 -15   5         21.37         12.65         3.03 o                         
  -1 -15   5        140.56        111.64         4.58 o                         
   0 -15   5         22.11         40.27         3.46 o                         
   1 -15   5         18.31         18.74         3.75 o                         
   2 -15   5        131.38        157.07         6.33 o                         
   3 -15   5        864.24        787.67        18.96 o                         
   4 -15   5         17.41         15.69         3.51 o                         
   5 -15   5         39.29         45.67         3.47 o                         
   6 -15   5        278.72        285.28        11.12 o                         
   7 -15   5         37.93         27.74         4.79 o                         
   8 -15   5         30.99         34.32         4.66 o                         
   9 -15   5          0.04          3.14         3.79 o                         
  10 -15   5        157.61        185.17         6.61 o                         
  11 -15   5         51.52         46.34         2.93 o                         
  12 -15   5          1.28          2.18         1.78 o                         
 -11 -14   5          9.88          3.14         2.64 o                         
 -10 -14   5         95.86         86.05         5.57 o                         
  -9 -14   5          4.62         10.58         3.67 o                         
  -8 -14   5         58.50         46.10         4.77 o                         
  -7 -14   5        581.29        547.81        17.25 o                         
  -6 -14   5         33.91         24.06         4.71 o                         
  -5 -14   5         19.35         21.09         4.31 o                         
  -4 -14   5        570.86        521.29        12.02 o                         
  -3 -14   5       1229.92       1088.81        21.73 o                         
  -2 -14   5        695.07        666.02        18.30 o                         
  -1 -14   5          0.10          3.03         3.23 o                         
   0 -14   5         23.34         16.32         3.98 o                         
   1 -14   5        126.44        111.71         6.85 o                         
   2 -14   5        134.34        141.94        12.85 o                         
   3 -14   5          3.21          4.39         3.18 o                         
   4 -14   5        194.26        227.38         6.92 o                         
   5 -14   5         39.35         33.33         3.08 o                         
   6 -14   5        106.09         85.67         4.09 o                         
   7 -14   5        284.97        332.86         9.71 o                         
   8 -14   5        155.09        188.21         7.74 o                         
   9 -14   5         28.30         24.47         5.24 o                         
  10 -14   5        103.16         97.04         4.69 o                         
  11 -14   5         57.02         93.10         3.87 o                         
  12 -14   5         32.04         23.12         2.76 o                         
  13 -14   5          4.96          5.89         2.18 o                         
 -12 -13   5          0.45          4.44         2.45 o                         
 -11 -13   5         24.24         16.90         3.57 o                         
 -10 -13   5         55.17         45.54         5.39 o                         
  -9 -13   5          8.50          4.16         4.89 o                         
  -8 -13   5         75.39         80.96         6.14 o                         
  -7 -13   5          0.93         -0.98         3.57 o                         
  -6 -13   5         36.15         33.72         3.93 o                         
  -5 -13   5         60.78         88.45         4.76 o                         
  -4 -13   5        164.81        162.85         9.63 o                         
  -3 -13   5         54.98         59.82         5.04 o                         
  -2 -13   5        348.12        302.47        10.19 o                         
  -1 -13   5        102.73        133.71         7.23 o                         
   0 -13   5        325.30        375.80        13.21 o                         
   1 -13   5        611.11        606.06        15.35 o                         
   2 -13   5         53.55         54.14         5.00 o                         
   3 -13   5        617.70        602.51        18.44 o                         
   4 -13   5        480.08        475.80        14.04 o                         
   5 -13   5        102.84        136.62         6.42 o                         
   6 -13   5        255.31        273.53        10.78 o                         
   7 -13   5         50.14         48.01         3.82 o                         
   8 -13   5        242.97        242.27         8.00 o                         
   9 -13   5         26.09         32.93         4.08 o                         
  10 -13   5        113.80        117.03         5.82 o                         
  11 -13   5          3.64          5.77         3.13 o                         
  12 -13   5         36.17         28.09         3.06 o                         
  13 -13   5        102.92        130.80         6.07 o                         
 -13 -12   5          0.37          1.33         3.91 o                         
 -12 -12   5          3.78          3.00         3.34 o                         
 -11 -12   5         75.01         68.60         5.33 o                         
 -10 -12   5          0.60         -0.46         4.28 o                         
  -9 -12   5        157.80        187.51         8.95 o                         
  -8 -12   5         71.86         55.10         5.48 o                         
  -7 -12   5         10.06         15.93         3.17 o                         
  -6 -12   5       1107.49       1118.56        40.82 o                         
  -5 -12   5          2.59          1.00         3.48 o                         
  -4 -12   5        562.70        528.17        21.47 o                         
  -3 -12   5       1718.11       1513.97        40.39 o                         
  -2 -12   5        354.14        331.45        11.86 o                         
  -1 -12   5        916.78       1030.93        25.64 o                         
   0 -12   5        124.31        116.15         5.78 o                         
   1 -12   5        910.51        890.04        20.66 o                         
   2 -12   5         56.58         31.24         3.36 o                         
   3 -12   5        277.91        233.50         9.13 o                         
   4 -12   5        313.16        252.48         9.56 o                         
   5 -12   5         73.73         52.58         5.24 o                         
   6 -12   5        332.71        332.10        13.98 o                         
   7 -12   5          4.87         12.50         3.64 o                         
   8 -12   5         41.54         34.63         3.41 o                         
   9 -12   5        125.99        159.02         6.36 o                         
  10 -12   5         12.02         11.67         4.24 o                         
  11 -12   5        114.02        120.67         7.71 o                         
  12 -12   5         51.85         39.63         3.61 o                         
  13 -12   5        454.86        502.78        20.64 o                         
  14 -12   5          0.33         -1.18         2.33 o                         
 -14 -11   5        152.02        123.20        10.50 o                         
 -13 -11   5         18.25         17.99         3.47 o                         
 -12 -11   5         17.68         14.32         3.72 o                         
 -11 -11   5         30.51         19.92         4.61 o                         
 -10 -11   5        224.40        231.48         9.98 o                         
  -9 -11   5         19.04         23.14         3.37 o                         
  -8 -11   5        250.14        269.79         8.27 o                         
  -7 -11   5        237.85        202.05        10.29 o                         
  -6 -11   5         51.72         51.65         4.24 o                         
  -5 -11   5         41.32         40.21         3.80 o                         
  -4 -11   5         23.01         17.18         3.14 o                         
  -3 -11   5          8.47         17.03         3.36 o                         
  -2 -11   5        115.45         99.41         5.17 o                         
  -1 -11   5        116.98         86.34         4.72 o                         
   0 -11   5        796.77        840.21        19.35 o                         
   1 -11   5        217.57        233.30         7.32 o                         
   2 -11   5        136.12         86.37         7.20 o                         
   3 -11   5         51.80         41.74         6.79 o                         
   4 -11   5         17.41         14.31         3.54 o                         
   5 -11   5         15.51         12.32         4.11 o                         
   6 -11   5          0.13          7.92         3.43 o                         
   7 -11   5        543.51        595.90        20.28 o                         
   8 -11   5         35.68         34.99         3.66 o                         
   9 -11   5         19.26         29.17         3.75 o                         
  10 -11   5         26.50         17.13         5.48 o                         
  11 -11   5        183.15        182.80         9.70 o                         
  12 -11   5         49.70         46.75         7.62 o                         
  13 -11   5        152.89        138.72        20.48 o                         
  14 -11   5          6.13          4.17         4.70 o                         
 -15 -10   5         18.77         12.91         3.08 o                         
 -14 -10   5         30.97         29.43         3.65 o                         
 -13 -10   5          1.35          1.09         3.79 o                         
 -12 -10   5         72.81         85.07         8.95 o                         
 -11 -10   5         37.64         41.24         5.46 o                         
 -10 -10   5        313.04        339.71         9.58 o                         
  -9 -10   5         60.73         99.74         5.92 o                         
  -8 -10   5        637.23        636.79        22.65 o                         
  -7 -10   5        856.19        927.80        29.05 o                         
  -6 -10   5         19.84         16.39         3.16 o                         
  -5 -10   5        808.00        828.77        22.76 o                         
  -4 -10   5         11.32          9.04         2.69 o                         
  -3 -10   5         72.58         38.92         2.98 o                         
  -2 -10   5        601.91        616.44        14.56 o                         
  -1 -10   5        520.74        733.33        25.26 o                         
   0 -10   5        273.58        299.73         8.30 o                         
   1 -10   5         39.06        117.45         4.69 o                         
   2 -10   5         79.56        133.63         5.55 o                         
   3 -10   5        446.59        382.06        24.99 o                         
   4 -10   5        297.22        278.09        11.61 o                         
   5 -10   5         10.81          3.92         2.74 o                         
   6 -10   5          0.03          1.95         2.78 o                         
   7 -10   5       2395.77       2331.59        53.73 o                         
   8 -10   5         52.51         61.59         6.86 o                         
   9 -10   5        152.45        157.78         5.97 o                         
  10 -10   5        151.68        131.12         6.04 o                         
  11 -10   5        424.55        413.38        13.95 o                         
  12 -10   5          6.87          0.59         3.97 o                         
  13 -10   5         12.51          8.66         3.83 o                         
  14 -10   5          8.24          9.28         3.63 o                         
 -15  -9   5         67.47         75.38         4.67 o                         
 -14  -9   5         17.63         22.69         3.95 o                         
 -13  -9   5         14.19         16.22         4.41 o                         
 -12  -9   5         19.60         21.84         4.70 o                         
 -11  -9   5         53.33         57.93         3.96 o                         
 -10  -9   5        643.03        653.10        15.28 o                         
  -9  -9   5         71.76         71.90         5.36 o                         
  -8  -9   5        229.11        279.49        10.55 o                         
  -7  -9   5        524.64        477.91        13.44 o                         
  -6  -9   5       1067.57       1028.75        22.87 o                         
  -5  -9   5        157.24        161.46         6.24 o                         
  -4  -9   5         21.51         17.09         3.08 o                         
  -3  -9   5         31.21         27.74         3.08 o                         
  -2  -9   5       4122.00       4540.64        84.49 o                         
  -1  -9   5       1873.17       2050.19        59.11 o                         
   0  -9   5          3.92         28.22         3.45 o                         
   1  -9   5         10.36          6.43         2.12 o                         
   2  -9   5          2.64          4.63         2.58 o                         
   3  -9   5        153.72        124.37         8.70 o                         
   4  -9   5         70.84         73.48         5.63 o                         
   5  -9   5        198.53        188.36         7.74 o                         
   6  -9   5         28.67         35.01         3.49 o                         
   7  -9   5       2891.98       2993.32        73.68 o                         
   8  -9   5       1279.68       1430.89        34.20 o                         
   9  -9   5         56.92         78.58         9.03 o                         
  10  -9   5        337.44        373.37        11.68 o                         
  11  -9   5        193.14        197.79         8.32 o                         
  12  -9   5          8.40          3.73         3.35 o                         
  13  -9   5          3.91          3.38         3.83 o                         
  14  -9   5         24.71         17.98         3.59 o                         
  15  -9   5          6.75          3.55         3.49 o                         
 -16  -8   5        379.07        341.05        17.45 o                         
 -15  -8   5         52.63         52.88         4.85 o                         
 -14  -8   5         14.21         14.44         4.12 o                         
 -13  -8   5         34.98         27.18         4.79 o                         
 -12  -8   5         30.67         25.96         3.22 o                         
 -11  -8   5        124.36        120.92         5.09 o                         
 -10  -8   5          3.01          5.35         3.58 o                         
  -9  -8   5        202.50        196.72        11.50 o                         
  -8  -8   5        308.24        307.84        19.72 o                         
  -7  -8   5        883.93       1005.29        24.53 o                         
  -6  -8   5         34.63         26.08         2.74 o                         
  -5  -8   5        230.66        226.44         7.54 o                         
  -4  -8   5       1173.46       1196.09        27.86 o                         
  -3  -8   5         99.74        106.21         3.58 o                         
  -2  -8   5       1180.13       1034.01        20.47 o                         
  -1  -8   5       1404.26       1545.45        32.59 o                         
   0  -8   5         81.68         68.23         3.21 o                         
   1  -8   5       2838.59       3107.49        68.93 o                         
   2  -8   5       1922.43       1857.94        47.10 o                         
   3  -8   5        845.89        782.49        17.43 o                         
   4  -8   5        518.44        440.87        11.94 o                         
   5  -8   5         10.44         11.40         2.80 o                         
   6  -8   5        233.39        206.23         6.52 o                         
   7  -8   5       1791.78       1779.25        37.80 o                         
   8  -8   5         19.13          9.61         2.88 o                         
   9  -8   5       1712.75       1683.56        51.74 o                         
  10  -8   5        762.28        797.92        18.66 o                         
  11  -8   5         29.26         33.67         3.75 o                         
  12  -8   5         79.07         67.75         4.82 o                         
  13  -8   5         21.86         22.14         3.36 o                         
  14  -8   5        155.16        139.53        15.89 o                         
  15  -8   5          9.82          3.72         2.29 o                         
 -16  -7   5         61.49         75.49         4.73 o                         
 -15  -7   5          0.02          0.40         3.40 o                         
 -14  -7   5         46.45         59.83         4.65 o                         
 -13  -7   5         21.77         22.60         3.66 o                         
 -12  -7   5          4.02          5.98         2.63 o                         
 -11  -7   5         28.45         29.53         4.46 o                         
 -10  -7   5        227.15        216.75         8.11 o                         
  -9  -7   5        527.02        566.20        15.50 o                         
  -8  -7   5        133.54        154.33         6.81 o                         
  -7  -7   5        165.27        152.52         6.32 o                         
  -6  -7   5       1790.35       1876.50        42.82 o                         
  -5  -7   5        265.12        286.94         8.33 o                         
  -4  -7   5        626.51        579.52        13.19 o                         
  -3  -7   5        674.37        659.36        12.86 o                         
  -2  -7   5        825.07        735.65        13.43 o                         
  -1  -7   5        253.58        244.72         5.33 o                         
   0  -7   5         54.02         40.53         2.93 o                         
   1  -7   5       1006.56       1040.85        20.42 o                         
   2  -7   5        329.50        482.07        12.13 o                         
   3  -7   5       2396.21       2711.02        55.10 o                         
   4  -7   5          5.30          5.59         2.05 o                         
   5  -7   5        737.67        675.30        15.58 o                         
   6  -7   5         78.12         74.87         3.80 o                         
   7  -7   5        663.74        654.53        15.63 o                         
   8  -7   5       3048.66       2859.56        65.16 o                         
   9  -7   5        434.22        378.66        22.05 o                         
  10  -7   5         80.91         87.53         4.72 o                         
  11  -7   5         78.22         87.17         4.64 o                         
  12  -7   5        272.78        305.86        10.05 o                         
  13  -7   5          8.65          6.25         3.62 o                         
  14  -7   5         64.72         51.90         9.10 o                         
  15  -7   5          1.82          4.15         2.30 o                         
 -17  -6   5         13.79         18.93         2.59 o                         
 -16  -6   5         41.70         34.57         6.45 o                         
 -15  -6   5         59.36         64.71         6.02 o                         
 -14  -6   5         17.56          9.47         4.44 o                         
 -13  -6   5         78.35         64.64         4.32 o                         
 -12  -6   5         29.61         21.25         3.42 o                         
 -11  -6   5         55.08         44.81         3.71 o                         
 -10  -6   5         67.62         47.82         4.52 o                         
  -9  -6   5        261.06        249.21         8.02 o                         
  -8  -6   5        613.20        525.11        12.78 o                         
  -7  -6   5       2275.91       2307.31        47.49 o                         
  -6  -6   5       4200.72       4413.56        88.41 o                         
  -5  -6   5        267.55        374.98         8.34 o                         
  -4  -6   5        145.97         53.83         2.81 o                         
  -3  -6   5        993.55        856.16        15.74 o                         
  -2  -6   5       1141.03        865.99        15.62 o                         
  -1  -6   5         34.97         19.07         2.11 o                         
   0  -6   5        137.10        137.26         4.34 o                         
   1  -6   5       1015.43       1401.07        30.34 o                         
   2  -6   5       4728.35       5196.18        96.55 o                         
   3  -6   5          6.22          3.04         1.49 o                         
   4  -6   5         46.55         86.79         3.78 o                         
   5  -6   5          5.10          4.95         1.96 o                         
   6  -6   5       2219.91       2148.43        38.74 o                         
   7  -6   5        489.86        446.64        18.66 o                         
   8  -6   5       1646.07       1819.17        35.86 o                         
   9  -6   5         64.35         66.22         5.14 o                         
  10  -6   5        661.01        667.58        15.39 o                         
  11  -6   5          0.84          4.81         3.17 o                         
  12  -6   5        381.00        385.19        21.40 o                         
  13  -6   5        208.33        229.81        10.62 o                         
  14  -6   5          6.84          6.87         3.23 o                         
  15  -6   5          8.34          5.78         3.56 o                         
 -17  -5   5         57.50         62.68         5.46 o                         
 -16  -5   5          0.34          2.57         3.72 o                         
 -15  -5   5        118.33        122.69         7.86 o                         
 -14  -5   5          3.87         13.23         4.72 o                         
 -13  -5   5        342.74        347.85         9.05 o                         
 -12  -5   5        334.97        346.77        12.95 o                         
 -11  -5   5         51.17         44.20         3.73 o                         
 -10  -5   5         13.51         10.05         2.49 o                         
  -9  -5   5        237.90        174.94         5.50 o                         
  -8  -5   5        172.25        166.57         6.93 o                         
  -7  -5   5       8411.02       8686.50       159.97 o                         
  -6  -5   5       2001.42       1991.02        33.30 o                         
  -5  -5   5        182.31        238.17         6.20 o                         
  -4  -5   5       2761.46       3420.22        64.31 o                         
  -3  -5   5        991.77        765.60        16.78 o                         
  -2  -5   5        800.71        844.71        25.96 o                         
  -1  -5   5       1943.17       2305.85        53.80 o                         
   0  -5   5         61.80         54.70         3.22 o                         
   1  -5   5        378.81        350.28         8.13 o                         
   2  -5   5       2463.04       2629.48        52.76 o                         
   3  -5   5       1314.34       1110.68        20.13 o                         
   4  -5   5        507.23        458.80        14.78 o                         
   5  -5   5         53.03         31.03         2.28 o                         
   6  -5   5         93.35        101.95         3.67 o                         
   7  -5   5        109.30         89.47         4.15 o                         
   8  -5   5         11.78          6.13         3.13 o                         
   9  -5   5         82.30         85.40         5.26 o                         
  10  -5   5       1903.11       1916.57        31.92 o                         
  11  -5   5         10.44         14.82         2.67 o                         
  12  -5   5         68.62         67.08         5.46 o                         
  13  -5   5        671.36        654.61        21.68 o                         
  14  -5   5         18.23         17.37         4.85 o                         
  15  -5   5          4.61          2.57         3.10 o                         
 -18  -4   5          2.33         -0.28         2.38 o                         
 -17  -4   5        226.42        259.58        10.27 o                         
 -16  -4   5          1.15          3.49         3.21 o                         
 -15  -4   5        227.26        232.06        33.86 o                         
 -14  -4   5        218.95        234.75         7.53 o                         
 -13  -4   5        162.49        138.74         4.98 o                         
 -12  -4   5          0.10          4.60         2.39 o                         
 -11  -4   5        721.21        725.02        14.07 o                         
 -10  -4   5        118.92        112.71         5.16 o                         
  -9  -4   5         22.58         10.81         2.02 o                         
  -8  -4   5         20.54         19.95         2.29 o                         
  -7  -4   5        230.64        223.11         5.31 o                         
  -6  -4   5       5129.98       5473.20       101.14 o                         
  -5  -4   5       1098.05       1127.35        22.87 o                         
  -4  -4   5       2725.13       1844.32        40.78 o                         
  -3  -4   5       4000.99       4690.47        96.29 o                         
  -2  -4   5       1357.78       1183.65        24.42 o
[truncated: 797,772 more chars]
