# Supplementary material for: DMSO solvates of tert-butyl­calix[6]arene and related multisolvent structures
Source: Acta Crystallogr B Struct Sci Cryst Eng Mater. 2025 Nov 5;81(Pt 6):517–27. doi: 10.1107/S2052520625008625 (PMC12786388; doi:10.1107/S2052520625008625)
Supplement: Supplementary file 5 [file b-81-00517-4sup6.hkl]

data_4                                                                          
_shelx_title ' 2022_11_18_mm_x6_z8c_auto_a.res in P-1'                          
_shelx_refln_list_code          4                                               
_shelx_F_calc_maximum      298.86                                               
_exptl_crystal_F_000      1328.32                                               
_reflns_d_resolution_high  0.7888                                               
                                                                                
loop_                                                                           
 _space_group_symop_operation_xyz                                               
 'x, y, z'                                                                      
 '-x, -y, -z'                                                                   
                                                                                
_cell_length_a    15.8827                                                       
_cell_length_b    16.0420                                                       
_cell_length_c    17.2929                                                       
_cell_angle_alpha 112.768                                                       
_cell_angle_beta  116.199                                                       
_cell_angle_gamma  91.653                                                       
                                                                                
_shelx_F_squared_multiplier     1.000                                           
                                                                                
loop_                                                                           
 _refln_index_h                                                                 
 _refln_index_k                                                                 
 _refln_index_l                                                                 
 _refln_F_squared_calc                                                          
 _refln_F_squared_meas                                                          
 _refln_F_squared_sigma                                                         
 _refln_observed_status                                                         
   2   0   0       5906.23       6228.47        91.11 o                         
   3   0   0      25454.46      24541.75       387.59 o                         
   4   0   0       6316.82       6496.47        96.88 o                         
   5   0   0       2760.67       2724.67        40.05 o                         
   6   0   0        994.06        850.51        13.26 o                         
   7   0   0          2.00         15.47         1.77 o                         
   8   0   0         56.07         86.57         3.09 o                         
   9   0   0        935.04        937.28        16.28 o                         
  10   0   0       1052.91       1092.49        18.91 o                         
  11   0   0        245.73        253.62         7.61 o                         
  12   0   0        277.75        310.67        11.07 o                         
  13   0   0        957.96        948.24        17.50 o                         
  14   0   0        760.38        844.02        19.02 o                         
  15   0   0         24.07         29.02         3.51 o                         
  16   0   0          0.06         -1.11         2.95 o                         
  17   0   0        544.97        598.87        16.16 o                         
 -17   1   0        273.60        256.09         6.50 o                         
 -16   1   0         40.79         37.42         3.25 o                         
 -15   1   0         22.24         22.77         3.56 o                         
 -14   1   0        900.12        878.52        17.78 o                         
 -13   1   0       1779.05       1833.18        30.38 o                         
 -12   1   0        832.24        854.29        19.67 o                         
 -11   1   0        169.92        175.28         6.82 o                         
 -10   1   0        987.51        988.11        17.39 o                         
  -9   1   0          2.18         -0.42         2.15 o                         
  -8   1   0        924.44        966.76        16.30 o                         
  -7   1   0       2305.78       2396.83        42.34 o                         
  -6   1   0       4270.19       4487.59        58.27 o                         
  -5   1   0       6180.29       6082.61       101.51 o                         
  -4   1   0      15102.53      15640.01       323.66 o                         
  -3   1   0       2721.40       2588.35        48.46 o                         
  -2   1   0          1.94         13.70         3.90 o                         
  -1   1   0        954.40        970.95        26.21 o                         
   1   1   0       3096.46       2888.22        60.77 o                         
   2   1   0       1616.48       1872.09        49.17 o                         
   3   1   0        199.52        281.72         8.26 o                         
   4   1   0       1241.00       1059.88        23.94 o                         
   5   1   0        330.71        319.78        11.52 o                         
   6   1   0        838.81        799.78        12.26 o                         
   7   1   0        258.28        297.14         5.83 o                         
   8   1   0          1.15          7.06         2.01 o                         
   9   1   0        208.88        205.63         5.48 o                         
  10   1   0        671.62        653.82        12.60 o                         
  11   1   0         44.80         28.17         3.15 o                         
  12   1   0        330.78        353.06        10.75 o                         
  13   1   0        483.41        532.42        15.03 o                         
  14   1   0        214.18        228.34         7.93 o                         
  15   1   0        110.65        111.20         5.29 o                         
  16   1   0         81.81         77.80         3.75 o                         
  17   1   0        287.56        278.15         9.27 o                         
 -17   2   0         14.67          6.12         2.28 o                         
 -16   2   0        503.42        573.65        11.81 o                         
 -15   2   0         10.08         22.29         6.28 o                         
 -14   2   0        184.63        156.18         5.15 o                         
 -13   2   0        363.94        358.10         8.21 o                         
 -12   2   0        135.94        117.39        11.63 o                         
 -11   2   0        419.88        513.23        12.01 o                         
 -10   2   0        523.24        700.93        16.32 o                         
  -9   2   0        112.05         73.27         3.46 o                         
  -8   2   0       3444.82       3683.73        55.51 o                         
  -7   2   0        543.39        643.09        18.24 o                         
  -6   2   0       2795.59       2986.62        49.65 o                         
  -5   2   0       1066.18       1168.20        20.78 o                         
  -4   2   0       1257.29       1146.70        21.54 o                         
  -3   2   0       1994.97       1937.47        54.54 o                         
  -2   2   0      44268.91      41891.36       860.08 o                         
  -1   2   0        280.57        344.07        10.54 o                         
   0   2   0        474.18        451.38        20.64 o                         
   1   2   0        557.62        564.61        12.02 o                         
   2   2   0      25145.88      24863.82       360.68 o                         
   3   2   0       1443.13       1471.52        62.25 o                         
   4   2   0        156.87        151.59         7.68 o                         
   5   2   0       1227.04       1082.02        14.31 o                         
   6   2   0        686.58        673.74        10.82 o                         
   7   2   0        169.53        191.29         4.14 o                         
   8   2   0         99.60         85.70         3.04 o                         
   9   2   0          7.33         10.45         2.14 o                         
  10   2   0       1359.75       1390.22        21.62 o                         
  11   2   0         54.16         40.90         3.52 o                         
  12   2   0         12.58          8.82         2.82 o                         
  13   2   0        204.55        189.02         6.81 o                         
  14   2   0        161.66        188.04         7.35 o                         
  15   2   0         84.38         82.18         5.11 o                         
  16   2   0        178.64        174.93        11.38 o                         
 -17   3   0          2.28          1.30         2.30 o                         
 -16   3   0         22.88         19.05         3.11 o                         
 -15   3   0         38.49         28.44         4.39 o                         
 -14   3   0        528.11        540.63        13.82 o                         
 -13   3   0         81.49         80.19         4.62 o                         
 -12   3   0        323.09        354.60        10.95 o                         
 -11   3   0       2093.31       1942.06        31.68 o                         
 -10   3   0        262.14        238.00         6.42 o                         
  -9   3   0        581.87        629.24        10.96 o                         
  -8   3   0        539.18        489.82         8.76 o                         
  -7   3   0       7659.83       7880.65       100.08 o                         
  -6   3   0        559.02        560.68         8.83 o                         
  -5   3   0        962.55        985.32        15.20 o                         
  -4   3   0       5010.69       5047.71        83.89 o                         
  -3   3   0         21.44          9.26         1.80 o                         
  -2   3   0         64.17         39.98         3.11 o                         
  -1   3   0       8771.25       8716.07       140.71 o                         
   0   3   0       5562.82       5644.37       102.91 o                         
   1   3   0       8145.28       8171.67       110.54 o                         
   2   3   0        290.46        245.53         4.81 o                         
   3   3   0       2260.85       2127.92        33.96 o                         
   4   3   0        696.26        541.11         8.48 o                         
   5   3   0         64.78         83.44         4.17 o                         
   6   3   0        829.79        810.35        11.84 o                         
   7   3   0        804.11        699.43        10.72 o                         
   8   3   0       1301.04       1503.96        21.13 o                         
   9   3   0       1045.68       1118.95        16.63 o                         
  10   3   0        788.31        747.65        13.22 o                         
  11   3   0        911.53        935.32        23.26 o                         
  12   3   0         87.71         93.32         4.42 o                         
  13   3   0        174.66        192.51         7.58 o                         
  14   3   0        383.31        379.80        10.30 o                         
  15   3   0          4.49          4.53         3.47 o                         
  16   3   0         87.35        111.75         5.71 o                         
 -17   4   0        150.74        173.65         7.67 o                         
 -16   4   0         21.31          9.45         3.09 o                         
 -15   4   0         21.28         15.51         4.71 o                         
 -14   4   0        696.61        682.25        13.75 o                         
 -13   4   0        628.83        588.70        13.95 o                         
 -12   4   0          6.01          7.53         3.30 o                         
 -11   4   0        157.75        154.29         5.44 o                         
 -10   4   0       1233.02       1382.65        21.52 o                         
  -9   4   0        753.61        911.70        54.95 o                         
  -8   4   0        522.03        520.98         8.58 o                         
  -7   4   0        856.64       1161.19        17.43 o                         
  -6   4   0        169.94        216.07         5.79 o                         
  -5   4   0        450.26        410.48         9.82 o                         
  -4   4   0        820.65        731.19        15.47 o                         
  -3   4   0       1083.44       1137.74        41.70 o                         
  -2   4   0        161.91        184.10         6.85 o                         
  -1   4   0       1194.47       1080.11        15.27 o                         
   0   4   0       6427.29       6193.68       112.25 o                         
   1   4   0        879.78        731.96        12.71 o                         
   2   4   0        763.64        752.61        16.32 o                         
   3   4   0        452.22        494.05         8.42 o                         
   4   4   0       5774.62       6378.56        73.82 o                         
   5   4   0        242.69        272.54         7.45 o                         
   6   4   0        383.54        500.53        11.73 o                         
   7   4   0         68.77         80.56         4.21 o                         
   8   4   0        321.82        325.45         7.65 o                         
   9   4   0         44.73         45.61         4.38 o                         
  10   4   0       1813.04       1650.02        30.67 o                         
  11   4   0       2463.86       2508.54        34.96 o                         
  12   4   0         20.28         12.78         2.94 o                         
  13   4   0         64.28         71.39         5.10 o                         
  14   4   0         68.30         81.63         4.75 o                         
  15   4   0          1.67          3.99         2.82 o                         
  16   4   0         78.55         54.87         5.07 o                         
 -18   5   0         36.26         32.34         2.96 o                         
 -17   5   0        469.57        486.89        12.85 o                         
 -16   5   0         12.06          8.43         3.59 o                         
 -15   5   0        105.04         92.69         8.20 o                         
 -14   5   0         35.25         36.27         3.69 o                         
 -13   5   0        163.52        168.20         6.15 o                         
 -12   5   0        935.65        993.40        20.18 o                         
 -11   5   0        340.07        294.59         8.59 o                         
 -10   5   0         30.19         30.54         3.55 o                         
  -9   5   0          2.84          6.55         2.33 o                         
  -8   5   0         33.96         29.35         2.68 o                         
  -7   5   0        855.74        883.87        13.02 o                         
  -6   5   0         62.59         61.43         2.30 o                         
  -5   5   0       3275.75       3529.16        39.48 o                         
  -4   5   0       1182.22       1120.75        27.98 o                         
  -3   5   0         13.97          2.83         2.07 o                         
  -2   5   0       1684.24       1756.73        30.51 o                         
  -1   5   0        591.53        639.87        14.35 o                         
   0   5   0        429.39        464.77        13.85 o                         
   1   5   0       1405.05       1679.37        22.28 o                         
   2   5   0        337.28        432.58         9.92 o                         
   3   5   0       6385.33       6759.01       100.05 o                         
   4   5   0         59.00        123.43         4.67 o                         
   5   5   0         34.57         28.17         2.31 o                         
   6   5   0        327.66        288.22         6.75 o                         
   7   5   0        127.33        166.25         6.27 o                         
   8   5   0          6.58          9.33         2.65 o                         
   9   5   0         30.62         28.18         3.59 o                         
  10   5   0         19.13         21.39         3.97 o                         
  11   5   0          0.91         -1.62         2.60 o                         
  12   5   0        261.55        266.34         8.90 o                         
  13   5   0        219.60        239.12         7.85 o                         
  14   5   0        198.91        191.38         6.26 o                         
  15   5   0         77.37         88.00         3.55 o                         
 -17   6   0         29.67         25.65         3.82 o                         
 -16   6   0         23.41         23.88         4.12 o                         
 -15   6   0          2.28          2.76         4.42 o                         
 -14   6   0        368.32        354.80        11.33 o                         
 -13   6   0         13.86         24.78         3.39 o                         
 -12   6   0        167.69        137.35         6.16 o                         
 -11   6   0         17.61         16.46         3.55 o                         
 -10   6   0        322.60        275.84         7.88 o                         
  -9   6   0         74.24         75.78         4.23 o                         
  -8   6   0        146.53        123.77         4.29 o                         
  -7   6   0        384.86        370.93         9.92 o                         
  -6   6   0       1172.30       1203.82        15.95 o                         
  -5   6   0        819.78        817.63        12.83 o                         
  -4   6   0        319.91        376.85         7.18 o                         
  -3   6   0        392.09        409.51        18.07 o                         
  -2   6   0        603.12        474.65         6.28 o                         
  -1   6   0       4330.90       4047.25        43.16 o                         
   0   6   0        549.72        503.66         7.84 o                         
   1   6   0        281.56        307.97         6.20 o                         
   2   6   0        223.81        276.31         9.50 o                         
   3   6   0        327.65        565.85        10.57 o                         
   4   6   0        733.89        643.48        10.96 o                         
   5   6   0        498.96        527.62        10.29 o                         
   6   6   0         69.88         52.50         3.35 o                         
   7   6   0       1483.20       1527.61        31.26 o                         
   8   6   0        190.94        217.20         6.93 o                         
   9   6   0       1243.73       1194.55        23.14 o                         
  10   6   0         14.96         13.24         3.04 o                         
  11   6   0         11.76         14.39         2.62 o                         
  12   6   0        231.39        246.46         8.11 o                         
  13   6   0          8.50         10.86         3.28 o                         
  14   6   0         12.41         21.81         4.05 o                         
  15   6   0         62.24         58.25         5.16 o                         
 -17   7   0         16.41         16.95         2.72 o                         
 -16   7   0         12.50         10.17         4.29 o                         
 -15   7   0          0.15          2.06         3.74 o                         
 -14   7   0        105.92        106.47        19.97 o                         
 -13   7   0         40.06         37.73         3.60 o                         
 -12   7   0        442.60        485.30        14.73 o                         
 -11   7   0        170.13        136.77         6.61 o                         
 -10   7   0        525.28        504.21        20.07 o                         
  -9   7   0         39.02         33.52         3.92 o                         
  -8   7   0          1.67          6.14         2.93 o                         
  -7   7   0       2309.18       2217.76        34.95 o                         
  -6   7   0         12.37          8.88         2.47 o                         
  -5   7   0        674.42        602.35        10.35 o                         
  -4   7   0        476.22        460.78        10.97 o                         
  -3   7   0       2220.74       2387.54        29.84 o                         
  -2   7   0         53.75         51.91         3.11 o                         
  -1   7   0       5432.29       5204.21        60.67 o                         
   0   7   0        448.49        315.90         6.03 o                         
   1   7   0       2230.92       2298.78        35.49 o                         
   2   7   0         52.51        108.42         3.91 o                         
   3   7   0         51.09         35.10         2.64 o                         
   4   7   0        581.12        661.71        11.64 o                         
   5   7   0        667.11        588.24        11.87 o                         
   6   7   0        270.59        267.42         7.35 o                         
   7   7   0         53.00         70.22         4.87 o                         
   8   7   0        247.45        268.12         8.31 o                         
   9   7   0        231.60        275.22        12.19 o                         
  10   7   0        414.20        399.18         9.80 o                         
  11   7   0          2.81          5.43         4.10 o                         
  12   7   0        144.62        150.50         7.10 o                         
  13   7   0        101.44        128.60         7.32 o                         
  14   7   0         25.83         27.71         3.80 o                         
 -17   8   0          0.39         -0.01         2.26 o                         
 -16   8   0         28.44         32.55         3.38 o                         
 -15   8   0        144.21        154.57         6.38 o                         
 -14   8   0          3.10          4.91         4.06 o                         
 -13   8   0          6.20         10.41         3.99 o                         
 -12   8   0        168.68        149.26         9.17 o                         
 -11   8   0          0.58          0.36         4.04 o                         
 -10   8   0        651.87        660.98        36.66 o                         
  -9   8   0          0.21          1.44         3.89 o                         
  -8   8   0        153.27        133.40         5.52 o                         
  -7   8   0          3.43          7.28         2.71 o                         
  -6   8   0          0.50          2.33         2.48 o                         
  -5   8   0       3285.07       3662.50        51.59 o                         
  -4   8   0         45.87         37.72         4.93 o                         
  -3   8   0       3380.53       3217.50        45.22 o                         
  -2   8   0         14.47          4.28         2.02 o                         
  -1   8   0        627.16        599.16         9.72 o                         
   0   8   0       1232.84       1337.41        20.36 o                         
   1   8   0        853.75        927.11        16.08 o                         
   2   8   0        514.77        496.15         9.32 o                         
   3   8   0       1650.06       1932.68        65.02 o                         
   4   8   0          0.76          5.82         2.53 o                         
   5   8   0          8.64         12.61         2.81 o                         
   6   8   0        383.96        396.19         9.63 o                         
   7   8   0         37.87         47.25         5.98 o                         
   8   8   0        323.30        237.68        12.42 o                         
   9   8   0        211.35        183.37         7.24 o                         
  10   8   0        237.06        214.34         9.58 o                         
  11   8   0          8.57         15.75         4.67 o                         
  12   8   0         11.29         18.19         5.78 o                         
  13   8   0        269.17        293.14        10.75 o                         
 -17   9   0         63.24         57.32         4.24 o                         
 -16   9   0         28.77         18.36         5.15 o                         
 -15   9   0        121.89        129.40         8.80 o                         
 -14   9   0          1.03         -6.17         6.71 o                         
 -13   9   0          0.04          0.36         4.62 o                         
 -12   9   0        119.55        122.60         6.33 o                         
 -11   9   0        274.09        252.34        10.96 o                         
 -10   9   0          3.07         -0.41         4.27 o                         
  -9   9   0          8.76         17.31         3.75 o                         
  -8   9   0        685.52        710.73        15.71 o                         
  -7   9   0       1138.77        989.83        19.47 o                         
  -6   9   0         85.13         83.50         3.86 o                         
  -5   9   0       1142.40       1284.81        21.01 o                         
  -4   9   0        826.21        939.16        16.66 o                         
  -3   9   0        467.38        508.59        10.40 o                         
  -2   9   0       1356.72       1433.23        20.52 o                         
  -1   9   0       2842.32       2881.08        38.65 o                         
   0   9   0       1946.28       1958.17        29.02 o                         
   1   9   0        187.58        203.57         6.24 o                         
   2   9   0        974.65       1061.09        17.30 o                         
   3   9   0       1542.31       1510.58        29.19 o                         
   4   9   0         88.10        111.46         5.63 o                         
   5   9   0         16.94         20.34         3.12 o                         
   6   9   0        440.61        364.17         7.96 o                         
   7   9   0          4.52          6.36         3.35 o                         
   8   9   0        360.83        267.22         7.86 o                         
   9   9   0        184.16        193.45         8.83 o                         
  10   9   0         21.57         33.02         4.74 o                         
  11   9   0         33.72         36.53         6.37 o                         
  12   9   0          6.23          9.54         3.54 o                         
  13   9   0        244.87        232.56        11.56 o                         
 -16  10   0         65.95         69.46         3.40 o                         
 -15  10   0         31.51         35.52         5.12 o                         
 -14  10   0        238.90        258.63        10.71 o                         
 -13  10   0         74.18         63.22         6.50 o                         
 -12  10   0        322.31        307.26        12.13 o                         
 -11  10   0          0.32         -1.85         3.51 o                         
 -10  10   0        201.78        192.65        10.29 o                         
  -9  10   0        111.39        119.43         5.80 o                         
  -8  10   0          9.44          8.02         3.26 o                         
  -7  10   0        168.95        197.59         7.70 o                         
  -6  10   0         32.53         42.85         3.53 o                         
  -5  10   0         53.69         54.81         3.72 o                         
  -4  10   0       2315.50       2225.36        33.17 o                         
  -3  10   0          2.74          1.09         2.88 o                         
  -2  10   0        235.98        208.10         6.49 o                         
  -1  10   0       1273.95       1212.36        18.11 o                         
   0  10   0       2792.67       2863.26        44.75 o                         
   1  10   0         44.43         54.50         3.14 o                         
   2  10   0         75.98         60.87         3.62 o                         
   3  10   0        626.26        626.27        11.94 o                         
   4  10   0         23.95         34.40         3.77 o                         
   5  10   0        578.00        501.60         9.78 o                         
   6  10   0          7.07          9.00         2.59 o                         
   7  10   0        788.77        731.20        13.53 o                         
   8  10   0         62.70         47.21         5.14 o                         
   9  10   0          5.40          7.21         4.33 o                         
  10  10   0          7.10          7.67         3.70 o                         
  11  10   0         41.09         42.11         4.24 o                         
  12  10   0          0.02         -2.20         2.95 o                         
 -16  11   0          6.70          6.04         2.75 o                         
 -15  11   0         27.71         18.76         3.44 o                         
 -14  11   0        165.08        138.58         7.08 o                         
 -13  11   0         17.06         11.70         4.65 o                         
 -12  11   0        392.77        364.04        16.19 o                         
 -11  11   0         13.03          5.20         4.02 o                         
 -10  11   0        205.64        196.59        12.43 o                         
  -9  11   0        107.64        112.60         5.70 o                         
  -8  11   0          0.82          5.71         3.17 o                         
  -7  11   0         44.13         59.90         4.69 o                         
  -6  11   0        382.73        378.63        10.90 o                         
  -5  11   0        152.10        126.43         7.29 o                         
  -4  11   0         10.98         10.60         2.88 o                         
  -3  11   0         44.72         52.14         3.67 o                         
  -2  11   0         77.30         77.03         5.86 o                         
  -1  11   0         44.69         45.08         3.50 o                         
   0  11   0        177.78        213.57         6.61 o                         
   1  11   0         33.35         37.09         3.20 o                         
   2  11   0        978.77       1023.13        17.48 o                         
   3  11   0         66.69         74.82         3.75 o                         
   4  11   0          9.90          9.30         2.86 o                         
   5  11   0        241.02        263.75         5.53 o                         
   6  11   0         10.54         14.00         2.61 o                         
   7  11   0          0.25          2.29         3.70 o                         
   8  11   0          8.40         11.99         3.93 o                         
   9  11   0        208.73        220.99         7.44 o                         
  10  11   0        106.44        110.34         4.79 o                         
  11  11   0          3.61          3.35         2.12 o                         
 -16  12   0          1.22          1.60         4.00 o                         
 -15  12   0          9.57          0.23         2.95 o                         
 -14  12   0          0.83          4.03         3.59 o                         
 -13  12   0         94.12         85.98         5.90 o                         
 -12  12   0        370.91        368.90        11.09 o                         
 -11  12   0        217.32        227.83        13.14 o                         
 -10  12   0         85.03         75.20         5.87 o                         
  -9  12   0        368.25        323.15         7.71 o                         
  -8  12   0        504.16        537.41        12.16 o                         
  -7  12   0         40.94         48.55         4.67 o                         
  -6  12   0         63.12         58.75         4.28 o                         
  -5  12   0        284.92        278.54         9.88 o                         
  -4  12   0          3.37          4.42         3.33 o                         
  -3  12   0         20.83         26.74         3.42 o                         
  -2  12   0        204.89        178.24         5.92 o                         
  -1  12   0        410.69        412.67        10.02 o                         
   0  12   0         29.49         35.50         4.17 o                         
   1  12   0         32.20         47.08         4.14 o                         
   2  12   0        312.96        309.38        16.78 o                         
   3  12   0        276.76        281.14         7.28 o                         
   4  12   0        134.28        153.32         4.64 o                         
   5  12   0        582.29        500.66         9.37 o                         
   6  12   0         13.67          8.17         3.98 o                         
   7  12   0        586.22        656.00        23.00 o                         
   8  12   0        119.99        109.19         8.31 o                         
   9  12   0          7.53          7.73         3.31 o                         
  10  12   0          4.97          4.11         1.80 o                         
 -15  13   0        298.67        312.33        15.92 o                         
 -14  13   0          4.18          7.77         5.14 o                         
 -13  13   0         53.31         53.36         5.44 o                         
 -12  13   0          0.81         -2.67         4.87 o                         
 -11  13   0          1.50          1.73         5.11 o                         
 -10  13   0          6.78         13.51         4.97 o                         
  -9  13   0         85.67         99.46         4.67 o                         
  -8  13   0        404.26        402.03         8.27 o                         
  -7  13   0        483.52        481.67         9.59 o                         
  -6  13   0        314.54        324.28         7.32 o                         
  -5  13   0        447.34        442.65         9.93 o                         
  -4  13   0         90.76        114.37         5.85 o                         
  -3  13   0        101.79        112.52         6.20 o                         
  -2  13   0       1348.00       1324.70        26.28 o                         
  -1  13   0         12.02          9.81         3.26 o                         
   0  13   0          3.38          1.48         3.13 o                         
   1  13   0        114.76        130.12         5.97 o                         
   2  13   0        149.41        132.69         5.40 o                         
   3  13   0          4.23          5.75         2.79 o                         
   4  13   0         75.38         80.71         6.35 o                         
   5  13   0         73.05         72.94         7.62 o                         
   6  13   0         60.51         67.50         5.61 o                         
   7  13   0          5.92          3.71         3.28 o                         
   8  13   0          3.03         10.09         3.28 o                         
   9  13   0        105.97        102.03        12.81 o                         
 -14  14   0         97.25         99.14         5.52 o                         
 -13  14   0         19.30         21.56         4.04 o                         
 -12  14   0         49.77         49.78         5.24 o                         
 -11  14   0        121.81        131.96         6.42 o                         
 -10  14   0          0.47         -0.77         3.85 o                         
  -9  14   0         92.42        109.53         6.70 o                         
  -8  14   0        622.24        668.10        17.22 o                         
  -7  14   0         61.81         66.92         3.43 o                         
  -6  14   0        504.88        462.16         8.57 o                         
  -5  14   0       1400.41       1349.42        19.66 o                         
  -4  14   0        499.01        489.33        10.07 o                         
  -3  14   0       1144.57       1150.16        15.79 o                         
  -2  14   0          6.09          9.10         3.31 o                         
  -1  14   0         36.50         30.22         3.47 o                         
   0  14   0         48.75         29.02         3.42 o                         
   1  14   0         29.15         34.53         4.16 o                         
   2  14   0         31.53         32.57         5.24 o                         
   3  14   0         61.92         67.58         4.63 o                         
   4  14   0         94.50         70.62         5.60 o                         
   5  14   0        161.93        173.95         7.27 o                         
   6  14   0        140.15        149.03         7.34 o                         
   7  14   0          8.68          9.22         3.70 o                         
   8  14   0         16.52         22.75         3.67 o                         
 -14  15   0          2.36          6.14         3.47 o                         
 -13  15   0         67.40         82.30         8.98 o                         
 -12  15   0        185.30        175.66         8.06 o                         
 -11  15   0        578.11        593.07        13.71 o                         
 -10  15   0        178.11        177.18         6.96 o                         
  -9  15   0        109.36        108.18         6.17 o                         
  -8  15   0        100.73         92.07         6.15 o                         
  -7  15   0         25.52         28.90         4.28 o                         
  -6  15   0         62.13         68.88         5.31 o                         
  -5  15   0         87.72        102.55         6.03 o                         
  -4  15   0        610.92        621.44        14.57 o                         
  -3  15   0        594.10        582.28        12.73 o                         
  -2  15   0          3.23          9.06         4.33 o                         
  -1  15   0         79.53         77.12         5.51 o                         
   0  15   0         33.53         36.26         5.33 o                         
   1  15   0          8.35         19.51         4.87 o                         
   2  15   0         14.19         14.60         3.64 o                         
   3  15   0        143.72        142.17         5.22 o                         
   4  15   0         26.35         17.78         4.72 o                         
   5  15   0         35.01         40.83         5.01 o                         
   6  15   0         58.27         64.53         5.59 o                         
   7  15   0          1.08         -0.05         2.52 o                         
 -12  16   0         77.18         92.31         8.36 o                         
 -11  16   0          1.32         -0.43         2.91 o                         
 -10  16   0         62.48         62.76         4.14 o                         
  -9  16   0        132.83        124.87         5.77 o                         
  -8  16   0         83.88        101.57         5.70 o                         
  -7  16   0         56.53         63.50         4.06 o                         
  -6  16   0        203.09        225.84         8.80 o                         
  -5  16   0          3.83          3.56         4.00 o                         
  -4  16   0          2.09          3.06         4.05 o                         
  -3  16   0        283.32        283.26         7.79 o                         
  -2  16   0         14.52          0.78         3.81 o                         
  -1  16   0          7.89          6.04         3.87 o                         
   0  16   0         76.76         97.13         8.71 o                         
   1  16   0         83.62         79.69         4.01 o                         
   2  16   0        124.29        129.65         4.61 o                         
   3  16   0          1.37          5.33         2.49 o                         
   4  16   0        135.95        144.08         5.15 o                         
   5  16   0          5.49         10.63         2.44 o                         
 -11  17   0         53.80         31.66         4.80 o                         
 -10  17   0          7.75         10.68         3.70 o                         
  -9  17   0         26.16         25.47         3.74 o                         
  -8  17   0          0.07         -1.62         3.46 o                         
  -7  17   0         30.67         32.35         3.69 o                         
  -6  17   0        105.64         90.95         4.89 o                         
  -5  17   0       2515.44       2552.26        43.42 o                         
  -4  17   0        908.65        854.80        15.20 o                         
  -3  17   0        505.27        551.77        11.54 o                         
  -2  17   0          6.36          5.77         3.26 o                         
  -1  17   0         43.53         45.26         3.57 o                         
   0  17   0        321.10        346.65         8.26 o                         
   1  17   0          6.34          6.18         2.16 o                         
   2  17   0         56.35         55.63         2.68 o                         
   3  17   0         58.72         36.88         4.43 o                         
  -8  18   0         15.59          6.94         4.71 o                         
  -7  18   0         97.59        112.28         6.54 o                         
  -6  18   0         28.07         30.08         3.52 o                         
  -5  18   0        293.92        357.38         9.06 o                         
  -4  18   0        843.13        922.67        15.96 o                         
  -3  18   0         36.25         40.14         4.65 o                         
  -2  18   0         48.50         44.15         3.52 o                         
  -1  18   0          3.19          3.56         2.36 o                         
   0  18   0        169.43        135.21         4.99 o                         
   3 -19   1        175.72        140.31         5.63 o                         
   4 -19   1         31.35         17.34         4.45 o                         
   5 -19   1         30.47         21.17         4.54 o                         
  -2 -18   1          1.69          0.71         4.45 o                         
  -1 -18   1         87.84         99.80         4.24 o                         
   0 -18   1         41.53         31.27         3.27 o                         
   1 -18   1         10.51         11.91         3.15 o                         
   2 -18   1         21.01         24.42         3.38 o                         
   3 -18   1        229.02        205.17         5.98 o                         
   4 -18   1         11.14          5.10         2.61 o                         
   5 -18   1        366.44        400.61         9.98 o                         
   6 -18   1         62.25         71.56         5.32 o                         
   7 -18   1         53.33         63.39         9.83 o                         
   8 -18   1         82.73         95.78         8.09 o                         
   9 -18   1         17.89         11.65         4.45 o                         
  -4 -17   1          7.66          4.18         3.90 o                         
  -3 -17   1         11.49          6.67         2.25 o                         
  -2 -17   1         37.25         28.25         2.82 o                         
  -1 -17   1        130.49        119.39         6.29 o                         
   0 -17   1          4.01          4.27         3.05 o                         
   1 -17   1        110.46        104.08         4.88 o                         
   2 -17   1         84.53         91.77         4.82 o                         
   3 -17   1        716.88        702.05        13.25 o                         
   4 -17   1          0.79          2.37         3.59 o                         
   5 -17   1          3.73          4.86         3.50 o                         
   6 -17   1         39.18         30.83         4.24 o                         
   7 -17   1         22.68         18.52         3.09 o                         
   8 -17   1        102.61         84.53         5.82 o                         
   9 -17   1         82.30         85.94         5.18 o                         
  10 -17   1          1.00          0.01         3.73 o                         
  11 -17   1         68.75         58.52         6.23 o                         
  -6 -16   1          0.90          2.25         2.80 o                         
  -5 -16   1        120.80        134.97         6.88 o                         
  -4 -16   1          3.02          0.74         2.52 o                         
  -3 -16   1        301.79        270.39         8.33 o                         
  -2 -16   1         32.70         40.78         3.48 o                         
  -1 -16   1         74.56         83.08         4.33 o                         
   0 -16   1         28.39         28.64         4.27 o                         
   1 -16   1          2.10          4.62         4.01 o                         
   2 -16   1        171.52        163.14         6.73 o                         
   3 -16   1        410.77        425.44        15.20 o                         
   4 -16   1          4.75          2.72         4.14 o                         
   5 -16   1        597.66        622.59        14.00 o                         
   6 -16   1        115.72        119.33         5.74 o                         
   7 -16   1          0.48         -0.93         3.43 o                         
   8 -16   1        174.58        184.67         7.18 o                         
   9 -16   1         31.24         23.42         3.92 o                         
  10 -16   1          4.84          0.74         3.81 o                         
  11 -16   1         52.50         57.76         5.36 o                         
  12 -16   1         13.01          9.86         3.13 o                         
  -7 -15   1         76.44         67.18        11.92 o                         
  -6 -15   1          2.24          4.51         3.73 o                         
  -5 -15   1        329.65        336.60         8.43 o                         
  -4 -15   1        257.32        255.02         7.26 o                         
  -3 -15   1          0.30         -3.24         3.24 o                         
  -2 -15   1        274.50        271.71         8.67 o                         
  -1 -15   1        425.86        452.60        13.00 o                         
   0 -15   1          9.82          6.09         4.45 o                         
   1 -15   1        283.03        265.01        13.84 o                         
   2 -15   1       1698.05       1765.11        27.89 o                         
   3 -15   1        379.06        358.84         7.35 o                         
   4 -15   1        265.29        312.92         8.84 o                         
   5 -15   1        194.62        229.50         8.97 o                         
   6 -15   1        157.25        174.10         9.67 o                         
   7 -15   1         35.55         32.10         5.28 o                         
   8 -15   1        176.28        147.55         7.28 o                         
   9 -15   1         79.85         75.88         5.51 o                         
  10 -15   1         32.24         29.03         3.83 o                         
  11 -15   1        195.18        192.66         8.91 o                         
  12 -15   1          2.34          1.60         6.23 o                         
  13 -15   1         17.72         19.68         5.20 o                         
  -9 -14   1         73.54         55.34         7.07 o                         
  -8 -14   1          7.36          2.49         4.16 o                         
  -7 -14   1         18.50         13.26         5.38 o                         
  -6 -14   1         78.54         60.53         6.18 o                         
  -5 -14   1        332.56        358.30         9.66 o                         
  -4 -14   1        348.18        343.29        10.84 o                         
  -3 -14   1        291.61        303.75         9.22 o                         
  -2 -14   1        754.82        752.49        14.01 o                         
  -1 -14   1         98.57        102.14         4.54 o                         
   0 -14   1        111.27        131.47         5.57 o                         
   1 -14   1          6.62         10.90         3.19 o                         
   2 -14   1         56.97         59.08         3.65 o                         
   3 -14   1        121.24        119.85         4.29 o                         
   4 -14   1       2636.62       2706.04        30.96 o                         
   5 -14   1        890.57        870.48        12.58 o                         
   6 -14   1        130.11        107.52         3.97 o                         
   7 -14   1          0.20          0.29         3.16 o                         
   8 -14   1        129.11        134.26         5.96 o                         
   9 -14   1         26.26         32.35         5.65 o                         
  10 -14   1         77.75         86.47         6.00 o                         
  11 -14   1         97.79         78.49         6.05 o                         
  12 -14   1          4.61          0.90         4.25 o                         
  13 -14   1          4.19         -0.68         3.13 o                         
  14 -14   1         83.30         86.34         5.29 o                         
 -10 -13   1         23.41         22.48         3.38 o                         
  -9 -13   1         29.45         28.24         3.59 o                         
  -8 -13   1         26.13         32.04         4.78 o                         
  -7 -13   1          4.33          7.53         4.27 o                         
  -6 -13   1          0.73         -2.52         5.99 o                         
  -5 -13   1         21.92         27.63         5.19 o                         
  -4 -13   1        132.40        125.88         4.49 o                         
  -3 -13   1         98.54        107.07         4.65 o                         
  -2 -13   1        689.22        665.13        12.97 o                         
  -1 -13   1         33.96         38.09         4.17 o                         
   0 -13   1         27.81         18.29         3.89 o                         
   1 -13   1       1260.11       1422.57        27.84 o                         
   2 -13   1        133.77        111.66         7.14 o                         
   3 -13   1        216.02        225.81         6.77 o                         
   4 -13   1        452.36        474.14        10.38 o                         
   5 -13   1        508.78        570.54        13.77 o                         
   6 -13   1        912.59        966.20        18.43 o                         
   7 -13   1        103.34        108.96         4.89 o                         
   8 -13   1         59.84         52.17         3.91 o                         
   9 -13   1        370.27        374.23         9.03 o                         
  10 -13   1         17.75          8.65         5.56 o                         
  11 -13   1        100.04        101.67         7.43 o                         
  12 -13   1        717.35        708.51        19.31 o                         
  13 -13   1         63.63         86.98         4.85 o                         
  14 -13   1          0.93         -0.61         3.07 o                         
  15 -13   1         58.14         59.58         5.60 o                         
 -11 -12   1        136.11        151.68         5.91 o                         
 -10 -12   1         41.39         55.46         4.53 o                         
  -9 -12   1         10.53         16.68         3.73 o                         
  -8 -12   1        104.10        112.72         6.18 o                         
  -7 -12   1         32.89         35.04         4.29 o                         
  -6 -12   1        102.52        121.81         4.76 o                         
  -5 -12   1         24.08         34.19         4.11 o                         
  -4 -12   1         21.41         22.45         2.82 o                         
  -3 -12   1        120.77        104.00         5.12 o                         
  -2 -12   1        109.38         85.74         4.31 o                         
  -1 -12   1         55.01         62.79         4.71 o                         
   0 -12   1         42.80         46.59         4.32 o                         
   1 -12   1        397.88        410.49         9.14 o                         
   2 -12   1         53.93         45.49         3.74 o                         
   3 -12   1        502.05        548.41        11.08 o                         
   4 -12   1        562.33        557.65        11.29 o                         
   5 -12   1        129.40        138.18         6.16 o                         
   6 -12   1          7.80          1.47         3.14 o                         
   7 -12   1         64.77         57.91         4.71 o                         
   8 -12   1        196.36        180.97        15.79 o                         
   9 -12   1        127.65         89.94         5.19 o                         
  10 -12   1         48.23         38.43         4.13 o                         
  11 -12   1        227.83        209.41        10.22 o                         
  12 -12   1        410.33        497.27        15.96 o                         
  13 -12   1         90.69        117.30         6.01 o                         
  14 -12   1        387.65        409.79        13.71 o                         
  15 -12   1          0.76          2.92         2.79 o                         
 -12 -11   1         38.58         32.82         3.33 o                         
 -11 -11   1         21.41         12.56         2.89 o                         
 -10 -11   1         31.27         17.78         3.54 o                         
  -9 -11   1          0.82         -2.60         4.08 o                         
  -8 -11   1         25.23         18.22         4.26 o                         
  -7 -11   1        403.48        401.58         8.52 o                         
  -6 -11   1         21.60         13.72         2.63 o                         
  -5 -11   1         44.13         34.22         3.78 o                         
  -4 -11   1         37.10         47.73         3.43 o                         
  -3 -11   1          1.10         -0.56         2.42 o                         
  -2 -11   1          5.33         11.86         2.45 o                         
  -1 -11   1        683.26        682.41        13.42 o                         
   0 -11   1         33.88         36.28         3.82 o                         
   1 -11   1       1355.00       1325.78        19.92 o                         
   2 -11   1        777.18        755.80        12.74 o                         
   3 -11   1        139.36        139.73         5.38 o                         
   4 -11   1        120.38        114.41         4.69 o                         
   5 -11   1        313.50        305.30         8.09 o                         
   6 -11   1        288.99        300.50        10.62 o                         
   7 -11   1        190.11        197.24         6.47 o                         
   8 -11   1        301.39        237.39         8.74 o                         
   9 -11   1        252.68        262.74         9.43 o                         
  10 -11   1         38.02         38.07         4.86 o                         
  11 -11   1          7.95          2.64         3.49 o                         
  12 -11   1        227.35        214.75         9.93 o                         
  13 -11   1         41.57         38.53         6.66 o                         
  14 -11   1         70.66         76.87         4.96 o                         
  15 -11   1        382.35        425.89        10.22 o                         
  16 -11   1         68.32         50.41         3.72 o                         
 -13 -10   1         14.48         16.27         3.91 o                         
 -12 -10   1         34.62         41.42         3.67 o                         
 -11 -10   1        196.22        209.24         7.01 o                         
 -10 -10   1        187.00        203.50         7.66 o                         
  -9 -10   1         49.91         60.46         5.73 o                         
  -8 -10   1         48.77         66.20         3.69 o                         
  -7 -10   1          2.68          1.94         2.92 o                         
  -6 -10   1        139.76        120.92         4.55 o                         
  -5 -10   1        368.73        334.76         7.50 o                         
  -4 -10   1        305.38        316.43         8.21 o                         
  -3 -10   1         57.11         45.16         5.87 o                         
  -2 -10   1        142.88        158.88         4.95 o                         
  -1 -10   1         15.81         16.49         3.04 o                         
   0 -10   1         11.92         11.42         2.31 o                         
   1 -10   1       1125.84       1174.43        16.56 o                         
   2 -10   1          3.68          6.20         2.56 o                         
   3 -10   1        872.12        889.54        16.24 o                         
   4 -10   1         13.71         12.72         2.89 o                         
   5 -10   1          8.28         10.84         2.99 o                         
   6 -10   1       1020.18       1066.71        17.55 o                         
   7 -10   1        907.46        899.65        18.29 o                         
   8 -10   1        844.97        875.91        18.16 o                         
   9 -10   1         11.13         10.38         4.83 o                         
  10 -10   1        128.18        106.31         7.57 o                         
  11 -10   1        388.98        403.07        10.82 o                         
  12 -10   1         98.61         69.98         7.20 o                         
  13 -10   1        207.87        222.32         9.83 o                         
  14 -10   1        317.46        352.89        29.30 o                         
  15 -10   1        137.50        126.67         8.40 o                         
  16 -10   1         61.72         60.91         3.35 o                         
 -13  -9   1          2.04         -1.78         5.78 o                         
 -12  -9   1          4.53          4.91         4.27 o                         
 -11  -9   1         22.27         21.60         4.14 o                         
 -10  -9   1         32.28         34.80         5.28 o                         
  -9  -9   1        184.06        185.30         6.78 o                         
  -8  -9   1         23.13         10.11         3.25 o                         
  -7  -9   1        319.21        354.50         9.76 o                         
  -6  -9   1        333.53        304.53         7.02 o                         
  -5  -9   1        504.52        445.31         8.69 o                         
  -4  -9   1         14.10         10.80         3.16 o                         
  -3  -9   1        242.56        251.44         6.54 o                         
  -2  -9   1        250.97        251.75         7.13 o                         
  -1  -9   1       2591.25       2688.45        36.06 o                         
   0  -9   1        142.35        102.17         5.32 o                         
   1  -9   1        855.14        805.85        12.50 o                         
   2  -9   1         26.03         40.30         2.97 o                         
   3  -9   1        825.17        789.21        13.32 o                         
   4  -9   1        120.03        157.91        10.53 o                         
   5  -9   1        246.93        209.07         5.95 o                         
   6  -9   1       1715.59       1787.98        29.07 o                         
   7  -9   1        474.46        457.37        10.36 o                         
   8  -9   1        202.93        237.57         7.47 o                         
   9  -9   1          2.02          0.52         5.06 o                         
  10  -9   1         11.54         17.18         5.15 o                         
  11  -9   1        376.38        342.33         9.21 o                         
  12  -9   1        170.94        150.74         6.82 o                         
  13  -9   1        239.60        218.56        12.67 o                         
  14  -9   1        432.42        435.37        13.63 o                         
  15  -9   1         14.21         18.60         3.41 o                         
  16  -9   1        173.67        199.98         5.47 o                         
  17  -9   1        232.35        193.52         9.78 o                         
 -14  -8   1         57.01         43.35        12.18 o                         
 -13  -8   1         26.71         24.56         4.96 o                         
 -12  -8   1         21.16         25.82         5.47 o                         
 -11  -8   1        124.57        136.68         7.66 o                         
 -10  -8   1        652.12        649.80        13.25 o                         
  -9  -8   1        141.27        121.15         4.58 o                         
  -8  -8   1        566.01        551.83        15.20 o                         
  -7  -8   1          1.48          5.67        10.45 o                         
  -6  -8   1         29.94         51.06         3.16 o                         
  -5  -8   1        630.72        584.18        10.98 o                         
  -4  -8   1         10.50          5.70         2.54 o                         
  -3  -8   1       4203.88       4462.44        73.74 o                         
  -2  -8   1        145.31        190.26         4.82 o                         
  -1  -8   1        376.48        381.88         7.59 o                         
   0  -8   1       1208.42       1375.48        17.22 o                         
   1  -8   1       8531.02       8379.48       106.74 o                         
   2  -8   1       1036.51       1106.12        18.54 o                         
   3  -8   1       2094.77       1975.74        31.17 o                         
   4  -8   1         58.97         43.02         2.99 o                         
   5  -8   1       1377.35       1407.61        21.38 o                         
   6  -8   1        244.49        272.25         6.18 o                         
   7  -8   1       2074.42       1991.31        35.09 o                         
   8  -8   1         69.58         64.50         4.25 o                         
   9  -8   1        169.47        154.55         8.10 o                         
  10  -8   1       1280.67       1244.27        31.48 o                         
  11  -8   1        219.45        231.30        10.10 o                         
  12  -8   1         45.29         40.21         3.85 o                         
  13  -8   1        546.56        538.66        11.78 o                         
  14  -8   1        763.95        780.33        21.00 o                         
  15  -8   1        345.16        358.71        11.14 o                         
  16  -8   1         26.95         29.64         3.36 o                         
  17  -8   1          3.65          6.58         1.95 o                         
 -15  -7   1          0.45         -2.31         3.69 o                         
 -14  -7   1          9.20         -1.73         4.60 o                         
 -13  -7   1         22.15         24.11         3.55 o                         
 -12  -7   1        194.10        195.59         8.55 o                         
 -11  -7   1        330.00        264.06         6.92 o                         
 -10  -7   1        129.79        100.65         4.82 o                         
  -9  -7   1         33.29         45.91         3.68 o                         
  -8  -7   1        404.46        387.96        10.61 o                         
  -7  -7   1          8.60         -0.32         2.77 o                         
  -6  -7   1       1538.84       1739.05        31.22 o                         
  -5  -7   1        329.36        302.41         8.25 o                         
  -4  -7   1        680.48        690.61        14.01 o                         
  -3  -7   1       6772.53       6794.43       109.97 o                         
  -2  -7   1       2668.58       2851.26        44.76 o                         
  -1  -7   1       1309.92       1101.19        13.27 o                         
   0  -7   1       1843.11       1981.38        23.86 o                         
   1  -7   1       2172.14       2128.08        28.92 o                         
   2  -7   1        833.15       1066.34        17.55 o                         
   3  -7   1          8.52          1.59         1.99 o                         
   4  -7   1          4.18          2.59         2.08 o                         
   5  -7   1        368.06        516.41        13.81 o                         
   6  -7   1       1918.35       2097.34        32.91 o                         
   7  -7   1       1900.23       1911.27        28.05 o                         
   8  -7   1        634.73        585.20        11.46 o                         
   9  -7   1         28.11         33.83         3.79 o                         
  10  -7   1        434.09        435.48        11.68 o                         
  11  -7   1        256.98        265.76         9.65 o                         
  12  -7   1        542.67        563.77        12.01 o                         
  13  -7   1         58.79         69.48         4.53 o                         
  14  -7   1        224.69        245.90        16.50 o                         
  15  -7   1        291.17        282.64         9.98 o                         
  16  -7   1          4.12          5.36         3.10 o                         
  17  -7   1         53.54         55.27         3.40 o                         
 -15  -6   1         20.73         11.47         2.35 o                         
 -14  -6   1         12.18          9.75         3.15 o                         
 -13  -6   1        110.66         90.41         5.12 o                         
 -12  -6   1        574.91        535.74        13.65 o                         
 -11  -6   1         37.80         40.55         3.28 o                         
 -10  -6   1        590.53        524.56        14.01 o                         
  -9  -6   1        664.76        747.24        15.87 o                         
  -8  -6   1        151.18        165.56         5.44 o                         
  -7  -6   1         18.10         43.80         3.10 o                         
  -6  -6   1        523.27        505.49         9.40 o                         
  -5  -6   1        994.20        987.48        16.78 o                         
  -4  -6   1        899.21       1023.39        15.69 o                         
  -3  -6   1       1181.45       1328.21        19.13 o                         
  -2  -6   1        230.83        270.22        10.21 o                         
  -1  -6   1         71.04         98.22         2.82 o                         
   0  -6   1          1.77          3.74         1.76 o                         
   1  -6   1       3584.97       3158.58        32.65 o                         
   2  -6   1        755.57        779.64        14.62 o                         
   3  -6   1        730.48        863.14        13.25 o                         
   4  -6   1       3981.01       4073.15        61.14 o                         
   5  -6   1         85.01        104.53         3.26 o                         
   6  -6   1       1619.71       1667.28        21.42 o                         
   7  -6   1        952.28        858.03        12.86 o                         
   8  -6   1        138.12        115.17         3.99 o                         
   9  -6   1        304.29        289.42         8.12 o                         
  10  -6   1        398.59        379.16        10.66 o                         
  11  -6   1        897.56       1006.63        29.33 o                         
  12  -6   1        142.86        122.88         6.96 o                         
  13  -6   1         27.30         26.28         3.40 o                         
  14  -6   1        487.48        432.51        17.22 o                         
  15  -6   1        102.79        116.73         8.39 o                         
  16  -6   1         32.39         38.76         4.31 o                         
  17  -6   1        106.34         93.99         6.97 o                         
 -16  -5   1        202.10        165.80         6.15 o                         
 -15  -5   1          2.16          0.04         2.91 o                         
 -14  -5   1          2.32          2.71         3.48 o                         
 -13  -5   1          6.60          3.83         3.87 o                         
 -12  -5   1        324.59        344.20         7.41 o                         
 -11  -5   1         21.68         15.15         2.78 o                         
 -10  -5   1       2961.00       3101.93        59.84 o                         
  -9  -5   1        611.30        532.51        12.10 o                         
  -8  -5   1        934.63        930.65        18.12 o                         
  -7  -5   1        360.54        327.79         8.08 o                         
  -6  -5   1        226.11        218.42         5.54 o                         
  -5  -5   1       5157.32       5313.84        73.12 o                         
  -4  -5   1        897.14       1037.57        14.26 o                         
  -3  -5   1       1117.44        989.42        13.23 o                         
  -2  -5   1        180.64        252.53         9.62 o                         
  -1  -5   1       1007.25       1147.14        26.55 o                         
   0  -5   1         50.45         28.24         1.80 o                         
   1  -5   1       7107.84       6697.88        99.90 o                         
   2  -5   1         24.61         18.93         6.70 o                         
   3  -5   1        591.24        541.74        10.61 o                         
   4  -5   1        279.47        245.86        13.88 o                         
   5  -5   1       1998.86       2034.04        25.86 o                         
   6  -5   1        929.68        968.03        15.92 o                         
   7  -5   1        718.80        631.63        13.18 o                         
   8  -5   1         35.96         39.47         2.82 o                         
   9  -5   1       2594.05       2758.36        42.75 o                         
  10  -5   1         55.77         47.27         4.19 o                         
  11  -5   1        131.12        118.38         6.77 o                         
  12  -5   1       1128.50       1098.35        27.91 o                         
  13  -5   1         45.50         31.74         3.89 o                         
  14  -5   1        160.40        198.90        11.25 o                         
  15  -5   1         18.61         17.94         5.57 o                         
  16  -5   1          8.39         12.60         3.39 o                         
  17  -5   1        256.05        253.63         6.73 o                         
 -16  -4   1         57.78         57.78         3.64 o                         
 -15  -4   1         11.63         24.95         8.09 o                         
 -14  -4   1          0.57          4.13         3.83 o                         
 -13  -4   1         13.33          9.77         4.29 o                         
 -12  -4   1        180.22        208.66        11.28 o                         
 -11  -4   1        329.29        352.49        11.37 o                         
 -10  -4   1         96.02         82.72         5.20 o                         
  -9  -4   1       1442.05       1517.43        23.28 o                         
  -8  -4   1       2950.10       3040.63        40.45 o                         
  -7  -4   1        418.56        483.15         8.56 o                         
  -6  -4   1        448.03        620.73        11.77 o                         
  -5  -4   1         85.68         79.63         2.58 o                         
  -4  -4   1         67.71         48.63         2.23 o                         
  -3  -4   1       2012.67       1940.82        28.06 o                         
  -2  -4   1       2598.52       2425.79        46.18 o                         
  -1  -4   1         96.67         70.62         3.02 o                         
   0  -4   1       4334.25       4506.82        62.73 o                         
   1  -4   1       4031.89       4007.35        64.68 o                         
   2  -4   1      15934.68      16092.20       333.65 o                         
   3  -4   1        245.37        336.87         8.93 o                         
   4  -4   1       6047.52       6518.76       106.41 o                         
   5  -4   1       3568.98       3462.02        63.65 o                         
   6  -4   1        163.14        127.53         5.36 o                         
   7  -4   1        660.92        758.48        14.41 o                         
   8  -4   1        949.37       1020.31        17.18 o                         
   9  -4   1       1045.61       1085.17        18.56 o                         
  10  -4   1          0.26          2.37         2.55 o                         
  11  -4   1        584.31        556.06        11.52 o                         
  12  -4   1         74.45         59.90         4.59 o                         
  13  -4   1         49.98         50.06         3.62 o                         
  14  -4   1        849.86        781.81        20.98 o                         
  15  -4   1        190.06        228.67         8.88 o                         
  16  -4   1        557.54        552.31        12.51 o                         
  17  -4   1        141.46        129.17        10.36 o                         
 -17  -3   1        246.87        208.46         9.96 o                         
 -16  -3   1        487.61        542.61        42.78 o                         
 -15  -3   1         33.26         23.82         4.02 o                         
 -14  -3   1          2.71          4.48         4.36 o                         
 -13  -3   1        178.22        188.62         6.11 o                         
 -12  -3   1         74.66         68.09         3.65 o                         
 -11  -3   1        655.69        644.98        11.90 o                         
 -10  -3   1        286.61        324.36         7.31 o                         
  -9  -3   1          4.02          3.42         2.03 o                         
  -8  -3   1        292.63        279.39         5.20 o                         
  -7  -3   1        253.63        294.71         5.16 o                         
  -6  -3   1         27.40         38.80         1.89 o                         
  -5  -3   1       4975.98       5290.48        69.01 o                         
  -4  -3   1          1.77          1.29         1.87 o                         
  -3  -3   1        231.56        220.61        13.91 o                         
  -2  -3   1      22314.82      21999.61       277.97 o                         
  -1  -3   1       1957.83       1977.32        24.92 o                         
   0  -3   1       3357.32       3550.24        46.41 o                         
   1  -3   1         13.85         33.47         1.82 o                         
   2  -3   1       7049.71       6796.74       123.40 o                         
   3  -3   1         35.34         43.49         4.47 o                         
   4  -3   1       1191.69       1331.24        25.21 o                         
   5  -3   1       2787.97       2847.90        55.34 o                         
   6  -3   1        952.87        990.30        19.82 o                         
   7  -3   1        358.56        418.06        13.33 o                         
   8  -3   1         10.41         11.19         2.29 o                         
   9  -3   1         11.28         19.09         2.58 o                         
  10  -3   1        230.62        231.97         6.87 o                         
  11  -3   1         44.35         58.79         4.08 o                         
  12  -3   1         19.02         21.23         3.93 o                         
  13  -3   1       1250.76       1306.18        28.19 o                         
  14  -3   1         32.61         27.11         4.26 o                         
  15  -3   1        740.82        749.44        15.02 o                         
  16  -3   1          5.13          2.81         2.45 o                         
  17  -3   1         52.71         57.61         3.36 o                         
 -17  -2   1        310.23        316.96        15.21 o                         
 -16  -2   1        105.27         93.38         9.92 o                         
 -15  -2   1          6.00          3.25         3.25 o                         
 -14  -2   1         35.48         38.04         4.33 o                         
 -13  -2   1        100.13         96.41         4.60 o                         
 -12  -2   1         42.85         40.11         3.81 o                         
 -11  -2   1        222.41        195.35         7.38 o                         
 -10  -2   1          5.80          2.36         2.23 o                         
  -9  -2   1          1.08          2.96         2.26 o                         
  -8  -2   1        574.34        473.25         8.40 o                         
  -7  -2   1         98.95        118.07         3.90 o                         
  -6  -2   1       1557.19       1627.81        20.73 o                         
  -5  -2   1        552.73        499.07         7.78 o                         
  -4  -2   1        593.95        573.83        22.00 o                         
  -3  -2   1       3590.02       3749.68        57.00 o                         
  -2  -2   1      11963.89      11637.90       158.00 o                         
  -1  -2   1         45.09         68.93         1.70 o                         
   0  -2   1        822.97        707.70        12.81 o                         
   1  -2   1        220.56        161.39         7.61 o                         
   2  -2   1       1077.04       1059.42        24.82 o                         
   3  -2   1        568.80        629.85        12.68 o                         
   4  -2   1        334.47        479.89        13.63 o                         
   5  -2   1         96.44        118.72         6.74 o                         
   6  -2   1       1132.86       1203.51        28.05 o                         
   7  -2   1       2029.38       2327.53        50.65 o                         
   8  -2   1          8.52          9.53         5.02 o                         
   9  -2   1        930.64        970.12        18.75 o                         
  10  -2   1        888.42        829.93        17.29 o                         
  11  -2   1          3.47          8.35         2.93 o                         
  12  -2   1          6.79          3.39         3.37 o                         
  13  -2   1         66.49         82.50         4.26 o                         
  14  -2   1        675.79        723.44        16.96 o                         
  15  -2   1        381.74        468.76        10.51 o                         
  16  -2   1          7.79          7.45         2.61 o                         
  17  -2   1         69.10         75.58         3.41 o                         
 -17  -1   1        397.87        402.76         8.42 o                         
 -16  -1   1          0.73         -1.33         3.06 o                         
 -15  -1   1          5.81          8.24         3.74 o                         
 -14  -1   1          8.07          5.04         3.02 o                         
 -13  -1   1         29.70         19.33         2.91 o                         
 -12  -1   1         73.30         81.75         4.59 o                         
 -11  -1   1        809.57        805.30        14.04 o                         
 -10  -1   1        246.04        266.36         6.31 o                         
  -9  -1   1        360.44        411.32         7.37 o                         
  -8  -1   1        103.65        110.07         3.36 o                         
  -7  -1   1         82.31         88.07         2.47 o                         
  -6  -1   1       1099.00       1011.34        12.37 o                         
  -5  -1   1        523.22        657.45        12.26 o                         
  -4  -1   1         17.15         18.68         2.42 o                         
  -3  -1   1         23.20         31.44         3.61 o                         
  -2  -1   1        679.00        739.94        14.77 o                         
  -1  -1   1       1281.01       1357.06        17.93 o                         
   1  -1   1         34.49         58.13         4.58 o                         
   2  -1   1        817.38        857.75        24.63 o                         
   3  -1   1        332.22        309.09        10.51 o                         
   4  -1   1        276.97        212.91         7.94 o                         
   5  -1   1       1917.99       2001.94        35.51 o                         
   6  -1   1        724.13        899.17        13.31 o                         
   7  -1   1        934.80        933.68        15.68 o                         
   8  -1   1        617.91        593.23        11.76 o                         
   9  -1   1        856.18        836.25        13.92 o                         
  10  -1   1        789.63        813.51        15.24 o                         
  11  -1   1         43.11         32.86         3.55 o                         
  12  -1   1        105.37         85.52         4.92 o                         
  13  -1   1         12.96          6.87         3.13 o                         
  14  -1   1        255.53        259.71         8.55 o                         
  15  -1   1          8.26         12.47         3.17 o                         
  16  -1   1         36.72         31.10         3.59 o                         
  17  -1   1        119.80        112.57        10.58 o                         
 -17   0   1        157.03        195.74         5.76 o                         
 -16   0   1        205.83        223.53         6.31 o                         
 -15   0   1         17.07          8.75         3.58 o                         
 -14   0   1          5.30          7.26         2.64 o                         
 -13   0   1       1641.24       1720.47        26.84 o                         
 -12   0   1          0.46         -2.44         3.44 o                         
 -11   0   1         22.81         14.37         2.67 o                         
 -10   0   1        765.77        898.83        14.83 o                         
  -9   0   1        117.31         82.96         3.04 o                         
  -8   0   1        525.10        444.74         6.98 o                         
  -7   0   1        274.80        290.16         6.36 o                         
  -6   0   1       1387.10       1252.29        16.96 o                         
  -5   0   1       2469.83       2547.68        37.73 o                         
  -4   0   1          2.32          3.12         2.61 o                         
  -3   0   1        395.49        309.68         7.72 o                         
  -2   0   1      31982.50      30415.38       482.66 o                         
   1   0   1        861.46       1010.88        22.55 o                         
   2   0   1      28861.28      28928.16       513.01 o                         
   3   0   1          0.22          1.99         1.99 o                         
   4   0   1       2153.47       1890.43        34.91 o                         
   5   0   1       2682.64       2898.22        46.25 o                         
   6   0   1        116.76        168.88         4.21 o                         
   7   0   1        205.35        292.80         5.52 o                         
   8   0   1        362.22        377.38        10.43 o                         
   9   0   1        434.55        448.47         8.70 o                         
  10   0   1        694.56        649.95        17.27 o                         
  11   0   1         17.91         30.89         3.88 o                         
  12   0   1         28.65         34.44         2.99 o                         
  13   0   1         30.62         24.64         3.39 o                         
  14   0   1         14.30         37.10         5.29 o                         
  15   0   1         86.70         77.76         4.45 o                         
  16   0   1         77.56         62.23         4.01 o                         
  17   0   1         10.49          7.56         3.38 o                         
 -18   1   1          7.65          7.47         3.65 o                         
 -17   1   1          3.55          3.45         2.43 o                         
 -16   1   1         96.90         97.74         4.87 o                         
 -15   1   1        226.98        211.42         6.94 o                         
 -14   1   1        216.84        164.06         5.16 o                         
 -13   1   1        113.53         93.41         4.84 o                         
 -12   1   1          2.71          5.98         4.18 o                         
 -11   1   1          0.43          0.89         2.48 o                         
 -10   1   1         20.32         22.22         2.63 o                         
  -9   1   1         61.45         43.98         3.03 o                         
  -8   1   1       3020.34       3154.80        47.65 o                         
  -7   1   1        439.34        499.46         8.27 o                         
  -6   1   1       5661.43       5244.33        67.28 o                         
  -5   1   1          1.41         -1.59         3.13 o                         
  -4   1   1       6705.81       6547.19       138.43 o                         
  -3   1   1       1707.43       1909.71        51.96 o                         
  -2   1   1         60.37         82.40         3.87 o                         
  -1   1   1        519.12        404.98         8.38 o                         
   0   1   1        961.73        914.85        34.51 o                         
   1   1   1      14845.37      14896.85       375.45 o                         
   2   1   1       2858.06       2850.34        60.91 o                         
   3   1   1        397.46        396.52        10.14 o                         
   4   1   1       6549.38       6222.38       106.35 o                         
   5   1   1        939.02        953.11        16.12 o                         
   6   1   1         57.82         30.12         2.56 o                         
   7   1   1        913.42        903.79        15.33 o                         
   8   1   1          1.30          4.24         2.07 o                         
   9   1   1       2281.41       2517.67        39.59 o                         
  10   1   1       1373.44       1392.28        23.73 o                         
  11   1   1        227.31        235.64         7.64 o                         
  12   1   1        371.58        342.87         8.75 o                         
  13   1   1         99.04         86.31         6.83 o                         
  14   1   1        123.62        123.99         7.07 o                         
  15   1   1        204.00        219.51         7.56 o                         
  16   1   1          4.52          1.60         5.25 o                         
 -18   2   1         21.60         17.39         2.41 o                         
 -17   2   1        158.33        179.88         5.21 o                         
 -16   2   1         14.64         17.84         3.49 o                         
 -15   2   1        867.46        911.84        16.52 o                         
 -14   2   1        138.92        155.00         6.03 o                         
 -13   2   1        297.57        268.57        18.13 o                         
 -12   2   1         11.29         15.19         6.57 o                         
 -11   2   1       1250.59       1263.01        21.66 o                         
 -10   2   1         50.58         57.29         3.35 o                         
  -9   2   1        250.40        209.36         5.95 o                         
  -8   2   1        373.26        448.89         8.58 o                         
  -7   2   1       1136.58       1278.49        17.54 o                         
  -6   2   1        258.71        363.99         6.37 o                         
  -5   2   1       2815.35       2888.75        46.10 o                         
  -4   2   1       6243.40       6251.06        93.60 o                         
  -3   2   1      89315.18      87368.53      1559.61 o                         
  -2   2   1      12611.12      12867.27       325.21 o                         
  -1   2   1        627.57        746.49        14.37 o                         
   0   2   1      17702.54      17097.51       348.98 o                         
   1   2   1      21394.26      20914.70       372.70 o                         
   2   2   1       3567.65       3635.69        66.88 o                         
   3   2   1       5262.95       4860.52        89.64 o                         
   4   2   1        120.70         79.54         4.13 o                         
   5   2   1        325.24        270.15         7.35 o                         
   6   2   1       3658.53       3511.63        45.62 o                         
   7   2   1        125.31        155.67         4.16 o                         
   8   2   1       1513.39       1491.27        22.62 o                         
   9   2   1        141.07        129.00         3.99 o                         
  10   2   1       1701.77       1702.62        26.14 o                         
  11   2   1         43.23         43.40         4.01 o                         
  12   2   1        313.18        331.93        13.00 o                         
  13   2   1        280.80        305.98        23.43 o                         
  14   2   1         83.97         83.29         6.66 o                         
  15   2   1          0.34         -4.45         5.96 o                         
  16   2   1          1.18         -1.16         3.82 o                         
 -18   3   1          0.17         -3.00         3.00 o                         
 -17   3   1        459.94        436.82        14.52 o                         
 -16   3   1          3.50          0.14         3.66 o                         
 -15   3   1        437.29        418.69        11.38 o                         
 -14   3   1        159.33        112.84         4.19 o                         
 -13   3   1        197.61        174.65         6.68 o                         
 -12   3   1       1215.90       1231.46        21.65 o                         
 -11   3   1         18.75         23.13         3.12 o                         
 -10   3   1        129.76        117.35         4.07 o                         
  -9   3   1       4621.92       4832.68        67.07 o                         
  -8   3   1        157.24        222.27         4.70 o                         
  -7   3   1        351.76        383.59         5.72 o                         
  -6   3   1       1478.13       1609.51        22.36 o                         
  -5   3   1       9660.00       9268.15       119.32 o                         
  -4   3   1       2772.49       2860.47        55.58 o                         
  -3   3   1       4101.12       3610.22        93.70 o                         
  -2   3   1        324.39        261.75        15.56 o                         
  -1   3   1        394.08        398.51         9.85 o                         
   0   3   1       7830.84       8231.10       147.91 o                         
   1   3   1        821.89       1102.95        23.80 o                         
   2   3   1        918.32        954.95        24.39 o                         
   3   3   1       2353.94       2292.19        30.34 o                         
   4   3   1       6298.16       6109.21        83.49 o                         
   5   3   1        224.48        168.78         6.28 o                         
   6   3   1        116.87        118.77         3.02 o                         
   7   3   1         73.48         92.21         3.06 o                         
   8   3   1       1301.76       1237.55        19.27 o                         
   9   3   1          6.35          8.89         2.58 o                         
  10   3   1        933.65        978.79        19.82 o                         
  11   3   1        740.22        747.54        14.89 o                         
  12   3   1        758.64        737.85        14.72 o                         
  13   3   1        428.09        415.57        11.27 o                         
  14   3   1         74.11         78.99         5.88 o                         
  15   3   1         14.05         17.79         3.15 o                         
 -18   4   1          4.17          9.16         2.59 o                         
 -17   4   1         79.57        102.83         4.86 o                         
 -16   4   1         37.33         37.97         4.36 o                         
 -15   4   1         15.94          8.29         4.84 o                         
 -14   4   1        307.03        268.17         7.89 o                         
 -13   4   1          8.02          5.97         3.43 o                         
 -12   4   1          0.95          4.46         3.59 o                         
 -11   4   1         51.90         44.32         3.92 o                         
 -10   4   1         56.65         59.02         3.47 o                         
  -9   4   1        598.71        635.00        10.96 o                         
  -8   4   1        576.62        570.18        10.69 o                         
  -7   4   1        743.34        862.26        14.51 o                         
  -6   4   1       2961.22       3175.58        53.18 o                         
  -5   4   1      13691.39      13936.26       176.74 o                         
  -4   4   1       2204.21       2122.43        49.70 o                         
  -3   4   1       1362.69       1411.07        37.57 o                         
  -2   4   1        314.29        373.18        12.39 o                         
  -1   4   1       2068.77       1812.03        40.58 o                         
   0   4   1      15982.75      15724.66       325.10 o                         
   1   4   1        978.75        970.29        31.83 o                         
   2   4   1       7815.48       8052.28        84.52 o                         
   3   4   1       1296.14       1487.45        21.16 o                         
   4   4   1       3310.46       3465.79        47.89 o                         
   5   4   1       1211.45       1133.63        17.30 o                         
   6   4   1       2120.02       2187.26        34.33 o                         
   7   4   1        677.57        744.61        22.60 o                         
   8   4   1       1485.45       1529.89        31.46 o                         
   9   4   1        748.78        797.34        16.69 o                         
  10   4   1        880.39        847.09        17.81 o                         
  11   4   1        536.29        489.33         9.46 o                         
  12   4   1        101.94        116.12         6.05 o                         
  13   4   1         14.98         18.43         3.81 o                         
  14   4   1        231.15        226.94         7.65 o                         
  15   4   1         63.52         61.56         3.42 o                         
 -18   5   1         18.62         19.94         2.90 o                         
 -17   5   1          3.98          6.73         4.85 o                         
 -16   5   1         80.46         74.38         5.79 o                         
 -15   5   1        152.45        170.48         8.36 o                         
 -14   5   1          2.65          5.82         3.58 o                         
 -13   5   1        128.73        117.12         4.66 o                         
 -12   5   1         80.28         84.74         5.79 o                         
 -11   5   1         69.08         61.63         7.18 o                         
 -10   5   1         13.18         22.35         2.91 o                         
  -9   5   1       1002.21        967.51        18.52 o                         
  -8   5   1       1135.84       1259.04        19.18 o                         
  -7   5   1         16.21         22.69         3.81 o                         
  -6   5   1       1793.49       1843.96        23.35 o                         
  -5   5   1       4277.65       4082.41        95.14 o                         
  -4   5   1       1445.10       1456.37        20.15 o                         
  -3   5   1       2776.13       2717.11        36.22 o                         
  -2   5   1       4557.47       4498.75        67.98 o                         
  -1   5   1       1307.61       1204.42        24.79 o                         
   0   5   1       1220.19       1157.48        15.64 o                         
   1   5   1        312.34        449.13        11.22 o                         
   2   5   1       2568.77       2793.87        37.59 o                         
   3   5   1       2035.40       2070.24        32.09 o                         
   4   5   1         36.77         60.35         3.42 o                         
   5   5   1       2286.99       2106.25        33.10 o                         
   6   5   1          5.69          0.39         2.65 o                         
   7   5   1        310.51        276.30         7.70 o                         
   8   5   1       1169.80       1081.63        19.25 o                         
   9   5   1          0.58         -0.98         3.28 o                         
  10   5   1         99.02        113.62         4.49 o                         
  11   5   1         53.45         37.26         2.87 o                         
  12   5   1         37.44         46.23         4.65 o                         
  13   5   1         19.29         31.11         3.68 o                         
  14   5   1        307.69        341.10         8.22 o                         
 -18   6   1         72.86         54.69         3.90 o                         
 -17   6   1         18.79         17.61         3.54 o                         
 -16   6   1        186.54        206.30         7.27 o                         
 -15   6   1         50.67         43.32         5.39 o                         
 -14   6   1        431.66        437.15        10.23 o                         
 -13   6   1        235.40        252.37         6.57 o                         
 -12   6   1         40.01         40.19         4.25 o                         
 -11   6   1          1.37          9.22         2.86 o                         
 -10   6   1         47.04         37.56         4.79 o                         
  -9   6   1        146.17        156.33         4.77 o                         
  -8   6   1         16.32          6.72         2.04 o                         
  -7   6   1         16.26         26.43         2.28 o                         
  -6   6   1        426.99        408.96         7.68 o                         
  -5   6   1         79.92        111.98         3.08 o                         
  -4   6   1        826.25        785.86        11.20 o                         
  -3   6   1       2489.92       2165.19        24.63 o                         
  -2   6   1          4.06         12.09         2.65 o                         
  -1   6   1        314.00        274.90         5.88 o                         
   0   6   1        915.28        906.09        13.07 o                         
   1   6   1       1270.26       1509.82        21.40 o                         
   2   6   1        858.70        808.36        13.07 o                         
   3   6   1       1210.33       1539.34        27.48 o                         
   4   6   1        841.73        869.67        15.60 o                         
   5   6   1       3329.05       3341.70        47.77 o                         
   6   6   1        557.09        590.58        12.12 o                         
   7   6   1       1663.97       1669.12        38.55 o                         
   8   6   1        868.10        900.51        16.79 o                         
   9   6   1        356.41        388.54         8.63 o                         
  10   6   1        882.69        872.34        15.61 o                         
  11   6   1          0.03          4.80         3.57 o                         
  12   6   1          4.57          9.67         3.20 o                         
  13   6   1        132.23        120.79         4.67 o                         
  14   6   1         81.55         71.15         4.37 o                         
 -18   7   1          0.13          0.05         2.52 o                         
 -17   7   1         70.59         94.28         4.27 o                         
 -16   7   1        341.08        346.65         9.97 o                         
 -15   7   1        470.39        455.39        13.90 o                         
 -14   7   1        708.32        643.96        16.22 o                         
 -13   7   1        122.26        120.62         5.55 o                         
 -12   7   1          4.18          5.20         3.35 o                         
 -11   7   1        852.74        861.46        17.80 o                         
 -10   7   1        689.93        611.77        13.68 o                         
  -9   7   1         44.66         33.34         4.44 o                         
  -8   7   1        751.83        814.78        16.43 o                         
  -7   7   1       1210.19       1135.54        17.79 o                         
  -6   7   1        630.08        692.64        13.18 o                         
  -5   7   1       2720.14       2871.80        38.03 o                         
  -4   7   1       1492.89       1561.13        21.51 o                         
  -3   7   1       5614.10       5944.79        76.81 o                         
  -2   7   1        990.51       1091.54        16.80 o                         
  -1   7   1        739.11        634.65        10.75 o                         
   0   7   1        649.61        676.36        15.01 o                         
   1   7   1         56.34         44.41         3.21 o                         
   2   7   1        421.48        441.03         8.46 o                         
   3   7   1       1827.53       1874.20        30.31 o                         
   4   7   1          1.13         23.14         9.04 o                         
   5   7   1        519.96        461.29        10.26 o                         
   6   7   1         49.06         39.83         3.68 o                         
   7   7   1         93.89         97.55         6.76 o                         
   8   7   1        547.98        524.46        15.88 o                         
   9   7   1        254.11        245.18         8.60 o                         
  10   7   1        245.07        241.74        17.48 o                         
  11   7   1         41.14         31.48         4.39 o                         
  12   7   1         17.64         25.84         3.64 o                         
  13   7   1        231.67        268.14        10.09 o                         
 -17   8   1          3.17          2.63         2.01 o                         
 -16   8   1        917.42       1029.26        25.71 o                         
 -15   8   1         52.77         73.99         4.99 o                         
 -14   8   1        191.92        205.68        16.90 o                         
 -13   8   1        158.07        141.72        11.83 o                         
 -12   8   1         43.02         59.65         4.18 o                         
 -11   8   1        152.56        148.63         8.52 o                         
 -10   8   1        197.40        235.46         8.95 o                         
  -9   8   1          0.21          1.50         2.83 o                         
  -8   8   1         14.28         11.47         2.94 o                         
  -7   8   1         24.21         23.22         3.38 o                         
  -6   8   1       3879.82       3934.47        55.47 o                         
  -5   8   1        156.79        179.46         4.50 o                         
  -4   8   1         13.64         13.51         2.34 o                         
  -3   8   1       2944.10       2673.78        38.19 o                         
  -2   8   1          9.63          3.77         2.14 o                         
  -1   8   1         15.27         31.73         2.94 o                         
   0   8   1         13.60          9.36         2.53 o                         
   1   8   1        534.26        620.85        10.33 o                         
   2   8   1       1050.53       1130.82        18.18 o                         
   3   8   1       1263.42       1268.20        20.22 o                         
   4   8   1          2.00          7.64         2.72 o                         
   5   8   1        181.30        237.36         7.33 o                         
   6   8   1         33.61         23.89         3.93 o                         
   7   8   1       2067.46       2202.21        39.66 o                         
   8   8   1         22.59         19.43         3.13 o                         
   9   8   1         62.23         58.75         4.88 o                         
  10   8   1         15.77          6.97         4.55 o                         
  11   8   1          1.01         -1.82         5.42 o                         
  12   8   1          4.07          7.88         3.71 o                         
  13   8   1         33.13         34.13         3.61 o                         
 -17   9   1         38.55         25.72         3.12 o                         
 -16   9   1        625.40        650.16        14.45 o                         
 -15   9   1         81.19         75.12         6.14 o                         
 -14   9   1         98.54         75.27         8.37 o                         
 -13   9   1        211.51        186.61         8.42 o                         
 -12   9   1        409.77        384.79         9.73 o                         
 -11   9   1       1024.34        999.13        23.07 o                         
 -10   9   1        348.13        290.04        10.11 o                         
  -9   9   1        542.84        511.11        12.35 o                         
  -8   9   1          0.13          1.38         3.09 o                         
  -7   9   1         85.35         71.16         4.17 o                         
  -6   9   1       1338.80       1337.74        21.04 o                         
  -5   9   1        143.86        152.10         5.25 o                         
  -4   9   1       2120.92       2088.45        28.93 o                         
  -3   9   1       1926.94       1912.00        26.73 o                         
  -2   9   1          3.57          4.59         2.30 o                         
  -1   9   1        605.38        612.88        12.14 o                         
   0   9   1          3.13          2.96         2.74 o                         
   1   9   1        397.84        391.66         7.71 o                         
   2   9   1        146.28        141.60         5.60 o                         
   3   9   1        808.68        821.19        14.55 o                         
   4   9   1        388.94        352.80         8.27 o                         
   5   9   1        299.99        354.30        10.61 o                         
   6   9   1        177.71        166.33         7.60 o                         
   7   9   1       1077.03       1066.67        24.16 o                         
   8   9   1          6.13          2.92         2.77 o                         
   9   9   1        143.29        168.99         8.61 o                         
  10   9   1          1.80          2.88         3.67 o                         
  11   9   1         60.81         46.26         5.62 o                         
  12   9   1        208.21        224.98         9.38 o                         
 -17  10   1         98.72        109.02        17.70 o                         
 -16  10   1        697.64        750.68        16.97 o                         
 -15  10   1         68.60         62.11         5.42 o                         
 -14  10   1          2.52          4.03         4.93 o                         
 -13  10   1        158.61        144.65        10.12 o                         
 -12  10   1          0.37          2.37         3.94 o                         
 -11  10   1          2.24          6.87         3.59 o                         
 -10  10   1        485.37        464.18        13.34 o                         
  -9  10   1        169.47        146.03         7.19 o                         
  -8  10   1        619.11        605.35        12.70 o                         
  -7  10   1         37.03         35.61         4.09 o                         
  -6  10   1        976.44        996.61        18.22 o                         
  -5  10   1        129.39        114.52         5.35 o                         
  -4  10   1          8.17          8.28         2.86 o                         
  -3  10   1       1831.46       1832.09        28.06 o                         
  -2  10   1        160.96        114.78         5.08 o                         
  -1  10   1          0.14          1.74         2.58 o                         
   0  10   1         29.74         34.11         3.58 o                         
   1  10   1       1061.88       1203.83        18.39 o                         
   2  10   1        619.42        711.94        13.13 o                         
   3  10   1        455.65        448.52        10.58 o                         
   4  10   1        482.85        484.14        12.59 o                         
   5  10   1         70.10         59.76         3.12 o                         
   6  10   1          0.65          0.03         2.67 o                         
   7  10   1       1247.44       1262.67        22.14 o                         
   8  10   1        146.80        161.17         7.86 o                         
   9  10   1        390.99        403.57        12.88 o                         
  10  10   1        232.81        227.78         7.03 o                         
  11  10   1         17.19         13.50         3.09 o                         
 -16  11   1        200.21        199.41         6.82 o                         
 -15  11   1         41.32         47.58         4.07 o                         
 -14  11   1          1.39          2.38         4.07 o                         
 -13  11   1         50.06         52.95         5.50 o                         
 -12  11   1         42.86         30.91         5.25 o                         
 -11  11   1         27.07          9.07         3.45 o                         
 -10  11   1        276.19        261.31         7.97 o                         
  -9  11   1        185.93        175.81         9.06 o                         
  -8  11   1         15.31         27.40         4.18 o                         
  -7  11   1        838.18        833.21        17.96 o                         
  -6  11   1         55.57         54.45         4.11 o                         
  -5  11   1       1033.43       1037.16        20.98 o                         
  -4  11   1       1005.81        967.93        18.02 o                         
  -3  11   1         18.82         16.65         3.10 o                         
  -2  11   1        779.39        811.71        16.00 o                         
  -1  11   1         85.66         57.82         5.16 o                         
   0  11   1          1.67          5.05         2.71 o                         
   1  11   1        488.82        504.68        10.75 o                         
   2  11   1          0.14         -1.04         2.83 o                         
   3  11   1        160.54        122.60         5.50 o                         
   4  11   1        154.63        128.78         4.20 o                         
   5  11   1        369.58        329.60         6.49 o                         
   6  11   1        396.89        383.94        13.59 o                         
   7  11   1        214.40        199.52         6.84 o                         
   8  11   1         14.62         15.31         4.38 o                         
   9  11   1          7.00          5.67         3.39 o                         
  10  11   1         40.96         35.12         2.83 o                         
 -16  12   1          5.01          5.09         6.36 o                         
 -15  12   1        184.58        142.81         9.25 o                         
 -14  12   1          0.38         -0.42         4.41 o                         
 -13  12   1         62.00         73.46         5.32 o                         
 -12  12   1          9.94         10.10         4.50 o                         
 -11  12   1          1.90         -1.22         4.87 o                         
 -10  12   1        258.42        289.13         7.66 o                         
  -9  12   1          5.61          0.78         3.01 o                         
  -8  12   1        185.86        212.28         5.96 o                         
  -7  12   1        152.31        159.35         6.91 o                         
  -6  12   1          3.87         11.24         3.85 o                         
  -5  12   1       1998.30       2171.84        36.00 o                         
  -4  12   1         79.19         71.32         4.66 o                         
  -3  12   1        358.01        371.16        13.83 o                         
  -2  12   1          0.11          1.94         3.31 o                         
  -1  12   1        902.89        936.21        18.90 o                         
   0  12   1          2.98          0.72         3.52 o                         
   1  12   1         21.01         34.90         5.19 o                         
   2  12   1        347.16        314.81         6.68 o                         
   3  12   1          7.99          6.13         2.59 o                         
   4  12   1        639.08        574.00        11.69 o                         
   5  12   1          0.15         -2.97         4.48 o                         
   6  12   1          5.04         13.03         3.91 o                         
   7  12   1        188.53        194.61         6.12 o                         
   8  12   1          1.67         -1.51         2.88 o                         
   9  12   1         36.47         23.61         3.12 o                         
 -15  13   1          4.63          1.91         2.80 o                         
 -14  13   1         17.93         10.35         3.93 o                         
 -13  13   1        265.98        299.50        10.43 o                         
 -12  13   1        133.20        147.76         7.96 o                         
 -11  13   1         17.38         20.27         6.19 o                         
 -10  13   1         96.08         81.86         5.49 o                         
  -9  13   1         41.72         46.37         3.75 o                         
  -8  13   1         97.31        101.33         4.39 o                         
  -7  13   1        222.08        231.15         6.43 o                         
  -6  13   1          5.26          8.02         3.17 o                         
  -5  13   1         10.47         23.31         3.09 o                         
  -4  13   1        282.14        267.30         6.44 o                         
  -3  13   1        182.90        170.99         5.30 o                         
  -2  13   1        102.38         94.64         4.31 o                         
  -1  13   1         40.03         36.07         3.17 o                         
   0  13   1         12.63         11.49         3.17 o                         
   1  13   1        144.45        167.04         7.07 o                         
   2  13   1         63.92         58.70         3.89 o                         
   3  13   1          0.19          1.04         6.40 o                         
   4  13   1        101.53         81.66        10.50 o                         
   5  13   1         81.55         88.60         6.59 o                         
   6  13   1         11.34         11.75         3.96 o                         
   7  13   1         40.32         48.88         4.81 o                         
   8  13   1         15.74         13.29         3.84 o                         
 -14  14   1         55.31         44.68         3.62 o                         
 -13  14   1          0.24         -1.70         3.92 o                         
 -12  14   1          0.21         -0.36         3.99 o                         
 -11  14   1         87.70         94.48         5.78 o                         
 -10  14   1         56.39         58.95         5.56 o                         
  -9  14   1         22.26         15.76         4.89 o                         
  -8  14   1         41.97         45.00         5.50 o                         
  -7  14   1       1514.81       1530.33        32.39 o                         
  -6  14   1        237.26        239.53         7.02 o                         
  -5  14   1         52.79         45.17         3.66 o                         
  -4  14   1        114.27        137.92         6.17 o                         
  -3  14   1         30.11         24.82         3.16 o                         
  -2  14   1         79.73        100.44         4.22 o                         
  -1  14   1        215.15        207.37         6.70 o                         
   0  14   1         45.37         36.97         5.51 o                         
   1  14   1         17.35         20.06         5.42 o                         
   2  14   1          4.48         -3.73         3.85 o                         
   3  14   1         90.65         92.22         7.56 o                         
   4  14   1         22.10         34.22         4.77 o                         
   5  14   1         19.42         14.96         4.71 o                         
   6  14   1        124.24        107.50         5.56 o                         
   7  14   1         36.97         20.11         3.63 o                         
 -13  15   1        217.50        208.24        16.63 o                         
 -12  15   1        147.52        134.81         5.47 o                         
 -11  15   1        108.18        110.44         6.23 o                         
 -10  15   1         42.75         52.01         4.74 o                         
  -9  15   1          1.75          2.43         4.38 o                         
  -8  15   1         21.49         31.23         4.14 o                         
  -7  15   1        733.52        800.81        15.41 o                         
  -6  15   1        111.66        105.07         6.48 o                         
  -5  15   1         13.66         22.55         4.53 o                         
  -4  15   1        215.37        224.14         7.27 o                         
  -3  15   1          7.18          3.65         4.43 o                         
  -2  15   1        125.26        128.86         6.30 o                         
  -1  15   1          3.67          0.35         4.17 o                         
   0  15   1        124.86         99.94         5.68 o                         
   1  15   1         18.23         15.72         4.21 o                         
   2  15   1          0.28         -2.72         3.44 o                         
   3  15   1         35.29         49.72         4.50 o                         
   4  15   1          4.54          8.79         3.38 o                         
   5  15   1          2.59          3.75         3.51 o                         
   6  15   1        245.92        219.57        10.41 o                         
 -12  16   1         25.04         28.64         5.42 o                         
 -11  16   1        479.80        485.18        12.57 o                         
 -10  16   1         38.09         55.35         5.42 o                         
  -9  16   1         58.95         67.77         4.68 o                         
  -8  16   1        159.68        158.72         6.20 o                         
  -7  16   1        312.11        370.74        10.74 o                         
  -6  16   1        147.21        132.83         5.75 o                         
  -5  16   1         49.04         58.71         4.62 o                         
  -4  16   1        236.67        232.37         6.77 o                         
  -3  16   1        109.08        126.85         4.87 o                         
  -2  16   1          6.09          7.25         3.47 o                         
  -1  16   1          0.14         -1.85         3.35 o                         
   0  16   1         19.89         15.38         3.58 o                         
   1  16   1          0.99          3.22         2.82 o                         
   2  16   1        423.56        456.17         9.68 o                         
   3  16   1          9.36         13.81         2.92 o                         
   4  16   1          1.86          1.17         2.09 o                         
 -10  17   1          0.26          0.64         3.03 o                         
  -9  17   1          0.37          3.98         2.61 o                         
  -8  17   1         15.89         30.07         3.90 o                         
  -7  17   1         97.38        103.95         5.36 o                         
  -6  17   1         22.85         28.22         3.69 o                         
  -5  17   1        310.74        312.94         8.74 o                         
  -4  17   1        458.13        435.42        11.91 o                         
  -3  17   1         27.23         34.11         3.09 o                         
  -2  17   1         82.63         86.71         5.03 o                         
  -1  17   1          0.53          1.60         2.72 o                         
   0  17   1         75.21         57.58         3.12 o                         
   1  17   1          7.21          4.95         2.30 o                         
   2  17   1        100.79         90.80         7.29 o                         
  -8  18   1          1.07         10.41         4.09 o                         
  -7  18   1         62.29        100.76         7.65 o                         
  -6  18   1         65.22         56.69         4.29 o                         
  -5  18   1          4.22          1.70         2.66 o                         
  -4  18   1         33.89         25.31         3.09 o                         
  -3  18   1        180.58        178.31         7.04 o                         
  -2  18   1        150.93        173.50         8.94 o                         
   0 -19   2          3.54          0.62         2.45 o                         
   1 -19   2          3.90          4.31         3.05 o                         
   2 -19   2        369.45        352.38        31.35 o                         
   3 -19   2         98.12        104.73         4.56 o                         
   4 -19   2        189.91        148.18         4.56 o                         
   5 -19   2         65.58         25.29         2.97 o                         
   6 -19   2         11.97          0.36         4.45 o                         
  -3 -18   2          0.10          2.37         3.42 o                         
  -2 -18   2          4.56          0.56         2.92 o                         
  -1 -18   2        389.76        413.95        11.47 o                         
   0 -18   2         63.33         65.14         3.82 o                         
   1 -18   2        117.12         93.53         4.44 o                         
   2 -18   2          0.53         -2.08         2.96 o                         
   3 -18   2        147.67        133.97         5.72 o                         
   4 -18   2        110.18        151.05         7.03 o                         
   5 -18   2          4.98         -3.04         3.27 o                         
   6 -18   2         61.49         75.31         7.43 o                         
   7 -18   2         75.78         88.36         5.01 o                         
   8 -18   2         19.12         26.34         3.26 o                         
   9 -18   2         26.71         32.64         3.51 o                         
  -5 -17   2         67.88         58.15         6.45 o                         
  -4 -17   2        105.42        104.34         3.77 o                         
  -3 -17   2         86.86         99.57         4.59 o                         
  -2 -17   2        238.57        223.22         7.76 o                         
  -1 -17   2         16.22          8.79         3.89 o                         
   0 -17   2        563.10        587.65        12.89 o                         
   1 -17   2          6.95          5.24         6.10 o                         
   2 -17   2          5.61          3.04         3.78 o                         
   3 -17   2         51.37         44.61         4.39 o                         
   4 -17   2         47.06         49.16         5.14 o                         
   5 -17   2         47.94         20.16         4.36 o                         
   6 -17   2        601.54        535.76        13.29 o                         
   7 -17   2          3.09          4.71         5.14 o                         
   8 -17   2        155.21        138.77         6.85 o                         
   9 -17   2        260.45        263.82        13.49 o                         
  10 -17   2        133.69        131.77         6.87 o                         
  11 -17   2         20.46         31.48         5.51 o                         
  -7 -16   2         64.16         69.44         4.76 o                         
  -6 -16   2         20.64         18.69         3.54 o                         
  -5 -16   2         66.14         73.11         4.40 o                         
  -4 -16   2        727.50        790.32        14.18 o                         
  -3 -16   2          8.11          9.31         2.93 o                         
  -2 -16   2        237.35        254.03         7.38 o                         
  -1 -16   2        348.10        353.16         9.29 o                         
   0 -16   2         43.32         38.25         4.73 o                         
   1 -16   2        838.12        860.71        27.85 o                         
   2 -16   2        783.20        832.40        16.09 o                         
   3 -16   2        566.28        610.02        19.14 o                         
   4 -16   2        108.14        110.22         6.84 o                         
   5 -16   2          9.17          9.66         5.18 o                         
   6 -16   2        135.02        168.19         6.61 o                         
   7 -16   2          1.27          1.75         5.53 o                         
   8 -16   2        105.42        117.97         9.69 o                         
   9 -16   2         13.50         14.74         4.53 o                         
  10 -16   2        145.57        139.18         8.34 o                         
  11 -16   2          6.22         -2.03         3.11 o                         
  12 -16   2         17.81         14.41         4.45 o                         
  -8 -15   2          4.96          8.36         5.96 o                         
  -7 -15   2         41.98         63.07         4.64 o                         
  -6 -15   2        106.88        115.88         4.94 o                         
  -5 -15   2        759.18        729.93        17.77 o                         
  -4 -15   2        368.30        341.41         8.46 o                         
  -3 -15   2        151.23        125.01         5.30 o                         
  -2 -15   2        257.98        248.94        10.50 o                         
  -1 -15   2         94.76        104.81         7.74 o                         
   0 -15   2        909.34        956.37        16.88 o                         
   1 -15   2         58.30         65.10         4.13 o                         
   2 -15   2       1091.45       1180.09        19.28 o                         
   3 -15   2          3.97          4.51         3.24 o                         
   4 -15   2        126.28        134.27         4.99 o                         
   5 -15   2         33.42         34.25         3.23 o                         
   6 -15   2         36.49         26.00         5.02 o                         
   7 -15   2         90.86        115.60         8.20 o                         
   8 -15   2         53.68         62.22         6.79 o                         
   9 -15   2        136.35        125.11         7.18 o                         
  10 -15   2         78.89        100.05         6.54 o                         
  11 -15   2        123.36        127.80        11.38 o                         
  12 -15   2        258.30        249.23        17.65 o                         
  13 -15   2         52.37         52.75         6.85 o                         
  -9 -14   2         40.49         52.31         6.05 o                         
  -8 -14   2         55.24         55.67         7.83 o                         
  -7 -14   2         52.61         61.25         7.58 o                         
  -6 -14   2         34.17         37.67         4.28 o                         
  -5 -14   2         11.77         18.73         3.70 o                         
  -4 -14   2        132.43        159.91        10.03 o                         
  -3 -14   2          3.13          2.28         3.01 o                         
  -2 -14   2        127.51        148.65         5.94 o                         
  -1 -14   2        127.47        152.19         5.31 o                         
   0 -14   2        311.31        333.69         7.94 o                         
   1 -14   2        467.38        460.13         9.66 o                         
   2 -14   2        298.53        345.27         7.75 o                         
   3 -14   2       1100.59       1063.45        15.55 o                         
   4 -14   2        872.45        840.50        12.35 o                         
   5 -14   2        582.86        587.29        15.79 o                         
   6 -14   2         14.75         16.40         4.65 o                         
   7 -14   2        413.54        429.52         9.92 o                         
   8 -14   2          4.26          1.12         3.72 o                         
   9 -14   2         15.65         11.55         4.75 o                         
  10 -14   2         29.21         15.43         6.31 o                         
  11 -14   2        132.71        157.42        10.15 o                         
  12 -14   2        141.49        133.11         8.61 o                         
  13 -14   2          0.49         -1.44         4.42 o                         
  14 -14   2          7.70          6.32         4.94 o                         
 -10 -13   2         96.07         89.72         6.33 o                         
  -9 -13   2         37.93         33.45         6.54 o                         
  -8 -13   2          3.99         -1.33         4.51 o                         
  -7 -13   2        158.13        160.55         8.72 o                         
  -6 -13   2        125.23        124.55         6.19 o                         
  -5 -13   2        437.75        383.33         8.28 o                         
  -4 -13   2        276.23        271.54         6.97 o                         
  -3 -13   2        152.03        142.16         7.89 o                         
  -2 -13   2        354.50        294.65         8.48 o                         
  -1 -13   2       1341.17       1365.13        24.29 o                         
   0 -13   2        158.98        154.63         5.96 o                         
   1 -13   2          5.18          7.64         3.39 o                         
   2 -13   2        474.49        509.66        19.23 o                         
   3 -13   2         45.74         39.63         3.65 o                         
   4 -13   2        433.98        455.37        10.04 o                         
   5 -13   2        592.14        626.06        14.94 o                         
   6 -13   2        160.69        144.94         7.78 o                         
   7 -13   2         49.21         54.73         4.28 o                         
   8 -13   2        137.11        157.01         6.51 o                         
   9 -13   2          6.23         11.76         3.76 o                         
  10 -13   2         53.29         63.80         6.21 o                         
  11 -13   2         15.33         12.06         5.41 o                         
  12 -13   2         85.11        110.35         7.17 o                         
  13 -13   2         19.65         31.63         5.57 o                         
  14 -13   2        185.68        207.13        15.96 o                         
  15 -13   2         14.31         11.45         7.16 o                         
 -11 -12   2         73.38         93.62         4.65 o                         
 -10 -12   2        116.24        127.00         5.29 o                         
  -9 -12   2         44.68         42.82         4.55 o                         
  -8 -12   2         22.23         24.73         4.09 o                         
  -7 -12   2        261.82        242.18         8.17 o                         
  -6 -12   2        430.71        374.99        10.98 o                         
  -5 -12   2        610.08        534.60         9.67 o                         
  -4 -12   2          6.68         13.26         3.14 o                         
  -3 -12   2          4.85          2.78         3.02 o                         
  -2 -12   2        137.10        109.59         5.29 o                         
  -1 -12   2        949.53        965.96        20.25 o                         
   0 -12   2         10.66         15.93         3.01 o                         
   1 -12   2        978.91        946.35        16.64 o                         
   2 -12   2        439.44        409.08        15.40 o                         
   3 -12   2       1784.84       1773.70        27.65 o                         
   4 -12   2         16.17         14.84         3.39 o                         
   5 -12   2        115.67        136.17         8.12 o                         
   6 -12   2       2901.92       2831.16        49.76 o                         
   7 -12   2       1240.77       1331.22        29.23 o                         
   8 -12   2        280.33        273.83         9.78 o                         
   9 -12   2         54.57         44.43         4.21 o                         
  10 -12   2          8.62          5.03         3.56 o                         
  11 -12   2         51.02         65.51         5.76 o                         
  12 -12   2        360.83        369.99        10.81 o                         
  13 -12   2        282.60        249.46         9.12 o                         
  14 -12   2         82.18         82.60         6.49 o                         
  15 -12   2          9.38          9.51         2.64 o                         
 -12 -11   2          0.87          3.44         2.89 o                         
 -11 -11   2         59.60         64.46         4.33 o                         
 -10 -11   2         88.09         98.60         6.00 o                         
  -9 -11   2          6.66          0.53         4.42 o                         
  -8 -11   2          2.31          4.38         2.68 o                         
  -7 -11   2        518.19        538.15         9.44 o                         
  -6 -11   2        164.17        136.58         5.49 o                         
  -5 -11   2        158.35        189.57         5.52 o                         
  -4 -11   2        567.12        591.68        12.47 o                         
  -3 -11   2         30.61         32.05         2.93 o                         
  -2 -11   2         38.44         43.59         3.82 o                         
  -1 -11   2       1418.14       1464.51        24.84 o                         
   0 -11   2        223.08        247.65         6.08 o                         
   1 -11   2        120.34        135.29         4.11 o                         
   2 -11   2        516.90        558.85        10.16 o                         
   3 -11   2         58.78         48.53         3.52 o                         
   4 -11   2         50.89         53.01         4.09 o                         
   5 -11   2         17.66         17.18         3.05 o                         
   6 -11   2        551.54        629.51        12.88 o                         
   7 -11   2        166.62        182.40         7.62 o                         
   8 -11   2        821.09        792.33        19.22 o                         
   9 -11   2        155.13        149.84        11.07 o                         
  10 -11   2          0.62          0.06         3.79 o                         
  11 -11   2        225.36        178.28         8.17 o                         
  12 -11   2        218.76        246.06        12.58 o                         
  13 -11   2          3.61          1.39         4.75 o                         
  14 -11   2        154.84        144.13         6.86 o                         
  15 -11   2         47.73         45.08         3.99 o                         
 -13 -10   2          0.07          3.35         2.68 o                         
 -12 -10   2        116.05        122.20         9.79 o                         
 -11 -10   2         13.23         20.66         4.08 o                         
 -10 -10   2        364.80        378.62        12.44 o                         
  -9 -10   2          3.53          6.27         3.06 o                         
  -8 -10   2          0.52         -2.66         2.66 o                         
  -7 -10   2        464.02        462.51        13.41 o                         
  -6 -10   2        170.02        198.36         5.92 o                         
  -5 -10   2        231.90        212.46         6.05 o                         
  -4 -10   2         40.77         35.14         2.81 o                         
  -3 -10   2          0.06          4.57         2.22 o                         
  -2 -10   2         11.50         16.70         2.44 o                         
  -1 -10   2        213.21        206.15         5.34 o                         
   0 -10   2          0.38          0.77         2.35 o                         
   1 -10   2        297.36        209.32         5.15 o                         
   2 -10   2        652.57        645.29        12.56 o                         
   3 -10   2        202.51        182.47         5.36 o                         
   4 -10   2        315.15        333.15         7.70 o                         
   5 -10   2        135.62        107.50         6.06 o                         
   6 -10   2        244.97        275.41         8.52 o                         
   7 -10   2        240.43        246.67        10.42 o                         
   8 -10   2         56.02         74.70         6.02 o                         
   9 -10   2          2.10          4.37         5.21 o                         
  10 -10   2         63.37         62.19         7.14 o                         
  11 -10   2       1352.36       1421.83        30.35 o                         
  12 -10   2         92.84         80.91         5.94 o                         
  13 -10   2        324.34        374.97        15.97 o                         
  14 -10   2         15.59         20.09         5.75 o                         
  15 -10   2          0.48          2.85         3.59 o                         
  16 -10   2          5.57          4.49         3.35 o                         
 -14  -9   2         75.37         68.21         7.03 o                         
 -13  -9   2         24.18         22.68         3.70 o                         
 -12  -9   2          5.31          8.62         4.93 o                         
 -11  -9   2        255.17        264.46        10.06 o                         
 -10  -9   2        157.41        157.48         6.09 o                         
  -9  -9   2         34.95         33.16         3.58 o                         
  -8  -9   2         66.10         58.77         4.61 o                         
  -7  -9   2          3.20          4.90         3.41 o                         
  -6  -9   2         41.80         38.59         3.94 o                         
  -5  -9   2        608.29        624.73        12.57 o                         
  -4  -9   2         10.68         19.50         2.52 o                         
  -3  -9   2        673.58        638.46        10.46 o                         
  -2  -9   2         15.51         31.50         2.30 o                         
  -1  -9   2          3.49          8.90         1.79 o                         
   0  -9   2          0.19          1.46         2.02 o                         
   1  -9   2       1566.73       1493.01        22.86 o                         
   2  -9   2        263.40        245.61         7.04 o                         
   3  -9   2        222.24        211.65         9.04 o                         
   4  -9   2       1933.21       2170.65        31.69 o                         
   5  -9   2        767.43        801.99        14.52 o                         
   6  -9   2        757.19        784.77        14.44 o                         
   7  -9   2        294.74        283.66         8.81 o                         
   8  -9   2        343.77        350.17        16.59 o                         
   9  -9   2       1502.57       1455.17        60.74 o                         
  10  -9   2          7.12         20.11         5.52 o                         
  11  -9   2         22.00         17.50         4.73 o                         
  12  -9   2        291.43        260.43        11.57 o                         
  13  -9   2          1.75         -2.04         4.65 o                         
  14  -9   2          5.86          9.94         3.60 o                         
  15  -9   2         38.68         34.51         3.57 o                         
  16  -9   2          2.57          0.41         2.44 o                         
 -15  -8   2         46.77         40.24         3.49 o                         
 -14  -8   2        281.39        278.18        10.66 o                         
 -13  -8   2         11.78          8.30         3.66 o                         
 -12  -8   2         71.44         76.12         6.00 o                         
 -11  -8   2         11.11         11.75         3.32 o                         
 -10  -8   2         62.20         61.63         3.87 o                         
  -9  -8   2        874.95        824.62        22.95 o                         
  -8  -8   2       1434.11       1480.04        36.34 o                         
  -7  -8   2       1396.86       1459.13        30.51 o                         
  -6  -8   2          4.26          7.85         2.60 o                         
  -5  -8   2        541.93        480.15         9.88 o                         
  -4  -8   2          7.23        114.55        40.35 o                         
  -3  -8   2       1606.08       1721.22        23.77 o                         
  -2  -8   2         82.50         59.91         2.50 o                         
  -1  -8   2         65.14         52.60         3.60 o                         
   0  -8   2         63.90        111.04         4.55 o                         
   1  -8   2        922.25        800.23        13.85 o                         
   2  -8   2         15.64         34.52         2.82 o                         
   3  -8   2        339.05        379.58        10.45 o                         
   4  -8   2        819.98        801.42        14.03 o                         
   5  -8   2         50.34         37.38         3.42 o                         
   6  -8   2        588.51        660.77        13.51 o                         
   7  -8   2         16.70         14.74         5.37 o                         
   8  -8   2       1372.80       1438.93        42.23 o                         
   9  -8   2        971.86        896.72        19.86 o                         
  10  -8   2        115.02        114.92         5.68 o                         
  11  -8   2        541.24        562.96        19.27 o                         
  12  -8   2        126.28        129.91         5.19 o                         
  13  -8   2        145.56        142.04         7.94 o                         
  14  -8   2         27.79         22.69         5.04 o                         
  15  -8   2         13.04          8.77         3.57 o                         
  16  -8   2         15.13         20.11         2.90 o                         
 -15  -7   2          5.35          1.34         2.82 o                         
 -14  -7   2        147.36        160.78         5.87 o                         
 -13  -7   2          7.63          4.56         3.49 o                         
 -12  -7   2         28.17         27.21         3.81 o                         
 -11  -7   2        135.54        135.56         4.97 o                         
 -10  -7   2        230.60        183.70         6.73 o                         
  -9  -7   2        508.26        518.06        12.18 o                         
  -8  -7   2        573.70        523.18        12.06 o                         
  -7  -7   2         44.03         72.84         4.57 o                         
  -6  -7   2        801.27        809.11        12.70 o                         
  -5  -7   2        403.90        383.69         8.61 o                         
  -4  -7   2        401.68        332.91         8.75 o                         
  -3  -7   2       2490.10       2661.57        35.21 o                         
  -2  -7   2       2124.52       2354.01        29.45 o                         
  -1  -7   2        628.16        606.73         8.16 o                         
   0  -7   2        297.16        215.80         8.61 o                         
   1  -7   2       8964.09       8783.05       129.68 o                         
   2  -7   2       1389.08       1348.58        19.99 o                         
   3  -7   2       2116.70       1875.68        25.52 o                         
   4  -7   2       1476.16       1449.36        25.33 o                         
   5  -7   2         15.98          8.28         2.22 o                         
   6  -7   2       1535.73       1448.02        23.33 o                         
   7  -7   2        211.62        219.72         6.31 o                         
   8  -7   2        106.59        103.40         4.38 o                         
   9  -7   2        170.51        160.74         5.59 o                         
  10  -7   2        744.12        805.33        25.31 o                         
  11  -7   2       1066.10       1076.06        26.25 o                         
  12  -7   2         90.98        109.99         4.72 o                         
  13  -7   2        618.98        621.16        12.80 o                         
  14  -7   2          3.89          6.23         4.66 o                         
  15  -7   2        934.13        978.95        23.89 o                         
  16  -7   2         26.47         16.00         4.15 o                         
  17  -7   2         19.25         15.02         2.60 o                         
 -16  -6   2         94.67         94.83         4.65 o                         
 -15  -6   2          1.76          1.42         2.85 o                         
 -14  -6   2         78.36         90.00         4.97 o                         
 -13  -6   2        118.33        129.75         6.92 o                         
 -12  -6   2       1315.99       1323.81        18.86 o                         
 -11  -6   2        104.77         93.62         4.02 o                         
 -10  -6   2        262.89        219.91         8.22 o                         
  -9  -6   2          3.92          4.63         3.75 o                         
  -8  -6   2        545.69        461.76         9.87 o                         
  -7  -6   2         24.14         26.33         3.03 o                         
  -6  -6   2       1326.29       1599.04        25.90 o                         
  -5  -6   2       2310.72       2376.65        33.86 o                         
  -4  -6   2          8.24          7.87         1.87 o                         
  -3  -6   2         64.74         77.02         2.77 o                         
  -2  -6   2      13149.02      13345.16       132.99 o                         
  -1  -6   2         54.31         78.83         3.09 o                         
   0  -6   2       1394.06       1428.16        31.59 o                         
   1  -6   2      12814.62      13159.73       166.89 o                         
   2  -6   2       1734.65       1684.87        30.55 o                         
   3  -6   2        583.43        665.31        11.92 o                         
   4  -6   2        392.43        437.35         7.21 o                         
   5  -6   2        236.77        322.73         6.49 o                         
   6  -6   2       1140.47       1141.26        19.20 o                         
   7  -6   2        528.03        471.46         9.43 o                         
   8  -6   2        339.12        379.54        11.96 o                         
   9  -6   2         55.93         65.21         4.12 o                         
  10  -6   2        289.51        243.54         9.20 o                         
  11  -6   2       7430.21       7291.20       134.48 o                         
  12  -6   2        146.33        137.86         5.19 o                         
  13  -6   2          1.65          2.48         3.02 o                         
  14  -6   2        191.63        169.94        10.23 o                         
  15  -6   2        986.62       1043.63        31.39 o                         
  16  -6   2        160.90        168.81         5.66 o                         
  17  -6   2        288.71        297.27         9.02 o                         
 -16  -5   2        142.35        123.95         4.84 o                         
 -15  -5   2         18.67         24.17         3.52 o                         
 -14  -5   2          8.64          6.06         3.83 o                         
 -13  -5   2        580.50        570.93        14.41 o                         
 -12  -5   2       1320.41       1363.38        19.36 o                         
 -11  -5   2        216.29        265.00        11.69 o                         
 -10  -5   2        121.68        123.96         5.39 o                         
  -9  -5   2        892.45        842.71        16.96 o                         
  -8  -5   2       2408.47       2424.77        38.09 o                         
  -7  -5   2        207.70        255.07         6.18 o                         
  -6  -5   2       2938.73       3079.44        46.62 o                         
  -5  -5   2         15.40         24.32         5.27 o                         
  -4  -5   2       1931.95       1735.83        21.21 o                         
  -3  -5   2       4184.91       4372.75        51.64 o                         
  -2  -5   2      12917.12      12825.36       162.32 o                         
  -1  -5   2      10883.52      11021.90       141.80 o                         
   0  -5   2        437.70        477.37        12.62 o                         
   1  -5   2       2630.41       2360.24        34.85 o                         
   2  -5   2         95.81        149.41         6.23 o                         
   3  -5   2       1903.48       1963.93        27.27 o                         
   4  -5   2        194.51        264.74        12.08 o                         
   5  -5   2       2496.50       2384.68        31.73 o                         
   6  -5   2       1581.07       1387.00        20.61 o                         
   7  -5   2       4440.55       4614.99        69.15 o                         
   8  -5   2       1010.09        960.00        18.15 o                         
   9  -5   2        405.47        415.17         9.09 o                         
  10  -5   2        309.44        283.34         7.98 o                         
  11  -5   2       3443.00       3549.00        55.32 o                         
  12  -5   2        164.17        186.78         5.84 o                         
  13  -5   2        343.59        388.89        10.06 o                         
  14  -5   2        287.29        274.19        10.17 o                         
  15  -5   2        187.54        200.13         7.86 o                         
  16  -5   2         53.00         51.33         3.66 o                         
  17  -5   2          1.04         -3.29         3.47 o                         
 -17  -4   2        162.69        166.17         6.34 o                         
 -16  -4   2         16.51         27.28         3.07 o                         
 -15  -4   2        111.87        116.54         5.93 o                         
 -14  -4   2        169.13        160.30         6.77 o                         
 -13  -4   2         73.46         76.21         4.08 o                         
 -12  -4   2        140.45        145.53         4.63 o                         
 -11  -4   2          9.68          2.41         3.20 o                         
 -10  -4   2        466.29        429.01         9.07 o                         
  -9  -4   2        300.96        317.29         9.73 o                         
  -8  -4   2       2198.14       2300.15        33.03 o                         
  -7  -4   2          3.84          4.39         1.76 o                         
  -6  -4   2       3770.99       3789.75        48.91 o                         
  -5  -4   2         23.61         30.52         3.05 o                         
  -4  -4   2        566.75        520.90         8.20 o                         
  -3  -4   2       7390.10       7406.04        90.12 o                         
  -2  -4   2      10696.74      10691.93       121.93 o                         
  -1  -4   2        600.40        496.49        12.81 o                         
   0  -4   2      15132.03      14556.64       197.64 o                         
   1  -4   2       4366.35       4669.30        63.93 o                         
   2  -4   2       1058.04        900.31        18.97 o                         
   3  -4   2       1337.21       1344.14        27.80 o                         
   4  -4   2       1779.59       1775.76        29.69 o                         
   5  -4   2       1307.54       1105.39        18.77 o                         
   6  -4   2       2031.99       1975.95        30.70 o                         
   7  -4   2       4297.82       4282.56        59.53 o                         
   8  -4   2          2.17          7.15         3.01 o                         
   9  -4   2       1136.34       1097.05        17.70 o                         
  10  -4   2         12.12          6.02         2.99 o                         
  11  -4   2       1848.04       1791.03        29.81 o                         
  12  -4   2          0.05          1.50         2.76 o                         
  13  -4   2        359.89        400.94         8.83 o                         
  14  -4   2        359.46        343.47        11.47 o                         
  15  -4   2        123.91        128.13         6.64 o                         
  16  -4   2          2.22         -1.98         2.95 o                         
  17  -4   2         23.04         17.26         2.67 o                         
 -17  -3   2        112.31         99.87         7.65 o                         
 -16  -3   2         23.47         26.32         4.56 o                         
 -15  -3   2        366.76        363.16        11.46 o                         
 -14  -3   2         89.75         84.20         5.34 o                         
 -13  -3   2         11.05         13.92         2.74 o                         
 -12  -3   2          7.01          9.87         2.84 o                         
 -11  -3   2        131.50        104.98         4.22 o                         
 -10  -3   2        104.08         94.12         4.01 o                         
  -9  -3   2         93.19         86.74         3.09 o                         
  -8  -3   2       2120.61       2247.35        30.05 o                         
  -7  -3   2          0.33          3.86         1.61 o                         
  -6  -3   2        177.73        212.04         4.51 o                         
  -5  -3   2       3046.73       3162.25        33.11 o                         
  -4  -3   2        221.29        231.90         5.86 o                         
  -3  -3   2        746.31        614.39         9.10 o                         
  -2  -3   2       1638.90       1450.86        18.03 o                         
  -1  -3   2        102.99        140.80         3.13 o                         
   0  -3   2      30355.82      30180.50       339.91 o                         
   1  -3   2       5883.59       5615.81       101.62 o                         
   2  -3   2      25793.08      25484.73       453.51 o                         
   3  -3   2        256.57        223.58         8.56 o                         
   4  -3   2        440.08        374.08         9.68 o                         
   5  -3   2       7758.65       7749.28       114.22 o                         
   6  -3   2       5528.43       5692.27        91.91 o                         
   7  -3   2        384.50        302.53         8.47 o                         
   8  -3   2        148.57        150.21         5.94 o                         
   9  -3   2       3575.18       3550.08        50.48 o                         
  10  -3   2        866.16        896.06        18.18 o                         
  11  -3   2        825.69        754.73        18.13 o                         
  12  -3   2         81.26         91.07         4.39 o                         
  13  -3   2        582.82        599.45        15.42 o                         
  14  -3   2        578.25        625.81        15.01 o                         
  15  -3   2        269.27        305.70         7.61 o                         
  16  -3   2        157.82        164.58         6.25 o                         
 -17  -2   2          0.32          0.82         4.15 o                         
 -16  -2   2         27.89         28.36         4.01 o                         
 -15  -2   2          4.79          5.75         3.62 o                         
 -14  -2   2         46.89         43.31         4.41 o                         
 -13  -2   2        223.71        224.83         5.48 o                         
 -12  -2   2        701.51        727.05        15.49 o                         
 -11  -2   2         70.13         55.84         3.28 o                         
 -10  -2   2         67.56         87.33         5.09 o                         
  -9  -2   2       1102.93       1151.33        17.75 o                         
  -8  -2   2         24.55         14.59         1.89 o                         
  -7  -2   2       2750.11       3031.33        41.70 o                         
  -6  -2   2         46.43         57.32         2.22 o                         
  -5  -2   2        377.50        289.20        13.02 o                         
  -4  -2   2       1065.51        969.40        14.00 o                         
  -3  -2   2      42236.96      40808.01       458.94 o                         
  -2  -2   2        261.61        287.58         7.15 o                         
  -1  -2   2          0.43          2.21         1.53 o                         
   0  -2   2        238.73        287.90         7.70 o                         
   1  -2   2       9477.76       9152.16       190.02 o                         
   2  -2   2      42322.29      40863.61       592.34 o                         
   3  -2   2       2329.47       2452.11        42.58 o                         
   4  -2   2        497.31        528.72        11.08 o                         
   5  -2   2       3980.50       4001.62        56.26 o                         
   6  -2   2        810.78        931.40        19.16 o                         
   7  -2   2        179.97        236.79         8.49 o                         
   8  -2   2       1740.32       1738.89        39.93 o                         
   9  -2   2        489.45        511.29         9.75 o                         
  10  -2   2         36.96         51.48         3.41 o                         
  11  -2   2        632.19        620.45        12.90 o                         
  12  -2   2        318.46        269.74         6.55 o                         
  13  -2   2        289.95        249.48         6.60 o                         
  14  -2   2        360.30        328.03        11.84 o                         
  15  -2   2         17.34         16.70         3.03 o                         
  16  -2   2         22.94         27.60         2.85 o                         
 -18  -1   2         44.39         44.11         3.51 o                         
 -17  -1   2         54.32         57.16         3.55 o                         
 -16  -1   2         87.94         87.90         4.28 o                         
 -15  -1   2          5.84          6.09         3.50 o                         
 -14  -1   2         40.63         33.19         2.83 o                         
 -13  -1   2        170.05        145.36         6.92 o                         
 -12  -1   2        331.98        329.08        10.89 o                         
 -11  -1   2         66.14         42.40         3.41 o                         
 -10  -1   2       1174.32       1266.68        18.35 o                         
  -9  -1   2        270.62        229.77         4.92 o                         
  -8  -1   2       2391.40       2570.25        31.87 o                         
  -7  -1   2        210.23        283.73         5.23 o                         
  -6  -1   2       2285.42       2085.58        25.40 o                         
  -5  -1   2       4274.08       4418.19        62.83 o                         
  -4  -1   2       6930.75       7043.94       105.55 o                         
  -3  -1   2       4889.15       4848.11        67.30 o                         
  -2  -1   2       1389.05       1213.64        18.06 o                         
  -1  -1   2       1448.35       1684.01        22.49 o                         
   0  -1   2       1125.28       1001.69        17.53 o                         
   1  -1   2        711.63        702.85        12.88 o                         
   2  -1   2       9022.34       8871.31       227.08 o                         
   3  -1   2        531.97        596.10        14.74 o                         
   4  -1   2         85.64        121.93         6.89 o                         
   5  -1   2        709.56        770.05        13.77 o                         
   6  -1   2       1206.21       1153.40        19.39 o                         
   7  -1   2        130.61        162.74        17.07 o                         
   8  -1   2       1455.12       1368.64        29.30 o                         
   9  -1   2        621.59        619.71        11.22 o                         
  10  -1   2       1085.64       1141.61        20.26 o                         
  11  -1   2          3.77          7.62         3.02 o                         
  12  -1   2         54.44         67.44         3.83 o                         
  13  -1   2         83.00         71.63         7.60 o                         
  14  -1   2          3.89          6.44         4.36 o                         
  15  -1   2         24.38         25.57         3.41 o                         
  16  -1   2          6.04          8.07         2.25 o                         
 -18   0   2        186.49        163.11         5.60 o                         
 -17   0   2         59.99         48.02         3.23 o                         
 -16   0   2         13.76          5.38         3.27 o                         
 -15   0   2          9.69          6.47         3.59 o                         
 -14   0   2        103.97         88.12         3.70 o                         
 -13   0   2          4.07          8.91         4.38 o                         
 -12   0   2         31.65         38.90         3.67 o                         
 -11   0   2         58.65         45.69         3.58 o                         
 -10   0   2         86.32         92.75         3.53 o                         
  -9   0   2       2609.40       2706.45        38.40 o                         
  -8   0   2       4343.61       4382.89        56.50 o                         
  -7   0   2         94.24         41.63         2.02 o                         
  -6   0   2       3133.41       3051.55        36.67 o                         
  -5   0   2        650.71        698.07        12.84 o                         
  -4   0   2       2644.94       2618.54        55.13 o                         
  -3   0   2        734.91        641.19        18.12 o                         
  -2   0   2        329.53        360.03         5.79 o                         
  -1   0   2       4012.33       3678.30        59.73 o                         
   0   0   2       5674.86       5966.04        96.13 o                         
   1   0   2      11417.13      11455.26       204.86 o                         
   2   0   2       5285.70       5360.94       113.19 o                         
   3   0   2       1440.72       1554.24        32.05 o                         
   4   0   2       1036.38        906.41        14.05 o                         
   5   0   2        900.89        919.33        13.57 o                         
   6   0   2        431.85        422.87         8.90 o                         
   7   0   2          6.51          6.63         1.96 o                         
   8   0   2        276.35        294.64         7.12 o                         
   9   0   2       1410.14       1504.22        25.19 o                         
  10   0   2        214.80        238.18        10.10 o                         
  11   0   2         76.96         82.45         6.57 o                         
  12   0   2          8.81          4.93         2.66 o                         
  13   0   2        280.14        266.78        14.85 o                         
  14   0   2          0.29          0.11         4.14 o                         
  15   0   2         34.65         39.31         3.41 o                         
  16   0   2          1.70          3.29         4.98 o                         
 -18   1   2         25.13         15.58         1.97 o                         
 -17   1   2         11.94          8.84         3.11 o                         
 -16   1   2        177.49        192.04         6.32 o                         
 -15   1   2        293.69        302.76        10.18 o                         
 -14   1   2        112.24         89.99         3.90 o                         
 -13   1   2          1.95          0.29         3.48 o                         
 -12   1   2         15.72         16.26         4.75 o                         
 -11   1   2        187.62        168.41         6.41 o                         
 -10   1   2        369.40        375.50         9.86 o                         
  -9   1   2       5672.16       5580.24        76.87 o                         
  -8   1   2        948.25       1051.07        14.86 o                         
  -7   1   2        801.57        829.85        12.23 o                         
  -6   1   2         43.03         21.19         1.77 o                         
  -5   1   2       4772.30       4909.96        82.28 o                         
  -4   1   2       1449.54       1565.54        44.69 o                         
  -3   1   2         23.27         13.61         2.47 o                         
  -2   1   2       3972.96       3693.11        51.23 o                         
  -1   1   2       3532.39       3504.31        74.04 o                         
   0   1   2       1067.04       1024.49        23.32 o                         
   1   1   2        518.38        412.76        14.67 o                         
   2   1   2        394.56        332.83        15.25 o                         
   3   1   2         55.35         53.60         4.19 o                         
   4   1   2      12791.35      12994.90       174.96 o                         
   5   1   2       1347.01       1351.39        35.66 o                         
   6   1   2       1021.00       1108.24        18.22 o                         
   7   1   2        445.50        447.03        11.90 o                         
   8   1   2        760.82        693.18        11.24 o                         
   9   1   2        134.62        128.10         8.51 o                         
  10   1   2        877.89        835.52        15.86 o                         
  11   1   2         56.79         68.28         3.85 o                         
  12   1   2        298.62        290.83         7.52 o                         
  13   1   2         25.62         24.60         5.74 o                         
  14   1   2        147.23        187.15         7.23 o                         
  15   1   2          2.40          7.03         6.31 o                         
  16   1   2          8.32         11.65         4.27 o                         
 -18   2   2         73.42         77.28         5.68 o                         
 -17   2   2        227.00        221.04         7.92 o                         
 -16   2   2         77.10         80.01         5.09 o                         
 -15   2   2         93.29         95.38         5.80 o                         
 -14   2   2        118.66        103.82         5.04 o                         
 -13   2   2          5.86          4.20         3.89 o                         
 -12   2   2       1355.47       1241.20        21.67 o                         
 -11   2   2        109.88        102.66         4.44 o                         
 -10   2   2        566.07        668.35        11.52 o                         
  -9   2   2       7030.89       7253.38       107.11 o                         
  -8   2   2       1981.79       2056.66        27.47 o                         
  -7   2   2        505.74        574.53         7.68 o                         
  -6   2   2        274.43        268.09         5.03 o                         
  -5   2   2        528.25        639.29        12.10 o                         
  -4   2   2       6113.69       6749.82       109.51 o                         
  -3   2   2       8473.45       7916.98       143.53 o                         
  -2   2   2      59705.27      56843.73      1008.14 o                         
  -1   2   2        890.47        970.06        26.82 o                         
   0   2   2        840.46        967.68        19.83 o                         
   1   2   2       7292.11       7121.43       105.50 o                         
   2   2   2       6164.84       6238.29       114.14 o                         
   3   2   2        233.59        198.88         4.96 o                         
   4   2   2       1389.47       1222.76        19.38 o                         
   5   2   2       2327.92       2378.22        36.49 o                         
   6   2   2       2007.17       2307.30        35.81 o                         
   7   2   2         20.67         38.90         2.65 o                         
   8   2   2        818.16        805.71        13.55 o                         
   9   2   2        233.02        234.05         5.27 o                         
  10   2   2        248.23        281.72        10.25 o                         
  11   2   2         64.89         78.43         5.22 o                         
  12   2   2        362.24        394.51        11.48 o                         
  13   2   2        406.31        376.82        14.72 o                         
  14   2   2         33.17         14.67         6.49 o                         
  15   2   2          0.12          5.60         4.80 o                         
 -18   3   2         85.96         66.81         4.61 o                         
 -17   3   2         37.24         43.59         3.75 o                         
 -16   3   2          0.41         -2.61         3.36 o                         
 -15   3   2         36.35         43.97         4.39 o                         
 -14   3   2          0.89          2.88         3.08 o                         
 -13   3   2         65.38         66.98         5.45 o                         
 -12   3   2       1682.18       1661.61        27.78 o                         
 -11   3   2         76.70        117.06         6.38 o                         
 -10   3   2        323.97        292.69         8.06 o                         
  -9   3   2       2575.43       2327.31        33.48 o                         
  -8   3   2        593.62        688.73         9.85 o                         
  -7   3   2       2269.36       2374.88        31.24 o                         
  -6   3   2       4018.31       4167.97        50.63 o                         
  -5   3   2        320.10        242.92         6.61 o                         
  -4   3   2       4304.87       4563.08        88.52 o                         
  -3   3   2         37.58         48.12         2.77 o                         
  -2   3   2       2188.02       2414.62        63.77 o                         
  -1   3   2        622.01        701.33        13.86 o                         
   0   3   2        682.70        619.40        66.61 o                         
   1   3   2        233.37        315.61        10.34 o                         
   2   3   2        438.76        498.79         7.45 o                         
   3   3   2       1398.74       1403.60        24.24 o                         
   4   3   2       2141.84       2094.93        32.32 o                         
   5   3   2         65.99         55.72         4.34 o                         
   6   3   2          6.58          1.00         1.59 o                         
   7   3   2        264.34        346.82         7.72 o                         
   8   3   2       1570.18       1532.21        28.09 o                         
   9   3   2        508.77        464.34        11.93 o                         
  10   3   2          3.01          1.12         3.78 o                         
  11   3   2        446.91        432.61        11.32 o                         
  12   3   2        353.62        359.15        14.87 o                         
  13   3   2          2.32          1.03         3.56 o                         
  14   3   2         81.58         90.08         4.88 o                         
  15   3   2         31.02         32.99         7.69 o                         
 -18   4   2        291.19        311.79         8.95 o                         
 -17   4   2         18.92         27.16         3.78 o                         
 -16   4   2        210.34        183.27         9.64 o                         
 -15   4   2        354.46        334.40        12.08 o                         
 -14   4   2        574.85        598.35        12.83 o                         
 -13   4   2          3.28          2.73         3.50 o                         
 -12   4   2        310.82        277.57         8.56 o                         
 -11   4   2        405.51        385.75         9.85 o                         
 -10   4   2         37.06         29.26         3.07 o                         
  -9   4   2         95.98        106.57         4.12 o                         
  -8   4   2        486.00        449.32         8.86 o                         
  -7   4   2       2303.20       2294.41        30.43 o                         
  -6   4   2       1451.25       1492.89        18.36 o                         
  -5   4   2       4770.75       4698.94        64.90 o                         
  -4   4   2        631.24        595.14        13.72 o                         
  -3   4   2       2587.29       2850.71        72.41 o                         
  -2   4   2       1320.90       1182.00        46.07 o                         
  -1   4   2       6880.65       6763.59       121.76 o                         
   0   4   2       6597.39       6790.27       109.07 o                         
   1   4   2        904.77        838.61        16.18 o                         
   2   4   2        741.08        858.05        14.21 o                         
   3   4   2         57.68         84.50         3.22 o                         
   4   4   2        658.54        843.35        12.55 o                         
   5   4   2        867.74        934.41        13.82 o                         
   6   4   2          3.86          0.81         2.62 o                         
   7   4   2        218.17        213.39         6.59 o                         
   8   4   2        536.42        485.92        13.10 o                         
   9   4   2          6.30          9.22         3.01 o                         
  10   4   2         13.43          6.33         2.81 o                         
  11   4   2        362.53        380.06         9.57 o                         
  12   4   2        122.35        141.26         7.05 o                         
  13   4   2         73.22         84.02         4.56 o                         
  14   4   2        396.30        382.31         8.78 o                         
 -18   5   2         37.29         37.18         4.18 o                         
 -17   5   2          1.16          4.80         3.34 o                         
 -16   5   2         97.06         86.15         5.39 o                         
 -15   5   2         61.72         75.11         5.56 o                         
 -14   5   2         24.49         19.79         3.54 o                         
 -13   5   2         36.70         40.07         5.35 o                         
 -12   5   2        183.86        167.07         6.66 o                         
 -11   5   2        342.34        369.26         9.80 o                         
 -10   5   2        795.90        678.88        13.01 o                         
  -9   5   2          6.11         16.79         2.85 o                         
  -8   5   2        245.65        290.01         8.53 o                         
  -7   5   2       4404.71       4574.07        55.86 o                         
  -6   5   2       6460.56       6729.35       107.73 o                         
  -5   5   2         30.70         83.61         4.65 o                         
  -4   5   2        136.12        189.80         5.03 o                         
  -3   5   2         64.96         80.50         2.99 o                         
  -2   5   2         24.17         35.95         2.29 o                         
  -1   5   2       2732.91       2818.93        33.42 o                         
   0   5   2       2118.89       2080.49        28.33 o                         
   1   5   2       4003.03       4041.60        47.27 o                         
   2   5   2       8963.42       9521.35       139.40 o                         
   3   5   2        174.73        177.42         5.62 o                         
   4   5   2        233.13        203.83         7.03 o                         
   5   5   2       1372.23       1239.28        18.16 o                         
   6   5   2        174.69        223.92         6.24 o                         
   7   5   2       1232.40       1229.66        25.76 o                         
   8   5   2       1645.36       1694.42        35.06 o                         
   9   5   2        255.74        243.86         9.13 o                         
  10   5   2        180.74        175.04         5.37 o                         
  11   5   2         82.03         91.73         6.83 o                         
  12   5   2         52.84         46.07         3.86 o                         
  13   5   2         14.90         22.70         3.05 o                         
  14   5   2        280.45        246.38         8.94 o                         
 -18   6   2          3.90          5.17         3.00 o                         
 -17   6   2        104.08         95.45         4.75 o                         
 -16   6   2         10.17         15.84         3.49 o                         
 -15   6   2          0.69          1.24         4.04 o                         
 -14   6   2         86.55        109.76         6.43 o                         
 -13   6   2        326.45        260.90         7.12 o                         
 -12   6   2        822.78        838.23        39.45 o                         
 -11   6   2          1.26          1.43         2.96 o                         
 -10   6   2        191.71        260.58         6.46 o                         
  -9   6   2        236.77        201.94         8.73 o                         
  -8   6   2        221.34        168.83         7.27 o                         
  -7   6   2        340.68        331.21         9.08 o                         
  -6   6   2       1731.48       1719.91        25.32 o                         
  -5   6   2        157.38        164.50         5.22 o                         
  -4   6   2        565.99        700.49        21.74 o                         
  -3   6   2        457.59        479.04         7.36 o                         
  -2   6   2         31.41         36.16         2.14 o                         
  -1   6   2       4020.68       3979.32        46.43 o                         
   0   6   2         48.90         42.00         3.38 o                         
   1   6   2       7348.46       7848.98       107.32 o                         
   2   6   2        860.63        920.43        17.75 o                         
   3   6   2       2124.86       2103.90        33.48 o                         
   4   6   2         81.27         86.97         4.06 o                         
   5   6   2        979.09       1060.22        18.94 o                         
   6   6   2       1366.08       1357.33        25.75 o                         
   7   6   2        157.31        155.83         9.06 o                         
   8   6   2       1188.87       1076.53        27.53 o                         
   9   6   2         81.87         86.87         4.89 o                         
  10   6   2         11.12         17.55         5.23 o                         
  11   6   2          0.32          1.84         4.02 o                         
  12   6   2         15.85         15.48         3.44 o                         
  13   6   2         25.61         17.77         3.22 o                         
 -18   7   2         37.80         40.93         3.57 o                         
 -17   7   2         37.05         39.32         3.29 o                         
 -16   7   2         25.93         19.37         3.07 o                         
 -15   7   2        296.29        294.40        10.69 o                         
 -14   7   2        123.44        120.09         4.97 o                         
 -13   7   2        618.37        621.54        14.57 o                         
 -12   7   2        289.24        280.88        12.19 o                         
 -11   7   2        242.45        284.21         9.88 o                         
 -10   7   2        325.01        259.19        16.07 o                         
  -9   7   2         95.84         78.89         3.86 o                         
  -8   7   2         93.86         93.66         3.94 o                         
  -7   7   2        883.02        971.09        16.96 o                         
  -6   7   2        589.24        692.57        11.83 o                         
  -5   7   2        869.74        866.75        12.31 o                         
  -4   7   2       1165.66       1150.11        19.15 o                         
  -3   7   2       1024.53        982.09        15.54 o                         
  -2   7   2        106.34        101.09         3.41 o                         
  -1   7   2        217.18        204.97         7.62 o                         
   0   7   2        652.28        760.74        14.88 o                         
   1   7   2         95.18         89.74         3.62 o                         
   2   7   2       2077.90       2426.21        38.31 o                         
   3   7   2        253.15        330.92        15.90 o                         
   4   7   2        373.24        389.03         8.73 o                         
   5   7   2        726.82        584.22        15.45 o                         
   6   7   2         61.94         70.06         6.23 o                         
   7   7   2        156.68        146.37        13.27 o                         
   8   7   2         95.94         60.17         4.37 o                         
   9   7   2          9.06          1.25         3.26 o                         
  10   7   2         93.51         94.20         7.08 o                         
  11   7   2        171.37        186.68         8.14 o                         
  12   7   2         72.18         70.82         4.84 o                         
  13   7   2          8.10          8.05         2.83 o                         
 -18   8   2         27.80         31.56         3.62 o                         
 -17   8   2         82.59         85.15         3.86 o                         
 -16   8   2         40.38         50.30         4.13 o                         
 -15   8   2         30.14         35.25         5.48 o                         
 -14   8   2         65.39         52.44         8.50 o                         
 -13   8   2         18.46          4.53         4.55 o                         
 -12   8   2         13.37         13.89         5.29 o                         
 -11   8   2         89.57         71.41         5.83 o                         
 -10   8   2         78.03         60.41         5.13 o                         
  -9   8   2        268.34        252.57         7.90 o                         
  -8   8   2        674.00        710.33        13.60 o                         
  -7   8   2         27.35         34.74         3.10 o                         
  -6   8   2        215.35        193.16         5.82 o                         
  -5   8   2        305.05        322.77         7.53 o                         
  -4   8   2         60.40         55.63         3.26 o                         
  -3   8   2        242.67        268.47         6.16 o                         
  -2   8   2        154.70        156.43         6.92 o                         
  -1   8   2       1279.04       1309.92        26.88 o                         
   0   8   2        293.25        284.95         7.67 o                         
   1   8   2       1315.56       1529.93        23.60 o                         
   2   8   2       1039.04       1099.22        19.49 o                         
   3   8   2        229.53        257.83         6.68 o                         
   4   8   2       1365.36       1232.60        29.94 o                         
   5   8   2        104.24        116.21         5.22 o                         
   6   8   2         28.61         17.05         3.77 o                         
   7   8   2        742.82        793.05        15.77 o                         
   8   8   2         16.80         16.23         3.33 o                         
   9   8   2        147.14        130.77        15.12 o                         
  10   8   2          2.90         -2.54         6.03 o                         
  11   8   2        187.76        191.19         9.56 o                         
  12   8   2          7.18          8.50         2.84 o                         
 -17   9   2         63.73         66.81         3.62 o                         
 -16   9   2         39.15         58.60         4.29 o                         
 -15   9   2         25.35         28.57         6.98 o                         
 -14   9   2        408.37        445.44        22.17 o                         
 -13   9   2        320.21        272.09         8.76 o                         
 -12   9   2        673.78        644.68        13.79 o                         
 -11   9   2        215.66        226.96        10.71 o                         
 -10   9   2       1146.05       1153.21        25.68 o                         
  -9   9   2        433.05        459.34        13.66 o                         
  -8   9   2        162.60        184.97         6.80 o                         
  -7   9   2         52.50         55.30         6.32 o                         
  -6   9   2        230.44        245.89         6.22 o                         
  -5   9   2         46.39         37.96         3.06 o                         
  -4   9   2         89.40         81.08         3.93 o                         
  -3   9   2        264.50        274.51         9.05 o                         
  -2   9   2        514.84        585.82        16.54 o                         
  -1   9   2        257.86        223.81         6.54 o                         
   0   9   2         73.45         71.60         4.29 o                         
   1   9   2        145.72        163.51         5.25 o                         
   2   9   2         12.01          6.56         3.07 o                         
   3   9   2         95.32         70.50         3.92 o                         
   4   9   2        559.77        584.83        15.40 o                         
   5   9   2          1.39          1.49         3.74 o                         
   6   9   2          0.56          2.22         2.89 o                         
   7   9   2        747.70        747.21        14.71 o                         
   8   9   2        952.18       1004.69        22.45 o                         
   9   9   2          2.60         25.50         5.74 o                         
  10   9   2         68.45         67.89         6.52 o                         
  11   9   2          4.71          0.21         3.91 o                         
 -17  10   2        177.12        164.26         8.91 o                         
 -16  10   2        470.20        470.21        13.06 o                         
 -15  10   2          5.57          9.57         3.83 o                         
 -14  10   2         55.84         53.77         7.16 o                         
 -13  10   2          1.95         -1.51         5.42 o                         
 -12  10   2        144.16        149.57         6.91 o                         
 -11  10   2         72.43         71.49         4.86 o                         
 -10  10   2        193.21        177.23         7.00 o                         
  -9  10   2        232.67        261.68         9.46 o                         
  -8  10   2         31.48         35.20         4.43 o                         
  -7  10   2        324.36        321.76        13.12 o                         
  -6  10   2        818.58        812.86        15.78 o                         
  -5  10   2        931.20        922.71        15.95 o                         
  -4  10   2         52.51         45.13         3.33 o                         
  -3  10   2        200.17        169.52         5.34 o                         
  -2  10   2        693.43        719.57        14.27 o                         
  -1  10   2       2064.85       2180.53        32.81 o                         
   0  10   2         19.41         13.04         3.24 o                         
   1  10   2        352.30        337.82         8.48 o                         
   2  10   2        163.93        153.27         7.11 o                         
   3  10   2          5.65          5.55         3.00 o                         
   4  10   2        187.42        195.96         6.37 o                         
   5  10   2        470.15        489.20         8.74 o                         
   6  10   2          3.47         -1.27         3.31 o                         
   7  10   2        641.63        595.40        17.36 o                         
   8  10   2         38.55         26.85         4.14 o                         
   9  10   2        307.28        318.89        10.12 o                         
  10  10   2          9.27          6.94         3.18 o                         
 -16  11   2        173.66        178.98         6.75 o                         
 -15  11   2        634.01        644.05        56.03 o                         
 -14  11   2          0.36          2.76         4.23 o                         
 -13  11   2        101.91         93.40         6.31 o                         
 -12  11   2        277.77        300.63        15.50 o                         
 -11  11   2         41.02         44.05         4.48 o                         
 -10  11   2        192.41        186.26         6.19 o                         
  -9  11   2         24.27         25.48         4.08 o                         
  -8  11   2        783.36        801.59        17.61 o                         
  -7  11   2         53.66         75.38         5.21 o                         
  -6  11   2       1658.07       1683.93        35.33 o                         
  -5  11   2        149.94        148.28         8.48 o                         
  -4  11   2          3.52          4.81         3.10 o                         
  -3  11   2       5693.55       6010.80       100.41 o                         
  -2  11   2        685.94        621.54        12.94 o                         
  -1  11   2         53.29         74.19         4.08 o                         
   0  11   2        308.25        321.26         9.03 o                         
   1  11   2        746.68        773.08        15.34 o                         
   2  11   2         66.31         61.91         4.25 o                         
   3  11   2        162.30        130.95         5.47 o                         
   4  11   2         18.47         13.62         2.74 o                         
   5  11   2        149.54        154.05         9.02 o                         
   6  11   2        805.47        768.55        21.38 o                         
   7  11   2        642.57        697.89        16.00 o                         
   8  11   2         71.01         64.98         4.61 o                         
   9  11   2         67.52         73.01         3.60 o                         
 -16  12   2        129.48        126.91         6.09 o                         
 -15  12   2        130.56        134.25         8.65 o                         
 -14  12   2         80.71        110.38         6.60 o                         
 -13  12   2         34.03         41.54         5.80 o                         
 -12  12   2         22.57         19.89         5.98 o                         
 -11  12   2          0.90         -5.87         5.87 o                         
 -10  12   2        223.32        193.91         5.31 o                         
  -9  12   2        183.22        183.47         5.56 o                         
  -8  12   2          3.19         -1.27         2.97 o                         
  -7  12   2        107.03         96.06         4.19 o                         
  -6  12   2       3442.47       3574.63        69.05 o                         
  -5  12   2         39.30         24.27         4.39 o                         
  -4  12   2        297.64        269.05        13.41 o                         
  -3  12   2       6061.71       6309.23       105.24 o                         
  -2  12   2        969.23       1141.41        23.15 o                         
  -1  12   2         58.56         66.17         5.59 o                         
   0  12   2        109.63        109.00         4.26 o                         
   1  12   2        129.89        119.87         4.22 o                         
   2  12   2         58.05         46.12         3.46 o                         
   3  12   2          7.58         -0.27         4.27 o                         
   4  12   2        867.94        887.98        24.72 o                         
   5  12   2        468.12        480.59        17.50 o                         
   6  12   2         71.64         75.68         5.09 o                         
   7  12   2        122.44        126.16         7.40 o                         
   8  12   2        148.95        173.55         5.06 o                         
 -15  13   2          8.16         18.03         2.76 o                         
 -14  13   2        141.91        117.69         6.07 o                         
 -13  13   2         32.01         40.48         5.23 o                         
 -12  13   2        154.46        161.78        10.04 o                         
 -11  13   2        104.50        110.58         6.43 o                         
 -10  13   2         91.14        113.73         7.48 o                         
  -9  13   2          1.62          4.87         5.01 o                         
  -8  13   2        495.42        486.19         9.37 o                         
  -7  13   2         34.08         21.28         3.16 o                         
  -6  13   2        967.77        992.63        16.43 o                         
  -5  13   2         39.47         37.23         3.67 o                         
  -4  13   2        142.74        134.58         6.83 o                         
  -3  13   2         27.81         16.16         3.25 o                         
  -2  13   2        625.79        671.35        11.66 o                         
  -1  13   2         37.43         46.17         4.20 o                         
   0  13   2         27.18         24.34         3.67 o                         
   1  13   2        107.87         98.58         7.42 o                         
   2  13   2          7.27          5.98         4.26 o                         
   3  13   2         23.67         15.10         6.11 o                         
   4  13   2        553.31        566.60        20.81 o                         
   5  13   2         45.50         43.64         4.64 o                         
   6  13   2         10.28         15.70         4.15 o                         
   7  13   2        346.40        357.61        14.42 o                         
 -14  14   2        349.74        421.69        11.08 o                         
 -13  14   2         77.35         87.22        10.76 o                         
 -12  14   2        187.73        169.14         7.20 o                         
 -11  14   2        219.85        229.67         7.99 o                         
 -10  14   2         14.29          7.10         4.47 o                         
  -9  14   2         85.14         60.42         5.87 o                         
  -8  14   2        515.15        634.40        16.04 o                         
  -7  14   2         16.02         14.60         4.41 o                         
  -6  14   2        120.77        106.53         8.22 o                         
  -5  14   2        441.19        447.33        14.76 o                         
  -4  14   2        321.79        328.81        11.50 o                         
  -3  14   2          5.95         10.78         4.62 o                         
  -2  14   2        106.19        122.36         7.85 o                         
  -1  14   2          8.26          8.70         4.05 o                         
   0  14   2         39.41         58.85         5.19 o                         
   1  14   2        167.56        168.52        12.24 o                         
   2  14   2        496.59        534.55        19.87 o                         
   3  14   2         28.84         30.04         5.77 o                         
   4  14   2          6.84          8.89         4.73 o                         
   5  14   2        124.08        131.87         4.82 o                         
   6  14   2          6.82          4.11         2.65 o                         
 -13  15   2         67.04         52.90         5.11 o                         
 -12  15   2        185.76        211.27         8.85 o                         
 -11  15   2         14.84         21.77         3.59 o                         
 -10  15   2        203.24        204.12         7.34 o                         
  -9  15   2         69.88         64.29         4.44 o                         
  -8  15   2         84.52         57.70         4.95 o                         
  -7  15   2         45.15         34.98         5.43 o                         
  -6  15   2         73.88         67.33         5.13 o                         
  -5  15   2          6.74          5.83         4.15 o                         
  -4  15   2         54.08         58.69         4.61 o                         
  -3  15   2        221.64        249.03         7.38 o                         
  -2  15   2         45.73         41.86         4.23 o                         
  -1  15   2        138.54        141.60         5.67 o                         
   0  15   2        106.75        129.73         8.94 o                         
   1  15   2         99.45        111.58         7.21 o                         
   2  15   2         54.35         46.36         5.39 o                         
   3  15   2         56.89         58.06         4.20 o                         
   4  15   2          0.58         -2.87         2.87 o                         
 -12  16   2         36.02         19.57         4.80 o                         
 -11  16   2         86.75        100.08         4.81 o                         
 -10  16   2         32.07         30.38         3.50 o                         
  -9  16   2          9.41         14.05         2.86 o                         
  -8  16   2         16.64         11.03         3.61 o                         
  -7  16   2        161.46        202.85         8.20 o                         
  -6  16   2         70.14         59.23         4.83 o                         
  -5  16   2          1.49          2.52         4.02 o                         
  -4  16   2         58.74         59.31         4.27 o                         
  -3  16   2         77.54         73.23         4.09 o                         
  -2  16   2         47.56         52.60         4.91 o                         
  -1  16   2          0.71          0.61         3.12 o                         
   0  16   2          1.52          1.60         2.55 o                         
   1  16   2         52.58         46.50         3.41 o                         
   2  16   2          5.46          2.11         2.45 o                         
   3  16   2        164.38        139.29         6.23 o                         
 -10  17   2          3.23          3.11         4.09 o                         
  -9  17   2         20.28         21.44         3.53 o                         
  -8  17   2          3.93          6.10         2.47 o                         
  -7  17   2        122.61        132.09         5.59 o                         
  -6  17   2          3.13         -2.06         3.06 o                         
  -5  17   2          0.05          0.74         3.09 o                         
  -4  17   2         10.51          6.79         3.44 o                         
  -3  17   2        101.85         99.21         5.19 o                         
  -2  17   2          0.31          2.89         2.37 o                         
  -1  17   2         43.52         53.93         2.77 o                         
   0  17   2          2.86          2.82         3.27 o                         
  -1 -19   3         86.21         63.72         3.47 o                         
   0 -19   3         19.23         22.57         3.67 o                         
   1 -19   3          8.11          6.34         2.36 o                         
   2 -19   3         50.09         45.26         2.96 o                         
   3 -19   3        676.96        710.24        12.92 o                         
   4 -19   3         10.88          9.21         2.27 o                         
   5 -19   3         81.95         66.47         4.03 o                         
   6 -19   3          1.21          9.65         3.80 o                         
   7 -19   3          0.57          3.65         3.91 o                         
  -4 -18   3        182.23        178.52         5.87 o                         
  -3 -18   3         78.17         63.64         3.69 o                         
  -2 -18   3        280.14        263.13         6.70 o                         
  -1 -18   3         14.57         21.32         3.62 o                         
   0 -18   3        720.41        762.04        14.90 o                         
   1 -18   3         43.01         58.57         6.84 o                         
   2 -18   3         31.99         21.83         3.47 o                         
   3 -18   3         87.73         97.00         5.35 o                         
   4 -18   3         99.98         91.69         8.09 o                         
   5 -18   3         91.11         83.79         6.13 o                         
   6 -18   3         10.50         20.12         3.55 o                         
   7 -18   3         13.56         20.92         9.03 o                         
   8 -18   3         65.54         65.23         4.30 o                         
   9 -18   3         55.02         65.77         4.71 o                         
  -6 -17   3          9.67          8.80         4.80 o                         
  -5 -17   3        146.32        135.72         5.97 o                         
  -4 -17   3         10.27          9.21         2.80 o                         
  -3 -17   3          4.67          0.11         2.75 o                         
  -2 -17   3         90.11         74.94         5.73 o                         
  -1 -17   3        529.52        576.63        14.40 o                         
   0 -17   3        306.39        293.05        11.19 o                         
   1 -17   3         18.81         19.89         4.60 o                         
   2 -17   3          7.08         12.44         3.90 o                         
   3 -17   3          7.78          8.28         4.42 o                         
   4 -17   3          9.97          4.61         4.32 o                         
   5 -17   3         85.06         85.84         6.96 o                         
   6 -17   3         81.78         80.59         5.32 o                         
   7 -17   3          2.52         -0.01         4.52 o                         
   8 -17   3        351.65        299.26        10.20 o                         
   9 -17   3        257.48        252.81        10.31 o                         
  10 -17   3        116.91        112.17         8.40 o                         
  11 -17   3         49.91         40.46         5.78 o                         
  -7 -16   3         80.07         72.02         7.08 o                         
  -6 -16   3         35.51         42.64         3.84 o                         
  -5 -16   3         20.81         14.42         3.21 o                         
  -4 -16   3         20.51         21.59         3.49 o                         
  -3 -16   3          1.70          2.05         3.62 o                         
  -2 -16   3         10.35          7.83         4.53 o                         
  -1 -16   3        539.10        523.32        20.03 o                         
   0 -16   3          0.43          6.00         7.29 o                         
   1 -16   3        208.46        191.78        10.32 o                         
   2 -16   3        170.07        149.36         7.72 o                         
   3 -16   3         41.88         36.22         5.43 o                         
   4 -16   3         69.22         69.11         5.98 o                         
   5 -16   3         94.31        107.08         6.08 o                         
   6 -16   3          8.80         26.38         5.53 o                         
   7 -16   3         35.70         29.46         7.38 o                         
   8 -16   3        104.12        113.15         7.31 o                         
   9 -16   3          0.11          0.24         4.27 o                         
  10 -16   3         35.09         30.33         4.30 o                         
  11 -16   3          0.42          4.98         5.69 o                         
  12 -16   3         39.84         23.10         4.09 o                         
  -9 -15   3          7.72          8.09         4.98 o                         
  -8 -15   3          2.53          0.89         5.07 o                         
  -7 -15   3        100.72        114.43         7.82 o                         
  -6 -15   3          3.12          6.57         3.48 o                         
  -5 -15   3          8.74         11.07         3.61 o                         
  -4 -15   3         71.73         49.71         4.28 o                         
  -3 -15   3          3.89          0.87         4.18 o                         
  -2 -15   3         99.34         97.14         7.15 o                         
  -1 -15   3         33.05         20.75         3.94 o                         
   0 -15   3        326.22        335.67         9.25 o                         
   1 -15   3        391.22        415.84         9.64 o                         
   2 -15   3         76.49         63.51         3.98 o                         
   3 -15   3         54.18         53.74         4.07 o                         
   4 -15   3         89.56         93.05         4.26 o                         
   5 -15   3        235.72        243.67         6.26 o                         
   6 -15   3        599.43        627.47        30.86 o                         
   7 -15   3        262.95        265.20        13.46 o                         
   8 -15   3         42.04         40.80         6.23 o                         
   9 -15   3        241.06        210.94         8.45 o                         
  10 -15   3          0.93          0.88         4.88 o                         
  11 -15   3         47.48         35.48         6.03 o                         
  12 -15   3        191.96        226.17         9.37 o                         
  13 -15   3        104.39        109.10         5.49 o                         
 -10 -14   3          5.00         -1.76         3.33 o                         
  -9 -14   3         50.80         51.94         7.47 o                         
  -8 -14   3         98.91         96.85         9.69 o                         
  -7 -14   3        103.55        107.24         5.26 o                         
  -6 -14   3         49.49         42.56         4.15 o                         
  -5 -14   3        142.08        122.39         6.48 o                         
  -4 -14   3         61.98         53.40         3.29 o                         
  -3 -14   3        180.00        200.89         6.45 o                         
  -2 -14   3          3.85          1.99         3.01 o                         
  -1 -14   3         91.25         92.79         4.61 o                         
   0 -14   3       1171.09       1191.02        20.46 o                         
   1 -14   3        301.94        361.05        10.23 o                         
   2 -14   3        298.09        296.19         8.91 o                         
   3 -14   3         34.34         44.72         3.70 o                         
   4 -14   3        604.32        588.17        14.81 o                         
   5 -14   3        335.71        333.12         7.97 o                         
   6 -14   3       1980.79       2062.28        30.02 o                         
   7 -14   3        123.47        110.15         6.81 o                         
   8 -14   3          3.97          5.23         4.79 o                         
   9 -14   3         60.35         68.99         6.83 o                         
  10 -14   3         23.88         15.77         6.25 o                         
  11 -14   3         11.86          7.35        13.07 o                         
  12 -14   3         87.14         63.01         6.73 o                         
  13 -14   3         92.10         81.12         7.31 o                         
  14 -14   3         18.41         13.07         4.89 o                         
 -11 -13   3        213.60        212.00        33.31 o                         
 -10 -13   3         74.42         61.32         4.51 o                         
  -9 -13   3         71.76         59.39         5.89 o                         
  -8 -13   3         47.64         46.37         5.96 o                         
  -7 -13   3        306.71        316.65         9.25 o                         
  -6 -13   3       1051.23       1030.85        22.42 o                         
  -5 -13   3        473.40        496.77         9.31 o                         
  -4 -13   3        226.99        203.90         6.09 o                         
  -3 -13   3       1043.58       1074.34        22.17 o                         
  -2 -13   3        227.70        246.94         9.24 o                         
  -1 -13   3        178.49        216.53         6.99 o                         
   0 -13   3        257.07        245.34         7.62 o                         
   1 -13   3         53.35         59.03         4.81 o                         
   2 -13   3        192.54        200.95         7.94 o                         
   3 -13   3        574.15        576.08        11.63 o                         
   4 -13   3          8.36         13.14         4.23 o                         
   5 -13   3        346.89        336.19        11.09 o                         
   6 -13   3        174.10        168.81         7.78 o                         
   7 -13   3          2.91          2.96         3.73 o                         
   8 -13   3       1547.04       1573.20        27.35 o                         
   9 -13   3         61.03         58.26         5.76 o                         
  10 -13   3        275.07        283.43        14.40 o                         
  11 -13   3        142.14        112.78        10.18 o                         
  12 -13   3        218.00        271.26         9.89 o                         
  13 -13   3         22.93         12.63         4.28 o                         
  14 -13   3         43.60         21.09         3.78 o                         
 -12 -12   3          0.98          3.16         3.62 o                         
 -11 -12   3         80.22         89.34         4.39 o                         
 -10 -12   3        379.91        392.31        15.38 o                         
  -9 -12   3         89.41         97.50         6.09 o                         
  -8 -12   3          7.51          3.17         4.24 o                         
  -7 -12   3        393.66        449.53        13.11 o                         
  -6 -12   3        102.41         80.16         5.33 o                         
  -5 -12   3        202.49        167.61         5.61 o                         
  -4 -12   3       3438.80       3394.22        49.30 o                         
  -3 -12   3         39.95         44.40         5.19 o                         
  -2 -12   3         62.58         67.86         4.72 o                         
  -1 -12   3        197.73        165.29         5.55 o                         
   0 -12   3        140.00        155.39         5.22 o                         
   1 -12   3        638.52        546.39        11.74 o                         
   2 -12   3        648.93        646.59        15.62 o                         
   3 -12   3        743.70        694.55        13.57 o                         
   4 -12   3        209.31        173.22         8.72 o                         
   5 -12   3        169.54        170.60         7.94 o                         
   6 -12   3          4.51          1.91         3.82 o                         
   7 -12   3        172.70        185.69        16.19 o                         
   8 -12   3        915.11        964.62        19.03 o                         
   9 -12   3          2.87          1.86         3.78 o                         
  10 -12   3          9.52          5.99         3.72 o                         
  11 -12   3        343.56        391.68        13.45 o                         
  12 -12   3         88.27         69.88         7.32 o                         
  13 -12   3         12.02          4.21         4.09 o                         
  14 -12   3          5.55         19.94         4.62 o                         
  15 -12   3         71.01         45.36         3.77 o                         
 -13 -11   3        318.35        286.26        12.67 o                         
 -12 -11   3          0.07          1.62         3.38 o                         
 -11 -11   3         34.33         25.13         3.86 o                         
 -10 -11   3          1.42          4.46         4.27 o                         
  -9 -11   3        122.95        157.50         7.92 o                         
  -8 -11   3       1101.07       1073.11        16.62 o                         
  -7 -11   3        207.88        210.43         6.32 o                         
  -6 -11   3         83.61         75.46         5.78 o                         
  -5 -11   3       2128.22       2096.78        31.96 o                         
  -4 -11   3        103.18        115.98         4.51 o                         
  -3 -11   3         91.69         71.29         3.61 o                         
  -2 -11   3       1041.79       1026.65        17.16 o                         
  -1 -11   3          1.72          1.42         2.55 o                         
   0 -11   3        162.91        194.74         6.38 o                         
   1 -11   3       1887.61       2001.94        32.66 o                         
   2 -11   3          2.11          8.39         2.79 o                         
   3 -11   3        475.79        423.53         9.56 o                         
   4 -11   3         76.70         70.76         4.44 o                         
   5 -11   3        610.76        617.39        15.66 o                         
   6 -11   3        393.76        421.83        10.71 o                         
   7 -11   3       1187.48       1148.12        25.54 o                         
   8 -11   3        155.56        170.36         7.68 o                         
   9 -11   3         29.94         34.73         4.49 o                         
  10 -11   3        703.10        727.52        14.93 o                         
  11 -11   3          5.82          9.22         4.33 o                         
  12 -11   3          5.20          8.65         8.26 o                         
  13 -11   3          0.65          3.45         4.34 o                         
  14 -11   3          8.73         18.48         5.11 o                         
  15 -11   3         13.72          7.04         2.90 o                         
 -14 -10   3         74.11        107.70         7.29 o                         
 -13 -10   3          0.20          1.11         3.26 o                         
 -12 -10   3          2.79          2.85         3.84 o                         
 -11 -10   3          7.29          2.30         4.39 o                         
 -10 -10   3        186.81        190.04         8.74 o                         
  -9 -10   3        240.18        226.64         6.43 o                         
  -8 -10   3       1070.36        977.64        16.81 o                         
  -7 -10   3        621.98        611.13        13.77 o                         
  -6 -10   3        430.25        416.98         9.52 o                         
  -5 -10   3        210.28        196.68         5.30 o                         
  -4 -10   3        198.53        170.74         6.04 o                         
  -3 -10   3         28.36         31.61         2.54 o                         
  -2 -10   3       1150.66       1280.01        17.51 o                         
  -1 -10   3        688.98        658.62        13.97 o                         
   0 -10   3       1277.32       1334.78        19.33 o                         
   1 -10   3        577.20        570.27        11.35 o                         
   2 -10   3       1462.82       1611.15        26.51 o                         
   3 -10   3       3940.54       3814.58        58.27 o                         
   4 -10   3        748.35        788.99        14.75 o                         
   5 -10   3        360.99        278.77         8.27 o                         
   6 -10   3       1759.05       1640.94        27.45 o                         
   7 -10   3         26.31         14.95         3.86 o                         
   8 -10   3        346.47        320.92        10.75 o                         
   9 -10   3       1235.19       1268.71        32.27 o                         
  10 -10   3       1313.19       1281.84        25.14 o                         
  11 -10   3        898.03        855.88        18.42 o                         
  12 -10   3        379.97        406.28        27.48 o                         
  13 -10   3        177.33        175.27        19.39 o                         
  14 -10   3          4.20          2.71         8.23 o                         
  15 -10   3         13.60         10.67         4.03 o                         
  16 -10   3        800.81        692.29        20.32 o                         
 -15  -9   3          0.11         -0.98         3.65 o                         
 -14  -9   3        197.18        186.48         7.90 o                         
 -13  -9   3          6.69          8.69         4.72 o                         
 -12  -9   3          4.83          7.78         4.40 o                         
 -11  -9   3          5.16         -1.49         4.81 o                         
 -10  -9   3        275.56        254.01         6.86 o                         
  -9  -9   3          5.85         -1.93         3.77 o                         
  -8  -9   3        130.37        145.40         6.05 o                         
  -7  -9   3       1267.99       1266.31        22.20 o                         
  -6  -9   3          2.04          4.69         2.46 o                         
  -5  -9   3         10.80          6.78         2.49 o                         
  -4  -9   3         32.66         41.25         2.46 o                         
  -3  -9   3        166.64        165.82         3.99 o                         
  -2  -9   3         42.81         35.64         2.21 o                         
  -1  -9   3       3417.54       3543.17        49.86 o                         
   0  -9   3       2133.98       2405.50        30.47 o                         
   1  -9   3       4009.40       4277.80        64.72 o                         
   2  -9   3        447.10        523.88         9.57 o                         
   3  -9   3       4523.33       4915.11        90.73 o                         
   4  -9   3        698.42        805.10        14.50 o                         
   5  -9   3       1201.97       1177.85        24.71 o                         
   6  -9   3       2615.10       2635.93        45.45 o                         
   7  -9   3        218.74        210.84        10.63 o                         
   8  -9   3        168.72        182.69         8.97 o                         
   9  -9   3        704.89        686.74        27.17 o                         
  10  -9   3        381.73        392.02        13.76 o                         
  11  -9   3          2.28          5.22         4.53 o                         
  12  -9   3        130.23        123.59         6.72 o                         
  13  -9   3          0.67         -1.94         4.69 o                         
  14  -9   3         62.59         50.75         5.03 o                         
  15  -9   3          0.50          2.08         2.37 o                         
  16  -9   3        270.08        263.60        12.90 o                         
 -15  -8   3          2.79          1.94         3.68 o                         
 -14  -8   3        379.01        406.96        14.05 o                         
 -13  -8   3        188.84        156.28         7.27 o                         
 -12  -8   3         58.29         63.76         6.79 o                         
 -11  -8   3         60.68         48.96         3.98 o                         
 -10  -8   3       1214.32       1276.90        22.59 o                         
  -9  -8   3         38.87         47.06         4.21 o                         
  -8  -8   3        112.04        121.25         7.79 o                         
  -7  -8   3        186.23        160.62         8.25 o                         
  -6  -8   3          0.62          0.25         2.31 o                         
  -5  -8   3         47.07         26.66         2.48 o                         
  -4  -8   3        165.45        212.73         4.50 o                         
  -3  -8   3         42.98         34.09         2.27 o                         
  -2  -8   3        867.72        995.81        12.94 o                         
  -1  -8   3        729.13        612.63        14.87 o                         
   0  -8   3         57.28         28.66         2.11 o                         
   1  -8   3        366.85        357.08         8.24 o                         
   2  -8   3         30.87         42.27         2.90 o                         
   3  -8   3       1503.62       1323.19        29.94 o                         
   4  -8   3        534.71        616.82        11.46 o                         
   5  -8   3       1066.78       1005.98        19.04 o                         
   6  -8   3        231.96        274.86        10.08 o                         
   7  -8   3         63.96         85.90         4.55 o                         
   8  -8   3        441.81        493.14        10.32 o                         
   9  -8   3        984.97        995.31        18.02 o                         
  10  -8   3         76.05         89.48         6.31 o                         
  11  -8   3        221.01        221.90         6.46 o                         
  12  -8   3        362.49        353.09         8.27 o                         
  13  -8   3         13.54          6.81         4.81 o                         
  14  -8   3        407.42        332.28        15.61 o                         
  15  -8   3          1.34          1.80         3.93 o                         
  16  -8   3         96.75         84.90         3.94 o                         
 -16  -7   3         23.73         19.11         4.98 o                         
 -15  -7   3        107.45         95.56         4.25 o                         
 -14  -7   3        150.17        148.38         5.91 o                         
 -13  -7   3        142.21        143.17         5.69 o                         
 -12  -7   3          5.46          4.74         2.47 o                         
 -11  -7   3        171.16        154.14         4.57 o                         
 -10  -7   3       1418.07       1368.33        26.02 o                         
  -9  -7   3        109.18        124.38         9.51 o                         
  -8  -7   3          7.57          5.72         2.66 o                         
  -7  -7   3          3.09          7.86         2.76 o                         
  -6  -7   3         26.93         39.13         2.57 o                         
  -5  -7   3          3.74         19.99         1.92 o                         
  -4  -7   3        199.93        175.59         3.57 o                         
  -3  -7   3       4018.38       4185.40        48.36 o                         
  -2  -7   3        136.09        159.14         4.91 o                         
  -1  -7   3       3507.67       3843.54        43.23 o                         
   0  -7   3          9.41          8.31         2.48 o                         
   1  -7   3        358.91        394.65        10.29 o                         
   2  -7   3       8837.90       9314.90       126.35 o                         
   3  -7   3        245.10        199.14         5.58 o                         
   4  -7   3        464.63        521.00        12.27 o                         
   5  -7   3       1495.16       1546.07        23.00 o                         
   6  -7   3        120.18        102.25         4.41 o                         
   7  -7   3         87.98        126.35         5.28 o                         
   8  -7   3        361.31        324.91         7.74 o                         
   9  -7   3          1.65          9.27         3.43 o                         
  10  -7   3          5.50         10.75         3.38 o                         
  11  -7   3          1.75         10.73         3.14 o                         
  12  -7   3         62.13         65.51         4.35 o                         
  13  -7   3          4.02          3.79         7.38 o                         
  14  -7   3         13.77         20.54         5.88 o                         
  15  -7   3        319.93        385.33        11.30 o                         
  16  -7   3         61.03         58.91         3.20 o                         
 -16  -6   3         43.01         34.37         2.91 o                         
 -15  -6   3         20.63         16.44         3.46 o                         
 -14  -6   3         21.23         26.71         6.71 o                         
 -13  -6   3         21.67         14.16         4.61 o                         
 -12  -6   3       1182.81       1151.86        15.99 o                         
 -11  -6   3       2400.42       2387.98        42.20 o                         
 -10  -6   3       1361.57       1385.54        26.11 o                         
  -9  -6   3         19.57          5.01         2.81 o                         
  -8  -6   3        307.21        254.59         7.23 o                         
  -7  -6   3        131.92        106.02         3.97 o                         
  -6  -6   3         40.92         53.96         3.23 o                         
  -5  -6   3         19.33         29.37         1.95 o                         
  -4  -6   3        804.91       1005.45        13.40 o                         
  -3  -6   3       2569.13       2579.32        29.17 o                         
  -2  -6   3        662.96        673.98        13.54 o                         
  -1  -6   3        569.97        634.47         9.51 o                         
   0  -6   3       5169.70       5208.78        57.96 o                         
   1  -6   3       3932.46       3792.07        42.96 o                         
   2  -6   3        136.24        110.87         3.32 o                         
   3  -6   3        325.56        283.52         7.47 o                         
   4  -6   3        268.58        198.27        10.58 o                         
   5  -6   3       2318.99       2245.01        35.90 o                         
   6  -6   3        535.84        535.72        10.28 o                         
   7  -6   3        154.31        189.87         6.75 o                         
   8  -6   3         76.65         57.96         4.12 o                         
   9  -6   3         57.07         48.09         3.75 o                         
  10  -6   3          0.45         -1.42         3.24 o                         
  11  -6   3        149.89        126.60         8.72 o                         
  12  -6   3        411.23        425.05        10.07 o                         
  13  -6   3         16.70         11.23         6.15 o                         
  14  -6   3         39.02         26.72         6.35 o                         
  15  -6   3        165.38        116.56         7.35 o                         
  16  -6   3         26.96         16.04         3.00 o                         
 -17  -5   3        102.68         78.32         4.22 o                         
 -16  -5   3         24.11         18.74         3.12 o                         
 -15  -5   3         97.23        124.49         5.60 o                         
 -14  -5   3        124.20        133.42         9.31 o                         
 -13  -5   3         56.15         47.09         3.53 o                         
 -12  -5   3          3.42          3.26         2.71 o                         
 -11  -5   3          0.29         -2.41         3.16 o                         
 -10  -5   3       1238.37       1312.40        24.68 o                         
  -9  -5   3         20.65         16.87         2.87 o                         
  -8  -5   3       2520.78       2615.26        37.56 o                         
  -7  -5   3        279.92        294.73         6.65 o                         
  -6  -5   3          0.85          2.38         1.51 o                         
  -5  -5   3        330.65        551.94         9.20 o                         
  -4  -5   3        135.10        156.05         3.09 o                         
  -3  -5   3       1065.71        932.58        11.08 o                         
  -2  -5   3       1673.37       1730.22        20.42 o                         
  -1  -5   3       1551.16       1477.90        19.55 o                         
   0  -5   3       3159.61       3072.01        48.46 o                         
   1  -5   3          0.58          2.95         2.19 o                         
   2  -5   3       1216.65       1218.98        19.86 o                         
   3  -5   3       1333.78       1414.25        19.66 o                         
   4  -5   3        883.32        800.18        12.42 o                         
   5  -5   3        113.06         63.69         4.20 o                         
   6  -5   3         87.97        106.06         4.84 o                         
   7  -5   3        323.48        315.24         9.55 o                         
   8  -5   3         29.86         21.14         3.24 o                         
   9  -5   3         10.79         30.26         3.22 o                         
  10  -5   3       1883.82       1907.86        31.40 o                         
  11  -5   3          3.07          7.28         2.97 o                         
  12  -5   3       1161.56       1139.59        17.74 o                         
  13  -5   3         26.09         22.97        11.96 o                         
  14  -5   3         23.32         26.16         4.51 o                         
  15  -5   3         92.15         85.41         5.09 o                         
  16  -5   3         52.19         47.83         4.24 o                         
 -17  -4   3         24.22         17.79         2.98 o                         
 -16  -4   3         71.86         69.64         4.26 o                         
 -15  -4   3        396.90        385.91        10.58 o                         
 -14  -4   3        434.31        429.28        11.90 o                         
 -13  -4   3        652.54        640.27        18.57 o                         
 -12  -4   3        227.60        233.79        10.81 o                         
 -11  -4   3        933.51        874.47        15.01 o                         
 -10  -4   3          2.92          5.91         2.18 o                         
  -9  -4   3        364.54        437.33         8.34 o                         
  -8  -4   3       4085.96       4027.20        56.08 o                         
  -7  -4   3       1590.69       1674.16        22.74 o                         
  -6  -4   3        479.54        421.72         7.76 o                         
  -5  -4   3       2215.48       2104.51        23.69 o                         
  -4  -4   3         25.08         13.79         1.77 o                         
  -3  -4   3       7943.86       7806.27        86.03 o                         
  -2  -4   3        626.45        450.08         7.77 o                         
  -1  -4   3        198.40        161.71         5.70 o                         
   0  -4   3      10368.56      10339.57       124.09 o                         
   1  -4   3        629.68        770.94        20.07 o                         
   2  -4   3       1083.86       1140.64        21.96 o                         
   3  -4   3       1252.66       1341.81        23.16 o                         
   4  -4   3        155.16        122.63        13.17 o                         
   5  -4   3       1952.33       1802.85        34.55 o                         
   6  -4   3       1439.28       1222.34        22.00 o                         
   7  -4   3          3.07          2.00         3.27 o                         
   8  -4   3        263.27        263.38         8.47 o                         
   9  -4   3        311.51        270.10        10.06 o                         
  10  -4   3         85.11         77.18         4.74 o                         
  11  -4   3         96.13         88.45         4.48 o                         
  12  -4   3         73.31         74.95         4.92 o                         
  13  -4   3         48.55         29.76         6.52 o                         
  14  -4   3        388.23        375.74        11.76 o                         
  15  -4   3          2.64          2.29         2.63 o                         
  16  -4   3         16.18          9.09         2.08 o                         
 -18  -3   3         43.92         26.15         4.36 o                         
 -17  -3   3         98.78         94.09         8.98 o                         
 -16  -3   3         54.33         44.59         3.83 o                         
 -15  -3   3        109.10        117.97         5.72 o                         
 -14  -3   3        276.63        302.18         6.75 o                         
 -13  -3   3        150.21        151.05         4.85 o                         
 -12  -3   3        267.89        221.96         7.68 o                         
 -11  -3   3        491.50        448.14         9.78 o                         
 -10  -3   3        323.04        318.35         7.34 o                         
  -9  -3   3        742.74        654.95        12.03 o                         
  -8  -3   3       3287.91       3434.43        51.76 o                         
  -7  -3   3          5.07          9.52         2.11 o                         
  -6  -3   3        288.82        315.82        10.70 o                         
  -5  -3   3       4009.18       4287.51        42.91 o                         
  -4  -3   3      18394.97      18215.50       189.36 o                         
  -3  -3   3       5292.04       5258.83        61.38 o                         
  -2  -3   3       3725.91       4003.93        45.02 o                         
  -1  -3   3       2101.99       2263.09        27.55 o                         
   0  -3   3       5535.44       5052.94        75.53 o                         
   1  -3   3       3089.92       3141.90        52.72 o                         
   2  -3   3       1705.69       1494.12        55.34 o                         
   3  -3   3      13301.32      13364.62       214.20 o                         
   4  -3   3       3826.13       4073.86        47.99 o                         
   5  -3   3       3845.55       3565.34        58.65 o                         
   6  -3   3       6152.20       5973.99       108.83 o                         
   7  -3   3        191.02        168.25         6.25 o                         
   8  -3   3       1384.38       1404.85        25.84 o                         
   9  -3   3        131.70         80.63         8.58 o                         
  10  -3   3        178.93        187.00         7.71 o                         
  11  -3   3       1421.13       1437.39        23.04 o                         
  12  -3   3         80.27         95.91         4.15 o                         
  13  -3   3          7.53         19.41         4.93 o                         
  14  -3   3         28.09         33.94         4.08 o                         
  15  -3   3        410.49        444.83         9.13 o                         
  16  -3   3         60.20         64.65         2.91 o                         
 -18  -2   3         60.60         52.38         4.27 o                         
 -17  -2   3        646.93        713.23        15.74 o                         
 -16  -2   3         52.93         58.21         4.42 o                         
 -15  -2   3          1.57          1.59         3.11 o                         
 -14  -2   3          0.74          1.26         2.27 o                         
 -13  -2   3        241.44        231.52         7.50 o                         
 -12  -2   3        183.72        209.35         7.00 o                         
 -11  -2   3        560.59        573.68        11.41 o                         
 -10  -2   3        816.29        853.14        14.10 o                         
  -9  -2   3        171.81        176.23         4.47 o                         
  -8  -2   3       1253.52       1110.46        16.77 o                         
  -7  -2   3        593.50        622.93        12.21 o                         
  -6  -2   3       1053.06       1159.08        14.90 o                         
  -5  -2   3        385.72        411.99         7.08 o                         
  -4  -2   3       7734.21       7253.48        80.38 o                         
  -3  -2   3      35926.95      34756.11       391.72 o                         
  -2  -2   3      15707.78      14789.55       159.82 o                         
  -1  -2   3       8526.30       8741.11       128.69 o                         
   0  -2   3      35630.22      33823.68       601.50 o                         
   1  -2   3      13764.94      13146.76       210.29 o                         
   2  -2   3         18.51          4.24         3.68 o                         
   3  -2   3       2201.80       1978.92        35.91 o                         
   4  -2   3        229.40        232.47         6.21 o                         
   5  -2   3        164.50        165.66         4.05 o                         
   6  -2   3       3558.33       3070.17        62.91 o                         
   7  -2   3        548.51        659.85        17.65 o                         
   8  -2   3       1532.45       1368.86        25.19 o                         
   9  -2   3       3000.77       2942.22        42.72 o                         
  10  -2   3        169.33        166.56         7.49 o                         
  11  -2   3       1256.77       1266.78        22.51 o                         
  12  -2   3        118.03         96.70         4.98 o                         
  13  -2   3         35.69         40.09         5.37 o                         
  14  -2   3         19.76         16.15         3.68 o                         
  15  -2   3        131.26        128.71         6.51 o                         
  16  -2   3        133.32        115.99         6.51 o                         
 -18  -1   3         20.40         26.18         2.40 o                         
 -17  -1   3        577.71        559.68        11.27 o                         
 -16  -1   3        341.78        377.46         9.65 o                         
 -15  -1   3          3.53          1.80         3.82 o                         
 -14  -1   3         44.85         47.61         3.04 o                         
 -13  -1   3         51.75         34.57         3.82 o                         
 -12  -1   3         52.60         54.06         3.98 o                         
 -11  -1   3        818.51        822.22        16.54 o                         
 -10  -1   3        474.94        516.27        10.12 o                         
  -9  -1   3         12.26         24.72         2.17 o                         
  -8  -1   3         71.92         53.47         2.60 o                         
  -7  -1   3          4.14         26.06         1.57 o                         
  -6  -1   3        949.15        985.77        11.97 o                         
  -5  -1   3       2655.07       2648.15        37.26 o                         
  -4  -1   3      10986.15      10727.60       129.68 o                         
  -3  -1   3        978.74       1011.93        17.76 o                         
  -2  -1   3       8498.89       7857.93        89.83 o                         
  -1  -1   3         79.13        129.66         3.53 o                         
   0  -1   3      11994.46      11284.80       153.12 o                         
   1  -1   3       2437.84       2620.72        49.69 o                         
   2  -1   3      11556.65      11561.37       208.40 o                         
   3  -1   3       4402.21       4457.54        84.41 o                         
   4  -1   3        209.83        185.05         5.08 o                         
   5  -1   3          4.13          3.83         2.07 o                         
   6  -1   3      10312.91      10475.72       153.40 o                         
   7  -1   3          0.82          0.93         2.82 o                         
   8  -1   3        619.34        581.57        12.61 o                         
   9  -1   3       1219.67       1194.18        20.84 o                         
  10  -1   3        456.58        485.73        11.36 o                         
  11  -1   3         44.62         49.74         3.97 o                         
  12  -1   3        256.24        274.72         6.63 o                         
  13  -1   3        132.12        135.18         8.96 o                         
  14  -1   3         23.57         28.68         4.31 o                         
  15  -1   3        209.62        215.70         6.14 o                         
  16  -1   3         74.42         68.35         4.62 o                         
 -18   0   3        158.22        184.19         5.49 o                         
 -17   0   3          2.34          3.63         2.95 o                         
 -16   0   3        119.00        136.34         5.63 o                         
 -15   0   3       1043.72       1045.26        15.38 o                         
 -14   0   3         61.93         59.27         3.31 o                         
 -13   0   3          0.21          0.23         3.28 o                         
 -12   0   3         19.01         13.32         3.05 o                         
 -11   0   3          3.37          2.13         2.89 o                         
 -10   0   3        598.27        614.95        12.68 o                         
  -9   0   3        243.17        234.54         5.50 o                         
  -8   0   3        868.05        970.28        15.92 o                         
  -7   0   3        570.10        664.76         9.37 o                         
  -6   0   3         91.72         96.18         2.64 o                         
  -5   0   3       1302.60       1316.05        17.26 o                         
  -4   0   3        414.14        370.59         8.25 o                         
  -3   0   3       1153.57       1292.16        18.64 o                         
  -2   0   3      18117.88      17822.98       240.92 o                         
  -1   0   3       2122.07       1863.09        25.09 o                         
   0   0   3        897.64       1026.57        17.07 o                         
   1   0   3       2148.56       2317.22        36.17 o                         
   2   0   3        482.72        401.31        12.90 o                         
   3   0   3       2268.97       2364.77        33.49 o                         
   4   0   3       1181.76       1281.17        22.55 o                         
   5   0   3       4382.99       4662.42        69.16 o                         
   6   0   3       1827.60       1802.32        26.31 o                         
   7   0   3          2.58          1.77         2.73 o                         
   8   0   3       1469.02       1503.00        25.01 o                         
   9   0   3        602.63        598.13        13.49 o                         
  10   0   3        200.53        199.44         7.55 o                         
  11   0   3        145.63        132.02         5.13 o                         
  12   0   3        268.69        278.04        11.54 o                         
  13   0   3         68.92         69.65         6.81 o                         
  14   0   3          0.25          1.07         3.08 o                         
  15   0   3          7.92          3.59         2.82 o                         
 -18   1   3         76.14         75.07         3.67 o                         
 -17   1   3         47.75         33.59         3.49 o                         
 -16   1   3         62.56         56.46         4.33 o                         
 -15   1   3          4.48          9.13         2.50 o                         
 -14   1   3        264.67        241.48         5.62 o                         
 -13   1   3        249.22        300.10        11.86 o                         
 -12   1   3        293.85        254.60         8.82 o                         
 -11   1   3         26.52         32.99         3.11 o                         
 -10   1   3        575.17        545.36        10.54 o                         
  -9   1   3        507.80        469.21         8.36 o                         
  -8   1   3       1729.77       1614.88        21.91 o                         
  -7   1   3        726.42        658.52         7.94 o                         
  -6   1   3       2059.73       1951.35        23.33 o                         
  -5   1   3       2706.82       2502.44        33.05 o                         
  -4   1   3         62.36         56.07         3.60 o                         
  -3   1   3       7100.31       7330.48       119.02 o                         
  -2   1   3      24609.19      24469.10       328.88 o                         
  -1   1   3       6887.27       6885.05       125.01 o                         
   0   1   3        931.89        821.41        20.32 o                         
   1   1   3       1601.40       1445.68        43.20 o                         
   2   1   3       5314.87       5341.28        99.35 o                         
   3   1   3        982.63       1000.35        17.90 o                         
   4   1   3        605.82        626.57        15.52 o                         
   5   1   3        364.35        313.64         7.39 o                         
   6   1   3         43.93         26.84         2.78 o                         
   7   1   3        216.08        241.50         6.28 o                         
   8   1   3       1544.12       1604.31        24.59 o                         
   9   1   3        272.81        321.00         8.04 o                         
  10   1   3         69.28         74.36         4.22 o                         
  11   1   3          8.48          5.81         2.66 o                         
  12   1   3         65.02         63.41         9.07 o                         
  13   1   3         23.61         37.35         9.16 o                         
  14   1   3          0.09         -1.41         4.65 o                         
  15   1   3         75.11         87.38         5.06 o                         
 -19   2   3         85.38         97.47         6.05 o                         
 -18   2   3        184.63        191.79         5.70 o                         
 -17   2   3         68.14         70.32         5.16 o                         
 -16   2   3        251.89        251.56        11.21 o                         
 -15   2   3        840.15        835.26        12.96 o                         
 -14   2   3        141.67        122.99         4.14 o                         
 -13   2   3        241.73        207.67         8.32 o                         
 -12   2   3         90.07         82.73         4.34 o                         
 -11   2   3         35.00         16.37         2.51 o                         
 -10   2   3         14.84         36.79         3.09 o                         
  -9   2   3        261.54        222.10         4.49 o                         
  -8   2   3       1048.05       1241.28        17.29 o                         
  -7   2   3        113.28        164.62         4.79 o                         
  -6   2   3       2114.75       2124.40        22.89 o                         
  -5   2   3          7.71          7.27         2.36 o                         
  -4   2   3       6465.49       6367.64        88.36 o                         
  -3   2   3         51.34         28.65         2.94 o                         
  -2   2   3        458.16        311.77         8.73 o                         
  -1   2   3          2.71          2.91         2.68 o                         
   0   2   3        751.02        734.91        16.65 o                         
   1   2   3       1295.41       1156.79        23.99 o                         
   2   2   3        838.59       1067.54        27.47 o                         
   3   2   3        653.63        677.54        10.42 o                         
   4   2   3         45.95         26.07         3.07 o                         
   5   2   3        371.92        446.99        12.87 o                         
   6   2   3         68.12         64.74         3.20 o                         
   7   2   3         60.22         80.48         3.34 o                         
   8   2   3        624.05        563.57         9.88 o                         
   9   2   3         21.16         16.10         3.07 o                         
  10   2   3        194.12        148.75         5.42 o                         
  11   2   3         73.95         74.01         4.73 o                         
  12   2   3         91.87        113.69        10.27 o                         
  13   2   3          2.42          5.75         3.90 o                         
  14   2   3         57.84         49.42         5.04 o                         
  15   2   3          0.86          0.62         2.43 o                         
 -19   3   3        123.43        110.01         6.85 o                         
 -18   3   3        461.66        526.27        15.77 o                         
 -17   3   3        137.16        125.08         4.95 o                         
 -16   3   3        143.16        129.63         6.29 o                         
 -15   3   3        193.53        200.51         5.68 o                         
 -14   3   3          0.19          1.71         3.02 o                         
 -13   3   3         41.53         57.11         6.41 o                         
 -12   3   3       1415.66       1354.99        28.09 o                         
 -11   3   3        150.96        136.59         4.91 o                         
 -10   3   3        523.93        568.80         9.48 o                         
  -9   3   3        591.75        495.89         7.84 o                         
  -8   3   3          1.29          5.75         1.88 o                         
  -7   3   3       2027.15       2136.50        30.29 o                         
  -6   3   3        317.94        344.13         6.02 o                         
  -5   3   3       1307.34       1220.81        17.83 o                         
  -4   3   3       4427.98       4492.52        84.30 o                         
  -3   3   3       3188.11       3231.82        85.52 o                         
  -2   3   3       1162.67       1133.06        22.94 o                         
  -1   3   3       5550.08       5067.55        93.31 o                         
   0   3   3          0.31          7.37         3.30 o                         
   1   3   3       2740.84       2813.29        40.20 o                         
   2   3   3       2577.12       2390.09        34.00 o                         
   3   3   3        492.87        563.62         9.59 o                         
   4   3   3       2090.64       2028.95        31.67 o                         
   5   3   3         33.74         15.23         2.46 o                         
   6   3   3        400.19        385.71         9.04 o                         
   7   3   3         11.06         19.64         3.10 o                         
   8   3   3        416.22        416.27         9.58 o                         
   9   3   3          5.08          3.24         2.94 o                         
  10   3   3       1135.75       1040.01        19.43 o                         
  11   3   3         32.34         16.21         5.43 o                         
  12   3   3        330.28        337.40        10.50 o                         
  13   3   3         59.64         72.73         4.13 o                         
  14   3   3        257.43        258.47         9.93 o                         
 -19   4   3         11.92         10.08         2.17 o                         
 -18   4   3        459.84        525.24        41.49 o                         
 -17   4   3         22.72         21.24         4.31 o                         
 -16   4   3        107.47        113.21         6.17 o                         
 -15   4   3        389.20        366.25         7.97 o                         
 -14   4   3          2.91          9.05         2.90 o                         
 -13   4   3          1.41          2.91         5.15 o                         
 -12   4   3        429.88        441.32        11.05 o                         
 -11   4   3        301.69        348.99         9.19 o                         
 -10   4   3        110.39         86.99         3.71 o                         
  -9   4   3        100.99         79.31         3.29 o                         
  -8   4   3         87.09        109.36         3.25 o                         
  -7   4   3        648.73        618.59         8.95 o                         
  -6   4   3        350.13        439.11         6.71 o                         
  -5   4   3      22044.36      21928.47       241.14 o                         
  -4   4   3         21.18         12.51         2.38 o                         
  -3   4   3        207.05        192.39         6.97 o                         
  -2   4   3        673.47        607.73         7.91 o                         
  -1   4   3        985.48        966.42        15.15 o                         
   0   4   3        867.07        953.93        15.18 o                         
   1   4   3        182.09        117.78         3.76 o                         
   2   4   3       1101.35       1113.06        18.26 o                         
   3   4   3       6756.84       7513.76       102.51 o                         
   4   4   3       3267.27       3445.44        52.47 o                         
   5   4   3        789.56        719.52        11.42 o                         
   6   4   3         28.74         26.85         2.95 o                         
   7   4   3          4.98          2.04         3.63 o                         
   8   4   3        672.71        621.59        15.74 o                         
   9   4   3        125.57        121.68         5.42 o                         
  10   4   3         58.76         61.96         5.26 o                         
  11   4   3         16.41         26.79         4.38 o                         
  12   4   3         54.00         51.74         4.97 o                         
  13   4   3          1.56          2.55         2.71 o                         
  14   4   3        104.64         85.82         5.96 o                         
 -19   5   3         17.61         15.12         4.00 o                         
 -18   5   3         75.78         98.86         5.04 o                         
 -17   5   3         27.21         19.01         3.79 o                         
 -16   5   3         33.38         36.11         3.56 o                         
 -15   5   3        123.01         96.46         4.88 o                         
 -14   5   3        165.77        157.21         5.22 o                         
 -13   5   3          8.23          9.18         3.71 o                         
 -12   5   3        987.43        935.03        17.68 o                         
 -11   5   3        526.41        555.05        10.72 o                         
 -10   5   3        977.69       1040.95        16.90 o                         
  -9   5   3       3332.98       3448.17        45.75 o                         
  -8   5   3        563.10        677.81         9.10 o                         
  -7   5   3       1938.54       1895.72        25.73 o                         
  -6   5   3       2972.16       3095.97        47.04 o                         
  -5   5   3       1419.58       1393.67        20.91 o                         
  -4   5   3         86.41         91.02         3.14 o                         
  -3   5   3        845.17       1042.13        12.89 o                         
  -2   5   3        593.47        573.32         8.60 o                         
  -1   5   3       1606.02       1324.51        18.58 o                         
   0   5   3          0.91          3.09         2.06 o                         
   1   5   3        422.82        523.48         9.97 o                         
   2   5   3       1123.49       1154.68        25.59 o                         
   3   5   3        919.69        969.17        22.29 o                         
   4   5   3       2098.51       2018.62        35.56 o                         
   5   5   3        258.62        233.29        13.69 o                         
   6   5   3        200.92        209.09         6.18 o                         
   7   5   3         26.81         31.98         4.21 o                         
   8   5   3       1888.77       1955.65        45.11 o                         
   9   5   3         31.93         19.27         3.22 o                         
  10   5   3         23.46         17.17         5.09 o                         
  11   5   3         65.06         56.44         4.65 o                         
  12   5   3         39.69         45.72         3.36 o                         
  13   5   3        464.42        504.96        12.40 o                         
 -18   6   3        352.33        385.60        10.39 o                         
 -17   6   3         58.65         69.66         3.46 o                         
 -16   6   3          0.17         -0.69         3.10 o                         
 -15   6   3          9.19          8.58         3.85 o                         
 -14   6   3        544.32        544.19        11.09 o                         
 -13   6   3        621.35        675.68        18.61 o                         
 -12   6   3        553.43        519.84        12.32 o                         
 -11   6   3        102.37         86.10         4.53 o                         
 -10   6   3        432.14        426.34        13.74 o                         
  -9   6   3        831.14        799.91        13.74 o                         
  -8   6   3        520.67        550.49        15.52 o                         
  -7   6   3       1565.19       1735.53        30.48 o                         
  -6   6   3        394.37        438.73         9.84 o                         
  -5   6   3        344.95        236.46        11.89 o                         
  -4   6   3       1428.31       1474.66        23.58 o                         
  -3   6   3       2871.92       3068.49        40.47 o                         
  -2   6   3       1685.83       1946.83        24.87 o                         
  -1   6   3        438.81        301.85        10.09 o                         
   0   6   3        241.17        267.68         9.66 o                         
   1   6   3          4.71          4.55         2.24 o                         
   2   6   3        225.20        250.06         7.79 o                         
   3   6   3       1002.49        925.98        18.41 o                         
   4   6   3        173.57        176.05         7.68 o                         
   5   6   3        424.53        336.69        10.71 o                         
   6   6   3         50.28         30.52         3.93 o                         
   7   6   3       1599.80       1698.11        41.18 o                         
   8   6   3         52.13         37.72         3.70 o                         
   9   6   3         20.40         26.99         4.32 o                         
  10   6   3         28.16         23.04         5.07 o                         
  11   6   3        166.97        148.39         5.99 o                         
  12   6   3        111.02        116.86         5.22 o                         
  13   6   3          1.13          2.93         3.38 o                         
 -18   7   3        136.42        129.79         4.81 o                         
 -17   7   3          4.38          7.44         2.52 o                         
 -16   7   3          2.92          4.78         2.99 o                         
 -15   7   3         22.60         16.68         4.52 o                         
 -14   7   3       1355.65       1347.70        41.74 o                         
 -13   7   3       1296.37       1209.02        27.20 o                         
 -12   7   3        328.91        328.75        14.10 o                         
 -11   7   3       1867.62       1887.15        38.42 o                         
 -10   7   3        108.75         96.87         4.75 o                         
  -9   7   3        633.16        664.02        13.39 o                         
  -8   7   3         93.50         84.88         4.68 o                         
  -7   7   3        800.00        724.92        13.62 o                         
  -6   7   3         76.64         62.11         4.35 o                         
  -5   7   3       2046.64       2094.02        28.63 o                         
  -4   7   3        823.62        796.55        13.18 o                         
  -3   7   3        881.30        903.37        13.69 o                         
  -2   7   3          1.71          4.26         2.09 o                         
  -1   7   3       4172.70       4239.61        64.33 o                         
   0   7   3         31.73         39.39         5.14 o                         
   1   7   3        327.01        325.34        10.22 o                         
   2   7   3        448.59        455.93        11.08 o                         
   3   7   3       2749.92       2836.49        44.94 o                         
   4   7   3       1646.10       1682.03        31.01 o                         
   5   7   3        547.60        642.21        17.48 o                         
   6   7   3       1326.56       1373.71        26.51 o                         
   7   7   3         45.67         40.46         4.39 o                         
   8   7   3        108.72         85.19         4.46 o                         
   9   7   3         10.41          6.52         6.66 o                         
  10   7   3         29.13         21.54         4.82 o                         
  11   7   3        195.20        198.94        10.04 o                         
  12   7   3        132.25        134.74         5.94 o                         
 -18   8   3        132.06        145.31        12.50 o                         
 -17   8   3         41.61         45.45         4.12 o                         
 -16   8   3          2.26          3.08         3.88 o                         
 -15   8   3         28.41         21.93         5.51 o                         
 -14   8   3        477.17        495.85        13.60 o                         
 -13   8   3        191.76        179.18         7.30 o                         
 -12   8   3         32.83         13.20         5.19 o                         
 -11   8   3        237.54        183.07         8.07 o                         
 -10   8   3         20.42         24.75         5.15 o                         
  -9   8   3          6.62         -1.56         2.92 o                         
  -8   8   3        253.92        233.90         8.10 o                         
  -7   8   3        260.12        200.09         6.04 o                         
  -6   8   3       1096.84       1100.73        21.12 o                         
  -5   8   3        153.90        148.20         5.02 o                         
  -4   8   3        963.07       1047.98        16.89 o                         
  -3   8   3          0.10          0.76         2.26 o                         
  -2   8   3       1356.73       1445.34        22.48 o                         
  -1   8   3       5302.45       5820.58        87.76 o                         
   0   8   3          3.00          2.19         2.94 o                         
   1   8   3        272.67        325.11        13.59 o                         
   2   8   3        453.80        508.06        11.09 o                         
   3   8   3         51.95         56.39         4.14 o                         
   4   8   3       1554.20       1621.68        27.64 o                         
   5   8   3       1372.85       1296.16        30.49 o                         
   6   8   3        851.79        806.57        17.91 o                         
   7   8   3         90.81        101.52         4.69 o                         
   8   8   3         97.57         67.97         7.88 o                         
   9   8   3        223.47        237.80        24.50 o                         
  10   8   3         64.20         59.85         6.75 o                         
  11   8   3          1.85         -0.49         3.93 o                         
 -18   9   3         11.46          9.87         4.54 o                         
 -17   9   3          0.18          1.13         4.06 o                         
 -16   9   3          0.71          1.71         3.50 o                         
 -15   9   3        543.58        603.42        17.60 o                         
 -14   9   3          3.19          7.03         8.09 o                         
 -13   9   3         18.73          5.30         3.67 o                         
 -12   9   3        288.65        312.22         8.82 o                         
 -11   9   3         15.91         21.56         4.67 o                         
 -10   9   3        874.75        881.70        18.63 o                         
  -9   9   3        132.97        148.69        12.54 o                         
  -8   9   3          0.63          2.90         3.15 o                         
  -7   9   3        113.87        123.60         5.47 o                         
  -6   9   3        923.91        936.05        18.75 o                         
  -5   9   3        769.07        826.61        14.34 o                         
  -4   9   3          2.41          2.83         2.38 o                         
  -3   9   3       2173.02       2299.48        34.25 o                         
  -2   9   3        500.16        552.05        15.15 o                         
  -1   9   3        208.02        229.51         6.85 o                         
   0   9   3        579.02        537.23        12.32 o                         
   1   9   3          8.31          3.59         3.36 o                         
   2   9   3          0.67          4.90         2.97 o                         
   3   9   3         16.09         11.08         3.26 o                         
   4   9   3        469.56        409.71        11.44 o                         
   5   9   3         26.66         20.45         3.13 o                         
   6   9   3        689.84        651.96        12.22 o                         
   7   9   3        433.53        413.50        21.28 o                         
   8   9   3         36.07         28.45         5.01 o                         
   9   9   3        654.09        678.30        19.77 o                         
  10   9   3         75.88         79.25         9.60 o                         
  11   9   3         50.15         38.33         4.54 o                         
 -17  10   3          5.52          5.38         3.00 o                         
 -16  10   3          7.79          3.92         4.16 o                         
 -15  10   3        568.02        598.04        45.40 o                         
 -14  10   3         92.70         93.32         6.48 o                         
 -13  10   3         72.30         46.73         7.84 o                         
 -12  10   3        116.55        104.79         5.32 o                         
 -11  10   3         21.21         31.35         3.54 o                         
 -10  10   3         27.33         21.71         4.48 o                         
  -9  10   3        100.02        143.37         6.68 o                         
  -8  10   3       1668.80       1812.16        33.54 o                         
  -7  10   3         16.99         12.35         3.70 o                         
  -6  10   3          4.72          2.92         3.27 o                         
  -5  10   3         33.26         22.31         4.40 o                         
  -4  10   3        119.91        120.29         4.71 o                         
  -3  10   3        635.17        643.10        16.03 o                         
  -2  10   3          1.31          5.01         3.64 o                         
  -1  10   3        223.57        247.86         9.02 o                         
   0  10   3         13.87         21.87         4.21 o                         
   1  10   3          0.49         -0.63         3.39 o                         
   2  10   3         48.15         38.22         4.11 o                         
   3  10   3          9.49         11.57         2.90 o                         
   4  10   3         56.34         56.01         3.59 o                         
   5  10   3         28.85         40.16         3.62 o                         
   6  10   3          5.24          3.95         5.19 o                         
   7  10   3         12.74         11.57         3.77 o                         
   8  10   3        184.50        170.10        10.63 o                         
   9  10   3          0.69          0.29         3.20 o                         
  10  10   3          3.70          3.97         2.93 o                         
 -17  11   3         11.76         13.57         2.47 o                         
 -16  11   3          0.89          0.92         2.04 o                         
 -15  11   3        800.42        865.41        21.97 o                         
 -14  11   3         15.12         14.12         5.20 o                         
 -13  11   3          1.92          2.11         5.62 o                         
 -12  11   3        806.17        851.13        23.61 o                         
 -11  11   3          5.16          6.09         3.35 o                         
 -10  11   3          1.83          1.42         2.77 o                         
  -9  11   3         15.63          6.69         2.96 o                         
  -8  11   3        633.43        665.30        15.42 o                         
  -7  11   3        793.42        817.26        17.85 o                         
  -6  11   3       1402.22       1323.28        34.31 o                         
  -5  11   3       4610.56       4678.96        88.33 o                         
  -4  11   3        117.22        110.83         7.36 o                         
  -3  11   3         39.03         42.87         5.70 o                         
  -2  11   3       1262.36       1360.50        22.20 o                         
  -1  11   3        622.18        584.33        11.70 o                         
   0  11   3         83.27         82.89         5.04 o                         
   1  11   3         47.75         61.95         4.02 o                         
   2  11   3         79.31         94.03         7.04 o                         
   3  11   3         51.14         39.47         3.27 o                         
   4  11   3          6.61         10.11         4.77 o                         
   5  11   3        187.69        202.79         8.29 o                         
   6  11   3         34.94         37.18         3.54 o                         
   7  11   3         47.32         49.38         3.62 o                         
   8  11   3        106.95        114.73         4.38 o                         
   9  11   3         22.33         10.23         4.98 o                         
 -16  12   3        113.37        103.36         5.88 o                         
 -15  12   3         65.47         68.57         5.13 o                         
 -14  12   3         58.83         73.03         5.86 o                         
 -13  12   3        487.86        476.36        21.62 o                         
 -12  12   3         23.47         16.26         5.42 o                         
 -11  12   3        114.37        100.11         6.54 o                         
 -10  12   3         22.11         14.31         3.43 o                         
  -9  12   3        222.58        251.28         6.42 o                         
  -8  12   3          2.93          8.83         3.10 o                         
  -7  12   3         35.88         45.16         3.59 o                         
  -6  12   3         12.55         22.81         3.41 o                         
  -5  12   3       1102.95       1191.25        19.00 o                         
  -4  12   3         42.08         37.95         3.75 o                         
  -3  12   3         35.73         45.34         3.89 o                         
  -2  12   3         97.53         89.78         4.02 o                         
  -1  12   3          0.46         -1.37         2.65 o                         
   0  12   3        111.94        106.89         4.48 o                         
   1  12   3        160.66        143.03         5.00 o                         
   2  12   3          9.20         11.39         8.77 o                         
   3  12   3         11.43          9.31         8.22 o                         
   4  12   3        140.05        147.54         8.08 o                         
   5  12   3        280.41        265.28         8.49 o                         
   6  12   3          3.43          2.92         2.91 o                         
   7  12   3          0.78          1.26         2.79 o                         
   8  12   3        225.56        180.27        10.49 o                         
 -15  13   3          3.52         -2.59         2.59 o                         
 -14  13   3          8.39         12.03         3.95 o                         
 -13  13   3        170.77        190.04         8.19 o                         
 -12  13   3         30.89         35.76         4.50 o                         
 -11  13   3        409.39        406.40        11.95 o                         
 -10  13   3        189.27        181.79         8.06 o                         
  -9  13   3        163.77        169.63         9.88 o                         
  -8  13   3         49.28         52.91         5.28 o                         
  -7  13   3        284.18        308.22         7.59 o                         
  -6  13   3        203.66        209.95         7.37 o                         
  -5  13   3       1079.62       1108.74        19.36 o                         
  -4  13   3        148.59        134.71         5.61 o                         
  -3  13   3         88.94         97.34         4.58 o                         
  -2  13   3        755.51        843.54        17.67 o                         
  -1  13   3          0.81          4.68         3.72 o                         
   0  13   3          0.24          1.18         5.05 o                         
   1  13   3         62.58         57.63         6.73 o                         
   2  13   3        149.48        147.07        11.66 o                         
   3  13   3         17.52         -0.40         7.23 o                         
   4  13   3        104.65        113.64        14.54 o                         
   5  13   3         16.98         25.03         3.79 o                         
   6  13   3         53.09         49.16         3.87 o                         
 -14  14   3          0.20          1.00         2.44 o                         
 -13  14   3          2.16          8.39         4.42 o                         
 -12  14   3        154.64        151.39         7.81 o                         
 -11  14   3        179.83        186.78         8.90 o                         
 -10  14   3         49.05         49.92         4.48 o                         
  -9  14   3        220.54        221.74         8.55 o                         
  -8  14   3        489.33        490.77        17.77 o                         
  -7  14   3         15.69         16.35         5.04 o                         
  -6  14   3         15.71         34.65         5.56 o                         
  -5  14   3        143.06        166.50         9.22 o                         
  -4  14   3         86.83         90.31         5.35 o                         
  -3  14   3          4.04          4.74         3.92 o                         
  -2  14   3         32.61         32.55         4.32 o                         
  -1  14   3         51.99         41.88         5.44 o                         
   0  14   3        223.28        213.63         8.41 o                         
   1  14   3          0.42         -0.94         4.15 o                         
   2  14   3        597.58        641.66        22.64 o                         
   3  14   3        106.18        111.79         8.94 o                         
   4  14   3         23.17         22.25         3.41 o                         
   5  14   3         42.72         32.90         3.35 o                         
 -13  15   3          8.41          8.73         4.36 o                         
 -12  15   3        259.89        289.82         8.49 o                         
 -11  15   3        204.69        228.41        10.40 o                         
 -10  15   3          0.24         -2.87         2.94 o                         
  -9  15   3          9.48         18.47         3.49 o                         
  -8  15   3        273.30        296.64         8.19 o                         
  -7  15   3          2.90          8.14         4.79 o                         
  -6  15   3         78.99         88.30         7.65 o                         
  -5  15   3        187.05        222.54         9.76 o                         
  -4  15   3        420.20        388.48        10.53 o                         
  -3  15   3         34.53         35.94         3.85 o                         
  -2  15   3         73.16         72.29         4.83 o                         
  -1  15   3          7.31          2.07         4.07 o                         
   0  15   3         30.76         38.59         4.42 o                         
   1  15   3          5.88          5.81         5.46 o                         
   2  15   3        230.93        242.48         6.93 o                         
   3  15   3         54.55         48.30         3.32 o                         
 -11  16   3        271.99        282.78        10.19 o                         
 -10  16   3          5.76          5.77         2.80 o                         
  -9  16   3         12.03          8.36         2.82 o                         
  -8  16   3         59.40         41.22         3.96 o                         
  -7  16   3         12.14         12.74         4.38 o                         
  -6  16   3        156.51        148.52         6.07 o                         
  -5  16   3         45.22         32.26         4.82 o                         
  -4  16   3          1.56         -1.00         3.07 o                         
  -3  16   3         32.40         41.26         3.54 o                         
  -2  16   3          2.67          2.06         2.86 o                         
  -1  16   3        616.24        653.34        15.07 o                         
   0  16   3         13.59         11.19         2.33 o                         
   1  16   3          1.72          0.56         3.28 o                         
  -8  17   3         82.36         98.70         4.40 o                         
  -7  17   3          2.24         -1.07         2.42 o                         
  -6  17   3          3.94          1.95         2.51 o                         
  -5  17   3         44.58         48.24         3.65 o                         
  -4  17   3        104.00        105.42         3.96 o                         
  -3  17   3         18.41         18.85         2.64 o                         
  -2  17   3          5.13          2.13         3.47 o                         
  -2 -19   4         74.87         83.38         6.60 o                         
  -1 -19   4         35.65         39.00         3.12 o                         
   0 -19   4        220.47        218.17         7.76 o                         
   1 -19   4         82.53         68.88         4.71 o                         
   2 -19   4         14.30         10.68         2.66 o                         
   3 -19   4        284.42        326.50         7.41 o                         
   4 -19   4          9.29          7.24         2.12 o                         
   5 -19   4         55.81         44.74         5.65 o                         
   6 -19   4        102.06         96.35         4.60 o                         
   7 -19   4          0.21          0.27         4.00 o                         
  -5 -18   4          0.37         -0.94         3.11 o                         
  -4 -18   4         20.91         18.27         2.90 o                         
  -3 -18   4         46.10         43.17         4.35 o                         
  -2 -18   4          0.28          1.72         3.39 o                         
  -1 -18   4         73.89         59.05         5.93 o                         
   0 -18   4          6.59          3.84         4.42 o                         
   1 -18   4         48.76         50.67         3.70 o                         
   2 -18   4        265.73        255.69         9.32 o                         
   3 -18   4         50.93         65.95         4.31 o                         
   4 -18   4        491.61        545.62        11.78 o                         
   5 -18   4         59.74         63.10         5.37 o                         
   6 -18   4          0.10         -3.42         5.47 o                         
   7 -18   4          1.08          0.24         3.58 o                         
   8 -18   4         52.73         46.58         3.92 o                         
   9 -18   4         41.40         49.91         4.04 o                         
  -6 -17   4        116.53        101.54         4.06 o                         
  -5 -17   4          1.47          0.07         2.70 o                         
  -4 -17   4         39.14         45.15         3.24 o                         
  -3 -17   4         62.41         76.43         5.19 o                         
  -2 -17   4        132.54        118.48         7.08 o                         
  -1 -17   4          0.02          1.44         4.74 o                         
   0 -17   4        452.38        479.49        18.45 o                         
   1 -17   4         84.85         65.05         5.62 o                         
   2 -17   4         47.48         63.97         4.95 o                         
   3 -17   4         31.17         14.40         4.89 o                         
   4 -17   4        743.90        773.06        20.87 o                         
   5 -17   4         64.05         54.86         6.38 o                         
   6 -17   4          6.71          6.28         5.65 o                         
   7 -17   4        127.52        143.13         7.48 o                         
   8 -17   4          0.14         -1.30         4.15 o                         
   9 -17   4         75.24         72.31         6.04 o                         
  10 -17   4         85.20         70.66        58.30 o                         
  -8 -16   4         43.91         44.55         3.65 o                         
  -7 -16   4          7.50         10.83         2.99 o                         
  -6 -16   4         42.14         39.13         3.55 o                         
  -5 -16   4         32.52         19.38         4.61 o                         
  -4 -16   4         64.50         83.86         5.25 o                         
  -3 -16   4        311.48        321.57        13.70 o                         
  -2 -16   4        301.84        398.79        21.82 o                         
  -1 -16   4        237.69        228.01        10.44 o                         
   0 -16   4         61.51         57.57         8.30 o                         
   1 -16   4       2311.56       2192.66        39.58 o                         
   2 -16   4         61.19         71.70         7.86 o                         
   3 -16   4          4.83          1.47         4.80 o                         
   4 -16   4        686.98        727.29        20.65 o                         
   5 -16   4          8.92          9.21         4.70 o                         
   6 -16   4         18.02         18.83         6.94 o                         
   7 -16   4          3.70          8.55         5.35 o                         
   8 -16   4         66.87         46.76         5.65 o                         
   9 -16   4         60.47         47.47         5.16 o                         
  10 -16   4          3.17          2.88         3.57 o                         
  11 -16   4         21.31         38.24         6.94 o                         
  12 -16   4          8.58          4.46         3.74 o                         
  -9 -15   4         16.41         23.39         5.69 o                         
  -8 -15   4         40.85         42.30         4.35 o                         
  -7 -15   4        191.98        191.82         7.22 o                         
  -6 -15   4         11.98         12.86         3.94 o                         
  -5 -15   4         95.27         87.93         6.45 o                         
  -4 -15   4          2.44          0.25         4.08 o                         
  -3 -15   4        505.77        458.73        11.78 o                         
  -2 -15   4         88.50         77.67         4.58 o                         
  -1 -15   4         12.07          4.16         3.79 o                         
   0 -15   4         30.12         18.53         3.45 o                         
   1 -15   4       1071.20       1129.43        17.29 o                         
   2 -15   4        508.43        581.79        10.67 o                         
   3 -15   4        339.24        368.15         7.58 o                         
   4 -15   4        100.47         92.87         4.09 o                         
   5 -15   4         60.41         45.39         3.56 o                         
   6 -15   4        324.31        288.91         9.41 o                         
   7 -15   4         80.56         69.70         7.13 o                         
   8 -15   4         50.81         87.89         6.31 o                         
   9 -15   4          5.77          6.11         4.97 o                         
  10 -15   4         46.48         59.98         5.62 o                         
  11 -15   4        164.55        139.67         8.77 o                         
  12 -15   4         10.51         40.97         5.44 o                         
  13 -15   4          0.18          3.47         4.00 o                         
 -11 -14   4        109.37        131.09         7.92 o                         
 -10 -14   4        113.50         87.41        17.25 o                         
  -9 -14   4         21.51         12.81         6.58 o                         
  -8 -14   4         12.34         10.96         4.54 o                         
  -7 -14   4        620.62        673.70        22.22 o                         
  -6 -14   4         18.17         24.79         5.20 o                         
  -5 -14   4        249.13        199.28         8.19 o                         
  -4 -14   4        414.75        412.50         8.32 o                         
  -3 -14   4        687.88        664.06        11.38 o                         
  -2 -14   4        545.43        523.21        13.16 o                         
  -1 -14   4          1.67          1.00         3.20 o                         
   0 -14   4        784.36        820.88        16.45 o                         
   1 -14   4          1.23          1.57         4.41 o                         
   2 -14   4          6.08         14.78         3.47 o                         
   3 -14   4        484.68        460.48        11.20 o                         
   4 -14   4        254.94        237.09         7.27 o                         
   5 -14   4        218.19        217.42         6.78 o                         
   6 -14   4         21.19         22.96         3.16 o                         
   7 -14   4        419.72        367.94         8.94 o                         
   8 -14   4          5.67         10.56         4.85 o                         
   9 -14   4        125.01        101.68         8.97 o                         
  10 -14   4         64.80         60.18         7.95 o                         
  11 -14   4          1.06          0.40         5.72 o                         
  12 -14   4         53.51         68.48         6.49 o                         
  13 -14   4         13.33         20.26         3.39 o                         
 -12 -13   4          0.18         -2.93         3.82 o                         
 -11 -13   4        228.61        245.89        30.28 o                         
 -10 -13   4        316.49        306.67        11.85 o                         
  -9 -13   4          1.43         -5.01         5.06 o                         
  -8 -13   4         42.55         33.47         6.70 o                         
  -7 -13   4       1261.83       1209.64        36.94 o                         
  -6 -13   4         97.65         70.16         4.89 o                         
  -5 -13   4        292.87        245.92         6.58 o                         
  -4 -13   4         72.72         42.77         4.48 o                         
  -3 -13   4        111.35        109.46         6.05 o                         
  -2 -13   4        350.15        418.70        10.87 o                         
  -1 -13   4        290.54        291.15         8.76 o                         
   0 -13   4          0.84         -1.75         3.37 o                         
   1 -13   4         53.15         73.98         4.23 o                         
   2 -13   4          1.72          1.00         3.42 o                         
   3 -13   4        582.36        653.60        12.83 o                         
   4 -13   4        183.31        202.11         7.63 o                         
   5 -13   4         13.77          9.23         3.65 o                         
   6 -13   4        709.77        731.21        16.48 o                         
   7 -13   4        679.78        591.38        13.15 o                         
   8 -13   4         32.58         55.34         4.99 o                         
   9 -13   4         47.48         53.86         5.74 o                         
  10 -13   4         43.84         48.70        11.96 o                         
  11 -13   4         99.79        101.91         8.73 o                         
  12 -13   4         20.09         20.10         4.48 o                         
  13 -13   4         25.85         13.59         3.92 o                         
  14 -13   4         10.68         16.63         2.89 o                         
 -13 -12   4         23.42         20.51         6.76 o                         
 -12 -12   4         31.50         28.72         3.45 o                         
 -11 -12   4        195.43        192.00         7.43 o                         
 -10 -12   4          0.88         -3.28         4.21 o                         
  -9 -12   4        360.54        323.70         9.66 o                         
  -8 -12   4         45.25         45.45         4.08 o                         
  -7 -12   4         12.82          8.72         2.96 o                         
  -6 -12   4         10.21          5.20         2.69 o                         
  -5 -12   4        283.67        218.41         7.91 o                         
  -4 -12   4        229.89        220.08        19.54 o                         
  -3 -12   4        473.82        499.31        11.16 o                         
  -2 -12   4        665.74        647.87        13.18 o                         
  -1 -12   4       1196.73       1108.54        18.48 o                         
   0 -12   4          0.01          4.92         2.67 o                         
   1 -12   4        975.78        935.79        36.20 o                         
   2 -12   4        274.71        285.53         7.82 o                         
   3 -12   4        737.93        668.59        12.74 o                         
   4 -12   4        226.91        219.02         7.68 o                         
   5 -12   4         56.35         54.54         4.57 o                         
   6 -12   4          2.14          6.46         3.85 o                         
   7 -12   4        616.08        588.99        15.61 o                         
   8 -12   4        392.01        378.10        10.39 o                         
   9 -12   4        829.46        776.60        17.18 o                         
  10 -12   4          1.74          3.15         5.37 o                         
  11 -12   4        255.24        292.45        25.66 o                         
  12 -12   4         14.55         20.66         4.89 o                         
  13 -12   4        205.60        169.67         7.01 o                         
  14 -12   4        107.60        106.51         6.63 o                         
 -14 -11   4         61.15         61.45         5.16 o                         
 -13 -11   4        655.50        668.09        16.22 o                         
 -12 -11   4          0.03         -0.65         3.81 o                         
 -11 -11   4         15.37         98.63         9.25 o                         
 -10 -11   4        127.70        113.43         5.88 o                         
  -9 -11   4        518.78        495.17         9.44 o                         
  -8 -11   4          1.40         -0.54         2.68 o                         
  -7 -11   4        163.11        155.22        10.16 o                         
  -6 -11   4        451.60        418.36        10.84 o                         
  -5 -11   4         12.06         17.59         3.54 o                         
  -4 -11   4          0.77         -1.98         2.25 o                         
  -3 -11   4       2451.79       2443.66        39.17 o                         
  -2 -11   4        533.09        552.20        11.37 o                         
  -1 -11   4        329.31        361.53         7.44 o                         
   0 -11   4        155.82        153.42         6.11 o                         
   1 -11   4        887.98        877.20        16.33 o                         
   2 -11   4          6.39         11.16         2.86 o                         
   3 -11   4        929.91        897.70        23.87 o                         
   4 -11   4        189.45        215.31         9.83 o                         
   5 -11   4        760.88        737.98        16.17 o                         
   6 -11   4        331.10        353.71         8.84 o                         
   7 -11   4        147.28        182.84         7.74 o                         
   8 -11   4        389.42        391.95        16.28 o                         
   9 -11   4        426.56        377.41        10.12 o                         
  10 -11   4        158.63        161.96         6.72 o                         
  11 -11   4         29.75         19.57         5.50 o                         
  12 -11   4        140.99        149.29         8.27 o                         
  13 -11   4        523.50        598.51        20.25 o                         
  14 -11   4         31.99         41.81         5.09 o                         
  15 -11   4        405.34        444.18        12.10 o                         
 -14 -10   4          0.75         -0.73         3.28 o                         
 -13 -10   4          3.42          6.50         3.83 o                         
 -12 -10   4         28.71         24.97         4.64 o                         
 -11 -10   4        111.04        117.38         7.04 o                         
 -10 -10   4          4.90          0.61         2.93 o                         
  -9 -10   4         83.05         85.05         3.99 o                         
  -8 -10   4          3.77          2.79         3.60 o                         
  -7 -10   4       1414.73       1419.02        30.36 o                         
  -6 -10   4         50.25         42.52         3.63 o                         
  -5 -10   4        799.02        781.60        13.61 o                         
  -4 -10   4          3.12          6.61         2.21 o                         
  -3 -10   4        514.54        452.23         8.20 o                         
  -2 -10   4         33.00         36.86         3.15 o                         
  -1 -10   4       7474.33       7564.07        91.70 o                         
   0 -10   4          6.70          8.16         2.29 o                         
   1 -10   4         38.54         26.06         5.36 o                         
   2 -10   4       2247.99       2299.20        36.54 o                         
   3 -10   4       1301.63       1313.28        34.94 o                         
   4 -10   4         19.29         24.77         3.28 o                         
   5 -10   4        212.11        204.85         7.60 o                         
   6 -10   4        176.49        192.09         7.55 o                         
   7 -10   4         28.56         24.37         3.96 o                         
   8 -10   4       1922.73       1934.18        45.77 o                         
   9 -10   4        241.49        252.99        10.86 o                         
  10 -10   4        231.21        268.14         9.12 o                         
  11 -10   4         15.60         16.34         4.10 o                         
  12 -10   4         18.46         16.22         6.37 o                         
  13 -10   4        221.89        227.42         8.83 o                         
  14 -10   4          1.19          2.25         2.82 o                         
  15 -10   4         74.39         76.88         3.85 o                         
 -15  -9   4         50.14         62.70         6.67 o                         
 -14  -9   4         81.80         97.59         6.58 o                         
 -13  -9   4         12.65         20.69         5.56 o                         
 -12  -9   4          5.44          7.27         4.65 o                         
 -11  -9   4         51.69         51.50         4.05 o                         
 -10  -9   4          9.84          8.66         3.29 o                         
  -9  -9   4          0.60          0.75         4.37 o                         
  -8  -9   4        296.08        287.49         9.50 o                         
  -7  -9   4        315.30        308.99         9.58 o                         
  -6  -9   4        715.25        715.68        13.57 o                         
  -5  -9   4         46.37         44.62         2.72 o                         
  -4  -9   4         38.36         28.16         2.40 o                         
  -3  -9   4        187.34        138.41         3.60 o                         
  -2  -9   4        338.12        320.29         8.17 o                         
  -1  -9   4        195.26        261.40         7.27 o                         
   0  -9   4         34.43         35.91         2.86 o                         
   1  -9   4       1407.93       1710.91        47.95 o                         
   2  -9   4        481.49        554.74        22.25 o                         
   3  -9   4       5555.28       5428.78        75.24 o                         
   4  -9   4         33.58         31.51         3.85 o                         
   5  -9   4        140.14        130.50         4.88 o                         
   6  -9   4       1305.46       1317.99        27.67 o                         
   7  -9   4        211.09        211.35         7.88 o                         
   8  -9   4        330.98        326.24        12.19 o                         
   9  -9   4       1078.01       1086.61        24.16 o                         
  10  -9   4        107.30        129.38         5.68 o                         
  11  -9   4        145.28        156.23         6.55 o                         
  12  -9   4         81.24         93.83         6.75 o                         
  13  -9   4        272.99        296.81        10.93 o                         
  14  -9   4         51.76         50.16         4.57 o                         
  15  -9   4         95.29        105.64         7.29 o                         
 -16  -8   4          3.18          5.86         2.79 o                         
 -15  -8   4        150.85        157.51         7.67 o                         
 -14  -8   4         14.60          8.18         2.92 o                         
 -13  -8   4        100.59        111.85         5.78 o                         
 -12  -8   4         83.83         93.65         4.43 o                         
 -11  -8   4        152.30        133.59         4.64 o                         
 -10  -8   4        295.29        290.17         8.60 o                         
  -9  -8   4       1174.26       1244.78        26.76 o                         
  -8  -8   4       1164.84       1120.63        24.21 o                         
  -7  -8   4        106.33        103.57         3.93 o                         
  -6  -8   4         96.00         87.73         3.51 o                         
  -5  -8   4        774.03        735.42        11.48 o                         
  -4  -8   4        170.07        163.01         3.82 o                         
  -3  -8   4        334.17        382.99         6.51 o                         
  -2  -8   4       1118.61       1056.89        12.85 o                         
  -1  -8   4          2.61          7.32         1.97 o                         
   0  -8   4         55.71         48.36         2.55 o                         
   1  -8   4       2394.90       2577.77        43.39 o                         
   2  -8   4         17.45          7.18         2.43 o                         
   3  -8   4         12.78          7.31         2.44 o                         
   4  -8   4          2.61          1.13         2.42 o                         
   5  -8   4         52.91         50.20         3.25 o                         
   6  -8   4         64.32         62.74         3.86 o                         
   7  -8   4        563.06        496.97        11.33 o                         
   8  -8   4       2995.48       2799.72        46.37 o                         
   9  -8   4        737.98        816.78        17.02 o                         
  10  -8   4        261.98        243.18         9.34 o                         
  11  -8   4        184.96        184.70         5.86 o                         
  12  -8   4         41.87         44.83         5.91 o                         
  13  -8   4        808.71        768.62        20.44 o                         
  14  -8   4         19.75         12.18         6.58 o                         
  15  -8   4          0.23         -0.21         3.51 o                         
 -16  -7   4        675.47        644.60        20.73 o                         
 -15  -7   4        122.43        125.17         5.20 o                         
 -14  -7   4          1.10         12.14         3.97 o                         
 -13  -7   4        152.75        144.20         6.07 o                         
 -12  -7   4         63.81         62.64         3.39 o                         
 -11  -7   4        292.51        305.45         8.84 o                         
 -10  -7   4        338.59        362.36        13.10 o                         
  -9  -7   4        536.07        543.39        12.34 o                         
  -8  -7   4        301.80        288.06         8.83 o                         
  -7  -7   4        780.83        773.44        14.16 o                         
  -6  -7   4        135.49        117.12         3.72 o                         
  -5  -7   4        230.82        273.32         5.34 o                         
  -4  -7   4        762.66        815.10        11.35 o                         
  -3  -7   4        605.96        603.46         8.74 o                         
  -2  -7   4        681.73        659.86         8.77 o                         
  -1  -7   4        280.20        280.59         6.88 o                         
   0  -7   4       5106.47       5644.88        84.31 o                         
   1  -7   4       9690.01      10154.37       137.71 o                         
   2  -7   4       4708.74       5019.48        69.46 o                         
   3  -7   4       2247.16       2248.03        38.20 o                         
   4  -7   4       1637.73       1733.56        25.46 o                         
   5  -7   4       1329.85       1246.69        24.94 o                         
   6  -7   4         73.73         73.70         3.66 o                         
   7  -7   4       2393.15       2326.80        40.62 o                         
   8  -7   4        130.95        125.05         5.83 o                         
   9  -7   4          2.47          3.60         3.11 o                         
  10  -7   4       1214.41       1112.54        23.90 o                         
  11  -7   4          8.18         15.73         3.50 o                         
  12  -7   4        191.94        193.03         7.09 o                         
  13  -7   4        443.80        457.10        17.50 o                         
  14  -7   4          6.91          2.23         8.14 o                         
  15  -7   4          3.16          0.81         3.28 o                         
  16  -7   4        274.99        229.04         7.58 o                         
 -17  -6   4        143.29        137.67         5.53 o                         
 -16  -6   4         79.59         76.16         4.10 o                         
 -15  -6   4        127.51        134.48         6.39 o                         
 -14  -6   4        198.63        220.60         7.88 o                         
 -13  -6   4          5.03          3.35         2.58 o                         
 -12  -6   4        376.66        349.46         6.81 o                         
 -11  -6   4         29.19         42.49         5.75 o                         
 -10  -6   4       1532.66       1595.11        29.29 o                         
  -9  -6   4       1445.76       1508.20        30.91 o                         
  -8  -6   4        848.13        811.94        16.04 o                         
  -7  -6   4       1207.83       1232.65        22.43 o                         
  -6  -6   4          6.49          9.11         5.12 o                         
  -5  -6   4       2639.89       2607.19        34.32 o                         
  -4  -6   4       5993.96       6558.87        71.81 o                         
  -3  -6   4        419.69        418.77         6.89 o                         
  -2  -6   4       1650.23       1511.35        17.48 o                         
  -1  -6   4       3408.71       3432.26        39.34 o                         
   0  -6   4       3861.62       3528.33        58.80 o                         
   1  -6   4        606.10        632.97        11.21 o                         
   2  -6   4        153.55        131.07         4.08 o                         
   3  -6   4       3399.80       3109.02        38.66 o                         
   4  -6   4         23.93         34.62         2.84 o                         
   5  -6   4          5.75          1.17         2.26 o                         
   6  -6   4       1613.13       1620.79        28.79 o                         
   7  -6   4        781.37        950.60       106.21 o                         
   8  -6   4       1411.89       1490.73        27.62 o                         
   9  -6   4       2520.20       2428.44        39.08 o                         
  10  -6   4       2818.71       2913.84        46.11 o                         
  11  -6   4       1125.42       1008.93        17.33 o                         
  12  -6   4          6.06          4.79         3.04 o                         
  13  -6   4         45.96         54.36        15.79 o                         
  14  -6   4        600.28        595.40        19.99 o                         
  15  -6   4         51.54         47.35         3.52 o                         
  16  -6   4         55.92         61.67         3.83 o                         
 -17  -5   4         49.34         54.81         3.15 o                         
 -16  -5   4         68.43         62.87         4.25 o                         
 -15  -5   4         37.52         37.13         4.46 o                         
 -14  -5   4        189.38        205.50         9.69 o                         
 -13  -5   4          1.25          1.75         2.69 o                         
 -12  -5   4          3.40          1.98         3.37 o                         
 -11  -5   4        223.24        235.98         7.41 o                         
 -10  -5   4        769.71        800.32        13.59 o                         
  -9  -5   4         31.99         30.69         3.34 o                         
  -8  -5   4        580.07        581.83        10.83 o                         
  -7  -5   4        866.74        943.15        14.63 o                         
  -6  -5   4       4092.95       4060.97        60.51 o                         
  -5  -5   4        284.29        250.77         4.44 o                         
  -4  -5   4        715.98        622.25         9.34 o                         
  -3  -5   4       6959.07       6625.76        67.94 o                         
  -2  -5   4       2750.05       2927.38        33.01 o                         
  -1  -5   4         14.92          5.96         1.90 o                         
   0  -5   4       2935.62       2935.60        37.65 o                         
   1  -5   4        438.11        419.73        12.33 o                         
   2  -5   4       1941.22       2141.17        29.07 o                         
   3  -5   4       3420.22       3478.71        43.16 o                         
   4  -5   4       1305.42       1276.99        18.23 o                         
   5  -5   4        340.83        316.15         6.90 o                         
   6  -5   4        189.61        244.68         7.52 o                         
   7  -5   4       1096.61       1030.49        22.23 o                         
   8  -5   4        662.24        590.54        13.11 o                         
   9  -5   4        438.57        425.89         9.81 o                         
  10  -5   4          2.79          3.03         2.77 o                         
  11  -5   4        114.18        132.73         4.66 o                         
  12  -5   4          4.91          8.29         2.68 o                         
  13  -5   4        347.54        378.39        15.56 o                         
  14  -5   4         32.53         33.46         5.38 o                         
  15  -5   4          3.43          2.55         3.81 o                         
  16  -5   4          8.06          3.20         3.29 o                         
 -18  -4   4         62.55         55.05         4.80 o                         
 -17  -4   4         31.04         33.82         3.57 o                         
 -16  -4   4         53.04         47.90         4.81 o                         
 -15  -4   4          5.19         -5.04         5.04 o                         
 -14  -4   4         60.68         56.85         3.87 o                         
 -13  -4   4        184.31        165.10         4.76 o                         
 -12  -4   4        379.45        402.79        13.09 o                         
 -11  -4   4       1914.76       1785.51        27.17 o                         
 -10  -4   4        808.16        820.64        13.73 o                         
  -9  -4   4        405.89        403.31         7.99 o                         
  -8  -4   4       3325.18       3523.84        49.22 o                         
  -7  -4   4       1296.04       1326.57        21.16 o                         
  -6  -4   4         20.79         34.79         1.96 o                         
  -5  -4   4       1886.39       1985.96        24.69 o                         
  -4  -4   4       1392.46       1334.23        15.47 o                         
  -3  -4   4      15487.84      15266.83       147.50 o                         
  -2  -4   4      13191.96      13518.97       146.66 o                         
  -1  -4   4       3190.17       3479.29        44.04 o                         
   0  -4   4       2321.42       2050.71        33.01 o                         
   1  -4   4       6696.96       6829.83        93.93 o                         
   2  -4   4       1220.88       1091.79        16.36 o                         
   3  -4   4        157.22        118.69         3.44 o                         
   4  -4   4        132.16        134.82         7.80 o                         
   5  -4   4        801.77        735.71        14.22 o                         
   6  -4   4       1095.97       1120.79        23.34 o                         
   7  -4   4          0.28          3.18         3.36 o                         
   8  -4   4        520.79        548.43        12.40 o                         
   9  -4   4       1223.61       1136.58        20.28 o                         
  10  -4   4       1715.01       1708.76        28.80 o                         
  11  -4   4        190.36        157.63         6.81 o                         
  12  -4   4         80.23         73.81         4.86 o                         
  13  -4   4        229.63        223.23        14.13 o                         
  14  -4   4        266.85        279.29         8.11 o                         
  15  -4   4          1.14          0.79         2.17 o                         
 -18  -3   4         94.53         74.79         6.85 o                         
 -17  -3   4        380.06        365.87        12.24 o                         
 -16  -3   4         98.11         88.64         4.34 o                         
 -15  -3   4         37.74         40.22         3.63 o                         
 -14  -3   4        203.87        171.36         4.57 o                         
 -13  -3   4        114.87        132.91         5.75 o                         
 -12  -3   4        110.37        131.98         5.00 o                         
 -11  -3   4       1175.94       1235.70        21.12 o                         
 -10  -3   4        849.08        892.45        15.78 o                         
  -9  -3   4        663.27        689.14        12.40 o                         
  -8  -3   4       4920.16       4788.33        71.35 o                         
  -7  -3   4         53.93         49.53         3.12 o                         
  -6  -3   4        279.04        212.41         4.98 o                         
  -5  -3   4        116.21        108.78         4.17 o                         
  -4  -3   4       6980.69       6565.23        76.86 o                         
  -3  -3   4       5555.20       5503.05        64.64 o                         
  -2  -3   4        954.22        864.30        12.40 o                         
  -1  -3   4       1384.34       1158.00        20.16 o                         
   0  -3   4       4810.60       4585.69        69.51 o                         
   1  -3   4       4169.17       4629.81        76.97 o                         
   2  -3   4        933.67        903.10        40.62 o                         
   3  -3   4         15.50         29.61         4.19 o                         
   4  -3   4         86.17         80.86         3.48 o                         
   5  -3   4       1554.13       1592.24        27.81 o                         
   6  -3   4        440.81        382.22         8.93 o                         
   7  -3   4        847.88        825.77        19.26 o                         
   8  -3   4        152.79        126.57         6.64 o                         
   9  -3   4         80.63         74.40         5.36 o                         
  10  -3   4       2278.86       2298.15        37.38 o                         
  11  -3   4        365.53        388.33         7.75 o                         
  12  -3   4         61.76         67.73         3.64 o                         
  13  -3   4         23.83         13.04         4.62 o                         
  14  -3   4         53.86         63.78         3.69 o                         
  15  -3   4        232.69        247.81         6.50 o                         
 -18  -2   4          3.42          2.10         1.80 o                         
 -17  -2   4        651.75        723.44        13.85 o                         
 -16  -2   4         44.75         51.79         3.62 o                         
 -15  -2   4         44.60         44.82         3.86 o                         
 -14  -2   4         94.10         83.52         3.15 o                         
 -13  -2   4        281.24        300.66         8.64 o                         
 -12  -2   4         31.81         13.44         3.11 o                         
 -11  -2   4       1087.59       1108.02        19.12 o                         
 -10  -2   4       1301.47       1402.86        22.97 o                         
  -9  -2   4        344.77        346.99         7.95 o                         
  -8  -2   4        399.78        469.41         8.67 o                         
  -7  -2   4          2.03          6.41         1.58 o                         
  -6  -2   4       1978.69       1967.48        21.34 o                         
  -5  -2   4       6188.50       6295.64        68.01 o                         
  -4  -2   4       6633.00       6173.35        72.32 o                         
  -3  -2   4       9692.04       9349.92       113.27 o                         
  -2  -2   4       2113.85       2365.18        32.56 o                         
  -1  -2   4        721.77        657.33        16.98 o                         
   0  -2   4      17089.43      16365.27       239.77 o                         
   1  -2   4       3602.21       3634.15        60.68 o                         
   2  -2   4       6434.96       6009.02       100.21 o                         
   3  -2   4        408.43        402.39         7.76 o                         
   4  -2   4        374.81        357.69        12.42 o                         
   5  -2   4       1927.96       1775.88        30.63 o                         
   6  -2   4       4202.07       4360.34        80.71 o                         
   7  -2   4        395.00        397.45        12.61 o                         
   8  -2   4        337.85        323.79         8.71 o                         
   9  -2   4         49.79         46.07         3.80 o                         
  10  -2   4       1133.32       1100.20        21.46 o                         
  11  -2   4        583.20        579.93        10.04 o                         
  12  -2   4          4.13         10.48         4.76 o                         
  13  -2   4         78.93        104.00         6.34 o                         
  14  -2   4          3.37          4.90         3.71 o                         
  15  -2   4          0.20         -0.68         2.30 o                         
 -18  -1   4         84.21         74.51         4.05 o                         
 -17  -1   4        461.13        481.71        10.41 o                         
 -16  -1   4        227.88        250.22         7.46 o                         
 -15  -1   4        129.78        104.33         3.86 o                         
 -14  -1   4          6.55          1.76         2.36 o                         
 -13  -1   4        416.90        378.92         9.97 o                         
 -12  -1   4        612.28        539.55        18.33 o                         
 -11  -1   4        942.02       1032.97        19.80 o                         
 -10  -1   4         53.82         61.99         3.63 o                         
  -9  -1   4         66.50        102.47         3.36 o                         
  -8  -1   4       3417.27       3442.46        47.90 o                         
  -7  -1   4       5951.32       5906.66        88.00 o                         
  -6  -1   4       3214.16       3024.61        31.24 o                         
  -5  -1   4       1967.94       2005.44        24.88 o                         
  -4  -1   4        547.01        403.60         8.26 o                         
  -3  -1   4        570.70        467.41        10.32 o                         
  -2  -1   4       1432.54       1560.81        23.77 o                         
  -1  -1   4       1041.71       1105.09        17.52 o                         
   0  -1   4       9487.26       9094.19       134.32 o                         
   1  -1   4         72.69         77.33         3.98 o                         
   2  -1   4        876.43        743.86        12.80 o                         
   3  -1   4       1270.31       1361.10        22.45 o                         
   4  -1   4          1.69          4.87         2.09 o                         
   5  -1   4       1725.73       2015.06        37.06 o                         
   6  -1   4        469.93        379.62         8.13 o                         
   7  -1   4          4.26          0.69         3.04 o                         
   8  -1   4          6.64          1.96         3.38 o                         
   9  -1   4        616.14        613.53        12.62 o                         
  10  -1   4         26.40         37.10         3.66 o                         
  11  -1   4         13.69         22.09         2.95 o                         
  12  -1   4       1728.88       1766.63        50.15 o                         
  13  -1   4        132.94        123.73         7.95 o                         
  14  -1   4         96.11        104.48         4.51 o                         
  15  -1   4          9.31         12.75         4.31 o                         
 -18   0   4         29.86         18.76         2.66 o                         
 -17   0   4         31.74         44.51         4.05 o                         
 -16   0   4        360.16        351.32         9.13 o                         
 -15   0   4          3.05          1.08         2.63 o                         
 -14   0   4        146.94        141.17         4.15 o                         
 -13   0   4        635.80        696.34        13.89 o                         
 -12   0   4        113.29        133.75         6.10 o                         
 -11   0   4         24.09         18.27         4.05 o                         
 -10   0   4         66.42         77.89         4.44 o                         
  -9   0   4       1494.00       1642.33        25.96 o                         
  -8   0   4       1779.81       1867.72        25.01 o                         
  -7   0   4       6829.15       6655.41        69.58 o                         
  -6   0   4       2183.11       2219.62        22.73 o                         
  -5   0   4       3713.19       3729.84        54.34 o                         
  -4   0   4       5118.68       5600.90        84.72 o                         
  -3   0   4       2369.50       2095.24        27.46 o                         
  -2   0   4          2.33         26.41         2.58 o                         
  -1   0   4       4738.11       4825.46        71.96 o                         
   0   0   4      19023.99      19159.29       279.25 o                         
   1   0   4       2171.11       2277.62        33.92 o                         
   2   0   4         17.27         38.73         2.10 o                         
   3   0   4       6379.84       7306.89        93.36 o                         
   4   0   4       4231.87       4632.16        75.27 o                         
   5   0   4          2.81          9.97         1.99 o                         
   6   0   4       2082.80       2032.44        32.23 o                         
   7   0   4        315.87        261.97        10.98 o                         
   8   0   4        105.25         93.98         5.05 o                         
   9   0   4       1210.28       1186.58        24.02 o                         
  10   0   4        697.78        716.94        12.46 o                         
  11   0   4        558.72        499.03         9.03 o                         
  12   0   4       1084.33       1198.93        35.58 o                         
  13   0   4          0.29         -3.32         4.70 o                         
  14   0   4         88.64         53.15        33.22 o                         
  15   0   4         98.80         77.28         6.40 o                         
 -19   1   4          7.41         10.63         2.70 o                         
 -18   1   4          0.25          0.02         2.63 o                         
 -17   1   4         38.12         48.51         3.92 o                         
 -16   1   4        148.07        155.58         8.52 o                         
 -15   1   4        147.38        131.02         5.16 o                         
 -14   1   4        369.28        365.01         9.18 o                         
 -13   1   4        224.64        183.56         6.78 o                         
 -12   1   4        266.94        302.29         7.65 o                         
 -11   1   4        583.12        562.21        12.16 o                         
 -10   1   4        929.39       1029.19        16.18 o                         
  -9   1   4         75.16         78.52         2.80 o                         
  -8   1   4        150.83        156.61         3.41 o                         
  -7   1   4          3.18          6.99         1.45 o                         
  -6   1   4        429.69        474.48         7.02 o                         
  -5   1   4         10.48         10.33         2.96 o                         
  -4   1   4       1669.68       1829.04        33.71 o                         
  -3   1   4         14.76         18.84         2.74 o                         
  -2   1   4       1149.93       1171.29        21.26 o                         
  -1   1   4        166.45        195.81         6.53 o                         
   0   1   4       3740.36       3332.59        72.83 o                         
   1   1   4       4979.51       4888.11       104.68 o                         
   2   1   4       1294.31       1243.49        20.65 o                         
   3   1   4       2255.09       2519.50        35.85 o                         
   4   1   4       3455.95       3602.29        59.26 o                         
   5   1   4        187.30        196.60         6.25 o                         
   6   1   4       1100.57        970.33        17.00 o                         
   7   1   4        182.81        158.18         5.81 o                         
   8   1   4        657.22        672.99        12.22 o                         
   9   1   4        656.40        665.63        13.36 o                         
  10   1   4        547.93        560.83        12.19 o                         
  11   1   4         75.65         81.60         8.06 o                         
  12   1   4        217.57        251.15        18.85 o                         
  13   1   4         73.24         66.34         8.45 o                         
  14   1   4        100.12        124.33         9.07 o                         
 -19   2   4         81.87         96.40         5.74 o                         
 -18   2   4        346.41        358.12        12.52 o                         
 -17   2   4          9.01         10.25         3.73 o                         
 -16   2   4        269.80        290.97         7.51 o                         
 -15   2   4        519.66        564.55        10.56 o                         
 -14   2   4         82.37         92.53         3.95 o                         
 -13   2   4         75.60         80.47         4.90 o                         
 -12   2   4        200.65        156.20         5.34 o                         
 -11   2   4       1374.45       1390.22        23.21 o                         
 -10   2   4        224.37        248.69         5.30 o                         
  -9   2   4        227.97        226.27         7.47 o                         
  -8   2   4         83.92        103.78         2.93 o                         
  -7   2   4        686.58        637.26         9.03 o                         
  -6   2   4        378.53        384.88         6.59 o                         
  -5   2   4        736.51        934.21        15.07 o                         
  -4   2   4      22749.61      22666.07       330.62 o                         
  -3   2   4      11535.14      10834.29       147.17 o                         
  -2   2   4          0.15          3.80         2.91 o                         
  -1   2   4        665.48        625.23        15.52 o                         
   0   2   4       3746.21       3648.55        61.17 o                         
   1   2   4        460.35        618.04        11.32 o                         
   2   2   4       1320.76       1476.20        23.59 o                         
   3   2   4         64.74         36.35         2.55 o                         
   4   2   4        361.18        316.58         6.94 o                         
   5   2   4         32.56         31.25         3.25 o                         
   6   2   4       2576.01       2493.60        42.45 o                         
   7   2   4         99.61        126.93         4.39 o                         
   8   2   4         61.63         48.36         4.84 o                         
   9   2   4         23.02         27.21         4.45 o                         
  10   2   4        359.42        369.72        13.29 o                         
  11   2   4         28.32         22.77         5.34 o                         
  12   2   4          2.97          0.46         4.34 o                         
  13   2   4        231.40        237.64         9.86 o                         
  14   2   4          0.79         -1.41         3.13 o                         
 -19   3   4          7.16          8.38         2.65 o                         
 -18   3   4         14.16         25.20         4.75 o                         
 -17   3   4        138.08        139.82         8.80 o                         
 -16   3   4         68.70         57.99         5.06 o                         
 -15   3   4         11.10         17.40         2.90 o                         
 -14   3   4        205.68        209.64         5.61 o                         
 -13   3   4         54.04         49.65         5.24 o                         
 -12   3   4          6.74          7.43         3.95 o                         
 -11   3   4       1202.44       1238.85        19.51 o                         
 -10   3   4        419.13        428.30         8.25 o                         
  -9   3   4        866.25        905.96        14.47 o                         
  -8   3   4          0.77          5.04         1.86 o                         
  -7   3   4       1949.39       2072.84        24.78 o                         
  -6   3   4        169.17        165.11        14.29 o                         
  -5   3   4        659.87        726.78        10.27 o                         
  -4   3   4         29.66         18.82         2.33 o                         
  -3   3   4         92.89        116.58         7.35 o                         
  -2   3   4        477.31        574.95         9.58 o                         
  -1   3   4        157.16        140.90         8.01 o                         
   0   3   4       1096.70       1301.36        19.42 o                         
   1   3   4        117.31        131.48         3.41 o                         
   2   3   4          5.34          1.21         2.39 o                         
   3   3   4        299.26        341.57        10.44 o                         
   4   3   4        226.07        276.21         7.52 o                         
   5   3   4        511.84        591.29        11.53 o                         
   6   3   4        466.36        449.11         9.64 o                         
   7   3   4        277.66        310.52         9.55 o                         
   8   3   4        255.72        214.43         9.09 o                         
   9   3   4        762.93        751.57        14.00 o                         
  10   3   4        147.51        126.58         6.04 o                         
  11   3   4          4.92          1.94         4.21 o                         
  12   3   4         32.02         24.81         3.29 o                         
  13   3   4         98.51        105.97         4.77 o                         
 -19   4   4         21.03         23.80         3.33 o                         
 -18   4   4         81.50         88.88         5.88 o                         
 -17   4   4         64.61         67.35         4.76 o                         
 -16   4   4         44.12         45.67         4.20 o                         
 -15   4   4          4.97          6.96         2.63 o                         
 -14   4   4       1111.29        988.35        20.24 o                         
 -13   4   4        231.90        200.03         7.43 o                         
 -12   4   4        119.79        142.16         7.01 o                         
 -11   4   4       1666.40       1613.66        26.73 o                         
 -10   4   4         85.90         96.51         3.55 o                         
  -9   4   4        201.68        204.34         5.11 o                         
  -8   4   4        750.38        694.03         9.19 o                         
  -7   4   4       4155.40       4501.84        61.73 o                         
  -6   4   4       3204.25       3261.02        40.16 o                         
  -5   4   4       4964.96       4656.70        64.52 o                         
  -4   4   4        150.02        125.47        12.95 o                         
  -3   4   4        104.22        110.20         4.44 o                         
  -2   4   4        367.31        354.98         8.05 o                         
  -1   4   4          7.65          6.61         1.82 o                         
   0   4   4        527.34        421.83         7.28 o                         
   1   4   4       1182.69       1300.46        18.23 o                         
   2   4   4       1009.56       1192.36        28.08 o                         
   3   4   4       1911.89       1929.60        30.62 o                         
   4   4   4         14.50         26.13         2.80 o                         
   5   4   4        282.85        204.19         5.85 o                         
   6   4   4         16.15          9.82         3.22 o                         
   7   4   4          7.12          3.89         4.22 o                         
   8   4   4        721.64        768.33        13.92 o                         
   9   4   4        385.22        375.59        13.88 o                         
  10   4   4          0.93          3.08         4.88 o                         
  11   4   4          0.85          3.35         3.30 o                         
  12   4   4         43.58         39.26         3.18 o                         
  13   4   4        194.10        182.46         6.92 o                         
 -19   5   4         15.36         18.33         3.00 o                         
 -18   5   4         71.39         92.23         5.03 o                         
 -17   5   4          7.10          7.05         3.14 o                         
 -16   5   4         11.42         61.51        13.54 o                         
 -15   5   4        128.25        130.48         4.27 o                         
 -14   5   4        465.99        453.15        16.31 o                         
 -13   5   4        330.10        342.64         9.76 o                         
 -12   5   4        404.51        432.81        10.59 o                         
 -11   5   4       1265.63       1153.30        18.79 o                         
 -10   5   4        433.13        443.91        13.33 o                         
  -9   5   4       2077.05       2209.41        30.11 o                         
  -8   5   4         20.48         23.07         3.32 o                         
  -7   5   4        864.36        842.22        16.27 o                         
  -6   5   4         22.99         13.02         2.71 o                         
  -5   5   4        512.69        541.16         9.37 o                         
  -4   5   4       3413.63       3311.55        54.67 o                         
  -3   5   4         89.48        157.34         4.60 o                         
  -2   5   4       5325.40       5528.02        66.98 o                         
  -1   5   4       3405.87       3189.55        52.96 o                         
   0   5   4         57.34         40.25         5.56 o                         
   1   5   4        573.94        689.04        10.87 o                         
   2   5   4        220.97        211.49         6.44 o                         
   3   5   4       3897.13       3832.11        64.25 o                         
   4   5   4        290.47        329.23         8.83 o                         
   5   5   4        694.45        725.36        15.33 o                         
   6   5   4         77.58         62.07         5.23 o                         
   7   5   4         19.47         25.25         5.22 o                         
   8   5   4        360.15        323.32         7.47 o                         
   9   5   4        949.20       1001.04        26.18 o                         
  10   5   4        331.57        353.74        11.63 o                         
  11   5   4         95.79         96.49         4.26 o                         
  12   5   4        776.61        770.22        20.32 o                         
 -19   6   4          8.76         11.16         3.03 o                         
 -18   6   4        356.78        340.78         9.63 o                         
 -17   6   4         19.67         23.86         2.99 o                         
 -16   6   4        197.35        193.25         6.04 o                         
 -15   6   4       1047.92       1058.25        20.89 o                         
 -14   6   4          1.58          3.62         2.83 o                         
 -13   6   4        130.05        176.90         7.58 o                         
 -12   6   4        465.84        340.23        12.28 o                         
 -11   6   4        464.64        462.56        15.54 o                         
 -10   6   4         19.08         18.94         3.71 o                         
  -9   6   4       2044.01       1925.43        35.91 o                         
  -8   6   4       6811.68       6567.28       120.09 o                         
  -7   6   4       4852.19       5018.06        93.54 o                         
  -6   6   4         73.11         39.61         3.48 o                         
  -5   6   4       3076.21       3162.88        48.26 o                         
  -4   6   4        848.88        846.14        17.20 o                         
  -3   6   4        139.88        159.25         7.86 o                         
  -2   6   4          3.33          5.40         1.96 o                         
  -1   6   4       1519.90       1640.73        29.10 o                         
   0   6   4        231.65        299.85         7.15 o                         
   1   6   4        309.74        310.69        10.81 o                         
   2   6   4         12.42         14.06         3.62 o                         
   3   6   4        101.25        114.02         5.21 o                         
   4   6   4         13.57          8.02         2.90 o                         
   5   6   4       4479.06       4546.94        69.91 o                         
   6   6   4         96.68        101.17         7.47 o                         
   7   6   4        630.39        641.15        13.68 o                         
   8   6   4        478.57        528.28        12.23 o                         
   9   6   4        154.57        145.03        10.25 o                         
  10   6   4         46.92         37.23         4.10 o                         
  11   6   4          0.36          1.68         3.62 o                         
  12   6   4        262.10        251.50         8.21 o                         
 -18   7   4         29.34         28.50         7.52 o                         
 -17   7   4        142.43        136.29         5.72 o                         
 -16   7   4         83.73         80.66         7.37 o                         
 -15   7   4        625.84        571.66        20.89 o                         
 -14   7   4         95.72        118.96         6.96 o                         
 -13   7   4        120.00         87.31         5.74 o                         
 -12   7   4        871.36        910.93        21.40 o                         
 -11   7   4       1821.44       1839.64        33.66 o                         
 -10   7   4        753.35        722.28        16.68 o                         
  -9   7   4          3.80          7.39         3.13 o                         
  -8   7   4        417.41        468.69        11.02 o                         
  -7   7   4        997.12       1061.95        18.67 o                         
  -6   7   4        495.75        519.04        10.64 o                         
  -5   7   4        286.90        284.74         6.96 o                         
  -4   7   4        370.29        348.18         8.40 o                         
  -3   7   4        200.41        246.66         5.59 o                         
  -2   7   4         35.64         33.35         2.96 o                         
  -1   7   4       2290.65       2275.56        39.64 o                         
   0   7   4          1.07          3.35         3.48 o                         
   1   7   4        192.39        156.64         6.13 o                         
   2   7   4        138.09        176.49         8.51 o                         
   3   7   4       1170.19       1083.42        24.18 o                         
   4   7   4        332.11        354.67         9.85 o                         
   5   7   4       4357.32       4437.49        75.34 o                         
   6   7   4        818.56        752.16        15.44 o                         
   7   7   4          0.03          2.74         3.81 o                         
   8   7   4        845.96        841.13        62.12 o                         
   9   7   4        770.10        862.54        67.77 o                         
  10   7   4         24.01         37.95         4.55 o                         
  11   7   4        203.43        207.95         8.08 o                         
 -18   8   4          7.19          9.65         2.39 o                         
 -17   8   4         95.26        106.02         5.55 o                         
 -16   8   4         27.55         21.96         4.06 o                         
 -15   8   4        214.91        245.39        10.15 o                         
 -14   8   4         66.92         52.36         6.49 o                         
 -13   8   4        125.32        119.00         6.41 o                         
 -12   8   4        234.75        204.82         7.22 o                         
 -11   8   4        160.03        178.11         7.03 o                         
 -10   8   4       1828.93       2016.50        33.23 o                         
  -9   8   4         13.91         19.55         4.56 o                         
  -8   8   4        600.34        485.71        11.68 o                         
  -7   8   4         14.74          6.93         3.14 o                         
  -6   8   4        402.46        399.62         9.20 o                         
  -5   8   4        832.45        951.73        17.08 o                         
  -4   8   4        232.73        153.09         7.18 o                         
  -3   8   4        414.62        499.45         9.84 o                         
  -2   8   4        448.75        380.76         9.80 o                         
  -1   8   4       3122.61       3318.70        51.90 o                         
   0   8   4          9.67          5.74         3.23 o                         
   1   8   4       1757.18       1835.72        37.30 o                         
   2   8   4         25.75          7.45         5.10 o                         
   3   8   4        430.71        447.48        10.93 o                         
   4   8   4       4266.63       4290.46        72.84 o                         
   5   8   4        501.21        501.34        11.41 o                         
   6   8   4        123.80        118.37         5.04 o                         
   7   8   4        313.91        319.42         9.97 o                         
   8   8   4          1.85         19.30        10.76 o                         
   9   8   4        152.42        155.82         7.14 o                         
  10   8   4        174.36        178.52        15.56 o                         
 -17   9   4        146.46        155.83         7.84 o                         
 -16   9   4         42.30         36.10         4.48 o                         
 -15   9   4         11.72         12.62         5.73 o                         
 -14   9   4        828.39        841.25        36.76 o                         
 -13   9   4          2.53          7.54         3.97 o                         
 -12   9   4         96.67         83.41         5.03 o                         
 -11   9   4        461.94        413.08        11.81 o                         
 -10   9   4         35.70         49.03        11.24 o                         
  -9   9   4         90.14         83.42         5.06 o                         
  -8   9   4        197.51        196.61        10.87 o                         
  -7   9   4       1678.52       1649.09        30.54 o                         
  -6   9   4        554.70        498.11        11.94 o                         
  -5   9   4          0.25         -1.61         2.75 o                         
  -4   9   4        166.60        141.29         8.28 o                         
  -3   9   4        462.08        446.08        11.21 o                         
  -2   9   4         12.96         15.72         3.30 o                         
  -1   9   4       1551.06       1529.62        26.38 o                         
   0   9   4         37.47         38.23         4.50 o                         
   1   9   4        232.14        253.60         9.05 o                         
   2   9   4        696.63        666.20        14.97 o                         
   3   9   4       2813.33       2844.95        39.68 o                         
   4   9   4        846.60        906.95        13.61 o                         
   5   9   4        280.96        306.14         7.75 o                         
   6   9   4          3.47         -0.17         5.42 o                         
   7   9   4         54.07         69.05         6.64 o                         
   8   9   4        642.84        717.25        18.65 o                         
   9   9   4          7.00          6.87         4.36 o                         
  10   9   4         10.79          4.72         2.75 o                         
 -17  10   4         27.72         45.26         9.96 o                         
 -16  10   4         42.96         34.28         4.68 o                         
 -15  10   4        265.26        235.47        11.55 o                         
 -14  10   4         53.53         52.49         9.96 o                         
 -13  10   4        132.14        141.10        23.17 o                         
 -12  10   4        109.22         98.23         6.61 o                         
 -11  10   4        206.29        182.70         7.35 o                         
 -10  10   4         98.65         76.02         4.26 o                         
  -9  10   4        661.92        667.44        17.32 o                         
  -8  10   4         90.34         78.76         7.02 o                         
  -7  10   4         67.12         58.21         6.33 o                         
  -6  10   4        961.94        976.80        22.34 o                         
  -5  10   4        318.60        350.38         8.93 o                         
  -4  10   4        195.34        231.55         9.43 o                         
  -3  10   4        714.84        725.93        16.06 o                         
  -2  10   4          8.62          5.70         3.64 o                         
  -1  10   4        139.96        114.46         5.22 o                         
   0  10   4         70.39         55.32         4.43 o                         
   1  10   4        175.45        195.36        10.58 o                         
   2  10   4         79.18         63.98         4.39 o                         
   3  10   4        308.66        316.33         7.14 o                         
   4  10   4        388.51        387.11        12.14 o                         
   5  10   4        177.64        162.36         7.72 o                         
   6  10   4          7.07          2.71         3.94 o                         
   7  10   4        590.67        540.52        11.55 o                         
   8  10   4        249.66        212.20         7.40 o                         
   9  10   4         14.16         13.61         3.51 o                         
 -17  11   4         10.62          4.12         3.04 o                         
 -16  11   4         14.30         19.16         3.22 o                         
 -15  11   4        325.37        325.45        15.56 o                         
 -14  11   4          3.25          1.91         5.80 o                         
 -13  11   4          0.53          7.32         6.47 o                         
 -12  11   4       1259.50       1256.66        55.94 o                         
 -11  11   4        217.56        178.74         7.18 o                         
 -10  11   4          4.71         -1.12         3.12 o                         
  -9  11   4          5.05          1.99         3.07 o                         
  -8  11   4        178.16        135.04         7.07 o                         
  -7  11   4        208.53        179.37         9.49 o                         
  -6  11   4        927.13       1055.97        39.12 o                         
  -5  11   4        464.53        503.48        12.53 o                         
  -4  11   4        543.81        517.26        13.51 o                         
  -3  11   4       1527.57       1543.04        26.54 o                         
  -2  11   4        273.36        284.56         9.75 o                         
  -1  11   4        103.85        110.40         4.49 o                         
   0  11   4        255.01        254.82         7.36 o                         
   1  11   4        835.83        833.96        16.47 o                         
   2  11   4         14.20         10.82         3.01 o                         
   3  11   4         27.19         25.35         5.11 o                         
   4  11   4        269.48        251.71         9.17 o                         
   5  11   4        394.05        342.30        10.89 o                         
   6  11   4         13.89         11.61         2.99 o                         
   7  11   4        103.92         98.33         4.16 o                         
   8  11   4         75.71         74.44         7.38 o                         
 -16  12   4         11.81          1.99         2.27 o                         
 -15  12   4         19.84         34.39         3.61 o                         
 -14  12   4         16.12         33.18         4.92 o                         
 -13  12   4        335.21        377.92        25.21 o                         
 -12  12   4        284.99        266.32        10.68 o                         
 -11  12   4        167.72        165.72         7.86 o                         
 -10  12   4          5.80          7.00         5.70 o                         
  -9  12   4         71.10         76.76         5.49 o                         
  -8  12   4        174.85        154.06         6.26 o                         
  -7  12   4         57.13         39.10         4.16 o                         
  -6  12   4        294.83        291.01        11.00 o                         
  -5  12   4         62.01         58.39         4.52 o                         
  -4  12   4        451.43        432.28         8.88 o                         
  -3  12   4         83.01         80.35         3.78 o                         
  -2  12   4        595.26        591.62        10.24 o                         
  -1  12   4         27.52         36.98         3.05 o                         
   0  12   4        132.89        123.85         5.53 o                         
   1  12   4        168.09        185.94        10.36 o                         
   2  12   4        168.50        184.18        10.14 o                         
   3  12   4         83.88        103.89         7.79 o                         
   4  12   4          1.15          1.13         3.47 o                         
   5  12   4         84.54         79.70         3.77 o                         
   6  12   4          1.96         -2.50         2.50 o                         
 -15  13   4        374.10        375.51         9.70 o                         
 -14  13   4         82.90         50.31         4.35 o                         
 -13  13   4          6.78         22.05         8.54 o                         
 -12  13   4        291.91        301.20        11.91 o                         
 -11  13   4          8.22         13.62         4.40 o                         
 -10  13   4        136.69        144.40         8.40 o                         
  -9  13   4        295.49        315.56        12.51 o                         
  -8  13   4        171.32        143.22        21.97 o                         
  -7  13   4         54.69         54.45         7.97 o                         
  -6  13   4         62.91         61.93         7.40 o                         
  -5  13   4         32.28         42.44         9.88 o                         
  -4  13   4         47.86         53.92         5.46 o                         
  -3  13   4        135.16        126.66         8.12 o                         
  -2  13   4         32.67         45.78         5.75 o                         
  -1  13   4         22.91         30.59         6.06 o                         
   0  13   4        203.15        208.56         9.57 o                         
   1  13   4        140.21        127.94         8.32 o                         
   2  13   4        360.78        400.50        13.46 o                         
   3  13   4         73.32         61.07         5.10 o                         
   4  13   4          2.09          1.34         3.02 o                         
   5  13   4          5.53          6.76         2.57 o                         
 -14  14   4          0.76          5.41         3.08 o                         
 -13  14   4        453.78        496.07        12.93 o                         
 -12  14   4        165.37        222.24         9.99 o                         
 -11  14   4        339.01        329.61        10.58 o                         
 -10  14   4         17.94         19.62         4.37 o                         
  -9  14   4          6.56         11.30         4.38 o                         
  -8  14   4         54.88         58.99         5.45 o                         
  -7  14   4          1.13          6.23         9.07 o                         
  -6  14   4        267.39        281.19        14.31 o                         
  -5  14   4         21.21         37.41         7.82 o                         
  -4  14   4        381.09        358.51        14.10 o                         
  -3  14   4         11.82          9.72         3.96 o                         
  -2  14   4          6.00         12.95         4.53 o                         
  -1  14   4          1.36          3.36         4.89 o                         
   0  14   4        127.56        132.40         8.72 o                         
   1  14   4          5.79          7.95         6.29 o                         
   2  14   4        710.47        721.64        22.67 o                         
   3  14   4         60.19         62.39         3.41 o                         
   4  14   4          6.66         11.27         2.96 o                         
 -13  15   4        210.73        188.34         7.00 o                         
 -12  15   4          0.03         -0.42         2.86 o                         
 -11  15   4        361.35        408.88        12.82 o                         
 -10  15   4         69.13         82.84         4.01 o                         
  -9  15   4        147.34        171.80         8.30 o                         
  -8  15   4          0.14         -0.99         3.90 o                         
  -7  15   4        113.49        113.08         6.71 o                         
  -6  15   4         62.94         71.34         6.13 o                         
  -5  15   4        139.65        159.76         6.78 o                         
  -4  15   4          0.44         -0.59         3.30 o                         
  -3  15   4         19.99         29.02         4.76 o                         
  -2  15   4        170.87        177.63         6.67 o                         
  -1  15   4         15.39         12.00         4.04 o                         
   0  15   4         11.04         21.66         4.77 o                         
   1  15   4        218.65        194.07         8.58 o                         
   2  15   4         14.05         28.64         5.78 o                         
 -10  16   4         43.69         47.23         3.88 o                         
  -9  16   4        142.99        164.74         6.18 o                         
  -8  16   4         43.31         52.61         7.56 o                         
  -7  16   4        254.59        242.21         7.11 o                         
  -6  16   4          6.57          6.63         3.88 o                         
  -5  16   4          1.58         10.21         3.16 o                         
  -4  16   4         39.73         44.45         4.13 o                         
  -3  16   4        145.66        128.91         3.72 o                         
  -2  16   4         77.22         73.27         6.44 o                         
  -1  16   4        110.27         97.63         5.47 o                         
   1 -20   5          0.05         -2.49         3.82 o                         
   2 -20   5        213.95        157.94         8.89 o                         
  -3 -19   5        163.61        182.32         8.64 o                         
  -2 -19   5        106.42         94.46         4.19 o                         
  -1 -19   5         60.36         59.01         4.40 o                         
   0 -19   5          1.51          2.50         2.85 o                         
   1 -19   5         12.34         10.52         2.73 o                         
   2 -19   5        224.12        263.11         5.99 o                         
   3 -19   5         20.81         22.12         3.92 o                         
   4 -19   5        238.29        254.53         7.08 o                         
   5 -19   5          2.19         -3.15         3.15 o                         
   6 -19   5          2.56          3.43         3.15 o                         
   7 -19   5        374.19        381.29        12.17 o                         
  -5 -18   5        187.08        182.18         5.62 o                         
  -4 -18   5          5.04          4.78         2.49 o                         
  -3 -18   5         14.30          7.82         3.82 o                         
  -2 -18   5        208.88        265.36         9.61 o                         
  -1 -18   5        207.37        220.49         8.64 o                         
   0 -18   5          5.82          1.35         4.41 o                         
   1 -18   5         27.18         24.72         3.39 o                         
   2 -18   5        233.75        202.50         5.57 o                         
   3 -18   5          1.77          2.74         3.54 o                         
   4 -18   5          3.33          2.43         3.26 o                         
   5 -18   5         34.54         35.18         4.19 o                         
   6 -18   5         18.72         11.16         4.91 o                         
   7 -18   5        176.92        191.33         7.29 o                         
   8 -18   5          7.15          4.27         2.87 o                         
   9 -18   5         20.52         31.66         5.51 o                         
  -7 -17   5          0.15          0.38         2.49 o                         
  -6 -17   5         93.84         86.33         3.77 o                         
  -5 -17   5         45.92         37.64         3.35 o                         
  -4 -17   5         50.60         43.94         4.94 o                         
  -3 -17   5         66.35         56.30         5.73 o                         
  -2 -17   5         15.60          3.90         6.45 o                         
  -1 -17   5         71.99         90.39         6.99 o                         
   0 -17   5        139.54        144.87         6.25 o                         
   1 -17   5         57.82         52.45         4.91 o                         
   2 -17   5         13.92         37.88         4.81 o                         
   3 -17   5         30.81         21.96         4.74 o                         
   4 -17   5        108.69        120.42         8.07 o                         
   5 -17   5        250.18        242.31         8.69 o                         
   6 -17   5        339.50        334.53        11.79 o                         
   7 -17   5         61.57         63.32         5.69 o                         
   8 -17   5        134.23        128.54         6.80 o                         
   9 -17   5         10.81         17.48         3.49 o                         
  10 -17   5          6.58          9.58         5.65 o                         
  -9 -16   5        331.95        330.92        14.67 o                         
  -8 -16   5          8.47         10.96         4.08 o                         
  -7 -16   5          0.16         -1.00         2.85 o                         
  -6 -16   5         81.35         93.92         4.73 o                         
  -5 -16   5          2.02          0.09         3.76 o                         
  -4 -16   5         18.30         13.99         3.98 o                         
  -3 -16   5         48.24         57.63         6.45 o                         
  -2 -16   5        131.50        177.76        16.36 o                         
  -1 -16   5        931.09        976.74        22.63 o                         
   0 -16   5         63.26         86.06        13.34 o                         
   1 -16   5       1515.02       1583.55        33.68 o                         
   2 -16   5         12.66         11.43         5.07 o                         
   3 -16   5         10.44         16.00         5.13 o                         
   4 -16   5         39.83         57.20         7.63 o                         
   5 -16   5         37.82         43.46         6.13 o                         
   6 -16   5        437.45        430.10        14.63 o                         
   7 -16   5        150.73        145.22         8.14 o                         
   8 -16   5        133.04        123.49         6.15 o                         
   9 -16   5          8.72         11.99         4.33 o                         
  10 -16   5         55.66         43.70         5.50 o                         
  11 -16   5          0.06         -2.43         2.94 o                         
 -10 -15   5        509.00        426.76        88.13 o                         
  -9 -15   5         16.07          7.89         6.27 o                         
  -8 -15   5         67.74         70.09         5.39 o                         
  -7 -15   5        166.79        167.91         6.78 o                         
  -6 -15   5        324.31        345.51        14.07 o                         
  -5 -15   5          1.24          0.93         4.17 o                         
  -4 -15   5          2.32          2.26         4.44 o                         
  -3 -15   5        642.84        684.11        14.58 o                         
  -2 -15   5        333.45        307.93         8.98 o                         
  -1 -15   5         64.02         34.86         3.74 o                         
   0 -15   5         83.27         95.28         4.66 o                         
   1 -15   5          0.31          4.58         3.40 o                         
   2 -15   5          3.24         -0.05         2.97 o                         
   3 -15   5        338.46        323.11         7.37 o                         
   4 -15   5        249.73        235.45         7.21 o                         
   5 -15   5          3.37          3.37         3.04 o                         
   6 -15   5        322.30        312.12        13.72 o                         
   7 -15   5         13.91         10.12         4.69 o                         
   8 -15   5        122.76        128.01         6.79 o                         
   9 -15   5         32.48         39.09         5.69 o                         
  10 -15   5         84.14         75.87         7.85 o                         
  11 -15   5          8.77          6.73         4.10 o                         
  12 -15   5         24.10         23.81         3.42 o                         
 -11 -14   5         25.61         17.79         5.07 o                         
 -10 -14   5         20.84         16.54         6.23 o                         
  -9 -14   5          5.55         14.91         8.72 o                         
  -8 -14   5         27.44         16.58         5.86 o                         
  -7 -14   5        771.56        731.15        20.02 o                         
  -6 -14   5          2.70         -0.76         4.81 o                         
  -5 -14   5         48.91         74.59         4.04 o                         
  -4 -14   5        681.86        614.03        10.75 o                         
  -3 -14   5       1634.66       1551.30        24.39 o                         
  -2 -14   5        661.13        588.53        12.07 o                         
  -1 -14   5         63.14         52.07         4.98 o                         
   0 -14   5        151.93        140.99         9.42 o                         
   1 -14   5        404.99        408.98        10.43 o                         
   2 -14   5         48.10         34.11         3.77 o                         
   3 -14   5          0.34         -3.09         3.42 o                         
   4 -14   5        582.34        593.99        12.19 o                         
   5 -14   5          0.17          0.99         3.14 o                         
   6 -14   5        188.12        156.57         5.81 o                         
   7 -14   5         93.60         91.92         4.56 o                         
   8 -14   5         59.16         66.71         6.86 o                         
   9 -14   5         24.17         15.36         5.46 o                         
  10 -14   5        252.39        293.07        13.68 o                         
  11 -14   5         33.14         42.59         6.38 o                         
  12 -14   5         74.12         61.89         5.14 o                         
  13 -14   5         32.90         26.15         6.58 o                         
 -12 -13   5          1.86         -0.47         3.20 o                         
 -11 -13   5         44.43         40.28         3.62 o                         
 -10 -13   5        123.25        108.88         8.40 o                         
  -9 -13   5          8.66          7.16         4.49 o                         
  -8 -13   5         90.66         80.20         7.92 o                         
  -7 -13   5          3.97          1.39         3.10 o                         
  -6 -13   5         15.51         17.07         3.63 o                         
  -5 -13   5         49.85         82.18         4.29 o                         
  -4 -13   5          1.25          0.31         3.68 o                         
  -3 -13   5        197.54        164.86         6.11 o                         
  -2 -13   5         63.10         45.88         4.24 o                         
  -1 -13   5        181.33        186.59         6.57 o                         
   0 -13   5        352.96        390.48         9.99 o                         
   1 -13   5       1069.49       1058.89        23.55 o                         
   2 -13   5          0.34          3.53         3.26 o                         
   3 -13   5        281.77        273.75         8.48 o                         
   4 -13   5        815.08        833.96        18.22 o                         
   5 -13   5         52.99         49.17         4.50 o                         
   6 -13   5        768.25        735.87        16.56 o                         
   7 -13   5          0.87          4.81         3.64 o                         
   8 -13   5        969.33        961.00        20.06 o                         
   9 -13   5         58.12         68.76         8.83 o                         
  10 -13   5         12.84         10.45         6.80 o                         
  11 -13   5         49.63         42.42         5.15 o                         
  12 -13   5         64.98         64.38         5.75 o                         
  13 -13   5        253.54        263.99         8.51 o                         
  14 -13   5          1.59          2.49         4.89 o                         
 -13 -12   5          0.15         -1.54         2.60 o                         
 -12 -12   5        100.85         90.42         5.10 o                         
 -11 -12   5          3.02          1.20         3.92 o                         
 -10 -12   5         22.21         27.63         4.29 o                         
  -9 -12   5        331.17        343.62        20.41 o                         
  -8 -12   5        104.63         99.27         5.34 o                         
  -7 -12   5         19.81         12.32         3.06 o                         
  -6 -12   5        668.66        610.27        16.03 o                         
  -5 -12   5        258.77        226.19         7.52 o                         
  -4 -12   5        217.84        201.22         6.66 o                         
  -3 -12   5       1087.05       1040.21        19.08 o                         
  -2 -12   5        487.15        471.16        10.41 o                         
  -1 -12   5        464.85        534.33        13.20 o                         
   0 -12   5         18.54         14.70         3.08 o                         
   1 -12   5        981.17       1045.41        21.05 o                         
   2 -12   5         90.39         88.29         4.31 o                         
   3 -12   5        253.04        218.66         7.26 o                         
   4 -12   5         11.27          6.21         3.50 o                         
   5 -12   5        146.82        148.58         6.93 o                         
   6 -12   5        191.00        181.57         6.99 o                         
   7 -12   5         56.44         59.05         5.28 o                         
   8 -12   5          1.97          3.76         3.88 o                         
   9 -12   5        143.13        165.01         6.97 o                         
  10 -12   5          1.09          0.52         5.41 o                         
  11 -12   5        229.98        211.76        11.12 o                         
  12 -12   5         23.92         17.24         7.65 o                         
  13 -12   5        328.35        331.72        12.98 o                         
  14 -12   5         60.71         44.03         3.99 o                         
 -14 -11   5        135.29        148.86         5.89 o                         
 -13 -11   5         47.94         49.02         4.38 o                         
 -12 -11   5         93.18         96.21         6.00 o                         
 -11 -11   5         48.35         22.63         4.35 o                         
 -10 -11   5        239.76        237.94         8.51 o                         
  -9 -11   5          2.09          3.00         2.80 o                         
  -8 -11   5        257.65        279.31         7.80 o                         
  -7 -11   5        135.93         79.68         4.85 o                         
  -6 -11   5        151.66        143.06         6.41 o                         
  -5 -11   5         12.73         10.31         3.19 o                         
  -4 -11   5        579.02        529.11        10.34 o                         
  -3 -11   5         22.58         26.93         3.21 o                         
  -2 -11   5        117.09        109.40         4.52 o                         
  -1 -11   5          0.22          6.81         2.41 o                         
   0 -11   5        357.99        386.63         8.42 o                         
   1 -11   5        504.11        443.32        10.91 o                         
   2 -11   5         11.62         12.59         2.95 o                         
   3 -11   5        103.15         62.90         4.89 o                         
   4 -11   5         11.87         14.88         3.84 o                         
   5 -11   5          1.85          4.87         3.58 o                         
   6 -11   5        157.53        162.88         8.01 o                         
   7 -11   5        654.75        620.79        16.01 o                         
   8 -11   5         11.56          2.52         6.15 o                         
   9 -11   5         85.89         89.54         6.78 o                         
  10 -11   5         81.18         65.39         4.99 o                         
  11 -11   5        130.74        142.46         8.01 o                         
  12 -11   5         32.04         32.27         7.74 o                         
  13 -11   5        256.57        269.18        13.83 o                         
  14 -11   5         38.12         33.67         4.18 o                         
 -15 -10   5         16.98         16.45         4.62 o                         
 -14 -10   5         10.83         10.04         3.47 o                         
 -13 -10   5          0.46         -0.81         4.08 o                         
 -12 -10   5        159.39        159.70         7.87 o                         
 -11 -10   5         40.30         55.16         5.16 o                         
 -10 -10   5        247.64        233.86         6.14 o                         
  -9 -10   5        520.30        566.90        13.40 o                         
  -8 -10   5       1284.43       1193.85        26.10 o                         
  -7 -10   5        695.35        792.01        18.82 o                         
  -6 -10   5        875.80        808.75        16.64 o                         
  -5 -10   5        757.76        760.00        13.21 o                         
  -4 -10   5        337.89        282.82         6.06 o                         
  -3 -10   5        284.99        217.42         5.16 o                         
  -2 -10   5        817.06        853.74        14.16 o                         
  -1 -10   5        788.82        954.16        19.41 o                         
   0 -10   5        414.09        447.95         8.98 o                         
   1 -10   5         30.57          9.89         2.78 o                         
   2 -10   5         63.19         69.87         4.35 o                         
   3 -10   5        184.05        151.50         7.01 o                         
   4 -10   5         24.25         13.38         3.11 o                         
   5 -10   5          0.22          0.83         2.82 o                         
   6 -10   5         32.06         37.91         4.41 o                         
   7 -10   5       3068.95       3019.72        67.69 o                         
   8 -10   5        105.75         90.29         6.94 o                         
   9 -10   5        206.61        204.69         6.94 o                         
  10 -10   5        188.29        167.27         7.12 o                         
  11 -10   5        811.87        739.96        20.40 o                         
  12 -10   5          4.76          3.98         4.50 o                         
  13 -10   5          0.05         -2.61         3.90 o                         
  14 -10   5         39.59         36.32         4.47 o                         
  15 -10   5         82.23         66.95         4.05 o                         
 -15  -9   5        130.23        113.95         6.12 o                         
 -14  -9   5         12.76         14.04         3.73 o                         
 -13  -9   5         76.51         65.70         6.71 o                         
 -12  -9   5         67.89         72.31         6.29 o                         
 -11  -9   5         20.24         52.55         6.69 o                         
 -10  -9   5        974.38       1016.17        17.40 o                         
  -9  -9   5          8.64          9.48         3.73 o                         
  -8  -9   5        363.23        370.34        15.42 o                         
  -7  -9   5        837.27        804.09        21.25 o                         
  -6  -9   5       1725.90       1651.18        31.95 o                         
  -5  -9   5        571.36        580.51         9.81 o                         
  -4  -9   5         12.92         11.44         2.05 o                         
  -3  -9   5        119.47         90.58         3.19 o                         
  -2  -9   5       4354.25       4447.52        54.60 o                         
  -1  -9   5       3772.86       4095.39        50.34 o                         
   0  -9   5         32.91         42.43         3.47 o                         
   1  -9   5         82.40         96.97         5.02 o                         
   2  -9   5         31.67         23.59         2.96 o                         
   3  -9   5        687.28        585.39        11.47 o                         
   4  -9   5        154.50        156.00         5.20 o                         
   5  -9   5         26.02         26.66         3.09 o                         
   6  -9   5        148.35        178.59         6.46 o                         
   7  -9   5       2840.40       2725.10        61.37 o                         
   8  -9   5       2508.78       2495.24        43.63 o                         
   9  -9   5        238.82        247.09         7.72 o                         
  10  -9   5        307.41        326.87         9.49 o                         
  11  -9   5         81.06         87.83         5.93 o                         
  12  -9   5          0.28          4.33         5.58 o                         
  13  -9   5        127.79        109.15         6.23 o                         
  14  -9   5        104.89        105.47         6.63 o                         
  15  -9   5         19.60         19.90         2.76 o                         
 -16  -8   5        517.58        567.70        10.12 o                         
 -15  -8   5         54.54         60.81         3.41 o                         
 -14  -8   5         68.92         61.94         4.61 o                         
 -13  -8   5         41.05         34.81         5.25 o                         
 -12  -8   5        196.93        202.89         6.48 o                         
 -11  -8   5         80.33         67.98         3.30 o                         
 -10  -8   5          1.42          4.73         3.03 o                         
  -9  -8   5         25.84         16.41         3.65 o                         
  -8  -8   5          3.00          8.49         2.86 o                         
  -7  -8   5        328.21        402.96        10.80 o                         
  -6  -8   5         38.53         52.53         4.97 o                         
  -5  -8   5        286.34        273.43         5.23 o                         
  -4  -8   5       1132.52       1188.08        16.95 o                         
  -3  -8   5         38.53         55.84         2.27 o                         
  -2  -8   5       1337.49       1426.66        18.54 o                         
  -1  -8   5       1634.02       1779.07        25.71 o                         
   0  -8   5         89.82        100.56         5.41 o                         
   1  -8   5       3234.58       3634.05        55.02 o                         
   2  -8   5       2637.48       2740.98        42.22 o                         
   3  -8   5        164.53        145.42         5.13 o                         
   4  -8   5          3.68          4.27         2.44 o                         
   5  -8   5         12.85          9.62         2.99 o                         
   6  -8   5        237.37        198.21         5.92 o                         
   7  -8   5        897.01        913.32        18.52 o                         
   8  -8   5         15.56         30.54         3.69 o                         
   9  -8   5       1871.99       1831.75        37.23 o                         
  10  -8   5       1108.07       1130.25        17.68 o                         
  11  -8   5          2.82          5.99         2.93 o                         
  12  -8   5         98.81        102.27         9.60 o                         
  13  -8   5         19.60         30.95         7.92 o                         
  14  -8   5         81.06         78.17         8.27 o                         
  15  -8   5         33.22         35.10         2.64 o                         
 -17  -7   5         24.96         14.76         4.00 o                         
 -16  -7   5         89.11         95.69         4.21 o                         
 -15  -7   5          3.14          1.15         3.01 o                         
 -14  -7   5         36.21         64.40         4.78 o                         
 -13  -7   5         58.71         55.99         3.25 o                         
 -12  -7   5          6.14          7.48         2.74 o                         
 -11  -7   5         97.76        115.32         6.06 o                         
 -10  -7   5        580.79        571.46        13.06 o                         
  -9  -7   5       1352.34       1376.83        25.60 o                         
  -8  -7   5        398.14        406.04        10.87 o                         
  -7  -7   5          4.65          3.20         2.41 o                         
  -6  -7   5       2870.55       2786.06        46.88 o                         
  -5  -7   5         69.05        102.04         3.14 o                         
  -4  -7   5       1098.65       1153.31        17.32 o                         
  -3  -7   5       1111.16       1006.15        12.31 o                         
  -2  -7   5       2349.79       2718.36        30.89 o                         
  -1  -7   5        381.41        324.31        10.04 o                         
   0  -7   5         92.68         96.81         3.08 o                         
   1  -7   5        759.73        622.51        13.54 o                         
   2  -7   5          7.62          5.28         2.20 o                         
   3  -7   5       3590.45       3695.61        55.95 o                         
   4  -7   5         19.70         37.41         2.55 o                         
   5  -7   5        190.24        238.61        34.12 o                         
   6  -7   5         11.50         16.10         2.87 o                         
   7  -7   5       2022.13       1808.01        32.58 o                         
   8  -7   5       2236.15       2171.19        44.25 o                         
   9  -7   5         36.20         36.80         5.29 o                         
  10  -7   5        419.62        441.84         8.91 o                         
  11  -7   5          5.22         11.84         2.94 o                         
  12  -7   5        209.45        209.70        15.74 o                         
  13  -7   5         74.11         78.84        10.05 o                         
  14  -7   5        117.96        114.06         7.23 o                         
  15  -7   5          0.29          3.72         2.27 o                         
 -17  -6   5          3.25          2.30         2.29 o                         
 -16  -6   5        135.83        134.56         7.14 o                         
 -15  -6   5         74.24         77.19         5.03 o                         
 -14  -6   5         96.96         83.39         4.94 o                         
 -13  -6   5         91.30         74.33         3.60 o                         
 -12  -6   5         31.41         42.24         4.25 o                         
 -11  -6   5         65.90         56.73         4.17 o                         
 -10  -6   5        166.69        151.17         6.47 o                         
  -9  -6   5        191.80        183.09         7.81 o                         
  -8  -6   5        214.49        211.28         9.66 o                         
  -7  -6   5       3503.28       3569.56        58.87 o                         
  -6  -6   5       4845.73       4992.24        68.61 o                         
  -5  -6   5          0.04          4.60         1.77 o                         
  -4  -6   5        363.31        315.16         8.10 o                         
  -3  -6   5       1895.26       1900.76        21.67 o                         
  -2  -6   5       1728.89       1722.81        22.35 o                         
  -1  -6   5         31.30         52.32         3.31 o                         
   0  -6   5        122.65        154.77         6.00 o                         
   1  -6   5        246.26        385.79        15.13 o                         
   2  -6   5       4127.26       4254.38        55.28 o                         
   3  -6   5         60.18         73.55         3.00 o                         
   4  -6   5        202.22        254.66         5.53 o                         
   5  -6   5          6.09         17.59         2.54 o                         
   6  -6   5       2478.66       2469.73        47.36 o                         
   7  -6   5        712.71        697.34        24.04 o                         
   8  -6   5       3108.94       3090.28        53.28 o                         
   9  -6   5        133.13        145.32         5.60 o                         
  10  -6   5        141.52        161.61         5.35 o                         
  11  -6   5          4.78          4.62         2.62 o                         
  12  -6   5        316.40        322.76        14.32 o                         
  13  -6   5         69.51         67.78         7.01 o                         
  14  -6   5         36.23         47.21         6.16 o                         
  15  -6   5          6.15          8.43         2.22 o                         
 -18  -5   5          0.27          5.07         3.65 o                         
 -17  -5   5          8.79          5.97         3.39 o                         
 -16  -5   5        136.93        165.93         6.35 o                         
 -15  -5   5        326.77        293.17         9.32 o                         
 -14  -5   5         26.49         19.76         2.94 o                         
 -13  -5   5        375.07        365.90         7.36 o                         
 -12  -5   5        296.14        272.66         8.04 o
[truncated: 808,950 more chars]
