# Supplementary material for: DMSO solvates of tert-butyl­calix[6]arene and related multisolvent structures
Source: Acta Crystallogr B Struct Sci Cryst Eng Mater. 2025 Nov 5;81(Pt 6):517–27. doi: 10.1107/S2052520625008625 (PMC12786388; doi:10.1107/S2052520625008625)
Supplement: Supplementary file 6 [file b-81-00517-5sup7.hkl]

data_5                                                                          
_shelx_title ' 2022_12_08_mm_tbc6_dmso_etoh_auto_a.res in P-1'                  
_shelx_refln_list_code          4                                               
_shelx_F_calc_maximum      264.71                                               
_exptl_crystal_F_000      1308.00                                               
_reflns_d_resolution_high  0.8055                                               
                                                                                
loop_                                                                           
 _space_group_symop_operation_xyz                                               
 'x, y, z'                                                                      
 '-x, -y, -z'                                                                   
                                                                                
_cell_length_a    15.9943                                                       
_cell_length_b    16.1631                                                       
_cell_length_c    16.9876                                                       
_cell_angle_alpha 117.382                                                       
_cell_angle_beta  113.315                                                       
_cell_angle_gamma  91.961                                                       
                                                                                
_shelx_F_squared_multiplier     1.000                                           
                                                                                
loop_                                                                           
 _refln_index_h                                                                 
 _refln_index_k                                                                 
 _refln_index_l                                                                 
 _refln_F_squared_calc                                                          
 _refln_F_squared_meas                                                          
 _refln_F_squared_sigma                                                         
 _refln_observed_status                                                         
   2   0   0        591.81        448.71        26.53 o                         
   3   0   0        491.28        371.13        25.59 o                         
   4   0   0       2204.93       2057.03        74.56 o                         
   5   0   0          0.37         13.26         7.41 o                         
   6   0   0       1042.10       1178.92        37.11 o                         
   7   0   0       3454.58       3519.09       127.96 o                         
   8   0   0       1992.57       1901.12        93.09 o                         
   9   0   0         74.86         79.43        13.31 o                         
  10   0   0         12.39         18.41        13.45 o                         
  11   0   0       2373.65       2553.05       110.07 o                         
  12   0   0        787.73        730.05        30.12 o                         
  13   0   0       1478.03       1466.90        82.46 o                         
  14   0   0        133.43        139.15        32.28 o                         
  15   0   0          1.26        -15.05        23.26 o                         
  16   0   0        116.29        178.39        32.97 o                         
  17   0   0          2.07         -1.44        21.41 o                         
 -17   1   0        253.09        220.00        19.22 o                         
 -16   1   0          4.09        -21.96        27.84 o                         
 -15   1   0          1.84          5.46        15.69 o                         
 -14   1   0          1.25         -5.67        18.40 o                         
 -13   1   0        267.59        279.44        23.21 o                         
 -12   1   0       1519.20       1668.40        68.24 o                         
 -11   1   0        144.14        157.86        18.78 o                         
 -10   1   0        328.48        306.74        19.08 o                         
  -9   1   0        667.53        620.68        45.18 o                         
  -8   1   0       1793.45       1749.62        75.91 o                         
  -7   1   0         12.54         19.53        13.06 o                         
  -6   1   0         25.59         46.41        10.88 o                         
  -5   1   0       2157.96       2214.48        66.66 o                         
  -4   1   0         98.98        102.08        18.91 o                         
  -3   1   0         38.63         57.88         7.50 o                         
  -2   1   0        415.58        441.98        20.45 o                         
  -1   1   0       2882.38       2809.26       116.25 o                         
   1   1   0       1850.00       1714.23        88.90 o                         
   2   1   0       2120.18       1889.98        80.31 o                         
   3   1   0       1627.83       1496.11        54.66 o                         
   4   1   0        899.51        982.29        31.21 o                         
   5   1   0        362.12        363.23        12.69 o                         
   6   1   0        286.51        303.34        12.63 o                         
   7   1   0         81.15        120.03        11.63 o                         
   8   1   0        966.81        923.59        37.29 o                         
   9   1   0       1295.22       1268.64        49.80 o                         
  10   1   0        216.40        259.56        21.21 o                         
  11   1   0        294.33        286.73        22.96 o                         
  12   1   0         27.68         32.66        11.70 o                         
  13   1   0        114.68         96.18        26.70 o                         
  14   1   0        260.74        258.73        60.29 o                         
  15   1   0          3.32         -6.14        22.56 o                         
  16   1   0          0.35          8.57        18.98 o                         
  17   1   0         93.60         32.49        19.70 o                         
 -17   2   0        181.06        150.41        17.65 o                         
 -16   2   0          9.70         15.97        27.36 o                         
 -15   2   0          7.84          4.58        13.74 o                         
 -14   2   0        791.31        678.80        76.37 o                         
 -13   2   0        348.23        347.25        19.23 o                         
 -12   2   0       2156.01       2297.38       124.76 o                         
 -11   2   0        427.64        418.63        40.17 o                         
 -10   2   0        545.91        604.27        32.16 o                         
  -9   2   0       1183.21       1259.61        49.40 o                         
  -8   2   0       1573.03       1414.86        56.96 o                         
  -7   2   0         21.83         28.45        11.66 o                         
  -6   2   0          1.67          7.91        10.19 o                         
  -5   2   0          7.92          7.66         6.32 o                         
  -4   2   0       4736.79       4802.48       129.03 o                         
  -3   2   0      70070.31      68246.59      2811.88 o                         
  -2   2   0      36590.11      36496.39      1154.33 o                         
  -1   2   0       1162.76       1316.48        45.42 o                         
   0   2   0       2478.68       2163.48       112.23 o                         
   1   2   0       6450.07       5637.89       235.23 o                         
   2   2   0          3.63         12.07         6.26 o                         
   3   2   0        473.16        406.37        15.48 o                         
   4   2   0          5.76         20.44         6.05 o                         
   5   2   0        822.65        917.36        24.33 o                         
   6   2   0         30.14         54.09         8.53 o                         
   7   2   0          2.41          6.22        12.37 o                         
   8   2   0       3532.69       3948.69       146.72 o                         
   9   2   0         34.18         36.35        14.13 o                         
  10   2   0       1651.51       1799.09        75.43 o                         
  11   2   0         24.27         36.34        11.79 o                         
  12   2   0        890.07        827.64        30.30 o                         
  13   2   0         12.70         -6.01        26.33 o                         
  14   2   0        269.06        246.33        36.29 o                         
  15   2   0        257.26        239.93        61.63 o                         
  16   2   0          1.11          6.91        17.60 o                         
 -17   3   0         65.00         27.02        24.76 o                         
 -16   3   0         21.83         19.80        15.83 o                         
 -15   3   0        109.79         58.21        21.27 o                         
 -14   3   0         34.82          1.44        21.41 o                         
 -13   3   0        904.68        894.79        56.32 o                         
 -12   3   0        168.62        202.59        20.07 o                         
 -11   3   0        875.23        863.17        37.08 o                         
 -10   3   0        207.48        232.57        17.74 o                         
  -9   3   0       1817.59       1835.65        69.20 o                         
  -8   3   0        591.84        612.55        31.41 o                         
  -7   3   0        179.97        227.22        22.37 o                         
  -6   3   0        123.55        140.47        11.27 o                         
  -5   3   0      11165.72      10667.79       269.12 o                         
  -4   3   0       2676.52       2745.59        68.56 o                         
  -3   3   0          2.11         11.94         6.43 o                         
  -2   3   0       4923.45       4869.20       203.55 o                         
  -1   3   0          1.22         29.82        15.31 o                         
   0   3   0       1293.60       1227.33        55.38 o                         
   1   3   0        542.65        598.32        27.26 o                         
   2   3   0       3672.42       3444.76        79.71 o                         
   3   3   0       6448.37       5807.54       132.76 o                         
   4   3   0         95.63        154.06        10.13 o                         
   5   3   0       5823.98       5978.27       151.51 o                         
   6   3   0        306.03        345.27        14.66 o                         
   7   3   0        382.82        440.10        19.26 o                         
   8   3   0       2466.35       2519.41        83.99 o                         
   9   3   0        395.01        364.26        18.62 o                         
  10   3   0        671.54        716.31        35.52 o                         
  11   3   0       1772.12       1796.94        70.88 o                         
  12   3   0          0.22         38.85        38.24 o                         
  13   3   0          3.34        -18.54        38.10 o                         
  14   3   0        175.03        131.81        37.96 o                         
  15   3   0         14.36         20.04        30.51 o                         
  16   3   0         20.82        -15.46        23.32 o                         
 -18   4   0          2.90         13.61        14.91 o                         
 -17   4   0        149.25        141.78        16.60 o                         
 -16   4   0        457.33        444.51        46.99 o                         
 -15   4   0         40.10         50.34        21.55 o                         
 -14   4   0         13.93         27.57        21.68 o                         
 -13   4   0        212.19        208.56        15.41 o                         
 -12   4   0       2791.31       3032.12        91.23 o                         
 -11   4   0        625.09        649.18        26.88 o                         
 -10   4   0        242.43        227.80        16.66 o                         
  -9   4   0         56.72         71.95        12.45 o                         
  -8   4   0         44.64         71.06        12.06 o                         
  -7   4   0        628.13        568.97        25.04 o                         
  -6   4   0         99.34        152.72         9.68 o                         
  -5   4   0       5460.51       6118.54       122.94 o                         
  -4   4   0        416.50        469.39        18.56 o                         
  -3   4   0       3891.63       3882.91        81.10 o                         
  -2   4   0       3377.85       3564.40        78.43 o                         
  -1   4   0        980.40        911.22        24.42 o                         
   0   4   0       3139.02       3167.13        63.85 o                         
   1   4   0        423.46        500.78        11.05 o                         
   2   4   0       3532.41       3490.41        61.62 o                         
   3   4   0        979.73        877.26        18.10 o                         
   4   4   0       1296.64       1239.48        28.41 o                         
   5   4   0        248.08        305.38        12.58 o                         
   6   4   0       1192.60       1370.18        52.74 o                         
   7   4   0       1983.50       2043.77        76.81 o                         
   8   4   0        472.49        464.59        24.05 o                         
   9   4   0        327.84        323.26        20.62 o                         
  10   4   0        270.72        220.20        17.05 o                         
  11   4   0        114.08        113.83        15.62 o                         
  12   4   0        474.96        521.97        50.27 o                         
  13   4   0          0.03         17.99        17.57 o                         
  14   4   0          1.54         13.31        25.00 o                         
  15   4   0         30.91         37.11        22.23 o                         
  16   4   0         22.51         -2.26        19.08 o                         
 -18   5   0          2.65        -14.09        15.60 o                         
 -17   5   0         33.62         22.37        14.41 o                         
 -16   5   0          5.99         -1.40        13.09 o                         
 -15   5   0         65.91         79.00        22.50 o                         
 -14   5   0        129.13        118.78        23.73 o                         
 -13   5   0         11.02          2.93        11.04 o                         
 -12   5   0        121.88        129.07        12.41 o                         
 -11   5   0        489.43        442.69        37.56 o                         
 -10   5   0        459.50        490.24        21.70 o                         
  -9   5   0       6737.31       7112.34       256.41 o                         
  -8   5   0        376.32        285.05        21.18 o                         
  -7   5   0       1984.11       2219.55        73.14 o                         
  -6   5   0       1083.72       1270.28        38.72 o                         
  -5   5   0        961.01       1167.64        26.08 o                         
  -4   5   0         34.50         38.63         4.97 o                         
  -3   5   0        198.21        210.48         7.17 o                         
  -2   5   0        281.00        278.80        16.35 o                         
  -1   5   0        691.28        721.77        16.75 o                         
   0   5   0        259.09        308.47         7.90 o                         
   1   5   0       3593.35       3871.73        63.34 o                         
   2   5   0      13266.97      12273.63       211.42 o                         
   3   5   0        146.68        202.88         7.98 o                         
   4   5   0       1150.02       1133.95        30.69 o                         
   5   5   0        907.57        888.98        31.56 o                         
   6   5   0        103.01        134.50        13.87 o                         
   7   5   0          5.67         16.08        12.82 o                         
   8   5   0         26.03         26.57        13.49 o                         
   9   5   0        298.43        304.01        22.46 o                         
  10   5   0         46.12         54.22        11.50 o                         
  11   5   0        208.39        217.03        37.55 o                         
  12   5   0          2.49          8.01        24.22 o                         
  13   5   0        391.33        272.77        29.07 o                         
  14   5   0         76.16         51.53        19.63 o                         
  15   5   0          5.24         -0.55        14.80 o                         
 -18   6   0         81.12         87.42        17.44 o                         
 -17   6   0        249.57        315.70        21.81 o                         
 -16   6   0         59.77         56.75        13.95 o                         
 -15   6   0         11.02         27.43        13.83 o                         
 -14   6   0        114.51        109.39        16.62 o                         
 -13   6   0       1353.23       1426.92        55.52 o                         
 -12   6   0         94.57         96.34        11.71 o                         
 -11   6   0        816.26        846.96        46.02 o                         
 -10   6   0         41.65         34.39        13.27 o                         
  -9   6   0         32.96         22.49        12.84 o                         
  -8   6   0        198.09        227.00        12.47 o                         
  -7   6   0        343.14        302.94        16.88 o                         
  -6   6   0       3407.19       3532.50        96.79 o                         
  -5   6   0        139.94        181.31         8.15 o                         
  -4   6   0        474.82        494.32        14.29 o                         
  -3   6   0        102.22         82.77         6.41 o                         
  -2   6   0       3733.50       3773.48       104.14 o                         
  -1   6   0       4304.97       4602.05       166.19 o                         
   0   6   0       6473.91       6885.80       149.10 o                         
   1   6   0         61.04        100.64         5.66 o                         
   2   6   0        108.47         61.46         5.26 o                         
   3   6   0       2772.63       2890.49        74.53 o                         
   4   6   0         43.96         36.23         7.47 o                         
   5   6   0         30.54         19.11         8.47 o                         
   6   6   0         72.49         86.83        13.65 o                         
   7   6   0        230.98        244.49        16.54 o                         
   8   6   0        650.86        783.92        36.48 o                         
   9   6   0          2.43          6.52        10.53 o                         
  10   6   0        464.20        485.49        23.98 o                         
  11   6   0        175.97        156.60        20.15 o                         
  12   6   0        367.77        399.84       101.27 o                         
  13   6   0         35.33         25.73        17.22 o                         
  14   6   0        387.43        350.28        34.82 o                         
 -18   7   0          0.42         -0.48        14.02 o                         
 -17   7   0        194.67        251.23        20.12 o                         
 -16   7   0         45.59         23.98        12.23 o                         
 -15   7   0         71.51         74.88        15.04 o                         
 -14   7   0        685.86        723.66        37.16 o                         
 -13   7   0         26.06         38.86        18.15 o                         
 -12   7   0       2138.29       2358.03        72.98 o                         
 -11   7   0        815.71        926.56        46.10 o                         
 -10   7   0        676.69        690.74        36.01 o                         
  -9   7   0          5.14         11.51        13.66 o                         
  -8   7   0         11.44         26.96        10.54 o                         
  -7   7   0       1546.21       1731.54        64.92 o                         
  -6   7   0       1888.42       2186.49        66.08 o                         
  -5   7   0         59.80         73.55         7.22 o                         
  -4   7   0         39.99         87.72         8.48 o                         
  -3   7   0       2504.93       2817.09        92.15 o                         
  -2   7   0       1213.01       1261.03        39.32 o                         
  -1   7   0         85.46         37.60        13.17 o                         
   0   7   0        293.48        302.21         9.66 o                         
   1   7   0        551.37        552.51        16.79 o                         
   2   7   0         99.95         68.73         7.68 o                         
   3   7   0          1.52         15.70         7.11 o                         
   4   7   0         43.23         23.48         9.78 o                         
   5   7   0         27.03         35.72        11.35 o                         
   6   7   0         66.38         83.51        14.25 o                         
   7   7   0        110.60        121.43        18.30 o                         
   8   7   0       1083.09       1147.85        32.12 o                         
   9   7   0         50.01         28.58        13.51 o                         
  10   7   0        368.38        337.53        27.59 o                         
  11   7   0        354.24        411.01        25.55 o                         
  12   7   0        181.95        219.02        23.39 o                         
  13   7   0          0.35         -6.74        12.34 o                         
  14   7   0         66.66         27.29        21.00 o                         
 -17   8   0         40.05         44.09        10.08 o                         
 -16   8   0        124.59        116.00        12.72 o                         
 -15   8   0          0.02         -3.80        14.18 o                         
 -14   8   0        806.02        882.10        52.97 o                         
 -13   8   0        949.93       1121.02        64.95 o                         
 -12   8   0         19.69         53.52        11.32 o                         
 -11   8   0         74.73        106.88        12.35 o                         
 -10   8   0          0.51        -10.03        12.97 o                         
  -9   8   0          4.65          7.82        10.29 o                         
  -8   8   0         87.27        120.89        11.54 o                         
  -7   8   0       2115.17       2283.02        76.37 o                         
  -6   8   0        657.55        695.23        23.93 o                         
  -5   8   0       1954.98       2226.32        83.14 o                         
  -4   8   0          7.19          8.65         7.55 o                         
  -3   8   0       1559.41       1561.12        59.32 o                         
  -2   8   0          9.31         14.73         7.53 o                         
  -1   8   0        700.08        608.66        23.24 o                         
   0   8   0       6419.61       6677.28       144.86 o                         
   1   8   0       1552.70       1669.12        42.03 o                         
   2   8   0        933.22        906.83        26.08 o                         
   3   8   0         42.32         32.70         9.86 o                         
   4   8   0       1325.57       1409.24        54.96 o                         
   5   8   0        609.34        702.69        38.03 o                         
   6   8   0        688.35        704.46        38.74 o                         
   7   8   0       2698.77       2865.53        86.39 o                         
   8   8   0        241.45        171.08        14.26 o                         
   9   8   0         28.77          0.08        13.03 o                         
  10   8   0          3.78         -7.51        18.24 o                         
  11   8   0        471.57        504.82        43.78 o                         
  12   8   0          2.01         -6.18        16.46 o                         
  13   8   0          0.56        -13.12        13.12 o                         
 -17   9   0         76.93         68.93        14.50 o                         
 -16   9   0        125.33        126.58        14.12 o                         
 -15   9   0        220.19        258.56        19.73 o                         
 -14   9   0        275.81        330.96        42.51 o                         
 -13   9   0          5.40         -0.28        19.95 o                         
 -12   9   0        501.64        519.52        29.32 o                         
 -11   9   0        657.97        632.51        22.17 o                         
 -10   9   0         11.16          0.45         8.48 o                         
  -9   9   0         22.20         24.73        11.10 o                         
  -8   9   0         48.08         90.45        17.74 o                         
  -7   9   0         95.28         89.73        10.97 o                         
  -6   9   0       1606.77       1806.93        61.18 o                         
  -5   9   0        145.31        145.85        16.07 o                         
  -4   9   0        429.83        452.35        22.06 o                         
  -3   9   0        155.82        132.86        13.86 o                         
  -2   9   0        676.69        646.53        25.26 o                         
  -1   9   0         62.84         56.97         7.54 o                         
   0   9   0       1005.89       1148.39        31.76 o                         
   1   9   0       2771.10       2934.73        76.73 o                         
   2   9   0        109.08        159.12        12.21 o                         
   3   9   0        932.50        917.91        31.43 o                         
   4   9   0        352.58        383.48        20.28 o                         
   5   9   0        907.56        936.61        33.71 o                         
   6   9   0         10.46         14.08        11.30 o                         
   7   9   0        494.01        438.79        18.85 o                         
   8   9   0        932.31        872.16        39.40 o                         
   9   9   0        191.55        211.77        20.21 o                         
  10   9   0        228.98        268.92        22.75 o                         
  11   9   0         46.99         24.56        16.59 o                         
  12   9   0         10.39         19.53        11.03 o                         
 -17  10   0        113.78        109.56        10.08 o                         
 -16  10   0        101.86        107.64        11.02 o                         
 -15  10   0         14.19         11.07        11.23 o                         
 -14  10   0          7.81         13.53        19.23 o                         
 -13  10   0         83.88         44.64        26.03 o                         
 -12  10   0        368.41        486.88        24.26 o                         
 -11  10   0        564.34        536.75        24.16 o                         
 -10  10   0         87.65         81.85         9.91 o                         
  -9  10   0        213.08        238.63        11.65 o                         
  -8  10   0        859.47        953.59        46.09 o                         
  -7  10   0          9.93         -2.99         9.58 o                         
  -6  10   0        366.06        350.20        19.39 o                         
  -5  10   0        159.76        128.04        11.79 o                         
  -4  10   0        726.98        741.41        28.88 o                         
  -3  10   0          1.63         10.67         9.64 o                         
  -2  10   0        293.90        305.79        18.61 o                         
  -1  10   0        934.73       1004.06        30.97 o                         
   0  10   0        337.17        360.67        16.03 o                         
   1  10   0        133.03        136.39         9.83 o                         
   2  10   0        490.30        527.66        21.23 o                         
   3  10   0         24.39         40.62        16.92 o                         
   4  10   0         62.58         56.97        10.45 o                         
   5  10   0        194.71        200.36        14.35 o                         
   6  10   0         38.69         37.02        18.03 o                         
   7  10   0         19.66          2.65        14.08 o                         
   8  10   0        754.84        732.86        37.34 o                         
   9  10   0        198.35        189.46        16.85 o                         
  10  10   0          8.60         -3.52        14.27 o                         
  11  10   0         11.60         -3.15        11.51 o                         
 -16  11   0          0.00          1.21         8.34 o                         
 -15  11   0        670.05        822.62        43.90 o                         
 -14  11   0         24.94         38.01        17.83 o                         
 -13  11   0        336.37        364.99        17.68 o                         
 -12  11   0         42.84         20.75         9.48 o                         
 -11  11   0         19.74         17.97        10.46 o                         
 -10  11   0          5.06          5.60         8.74 o                         
  -9  11   0        129.92        132.25        10.19 o                         
  -8  11   0          0.43          0.27         7.13 o                         
  -7  11   0         74.31         95.38         8.45 o                         
  -6  11   0        316.99        291.88        18.52 o                         
  -5  11   0       1924.55       1830.67        71.00 o                         
  -4  11   0       1904.53       1862.65        72.36 o                         
  -3  11   0        240.08        251.19        14.52 o                         
  -2  11   0       1102.97        977.56        47.88 o                         
  -1  11   0         61.24         45.30        13.00 o                         
   0  11   0       1473.39       1551.97        49.34 o                         
   1  11   0        397.12        368.87        17.24 o                         
   2  11   0         65.38         91.62        10.18 o                         
   3  11   0         28.19         42.53        13.08 o                         
   4  11   0        167.42        178.80        14.24 o                         
   5  11   0         24.62         11.91        13.90 o                         
   6  11   0        310.48        291.14        33.35 o                         
   7  11   0         89.11        109.45        24.37 o                         
   8  11   0        117.27        140.79        18.32 o                         
   9  11   0        344.91        352.75        22.66 o                         
  10  11   0         48.61         45.97        15.14 o                         
 -15  12   0        244.77        266.17        20.11 o                         
 -14  12   0         18.71         16.19        10.25 o                         
 -13  12   0         64.69         83.76        13.96 o                         
 -12  12   0       1279.66       1572.60        54.37 o                         
 -11  12   0         55.80         72.23        10.01 o                         
 -10  12   0        195.11        222.75        13.16 o                         
  -9  12   0         77.39         91.98        10.39 o                         
  -8  12   0         91.55        106.29         8.82 o                         
  -7  12   0        118.71        149.32         9.47 o                         
  -6  12   0         23.92         28.15         7.23 o                         
  -5  12   0       1280.26       1308.48        33.01 o                         
  -4  12   0        294.78        305.08        14.62 o                         
  -3  12   0        794.04        816.61        21.51 o                         
  -2  12   0        202.85        199.60        11.59 o                         
  -1  12   0       1284.14       1337.86        35.80 o                         
   0  12   0       1160.13       1162.65        30.28 o                         
   1  12   0        889.71        797.49        31.67 o                         
   2  12   0          0.02          4.41        14.37 o                         
   3  12   0         19.68         17.89        17.39 o                         
   4  12   0        461.92        486.57        26.24 o                         
   5  12   0        237.60        238.39        22.71 o                         
   6  12   0          8.42          4.56        16.43 o                         
   7  12   0         62.20         42.41        26.88 o                         
   8  12   0        187.47        199.05        17.26 o                         
   9  12   0        104.40         99.99        13.97 o                         
 -15  13   0          6.38          7.60         8.05 o                         
 -14  13   0        112.58        125.74        12.24 o                         
 -13  13   0         50.57         74.27         9.89 o                         
 -12  13   0        583.95        694.60        25.97 o                         
 -11  13   0        197.59        195.71        11.54 o                         
 -10  13   0        472.26        526.36        21.09 o                         
  -9  13   0         81.02         73.28         9.54 o                         
  -8  13   0          7.46          8.60         8.97 o                         
  -7  13   0        124.88        116.32        11.43 o                         
  -6  13   0         44.59         32.93        10.14 o                         
  -5  13   0        397.04        391.33        14.83 o                         
  -4  13   0          0.64         -4.31        12.94 o                         
  -3  13   0       3586.31       3999.58       119.43 o                         
  -2  13   0       1276.04       1254.92        38.51 o                         
  -1  13   0          8.19         30.24        13.06 o                         
   0  13   0         84.52         83.84        15.02 o                         
   1  13   0         11.35          9.69        12.72 o                         
   2  13   0        160.46        145.76        26.13 o                         
   3  13   0         44.42         47.67        17.02 o                         
   4  13   0          5.00         26.94        19.90 o                         
   5  13   0        147.48        143.16        18.41 o                         
   6  13   0         15.73          6.32        16.28 o                         
   7  13   0         18.61         28.78        14.52 o                         
   8  13   0        255.16        237.62        26.54 o                         
 -14  14   0          1.20         -3.17         9.46 o                         
 -13  14   0          1.87          0.80         7.51 o                         
 -12  14   0          0.78         -3.82         7.53 o                         
 -11  14   0         25.44         33.65         8.57 o                         
 -10  14   0          2.31         -6.53         8.96 o                         
  -9  14   0          0.49         -2.01         8.27 o                         
  -8  14   0        120.45        147.83        11.23 o                         
  -7  14   0        135.48        157.12        13.96 o                         
  -6  14   0        482.76        531.82        23.02 o                         
  -5  14   0        590.74        664.40        29.77 o                         
  -4  14   0       1383.53       1609.58        63.06 o                         
  -3  14   0         26.12         48.20        13.60 o                         
  -2  14   0       1566.21       1727.85        77.05 o                         
  -1  14   0         71.47         38.73        24.38 o                         
   0  14   0          0.70         -1.30        13.50 o                         
   1  14   0         77.50         74.27        14.68 o                         
   2  14   0         82.31         65.27        15.94 o                         
   3  14   0        127.97        115.69        16.70 o                         
   4  14   0          0.11          5.25        17.02 o                         
   5  14   0          3.62         10.72        13.39 o                         
   6  14   0        206.39        249.95        23.91 o                         
 -13  15   0         61.93         62.24        13.47 o                         
 -12  15   0         37.11         42.10        10.37 o                         
 -11  15   0         40.93         41.74         9.45 o                         
 -10  15   0         13.34         20.42        13.17 o                         
  -9  15   0        246.18        263.12        13.68 o                         
  -8  15   0         25.52         12.92        10.35 o                         
  -7  15   0        856.00        986.39        35.78 o                         
  -6  15   0        382.84        423.30        22.21 o                         
  -5  15   0        457.99        458.14        31.79 o                         
  -4  15   0         86.09        110.14        16.64 o                         
  -3  15   0         22.03          9.39        16.04 o                         
  -2  15   0        790.73        881.05        42.50 o                         
  -1  15   0        105.58         91.56        16.27 o                         
   0  15   0         39.33         40.57        13.72 o                         
   1  15   0          4.36         -7.88        16.94 o                         
   2  15   0        215.28        204.10        16.80 o                         
   3  15   0          0.35        -12.03        12.03 o                         
   4  15   0        129.94        161.15        17.01 o                         
 -11  16   0         94.17         96.52        10.55 o                         
 -10  16   0         24.63         17.65        15.12 o                         
  -9  16   0         56.78         62.88        16.92 o                         
  -8  16   0         18.04         20.23         9.39 o                         
  -7  16   0          7.81         -7.07        13.06 o                         
  -6  16   0          6.25        -12.23        12.70 o                         
  -5  16   0        480.50        623.33        53.08 o                         
  -4  16   0        309.68        338.84        21.52 o                         
  -3  16   0        311.01        353.80        37.33 o                         
  -2  16   0          0.28          3.06        16.36 o                         
  -1  16   0         30.00         56.04        15.57 o                         
   0  16   0         13.75         12.01        10.48 o                         
   1  16   0          5.75         17.17        18.13 o                         
   2  16   0         86.89         70.59        19.22 o                         
  -8  17   0         35.05         14.17         8.63 o                         
  -7  17   0        255.73        236.87        15.28 o                         
  -6  17   0        130.99        138.19        16.05 o                         
  -5  17   0         85.10         98.03        11.55 o                         
  -4  17   0        115.19        104.36        11.89 o                         
  -3  17   0        382.88        320.86        23.55 o                         
  -2  17   0         57.48         45.43        12.81 o                         
  -1  17   0         79.25         76.05        11.60 o                         
   3 -18   1        109.42         98.55        12.60 o                         
   4 -18   1        207.35        178.58        21.65 o                         
   5 -18   1         27.09         44.12        13.47 o                         
   6 -18   1          1.13         10.45         7.87 o                         
   0 -17   1         89.19         69.89        12.28 o                         
   1 -17   1          1.05         22.26        13.25 o                         
   2 -17   1        177.15        199.39        14.95 o                         
   3 -17   1        495.20        498.30        31.21 o                         
   4 -17   1          1.44        -11.73        11.73 o                         
   5 -17   1          2.17         22.44        18.06 o                         
   6 -17   1          0.17        -10.28        11.40 o                         
   7 -17   1        334.46        317.39        18.77 o                         
   8 -17   1        175.41        172.63        23.32 o                         
   9 -17   1        137.43        129.82        18.95 o                         
  10 -17   1         73.30         51.98        13.41 o                         
  -4 -16   1          0.74          8.55        16.96 o                         
  -3 -16   1        298.27        234.28        20.43 o                         
  -2 -16   1        342.63        300.96        44.70 o                         
  -1 -16   1         14.73          0.69        14.97 o                         
   0 -16   1         76.44         39.37        15.47 o                         
   1 -16   1         13.21         17.87        16.52 o                         
   2 -16   1         16.67         22.51        12.96 o                         
   3 -16   1         13.28         -3.31        16.36 o                         
   4 -16   1        226.90        244.15        20.80 o                         
   5 -16   1         53.38        105.49        42.89 o                         
   6 -16   1        118.09        118.06        12.90 o                         
   7 -16   1          1.54         17.86        10.56 o                         
   8 -16   1        228.60        250.74        17.50 o                         
   9 -16   1         38.84         36.13         7.85 o                         
  10 -16   1          6.35         20.72         8.98 o                         
  11 -16   1        131.18        129.96        10.30 o                         
  12 -16   1         42.16         42.89        12.11 o                         
  -6 -15   1         34.14         37.83        25.38 o                         
  -5 -15   1          1.58         -3.63        13.78 o                         
  -4 -15   1         51.39         31.92        12.88 o                         
  -3 -15   1          0.08         23.22        13.49 o                         
  -2 -15   1        136.80        135.43        30.30 o                         
  -1 -15   1         93.69         67.50        12.81 o                         
   0 -15   1        655.09        698.91        87.98 o                         
   1 -15   1          7.27          8.63        14.92 o                         
   2 -15   1        592.54        631.17        33.55 o                         
   3 -15   1       1241.81       1320.01        52.68 o                         
   4 -15   1         28.08         32.66        14.56 o                         
   5 -15   1          7.48        -12.62        12.90 o                         
   6 -15   1        667.35        671.28        26.77 o                         
   7 -15   1         41.30         76.99        12.90 o                         
   8 -15   1        118.77        137.36        14.32 o                         
   9 -15   1        226.92        259.97        12.64 o                         
  10 -15   1        158.03        170.69        14.13 o                         
  11 -15   1         22.80         27.55         9.59 o                         
  12 -15   1        426.88        489.28        23.31 o                         
  13 -15   1          1.34        -12.45        12.45 o                         
  -7 -14   1        149.86        184.36        15.28 o                         
  -6 -14   1         24.17         29.16        16.96 o                         
  -5 -14   1        432.74        485.09        28.19 o                         
  -4 -14   1         18.25          3.84        27.70 o                         
  -3 -14   1        161.62        186.70        19.85 o                         
  -2 -14   1        232.41        213.11        20.56 o                         
  -1 -14   1         32.34         37.90        14.91 o                         
   0 -14   1         32.18        -10.30        14.06 o                         
   1 -14   1        348.57        368.26        26.94 o                         
   2 -14   1        532.69        566.08        43.19 o                         
   3 -14   1        904.79        914.46        39.04 o                         
   4 -14   1        880.30        987.39        46.44 o                         
   5 -14   1        632.17        737.70        29.24 o                         
   6 -14   1        324.51        371.58        17.04 o                         
   7 -14   1         63.27         52.11        11.35 o                         
   8 -14   1        261.51        277.57        14.39 o                         
   9 -14   1        227.70        262.00        15.78 o                         
  10 -14   1        156.94        164.56        11.81 o                         
  11 -14   1         23.88         15.08         7.93 o                         
  12 -14   1         52.02         52.84         7.42 o                         
  13 -14   1          2.53          6.79         9.88 o                         
  14 -14   1        264.80        307.45        20.19 o                         
  -9 -13   1         13.92         -2.36        23.32 o                         
  -8 -13   1        123.18        107.48        18.45 o                         
  -7 -13   1        198.75        235.37        27.09 o                         
  -6 -13   1         39.90         51.04        16.33 o                         
  -5 -13   1          0.97          0.22        16.79 o                         
  -4 -13   1          6.79          6.27        20.90 o                         
  -3 -13   1         22.67          3.28        16.96 o                         
  -2 -13   1         68.43         69.10        17.61 o                         
  -1 -13   1        337.33        348.99        25.95 o                         
   0 -13   1        171.75        138.93         9.23 o                         
   1 -13   1        547.54        593.12        21.84 o                         
   2 -13   1         91.89         87.42        12.76 o                         
   3 -13   1        537.60        526.43        15.11 o                         
   4 -13   1        929.05        870.18        26.58 o                         
   5 -13   1       2302.29       2356.20        51.56 o                         
   6 -13   1          0.19         -7.94         8.08 o                         
   7 -13   1         53.85         42.34        10.16 o                         
   8 -13   1        401.36        466.79        19.05 o                         
   9 -13   1        381.60        404.13        17.09 o                         
  10 -13   1          2.82          0.26         9.40 o                         
  11 -13   1        156.21        157.53        10.86 o                         
  12 -13   1        257.83        292.51        14.49 o                         
  13 -13   1        255.39        306.54        15.95 o                         
  14 -13   1         50.51         61.89        13.39 o                         
  15 -13   1         72.56         77.84        17.37 o                         
 -10 -12   1         48.22         80.76        14.57 o                         
  -9 -12   1          5.40         24.59        12.80 o                         
  -8 -12   1          0.58         22.62        19.12 o                         
  -7 -12   1         15.15         34.20        22.07 o                         
  -6 -12   1        640.87        710.81        46.26 o                         
  -5 -12   1        357.59        404.21        44.60 o                         
  -4 -12   1          2.58          9.33        14.44 o                         
  -3 -12   1         80.33         86.04        13.99 o                         
  -2 -12   1        146.63        122.19        13.30 o                         
  -1 -12   1         19.83         20.48         8.30 o                         
   0 -12   1         31.14         31.51         7.58 o                         
   1 -12   1        770.21        786.37        24.46 o                         
   2 -12   1         80.90         80.75        13.64 o                         
   3 -12   1        247.51        296.49        16.04 o                         
   4 -12   1        118.72        135.87         9.47 o                         
   5 -12   1        939.39        962.96        25.57 o                         
   6 -12   1          2.76          0.22         7.81 o                         
   7 -12   1        553.94        592.09        17.42 o                         
   8 -12   1         27.74         27.07         7.68 o                         
   9 -12   1         81.76        117.94        10.84 o                         
  10 -12   1          2.32          8.51         9.46 o                         
  11 -12   1         12.04         16.45         9.07 o                         
  12 -12   1        278.36        341.40        24.93 o                         
  13 -12   1          8.80         10.77        10.70 o                         
  14 -12   1         78.83         85.50        10.65 o                         
  15 -12   1        277.00        348.49        21.64 o                         
  16 -12   1        116.19         96.58        17.58 o                         
 -11 -11   1          7.95         17.70        17.34 o                         
 -10 -11   1        277.58        204.53        23.46 o                         
  -9 -11   1         10.76         -4.55        13.38 o                         
  -8 -11   1          9.51         -5.77        22.69 o                         
  -7 -11   1         82.89        114.17        25.46 o                         
  -6 -11   1         50.84         57.15        15.36 o                         
  -5 -11   1         63.46         59.36        13.49 o                         
  -4 -11   1        768.42        805.79        24.59 o                         
  -3 -11   1          0.46         -6.77        13.73 o                         
  -2 -11   1        138.36        120.57        11.64 o                         
  -1 -11   1       1312.39       1421.20        45.69 o                         
   0 -11   1       2367.59       2478.64        83.46 o                         
   1 -11   1        690.79        734.06        26.38 o                         
   2 -11   1         62.29         41.13        12.00 o                         
   3 -11   1         27.36         39.17        11.80 o                         
   4 -11   1        356.90        377.70        20.94 o                         
   5 -11   1        253.41        254.09        17.05 o                         
   6 -11   1        214.35        180.78        16.93 o                         
   7 -11   1          4.20          2.83        11.15 o                         
   8 -11   1          6.62          8.32         8.36 o                         
   9 -11   1          0.53          8.44         8.41 o                         
  10 -11   1          2.59         -0.76        10.40 o                         
  11 -11   1         79.39         81.73        12.72 o                         
  12 -11   1         72.64         92.69        15.37 o                         
  13 -11   1        346.53        292.43        20.43 o                         
  14 -11   1          2.65         -3.09         9.91 o                         
  15 -11   1        126.92        141.59        11.94 o                         
  16 -11   1         16.03         11.43         7.98 o                         
 -12 -10   1         12.79         -0.54         9.27 o                         
 -11 -10   1        115.20        104.72        15.48 o                         
 -10 -10   1        273.17        285.30        22.90 o                         
  -9 -10   1        595.83        632.95        34.13 o                         
  -8 -10   1        302.49        254.68        20.43 o                         
  -7 -10   1          7.17          6.37        14.37 o                         
  -6 -10   1         33.68         27.76        11.63 o                         
  -5 -10   1          0.54          3.07        10.23 o                         
  -4 -10   1       1509.75       1655.06        58.11 o                         
  -3 -10   1       1961.31       2058.02        58.96 o                         
  -2 -10   1       1835.62       1824.30        49.39 o                         
  -1 -10   1        102.83         85.51         9.23 o                         
   0 -10   1        807.42        673.43        22.19 o                         
   1 -10   1        269.43        221.71        13.75 o                         
   2 -10   1        313.95        295.76        13.04 o                         
   3 -10   1       1541.83       1476.85        51.38 o                         
   4 -10   1          1.09          5.80         9.35 o                         
   5 -10   1         45.71         35.64         9.89 o                         
   6 -10   1       2788.56       2895.36       108.07 o                         
   7 -10   1        573.93        599.39        38.57 o                         
   8 -10   1        581.12        651.83        53.93 o                         
   9 -10   1        200.64        199.28        10.85 o                         
  10 -10   1        887.20        865.03        24.49 o                         
  11 -10   1         42.16         48.20        10.47 o                         
  12 -10   1       1413.25       1549.69        69.12 o                         
  13 -10   1        281.98        276.73        17.59 o                         
  14 -10   1         77.83         88.36        11.34 o                         
  15 -10   1         34.75         39.83        11.19 o                         
  16 -10   1         68.85         66.54         9.95 o                         
 -13  -9   1         14.64         20.56        19.77 o                         
 -12  -9   1         47.07         59.44        14.27 o                         
 -11  -9   1          1.08        -16.48        16.48 o                         
 -10  -9   1        192.34        224.51        22.78 o                         
  -9  -9   1        109.59        164.32        18.04 o                         
  -8  -9   1        229.88        246.94        22.08 o                         
  -7  -9   1        256.22        257.10        13.96 o                         
  -6  -9   1        178.07        322.86        56.53 o                         
  -5  -9   1         30.04         17.16        14.22 o                         
  -4  -9   1        778.31        813.25        36.37 o                         
  -3  -9   1         64.50         64.54         8.44 o                         
  -2  -9   1          0.43         11.29         7.56 o                         
  -1  -9   1          2.80         11.47         6.76 o                         
   0  -9   1        211.32        231.17        10.45 o                         
   1  -9   1         24.68         32.89         9.02 o                         
   2  -9   1        281.02        253.80        12.49 o                         
   3  -9   1        427.38        402.00        20.07 o                         
   4  -9   1          0.27         -3.17         8.58 o                         
   5  -9   1       2460.51       2547.58        84.53 o                         
   6  -9   1          1.08         10.14         8.05 o                         
   7  -9   1          8.61          0.18         9.08 o                         
   8  -9   1        313.06        355.47        23.82 o                         
  10  -9   1        739.65        724.40        24.28 o                         
  11  -9   1        324.70        398.37        16.53 o                         
  12  -9   1         46.60         56.18        12.77 o                         
  13  -9   1          0.42          2.58        11.78 o                         
  14  -9   1        581.51        656.87        28.90 o                         
  15  -9   1         27.19         29.66        11.83 o                         
  16  -9   1         15.89          1.27        11.01 o                         
  17  -9   1         10.11         20.96        12.18 o                         
 -14  -8   1         49.79         13.00        19.90 o                         
 -13  -8   1          0.39         -5.23        12.45 o                         
 -12  -8   1        468.67        566.07        33.58 o                         
 -11  -8   1         18.38          4.98        15.01 o                         
 -10  -8   1         80.35         60.36        24.11 o                         
  -9  -8   1        166.60        141.28        16.90 o                         
  -8  -8   1          0.71          6.19        10.98 o                         
  -7  -8   1       1733.96       1971.08        88.30 o                         
  -6  -8   1       1298.24       1491.36        68.56 o                         
  -5  -8   1       2778.68       2978.39        98.96 o                         
  -4  -8   1       1577.28       1550.75        44.69 o                         
  -3  -8   1         26.32         11.73         6.58 o                         
  -2  -8   1       2977.97       3088.01        75.36 o                         
  -1  -8   1         77.70         85.61         7.08 o                         
   0  -8   1          9.54         22.47         5.99 o                         
   1  -8   1        134.46        160.33        11.98 o                         
   2  -8   1       4652.94       4985.75       146.78 o                         
   3  -8   1       1264.38       1273.22        43.64 o                         
   4  -8   1        164.53        194.95        10.77 o                         
   5  -8   1         17.63         41.11         7.43 o                         
   6  -8   1         74.19         79.36         9.35 o                         
   7  -8   1        387.15        395.87        17.73 o                         
   8  -8   1         28.84         54.90        14.44 o                         
   9  -8   1        640.03        705.93        36.44 o                         
  10  -8   1        121.52        123.16        17.35 o                         
  11  -8   1        633.93        577.04        28.81 o                         
  12  -8   1        111.29        123.57        11.65 o                         
  13  -8   1          1.41        -12.26        12.26 o                         
  14  -8   1          6.52        -10.57        15.74 o                         
  15  -8   1          5.85         17.20        15.25 o                         
  16  -8   1          0.68          0.62        12.73 o                         
  17  -8   1         14.28         13.31         8.58 o                         
 -14  -7   1        100.41         83.15        14.53 o                         
 -13  -7   1        135.08        123.36        18.05 o                         
 -12  -7   1          5.36         31.47        14.49 o                         
 -11  -7   1        152.09        128.08        16.88 o                         
 -10  -7   1        264.54        253.26        24.14 o                         
  -9  -7   1         38.08          7.15        10.66 o                         
  -8  -7   1        266.95        298.06        25.35 o                         
  -7  -7   1         19.63          3.05        16.92 o                         
  -6  -7   1          1.20         17.21        13.29 o                         
  -5  -7   1          0.91         11.84        11.48 o                         
  -4  -7   1       2426.26       2414.07        59.25 o                         
  -3  -7   1        259.77        230.93         7.80 o                         
  -2  -7   1        112.11        129.84         7.36 o                         
  -1  -7   1       2502.80       2628.44        57.97 o                         
   0  -7   1       1201.79       1248.80        28.45 o                         
   1  -7   1        481.83        398.17        13.83 o                         
   2  -7   1       3853.81       4157.83       150.46 o                         
   3  -7   1        223.07        167.92         9.39 o                         
   4  -7   1        871.17        965.51        26.45 o                         
   5  -7   1       1198.57       1641.15        51.14 o                         
   6  -7   1         28.34         32.86         6.23 o                         
   7  -7   1       1614.54       1588.39        48.82 o                         
   8  -7   1       1380.03       1494.81        57.59 o                         
   9  -7   1          2.41          0.28        12.89 o                         
  10  -7   1        116.47        130.87        15.25 o                         
  11  -7   1       2972.83       3175.23       106.14 o                         
  12  -7   1          0.34          0.75        10.04 o                         
  13  -7   1          0.89         -3.91        12.99 o                         
  14  -7   1        313.51        328.70        21.59 o                         
  15  -7   1        303.49        408.54        46.55 o                         
  16  -7   1         17.31         28.16        10.73 o                         
  17  -7   1        394.26        487.11        73.94 o                         
 -15  -6   1          3.85         -9.12        14.62 o                         
 -14  -6   1          7.63         -7.18        14.07 o                         
 -13  -6   1          0.04        -20.68        21.95 o                         
 -12  -6   1         38.37         51.26        20.77 o                         
 -11  -6   1          0.39         18.27        20.33 o                         
 -10  -6   1         36.14         82.85        11.18 o                         
  -9  -6   1         52.59         43.89        11.51 o                         
  -8  -6   1        284.10        323.75        32.99 o                         
  -7  -6   1         43.99         77.63        16.91 o                         
  -6  -6   1       2306.82       2541.84        76.66 o                         
  -5  -6   1       1434.50       1340.98        36.37 o                         
  -4  -6   1          5.97         23.60         5.22 o                         
  -3  -6   1        711.32        630.86        14.53 o                         
  -2  -6   1        648.14        678.72        15.27 o                         
  -1  -6   1       5469.00       5357.72       103.55 o                         
   0  -6   1        384.92        353.98        11.14 o                         
   1  -6   1         28.10         34.94         5.04 o                         
   2  -6   1       1785.44       1672.56        48.81 o                         
   3  -6   1        114.92        140.31         7.01 o                         
   4  -6   1       3325.19       3702.35        94.77 o                         
   5  -6   1         13.70         10.47         5.43 o                         
   6  -6   1          9.85         33.52        11.73 o                         
   7  -6   1        252.48        233.21        12.25 o                         
   8  -6   1         95.02         62.50        11.22 o                         
   9  -6   1       1070.00       1274.75        44.63 o                         
  10  -6   1         17.10          7.70        14.99 o                         
  11  -6   1         80.12        113.05        17.76 o                         
  12  -6   1        169.98        181.75        12.80 o                         
  13  -6   1         65.38         44.75        20.78 o                         
  14  -6   1        208.83        212.09        17.60 o                         
  15  -6   1        142.61        125.17        15.66 o                         
  16  -6   1         56.29         33.74        12.45 o                         
  17  -6   1          7.64         -9.23         9.23 o                         
 -16  -5   1          5.34         -4.36        12.67 o                         
 -15  -5   1          3.70          5.77        17.87 o                         
 -14  -5   1         12.30          8.98        15.83 o                         
 -13  -5   1        650.95        635.83       116.96 o                         
 -12  -5   1        104.21         95.11        26.14 o                         
 -11  -5   1        346.09        419.56        19.03 o                         
 -10  -5   1        119.19         96.93        13.38 o                         
  -9  -5   1        417.78        414.20        27.67 o                         
  -8  -5   1       3732.89       3964.42       168.54 o                         
  -7  -5   1       3519.36       3617.52       132.52 o                         
  -6  -5   1        969.45       1005.80        32.28 o                         
  -5  -5   1       3736.66       4257.09       115.60 o                         
  -4  -5   1        408.69        483.73        11.93 o                         
  -3  -5   1       1454.94       1504.71        27.93 o                         
  -2  -5   1       2869.85       2598.08        41.90 o                         
  -1  -5   1       1156.71        957.00        17.03 o                         
   0  -5   1       4537.64       4250.81        85.60 o                         
   1  -5   1        206.04        161.32         7.03 o                         
   2  -5   1         26.92         77.95         5.29 o                         
   3  -5   1        983.13        986.70        23.73 o                         
   4  -5   1        940.45        823.70        17.94 o                         
   5  -5   1      10984.14      11382.11       235.46 o                         
   6  -5   1       3632.65       4210.50       115.05 o                         
   7  -5   1       1740.94       1831.03        61.55 o                         
   8  -5   1        340.69        422.65        21.18 o                         
   9  -5   1        573.14        651.64        28.85 o                         
  10  -5   1         79.40         56.71        14.49 o                         
  11  -5   1        299.23        355.83        21.72 o                         
  12  -5   1       1923.67       1994.35        86.68 o                         
  13  -5   1         83.32         72.67        10.61 o                         
  14  -5   1        895.38        821.58        61.53 o                         
  15  -5   1          9.84          2.39        18.88 o                         
  16  -5   1        620.74        602.77        39.95 o                         
  17  -5   1         27.23         44.77        13.72 o                         
 -16  -4   1         51.64          3.08        24.56 o                         
 -15  -4   1         76.76        100.49        23.26 o                         
 -14  -4   1        124.77        130.25        18.78 o                         
 -13  -4   1        254.59        230.66        31.74 o                         
 -12  -4   1        454.26        477.05        41.14 o                         
 -11  -4   1       1169.87       1137.41        42.39 o                         
 -10  -4   1          1.71         -5.42        16.65 o                         
  -9  -4   1       1740.87       1779.69        67.46 o                         
  -8  -4   1        385.21        371.56        17.10 o                         
  -7  -4   1         20.88         26.10         8.30 o                         
  -6  -4   1        178.00        200.13        10.06 o                         
  -5  -4   1       1275.28       1313.91        34.32 o                         
  -4  -4   1         90.43         79.97         5.88 o                         
  -3  -4   1        855.79        835.84        25.35 o                         
  -2  -4   1       2946.02       2658.54        43.58 o                         
  -1  -4   1       4400.20       4135.57        71.66 o                         
   0  -4   1      17681.09      17016.24       403.82 o                         
   1  -4   1       7014.32       7199.15       173.90 o                         
   2  -4   1      14559.26      14886.77       285.00 o                         
   3  -4   1       4229.45       4169.74        71.56 o                         
   4  -4   1       3372.94       3405.38        61.71 o                         
   5  -4   1        935.12       1026.73        43.20 o                         
   6  -4   1       6017.99       6646.59       180.78 o                         
   7  -4   1       2622.63       2885.96        92.88 o                         
   8  -4   1       2218.63       2150.24        79.37 o                         
   9  -4   1          0.14          0.08        12.80 o                         
  10  -4   1        314.76        297.05        15.84 o                         
  11  -4   1         88.12        119.03        16.42 o                         
  12  -4   1       2126.71       2187.91        82.26 o                         
  13  -4   1          2.33          1.71        10.51 o                         
  14  -4   1         37.13          6.53        50.96 o                         
  15  -4   1        138.08         97.27        21.82 o                         
  16  -4   1        158.22        151.89        27.98 o                         
  17  -4   1         69.24         67.10        20.93 o                         
 -17  -3   1         81.30         45.76        18.06 o                         
 -16  -3   1         87.78         77.74        49.38 o                         
 -15  -3   1          0.43         12.93        32.76 o                         
 -14  -3   1        150.36        115.94        38.10 o                         
 -13  -3   1        429.24        364.65        32.60 o                         
 -12  -3   1        655.29        701.58        40.24 o                         
 -11  -3   1         57.36         57.01        13.45 o                         
 -10  -3   1         96.56        110.68        12.62 o                         
  -9  -3   1        448.37        502.67        21.81 o                         
  -8  -3   1         53.19         62.47         9.42 o                         
  -7  -3   1       2076.28       2423.82        79.09 o                         
  -6  -3   1        242.62        282.45        14.39 o                         
  -5  -3   1       3264.80       3159.25        73.32 o                         
  -4  -3   1        236.12        179.84         7.91 o                         
  -3  -3   1          7.81         12.76         6.37 o                         
  -2  -3   1       2621.62       2209.19        62.40 o                         
  -1  -3   1        366.67        380.19        14.76 o                         
   0  -3   1      43471.93      42677.16      1153.65 o                         
   1  -3   1        404.48        511.98        18.75 o                         
   2  -3   1       1068.93       1009.24        30.73 o                         
   3  -3   1       5702.67       5509.28       139.96 o                         
   4  -3   1       3177.79       3192.05        67.39 o                         
   5  -3   1        221.71        247.13        12.29 o                         
   6  -3   1         15.46         36.11        14.38 o                         
   7  -3   1       1055.38       1038.50        47.42 o                         
   8  -3   1       1121.11       1255.94        48.89 o                         
   9  -3   1         33.63         39.69        12.73 o                         
  10  -3   1         10.78         18.32        13.30 o                         
  11  -3   1       1289.76       1247.49        50.22 o                         
  12  -3   1          1.97         -0.27        10.78 o                         
  13  -3   1       1286.92       1258.46        74.86 o                         
  14  -3   1       1555.24       1336.46        74.29 o                         
  15  -3   1         22.61          8.33        15.08 o                         
  16  -3   1         97.90         69.43        25.38 o                         
  17  -3   1         80.55         51.64        19.63 o                         
 -17  -2   1         57.18         40.49        14.60 o                         
 -16  -2   1        272.20        236.36        97.44 o                         
 -15  -2   1        229.41        202.22        40.39 o                         
 -14  -2   1        136.63        149.91        36.87 o                         
 -13  -2   1         29.19          5.98        24.90 o                         
 -12  -2   1        217.30        183.90        17.69 o                         
 -11  -2   1       1998.25       2149.32        71.88 o                         
 -10  -2   1          0.91         -5.36        11.27 o                         
  -9  -2   1        164.40        163.40        15.60 o                         
  -8  -2   1        150.56        147.66        13.50 o                         
  -7  -2   1         17.96         30.15         8.58 o                         
  -6  -2   1         33.40         34.92        10.71 o                         
  -5  -2   1         59.37         52.30         6.58 o                         
  -4  -2   1       4396.87       3867.31        91.06 o                         
  -3  -2   1      24544.11      22641.85       603.81 o                         
  -2  -2   1      14104.65      12878.76       304.46 o                         
  -1  -2   1         13.27         22.72         5.48 o                         
   0  -2   1       1050.06       1019.97        29.31 o                         
   1  -2   1        498.25        512.72        19.65 o                         
   2  -2   1      18176.45      18312.97       580.28 o                         
   3  -2   1      18621.49      18011.14       631.43 o                         
   4  -2   1       4559.07       4480.23       143.22 o                         
   5  -2   1       1001.57        817.12        32.11 o                         
   6  -2   1        302.25        348.22        18.04 o                         
   7  -2   1       1157.44       1204.57        53.80 o                         
   8  -2   1         37.98         43.29        13.08 o                         
   9  -2   1       2481.97       2421.35        89.83 o                         
  10  -2   1       1877.36       1819.56        69.14 o                         
  11  -2   1        412.34        369.59        20.20 o                         
  12  -2   1         48.95         65.99        14.64 o                         
  13  -2   1        395.88        289.43        26.88 o                         
  14  -2   1        679.10        568.29       108.86 o                         
  15  -2   1        220.03        209.51        36.25 o                         
  16  -2   1        184.75        163.20        29.75 o                         
  17  -2   1        272.62        181.92        33.28 o                         
 -17  -1   1          0.67          8.96        22.57 o                         
 -16  -1   1          8.86          8.61        12.37 o                         
 -15  -1   1         79.72         72.94        34.27 o                         
 -14  -1   1         16.34         28.13        25.92 o                         
 -13  -1   1          9.10         23.15        15.45 o                         
 -12  -1   1         32.94         51.06        13.19 o                         
 -11  -1   1        183.31        204.55        18.16 o                         
 -10  -1   1          0.06          5.42        11.94 o                         
  -9  -1   1       3761.56       3782.50       123.00 o                         
  -8  -1   1       1834.09       1896.87        57.94 o                         
  -7  -1   1          1.34          8.21         8.29 o                         
  -6  -1   1        368.41        347.87        13.68 o                         
  -5  -1   1       2437.99       2304.26        56.57 o                         
  -4  -1   1       5762.93       5281.75       171.52 o                         
  -3  -1   1        998.97       1030.67        35.48 o                         
  -2  -1   1        908.08        874.86        29.99 o                         
  -1  -1   1       1163.76       1007.61        33.43 o                         
   1  -1   1       1096.27       1184.90        43.84 o                         
   2  -1   1       3507.93       3403.72       129.90 o                         
   3  -1   1       3509.71       3305.64       138.02 o                         
   4  -1   1        764.46        815.62        45.14 o                         
   5  -1   1        887.27        693.95        34.72 o                         
   6  -1   1        152.71        182.59        13.73 o                         
   7  -1   1          1.37          7.72        11.78 o                         
   8  -1   1        406.99        406.93        21.04 o                         
   9  -1   1        284.78        283.02        25.86 o                         
  10  -1   1       1634.87       1561.67        60.49 o                         
  11  -1   1       2603.83       2710.50       100.72 o                         
  12  -1   1       1010.72       1029.64        39.52 o                         
  13  -1   1        214.66        134.08        27.25 o                         
  14  -1   1        139.54         96.07        43.40 o                         
  15  -1   1         95.06        122.78        33.99 o                         
  16  -1   1          2.49         17.44        25.79 o                         
  17  -1   1         71.21         69.63        19.29 o                         
 -17   0   1        125.21        110.88        26.27 o                         
 -16   0   1          3.08         19.50        25.55 o                         
 -15   0   1        275.35        227.45        54.17 o                         
 -14   0   1        624.75        572.65        58.62 o                         
 -13   0   1         33.98         33.60        17.26 o                         
 -12   0   1        596.09        608.08        26.87 o                         
 -11   0   1        199.73        220.08        16.16 o                         
 -10   0   1        477.13        529.93        23.12 o                         
  -9   0   1       2129.00       2130.32        71.21 o                         
  -8   0   1          0.68         10.28        10.91 o                         
  -7   0   1       1369.46       1295.36        44.87 o                         
  -6   0   1        885.10        966.32        34.52 o                         
  -5   0   1       7081.37       6800.44       184.63 o                         
  -4   0   1       1325.67       1256.08        55.65 o                         
  -3   0   1        234.57        202.79        24.80 o                         
  -2   0   1      31903.82      30525.44      1571.47 o                         
  -1   0   1       5892.72       5421.67       388.99 o                         
   0   0   1       7774.54       7297.27       522.17 o                         
   1   0   1       2578.16       2384.28       122.19 o                         
   2   0   1       9607.68       9749.76       495.14 o                         
   3   0   1       3353.48       2977.18       155.52 o                         
   4   0   1        983.59        839.91        29.16 o                         
   5   0   1        242.77        203.67        12.45 o                         
   6   0   1        150.01        126.05        11.38 o                         
   7   0   1        296.34        231.07        15.34 o                         
   8   0   1        903.36        912.58        37.17 o                         
   9   0   1        122.32        150.30        21.43 o                         
  10   0   1        776.71        720.48        38.24 o                         
  11   0   1        173.68        169.80        20.40 o                         
  12   0   1        469.40        452.05        25.22 o                         
  13   0   1        571.29        582.17        58.79 o                         
  14   0   1         46.97         53.83        27.46 o                         
  15   0   1         16.61         44.65        22.56 o                         
  16   0   1          0.34        -13.22        17.43 o                         
 -17   1   1         13.56          3.21        11.00 o                         
 -16   1   1        163.69        126.33        38.34 o                         
 -15   1   1         35.84         43.88        29.31 o                         
 -14   1   1        279.30        274.15        41.04 o                         
 -13   1   1          4.96          9.52        12.65 o                         
 -12   1   1       3003.60       3172.96       104.97 o                         
 -11   1   1          1.52         14.40        14.52 o                         
 -10   1   1         19.65         19.39        13.85 o                         
  -9   1   1       1466.57       1439.66        73.52 o                         
  -8   1   1       1250.71       1296.80        50.00 o                         
  -7   1   1         18.74         23.17         9.59 o                         
  -6   1   1          6.50          6.93         8.18 o                         
  -5   1   1        156.19        125.37        10.86 o                         
  -4   1   1        185.80        193.17        15.25 o                         
  -3   1   1       3780.77       3714.10       190.49 o                         
  -2   1   1        160.20        138.15        12.04 o                         
  -1   1   1        766.37        684.57        27.26 o                         
   0   1   1        404.68        422.82        20.20 o                         
   1   1   1         67.88         46.17        20.45 o                         
   3   1   1        193.55        135.58        11.26 o                         
   4   1   1       3290.83       2774.55        78.36 o                         
   5   1   1       1554.99       1584.84        53.20 o                         
   6   1   1        201.72        196.88        13.76 o                         
   7   1   1        156.59        142.94        13.79 o                         
   8   1   1        357.68        356.19        19.16 o                         
   9   1   1        814.96        897.02        59.95 o                         
  10   1   1        446.89        509.23        37.73 o                         
  11   1   1         12.38         -4.09        11.73 o                         
  12   1   1       1232.51       1303.87        62.25 o                         
  13   1   1         44.98         89.66        26.96 o                         
  14   1   1        295.40        342.33        45.66 o                         
  15   1   1          3.14         -2.01        21.20 o                         
  16   1   1         55.38         15.15        31.09 o                         
 -17   2   1        111.44         80.08        12.16 o                         
 -16   2   1         34.33         32.87        15.78 o                         
 -15   2   1        452.69        374.29        36.63 o                         
 -14   2   1          3.91         19.77        18.12 o                         
 -13   2   1        387.12        353.53        22.45 o                         
 -12   2   1         10.00          1.62        17.27 o                         
 -11   2   1        513.01        558.36        27.14 o                         
 -10   2   1       1555.42       1648.84        63.28 o                         
  -9   2   1         22.32         31.40        12.82 o                         
  -8   2   1          4.25         27.51        12.41 o                         
  -7   2   1         80.53         80.84        11.12 o                         
  -6   2   1        198.77        281.84        30.83 o                         
  -5   2   1       1983.78       2024.08        47.51 o                         
  -4   2   1       2133.50       2173.07        65.83 o                         
  -3   2   1          8.55         15.34         9.24 o                         
  -2   2   1         26.50         36.55        12.85 o                         
  -1   2   1       3633.71       4024.31       144.58 o                         
   0   2   1      21076.34      20368.27       841.54 o                         
   1   2   1         57.80         90.65        11.48 o                         
   2   2   1       2404.80       2060.37       111.24 o                         
   3   2   1          0.57          5.31         7.96 o                         
   4   2   1        242.11        255.72        20.00 o                         
   5   2   1       9854.86       9738.62       348.42 o                         
   6   2   1        112.53        106.11        14.68 o                         
   7   2   1        391.41        412.53        27.16 o                         
   8   2   1         71.16         87.28        17.81 o                         
   9   2   1         33.00         41.24        12.68 o                         
  10   2   1        250.77        249.44        18.01 o                         
  11   2   1        687.70        675.99        31.48 o                         
  12   2   1         43.70         45.35        38.78 o                         
  13   2   1          4.19         -2.05        37.76 o                         
  14   2   1        388.98        255.68        42.54 o                         
  15   2   1          0.09        -12.18        20.17 o                         
  16   2   1         13.06         12.08        14.97 o                         
 -18   3   1          0.44          2.99         9.41 o                         
 -17   3   1         96.43         87.66        12.33 o                         
 -16   3   1         97.61         77.21        16.62 o                         
 -15   3   1        148.36        105.82        24.08 o                         
 -14   3   1        928.34        774.63        66.83 o                         
 -13   3   1        949.16        945.27        47.58 o                         
 -12   3   1       1380.11       1331.54        47.55 o                         
 -11   3   1        189.73        203.74        17.75 o                         
 -10   3   1        669.75        694.01        30.94 o                         
  -9   3   1         23.20         18.98        15.28 o                         
  -8   3   1        154.35        162.06        21.32 o                         
  -7   3   1        809.43        943.24        37.38 o                         
  -6   3   1       3700.26       3947.22       126.21 o                         
  -5   3   1       2139.24       2130.71        51.92 o                         
  -4   3   1       1193.48       1370.66        32.92 o                         
  -3   3   1        157.45        171.67         7.26 o                         
  -2   3   1      37945.43      37884.00       888.97 o                         
  -1   3   1      15801.47      15498.15       365.94 o                         
   0   3   1      15172.95      13712.01       368.51 o                         
   1   3   1      13258.51      12278.73       310.63 o                         
   2   3   1       5995.40       5451.22       124.49 o                         
   3   3   1          0.28          7.28         4.86 o                         
   4   3   1       2757.99       2923.40        97.13 o                         
   5   3   1        660.80        734.37        26.31 o                         
   6   3   1        300.88        259.31        13.24 o                         
   7   3   1        819.90        889.99        38.85 o                         
   8   3   1        801.60        781.73        38.59 o                         
   9   3   1       1175.69       1285.73        66.84 o                         
  10   3   1         42.09         41.11        11.21 o                         
  11   3   1        390.94        393.12        23.79 o                         
  12   3   1          5.88        -13.52        25.43 o                         
  13   3   1         30.41         25.72        24.32 o                         
  14   3   1          2.57         -2.18        22.54 o                         
  15   3   1         37.80         -4.79        26.74 o                         
 -18   4   1        330.90        187.22        51.54 o                         
 -17   4   1         81.01         59.39        12.36 o                         
 -16   4   1        140.75        108.35        15.55 o                         
 -15   4   1          0.49          7.11        21.34 o                         
 -14   4   1         16.60          1.50        21.96 o                         
 -13   4   1        229.55        263.19        14.10 o                         
 -12   4   1        310.52        304.88        24.50 o                         
 -11   4   1         12.70         20.18        13.05 o                         
 -10   4   1        628.98        575.68        26.50 o                         
  -9   4   1          0.42          4.31        10.54 o                         
  -8   4   1        760.81        699.73        26.36 o                         
  -7   4   1       4273.54       4895.67       158.32 o                         
  -6   4   1        488.41        530.56        18.48 o                         
  -5   4   1          0.28          5.87         5.75 o                         
  -4   4   1       9606.89      10166.03       210.68 o                         
  -3   4   1        165.66        184.34         6.85 o                         
  -2   4   1        481.54        518.14        15.02 o                         
  -1   4   1       2704.25       2751.99        67.49 o                         
   0   4   1         62.52        123.63         6.28 o                         
   1   4   1        297.87        365.94        10.08 o                         
   2   4   1      11451.67      11247.49       242.93 o                         
   3   4   1        756.69        755.97        22.29 o                         
   4   4   1          7.31          7.09        10.43 o                         
   5   4   1       3007.47       3113.39       101.70 o                         
   6   4   1        106.67         97.52        12.49 o                         
   7   4   1       3038.90       3106.21       114.98 o                         
   8   4   1        150.18        175.93        16.44 o                         
   9   4   1        497.40        528.93        30.46 o                         
  10   4   1       1154.30       1069.20        50.88 o                         
  11   4   1          1.10          3.63        16.09 o                         
  12   4   1          4.85         -2.62        24.64 o                         
  13   4   1        251.91        221.52        47.06 o                         
  14   4   1        105.48        128.09        46.55 o                         
  15   4   1         15.61        -12.94        15.00 o                         
 -18   5   1         15.39         26.78         8.90 o                         
 -17   5   1        122.69        117.38        15.07 o                         
 -16   5   1         35.53         37.71        14.69 o                         
 -15   5   1          4.65         -6.23        14.51 o                         
 -14   5   1          0.92        -14.53        21.48 o                         
 -13   5   1         25.73         19.61        10.34 o                         
 -12   5   1        609.90        623.23        26.12 o                         
 -11   5   1       1710.28       1708.93        59.13 o                         
 -10   5   1        229.22        274.97        16.39 o                         
  -9   5   1        360.89        372.41        18.01 o                         
  -8   5   1         29.60         49.04         9.50 o                         
  -7   5   1       1867.41       2197.99        65.88 o                         
  -6   5   1         25.96         25.95         5.96 o                         
  -5   5   1       6524.72       6806.20       200.83 o                         
  -4   5   1       1026.11       1156.62        26.59 o                         
  -3   5   1       1281.27       1322.02        34.68 o                         
  -2   5   1       1295.20       1366.68        30.79 o                         
  -1   5   1        739.22        655.89        19.18 o                         
   0   5   1       4950.08       5248.50       109.42 o                         
   1   5   1       3603.33       4100.18        99.22 o                         
   2   5   1       1374.85       1587.02        39.23 o                         
   3   5   1        552.56        576.57        22.05 o                         
   4   5   1        223.92        241.94        14.61 o                         
   5   5   1        432.35        442.77        20.05 o                         
   6   5   1        304.16        323.36        19.70 o                         
   7   5   1          6.94          3.32        13.77 o                         
   8   5   1         17.68         -0.16        13.60 o                         
   9   5   1         21.20          6.73        10.64 o                         
  10   5   1        182.87        151.30        15.06 o                         
  11   5   1        186.87        195.56        35.98 o                         
  12   5   1        760.68        904.87        76.47 o                         
  13   5   1         66.35         75.03        27.15 o                         
  14   5   1        271.39        229.78        56.46 o                         
 -18   6   1          2.12         18.55         8.86 o                         
 -17   6   1        141.46        151.43        24.17 o                         
 -16   6   1         98.70        107.70        13.57 o                         
 -15   6   1          1.11          6.23        14.32 o                         
 -14   6   1        113.81         57.01        15.62 o                         
 -13   6   1         71.77         96.11        11.14 o                         
 -12   6   1        124.29        134.77        12.64 o                         
 -11   6   1        850.38        883.55        33.88 o                         
 -10   6   1        319.26        383.46        20.60 o                         
  -9   6   1        517.06        478.33        23.64 o                         
  -8   6   1        105.26        124.29        12.52 o                         
  -7   6   1        952.09       1065.12        41.37 o                         
  -6   6   1        945.62       1009.73        29.69 o                         
  -5   6   1       1547.69       1819.95        51.12 o                         
  -4   6   1        173.58        197.68        15.54 o                         
  -3   6   1        967.25        896.44        32.39 o                         
  -2   6   1       1701.16       2100.80        58.31 o                         
  -1   6   1       5913.34       6559.30       271.43 o                         
   0   6   1         30.72         53.27         6.80 o                         
   1   6   1        408.19        349.73        12.08 o                         
   2   6   1        711.39        768.66        23.33 o                         
   3   6   1       1692.91       1733.79        53.36 o                         
   4   6   1       1321.20       1324.74        51.37 o                         
   5   6   1        542.94        499.89        22.39 o                         
   6   6   1        322.58        312.94        18.70 o                         
   7   6   1        481.35        495.45        23.92 o                         
   8   6   1         39.39         20.18         9.71 o                         
   9   6   1       2730.23       3061.26        76.47 o                         
  10   6   1          0.24        -14.53        14.53 o                         
  11   6   1          0.23         -8.83        17.62 o                         
  12   6   1        137.89        136.32        30.66 o                         
  13   6   1         94.96         53.57        14.04 o                         
 -18   7   1        184.22        185.79        18.16 o                         
 -17   7   1          0.35         -4.72         9.86 o                         
 -16   7   1        121.40        136.50        15.34 o                         
 -15   7   1          8.87         14.66        13.04 o                         
 -14   7   1        694.81        788.80        52.90 o                         
 -13   7   1        276.58        249.93        18.11 o                         
 -12   7   1        847.84        991.64        41.98 o                         
 -11   7   1        243.69        283.04        25.63 o                         
 -10   7   1        394.53        425.67        25.14 o                         
  -9   7   1          8.78          8.08        10.13 o                         
  -8   7   1        597.99        572.86        22.94 o                         
  -7   7   1        168.05        182.77         9.53 o                         
  -6   7   1        438.55        444.37        15.54 o                         
  -5   7   1       2771.43       3035.84        99.78 o                         
  -4   7   1       1242.67       1364.42        46.67 o                         
  -3   7   1       3274.36       3488.10       113.44 o                         
  -2   7   1         65.80         42.76         7.64 o                         
  -1   7   1        178.13        174.70        13.57 o                         
   0   7   1          0.60          5.51         6.70 o                         
   1   7   1        407.22        393.31        13.52 o                         
   2   7   1        114.11         83.52         7.65 o                         
   3   7   1        449.36        435.74        17.48 o                         
   4   7   1        517.54        555.91        26.66 o                         
   5   7   1        326.74        360.09        22.85 o                         
   6   7   1         26.85         28.42        13.90 o                         
   7   7   1        114.32        138.18        12.51 o                         
   8   7   1          1.24         -7.58        11.06 o                         
   9   7   1        386.45        396.26        24.67 o                         
  10   7   1       1176.45       1283.56        51.94 o                         
  11   7   1         20.86         -3.61        13.72 o                         
  12   7   1          2.84         -2.27        18.78 o                         
  13   7   1          2.37          4.50        14.26 o                         
 -18   8   1         17.77         20.38        14.98 o                         
 -17   8   1         26.44         33.67        10.80 o                         
 -16   8   1        105.16        108.89        13.00 o                         
 -15   8   1          0.01          8.79        16.18 o                         
 -14   8   1         64.64         74.22        22.78 o                         
 -13   8   1        152.26        160.12        34.68 o                         
 -12   8   1        245.37        321.31        23.51 o                         
 -11   8   1       1073.77       1176.68        51.22 o                         
 -10   8   1       2541.08       2603.31       111.73 o                         
  -9   8   1         85.28         84.21        11.00 o                         
  -8   8   1       1119.08       1180.71        41.57 o                         
  -7   8   1         39.28         35.65         8.08 o                         
  -6   8   1        104.43        110.09        14.70 o                         
  -5   8   1         64.47         81.53        10.81 o                         
  -4   8   1        286.33        243.89        17.74 o                         
  -3   8   1        587.82        589.04        21.24 o                         
  -2   8   1       1600.44       1461.42        64.84 o                         
  -1   8   1         11.29         11.95         7.11 o                         
   0   8   1       4204.25       4506.45       123.87 o                         
   1   8   1        482.19        513.48        18.35 o                         
   2   8   1       1662.27       1683.74        48.10 o                         
   3   8   1        589.00        560.28        23.17 o                         
   4   8   1        604.41        618.87        34.29 o                         
   5   8   1         20.36          6.72        19.39 o                         
   6   8   1        364.65        327.14        15.79 o                         
   7   8   1        314.24        311.58        18.18 o                         
   8   8   1         64.29         84.52        14.73 o                         
   9   8   1        159.82        163.99        14.59 o                         
  10   8   1         56.13         61.32        17.92 o                         
  11   8   1        555.64        516.22        51.40 o                         
  12   8   1        142.43        100.63        13.50 o                         
 -17   9   1         85.66        104.20        14.12 o                         
 -16   9   1        134.71        140.26        22.71 o                         
 -15   9   1         15.06         56.55        19.71 o                         
 -14   9   1         44.80         51.42        15.65 o                         
 -13   9   1         15.39          7.96        17.33 o                         
 -12   9   1        223.73        239.15        17.02 o                         
 -11   9   1        289.51        348.10        18.17 o                         
 -10   9   1          0.71         -8.38         8.62 o                         
  -9   9   1         70.56         88.51        18.16 o                         
  -8   9   1        342.75        369.48        23.21 o                         
  -7   9   1       2096.89       2292.44        77.29 o                         
  -6   9   1          3.65         -1.48         9.13 o                         
  -5   9   1         73.81         64.18        11.25 o                         
  -4   9   1       1738.32       1768.29        67.66 o                         
  -3   9   1       1473.26       1493.67        43.62 o                         
  -2   9   1       1160.51       1123.31        45.03 o                         
  -1   9   1        447.67        453.91        18.35 o                         
   0   9   1         28.75         27.27         7.92 o                         
   1   9   1        731.77        694.19        24.77 o                         
   2   9   1        993.19       1155.10        37.59 o                         
   3   9   1        578.34        621.18        51.78 o                         
   4   9   1        596.02        658.56        27.81 o                         
   5   9   1        465.94        526.01        25.97 o                         
   6   9   1        471.40        411.90        28.59 o                         
   7   9   1        566.30        604.22        25.13 o                         
   8   9   1         20.33        -11.25        15.47 o                         
   9   9   1        426.19        397.71        35.77 o                         
  10   9   1          1.03        -15.51        15.51 o                         
  11   9   1        115.02        109.69        22.40 o                         
 -17  10   1          1.91          8.32        11.77 o                         
 -16  10   1         56.20         64.38        33.79 o                         
 -15  10   1        757.30        893.38        42.47 o                         
 -14  10   1        486.54        594.87        31.98 o                         
 -13  10   1        458.21        502.13        38.57 o                         
 -12  10   1         31.82         41.40        11.45 o                         
 -11  10   1        207.89        217.91        14.86 o                         
 -10  10   1        640.82        693.24        23.59 o                         
  -9  10   1        299.76        303.16        13.05 o                         
  -8  10   1        841.63        924.28        44.72 o                         
  -7  10   1        396.78        415.08        19.55 o                         
  -6  10   1         12.87         24.47        10.97 o                         
  -5  10   1         57.21         62.83        12.17 o                         
  -4  10   1        106.31         92.89        12.96 o                         
  -3  10   1       2226.26       2376.80        73.29 o                         
  -2  10   1        134.53        128.76        13.81 o                         
  -1  10   1        705.50        762.07        27.23 o                         
   0  10   1        486.80        499.40        22.07 o                         
   1  10   1       1559.55       1573.38        46.14 o                         
   2  10   1         84.71         89.60        11.55 o                         
   3  10   1         74.15         81.36        12.26 o                         
   4  10   1         28.03         24.55        12.99 o                         
   5  10   1          0.02         -8.19        15.80 o                         
   6  10   1         32.44         36.06        15.30 o                         
   7  10   1        147.63        125.37        16.61 o                         
   8  10   1        113.09        142.72        26.16 o                         
   9  10   1         20.77         -0.39        20.29 o                         
  10  10   1          2.66         -9.88        14.89 o                         
 -16  11   1          1.37         -2.84         8.42 o                         
 -15  11   1        320.23        321.80        40.36 o                         
 -14  11   1          1.26         -8.29        12.93 o                         
 -13  11   1         22.86         49.27        13.61 o                         
 -12  11   1         18.68          9.52        12.14 o                         
 -11  11   1         73.45         95.88        13.71 o                         
 -10  11   1         26.78         20.60         9.40 o                         
  -9  11   1       1022.20       1081.63        36.54 o                         
  -8  11   1        851.30        892.15        22.75 o                         
  -7  11   1       2959.95       3096.45        69.45 o                         
  -6  11   1       1451.76       1480.49        41.21 o                         
  -5  11   1       2070.79       2145.21        67.08 o                         
  -4  11   1          2.76         -0.23        10.20 o                         
  -3  11   1         32.41         20.54        10.86 o                         
  -2  11   1         15.38         13.98        11.05 o                         
  -1  11   1        533.67        522.53        21.84 o                         
   0  11   1         72.88         71.21         8.85 o                         
   1  11   1        531.65        522.58        21.63 o                         
   2  11   1        136.80        130.30        13.96 o                         
   3  11   1       1133.65       1152.61        82.74 o                         
   4  11   1         80.30         70.43        14.29 o                         
   5  11   1         43.99         40.96        13.82 o                         
   6  11   1        136.81        147.98        17.47 o                         
   7  11   1        510.00        591.90        54.72 o                         
   8  11   1         21.19         21.71        14.22 o                         
   9  11   1         11.95         22.37        11.57 o                         
 -16  12   1         22.48         26.59         9.40 o                         
 -15  12   1         65.76         67.78        10.91 o                         
 -14  12   1        266.91        316.88        19.64 o                         
 -13  12   1        369.53        465.82        21.88 o                         
 -12  12   1        272.80        292.49        20.04 o                         
 -11  12   1       1043.30       1113.04        36.14 o                         
 -10  12   1          8.73         18.13         9.46 o                         
  -9  12   1        770.28        668.45        30.25 o                         
  -8  12   1        417.55        406.26        15.49 o                         
  -7  12   1         27.85         24.95         7.31 o                         
  -6  12   1         15.18         24.43         7.04 o                         
  -5  12   1        611.68        657.62        17.77 o                         
  -4  12   1        101.14         98.69         8.84 o                         
  -3  12   1        558.59        600.00        21.75 o                         
  -2  12   1       1567.84       1482.50        39.23 o                         
  -1  12   1         35.77         35.45         9.14 o                         
   0  12   1        179.70        168.78        12.56 o                         
   1  12   1        145.09        131.68        18.82 o                         
   2  12   1         41.07         31.79        17.59 o                         
   3  12   1        384.68        365.38        22.36 o                         
   4  12   1         29.95         16.67        13.82 o                         
   5  12   1        190.44        198.32        20.36 o                         
   6  12   1         75.78         61.63        25.79 o                         
   7  12   1        336.21        323.40        27.63 o                         
   8  12   1         53.44         50.34        13.71 o                         
 -15  13   1         27.73         48.92         8.48 o                         
 -14  13   1        159.30        165.82        14.74 o                         
 -13  13   1         48.98         65.11         9.83 o                         
 -12  13   1        294.75        376.41        18.96 o                         
 -11  13   1        169.32        197.02        12.67 o                         
 -10  13   1         24.88         26.78         8.92 o                         
  -9  13   1        101.92        106.18        11.31 o                         
  -8  13   1        233.02        232.53        13.57 o                         
  -7  13   1         33.47         51.38        10.25 o                         
  -6  13   1       1017.68       1073.14        35.72 o                         
  -5  13   1        746.94        783.72        38.32 o                         
  -4  13   1         24.24         29.93        13.17 o                         
  -3  13   1         28.08         67.66        13.34 o                         
  -2  13   1        271.72        287.51        21.61 o                         
  -1  13   1          7.32         14.32        15.79 o                         
   0  13   1        198.06        214.90        17.41 o                         
   1  13   1        266.54        262.37        21.72 o                         
   2  13   1        484.43        484.21        29.73 o                         
   3  13   1        100.53         66.83        16.87 o                         
   4  13   1         64.14         46.46        19.15 o                         
   5  13   1        467.91        628.87        46.24 o                         
   6  13   1         56.65         61.36        13.26 o                         
   7  13   1          2.99          8.00        20.76 o                         
 -14  14   1         10.31         -3.49        12.04 o                         
 -13  14   1        163.94        149.10        14.30 o                         
 -12  14   1        308.05        314.81        15.86 o                         
 -11  14   1          1.21          5.68         8.92 o                         
 -10  14   1         10.10         -6.28         8.81 o                         
  -9  14   1        221.17        211.35        15.49 o                         
  -8  14   1          2.95         -1.88         9.08 o                         
  -7  14   1       1016.56       1098.10        35.79 o                         
  -6  14   1        156.56        163.98        15.33 o                         
  -5  14   1          8.30         25.70        44.94 o                         
  -4  14   1         39.46         55.38        16.02 o                         
  -3  14   1        196.42        213.20        19.23 o                         
  -2  14   1        810.22        898.55        55.16 o                         
  -1  14   1        198.97        199.06        22.63 o                         
   0  14   1        198.45        247.31        19.83 o                         
   1  14   1          0.59         14.23        17.02 o                         
   2  14   1        132.19        124.71        16.20 o                         
   3  14   1          0.40          6.40        13.54 o                         
   4  14   1        495.87        527.01        39.74 o                         
   5  14   1        244.75        285.76        33.28 o                         
 -12  15   1        495.57        576.39        45.25 o                         
 -11  15   1         67.38         95.80        10.22 o                         
 -10  15   1         61.50         71.99         8.69 o                         
  -9  15   1          5.04         11.17         7.85 o                         
  -8  15   1        843.31        834.86        42.04 o                         
  -7  15   1          2.84         18.94        11.09 o                         
  -6  15   1        201.00        201.54        18.10 o                         
  -5  15   1        218.69        249.73        23.75 o                         
  -4  15   1        438.82        452.88        26.47 o                         
  -3  15   1        216.43        271.14        22.83 o                         
  -2  15   1          0.18        -11.76        18.13 o                         
  -1  15   1        314.61        343.23        34.58 o                         
   0  15   1         82.79         58.62        12.30 o                         
   1  15   1         64.34         52.26        21.89 o                         
   2  15   1        440.80        396.52        26.47 o                         
   3  15   1        463.93        452.51        49.18 o                         
   4  15   1         75.53         66.07        17.10 o                         
 -11  16   1        109.81         79.28        14.64 o                         
  -9  16   1        216.93        163.42        16.32 o                         
  -8  16   1         64.23         62.73        11.29 o                         
  -7  16   1          1.95         -3.33        11.09 o                         
  -6  16   1         11.83         16.48        18.06 o                         
  -5  16   1        653.24        754.61        35.85 o                         
  -4  16   1         40.28         49.53        10.55 o                         
  -3  16   1        221.30        289.24        33.41 o                         
  -2  16   1         16.24        -10.60        14.03 o                         
  -1  16   1         11.37         -5.74        12.21 o                         
  -8  17   1        136.03        144.68        22.20 o                         
  -7  17   1        131.92         90.14         8.52 o                         
  -6  17   1        237.04        227.08        26.64 o                         
  -5  17   1        178.36        192.30        16.98 o                         
  -4  17   1        287.67        239.01        18.71 o                         
  -3  17   1          3.41          8.64        10.66 o                         
   1 -18   2         21.52         25.29        12.55 o                         
   2 -18   2        517.53        470.47        23.31 o                         
   3 -18   2        143.62        147.08        15.53 o                         
   4 -18   2         37.67         37.89        10.32 o                         
   5 -18   2         21.03         38.65        15.53 o                         
   6 -18   2         20.76         17.51        13.53 o                         
   7 -18   2        368.02        343.38        17.90 o                         
   8 -18   2          6.70          1.09        12.11 o                         
  -3 -17   2         40.08         49.45        16.76 o                         
  -2 -17   2         81.31         31.75        12.65 o                         
  -1 -17   2        143.79        111.49        21.27 o                         
   0 -17   2         10.57        -10.79        10.79 o                         
   1 -17   2          0.54        -11.18        11.18 o                         
   2 -17   2         17.63         21.27        12.05 o                         
   3 -17   2        565.01        655.13        32.86 o                         
   4 -17   2         30.50         40.80        15.30 o                         
   5 -17   2          7.94         12.94        12.89 o                         
   6 -17   2         41.20         33.72        10.29 o                         
   7 -17   2        266.91        266.86        21.69 o                         
   8 -17   2        226.47        191.36        16.84 o                         
   9 -17   2        164.73        176.94        25.27 o                         
  10 -17   2          1.35         22.32         8.76 o                         
  -5 -16   2         83.67        120.04        23.05 o                         
  -4 -16   2        233.10        218.07        22.47 o                         
  -3 -16   2          3.50          1.64        16.44 o                         
  -2 -16   2         26.63         19.30        17.02 o                         
  -1 -16   2          5.73         -8.20        11.42 o                         
   0 -16   2        379.52        335.97        20.11 o                         
   1 -16   2        162.67        227.33        20.60 o                         
   2 -16   2          2.14          4.36        14.18 o                         
   3 -16   2          0.06         -0.04        14.97 o                         
   4 -16   2         54.38         47.16        16.71 o                         
   5 -16   2         18.41         37.41        12.53 o                         
   6 -16   2        186.63        171.09        14.65 o                         
   7 -16   2         16.46         10.64        12.63 o                         
   8 -16   2          3.19          6.13         8.87 o                         
   9 -16   2         16.34         17.75        11.68 o                         
  10 -16   2         24.47         13.30         9.73 o                         
  11 -16   2         24.20         45.48        10.41 o                         
  12 -16   2        293.17        325.24        28.59 o                         
  -7 -15   2         69.26         92.35        12.95 o                         
  -6 -15   2         68.79        103.34        13.56 o                         
  -5 -15   2        185.72        190.57        20.58 o                         
  -4 -15   2         57.07        106.43        17.63 o                         
  -3 -15   2        130.16        108.54        16.13 o                         
  -2 -15   2         29.66         20.21        23.39 o                         
  -1 -15   2        442.00        446.58        34.89 o                         
   0 -15   2          2.18          5.92        11.45 o                         
   1 -15   2        581.85        612.18        64.47 o                         
   2 -15   2        621.30        792.08        40.24 o                         
   3 -15   2         26.95         44.47        13.56 o                         
   4 -15   2        935.54        910.17        53.68 o                         
   5 -15   2        688.97        751.90        33.23 o                         
   6 -15   2         20.18         13.76        11.07 o                         
   7 -15   2        211.75        229.75        13.11 o                         
   8 -15   2          3.87          3.49         8.89 o                         
   9 -15   2        128.27        143.27        12.55 o                         
  10 -15   2         23.38         32.22         9.70 o                         
  11 -15   2        107.82        119.79        15.01 o                         
  12 -15   2        220.11        244.75        14.88 o                         
  13 -15   2         70.16         78.87        13.61 o                         
  -8 -14   2          9.98          9.14        11.36 o                         
  -7 -14   2          3.80          2.60        15.09 o                         
  -6 -14   2         73.28         84.56        18.03 o                         
  -5 -14   2         34.01         10.89        19.67 o                         
  -4 -14   2          9.16         10.59        19.48 o                         
  -3 -14   2         90.60         76.53        20.12 o                         
  -2 -14   2        194.65        185.33        26.87 o                         
  -1 -14   2        266.81        232.88        14.98 o                         
   0 -14   2        363.09        342.46        24.09 o                         
   1 -14   2        169.03        182.30        15.01 o                         
   2 -14   2         39.30         49.07        16.11 o                         
   3 -14   2          5.20          7.64        11.39 o                         
   4 -14   2          0.84         17.02        10.04 o                         
   5 -14   2         17.13         10.10        11.36 o                         
   6 -14   2         10.72         11.52        11.13 o                         
   7 -14   2          8.53         25.51        10.17 o                         
   8 -14   2        206.57        272.88        14.21 o                         
   9 -14   2         61.82         74.20        11.91 o                         
  10 -14   2        303.08        313.43        15.63 o                         
  11 -14   2        286.92        302.72        13.30 o                         
  12 -14   2        135.44        162.28        11.68 o                         
  13 -14   2          1.71         15.09         8.87 o                         
  14 -14   2        146.53        137.04        13.20 o                         
 -10 -13   2         29.32         44.17        23.94 o                         
  -9 -13   2          2.00          5.57        15.04 o                         
  -8 -13   2         47.12         70.31        15.29 o                         
  -7 -13   2         83.97         72.67        21.39 o                         
  -6 -13   2         33.88         33.54        29.96 o                         
  -5 -13   2        389.87        404.73        37.29 o                         
  -4 -13   2        622.30        615.06        86.01 o                         
  -3 -13   2          4.62         -1.80        17.15 o                         
  -2 -13   2         62.06         61.30        12.88 o                         
  -1 -13   2        301.54        294.98        12.44 o                         
   0 -13   2         24.51         21.00         7.64 o                         
   1 -13   2         30.16         58.11         8.26 o                         
   2 -13   2          1.40         12.95         8.93 o                         
   3 -13   2         41.17         33.27         8.43 o                         
   4 -13   2        196.37        195.74         9.64 o                         
   5 -13   2       1065.83       1097.57        32.17 o                         
   6 -13   2          4.51         -4.86         8.06 o                         
   7 -13   2        612.74        653.60        22.36 o                         
   8 -13   2        578.23        677.84        24.72 o                         
   9 -13   2         24.92         10.68         9.43 o                         
  10 -13   2         13.19         35.77         9.34 o                         
  11 -13   2          0.02         -3.94         9.42 o                         
  12 -13   2         69.91         78.48        10.95 o                         
  13 -13   2        132.63        154.22        12.34 o                         
  14 -13   2         14.29          1.31         7.86 o                         
  15 -13   2          9.32         23.29        15.25 o                         
 -11 -12   2          2.50         -1.21        12.00 o                         
 -10 -12   2          0.13         -2.94        11.87 o                         
  -9 -12   2        117.44         96.61        20.31 o                         
  -8 -12   2         53.40         64.75        22.12 o                         
  -7 -12   2          6.47         22.67        23.59 o                         
  -6 -12   2        531.24        514.23        38.17 o                         
  -5 -12   2        385.39        397.16        42.31 o                         
  -4 -12   2        600.15        591.92        33.05 o                         
  -3 -12   2          0.49        -14.51        14.51 o                         
  -2 -12   2        854.74        822.96        24.35 o                         
  -1 -12   2         15.28         39.24        11.71 o                         
   0 -12   2       1814.57       1854.82        58.30 o                         
   1 -12   2        176.39        156.28        12.05 o                         
   2 -12   2        233.42        220.74        13.15 o                         
   3 -12   2        109.26        104.23        15.21 o                         
   4 -12   2         79.64         89.26        13.41 o                         
   5 -12   2         59.33         77.59        13.05 o                         
   6 -12   2        276.58        267.47        10.59 o                         
   7 -12   2       2155.23       2212.44        59.13 o                         
   8 -12   2       1515.89       1622.10        46.72 o                         
   9 -12   2        106.00        124.18        10.33 o                         
  10 -12   2        122.96        106.31        11.63 o                         
  11 -12   2         73.45        102.22        12.94 o                         
  12 -12   2        136.61        168.45        12.88 o                         
  13 -12   2         50.36         60.85        11.00 o                         
  14 -12   2        165.07        181.47        12.96 o                         
  15 -12   2         30.81         47.33         7.07 o                         
 -12 -11   2        128.07        147.37        15.36 o                         
 -11 -11   2         37.96         37.04        13.40 o                         
 -10 -11   2         22.68         16.01        12.86 o                         
  -9 -11   2        184.63        199.47        17.67 o                         
  -8 -11   2          0.34         -1.95        18.28 o                         
  -7 -11   2        493.63        474.88        26.72 o                         
  -6 -11   2        125.93        129.05        15.72 o                         
  -5 -11   2       1634.20       1683.64        44.28 o                         
  -4 -11   2        172.76        174.96        11.46 o                         
  -3 -11   2        213.88        209.71        22.89 o                         
  -2 -11   2         26.95         26.17         9.90 o                         
  -1 -11   2        133.74        129.30        10.60 o                         
   0 -11   2        642.70        612.00        23.94 o                         
   1 -11   2          4.32          5.22        10.82 o                         
   2 -11   2          0.03         -1.26         8.46 o                         
   3 -11   2          4.60         20.15        11.12 o                         
   4 -11   2         12.44         10.52         9.78 o                         
   5 -11   2        308.39        306.72        16.44 o                         
   6 -11   2        583.18        527.41        28.95 o                         
   7 -11   2          8.60          6.42        13.92 o                         
   8 -11   2        474.42        505.52        17.40 o                         
   9 -11   2        403.91        455.18        17.64 o                         
  10 -11   2        163.32        166.52        13.34 o                         
  11 -11   2         28.64         16.66        10.36 o                         
  12 -11   2        368.63        411.34        21.63 o                         
  13 -11   2         26.36         38.88        12.46 o                         
  14 -11   2          6.15         12.18         9.22 o                         
  15 -11   2         51.70         49.69         8.07 o                         
  16 -11   2          0.23         -7.15         7.15 o                         
 -13 -10   2        195.59        144.48        51.03 o                         
 -12 -10   2          1.93         10.95        13.08 o                         
 -11 -10   2         45.88         33.09        17.51 o                         
 -10 -10   2          8.06         -0.71        17.45 o                         
  -9 -10   2        611.91        713.58        33.81 o                         
  -8 -10   2        627.16        713.90        34.20 o                         
  -7 -10   2        305.37        253.23        14.19 o                         
  -6 -10   2        165.76        170.69        11.17 o                         
  -5 -10   2       3027.86       3132.82       104.70 o                         
  -4 -10   2        216.85        192.93        23.04 o                         
  -3 -10   2        673.92        582.61        19.34 o                         
  -2 -10   2          8.95          6.87         7.47 o                         
  -1 -10   2        607.88        687.13        21.04 o                         
   0 -10   2        830.38        841.91        26.39 o                         
   1 -10   2        520.64        483.99        22.94 o                         
   2 -10   2       1067.27       1104.32        39.22 o                         
   3 -10   2        761.94        674.87        26.30 o                         
   4 -10   2        350.16        359.58        17.33 o                         
   5 -10   2        301.01        230.08        13.69 o                         
   6 -10   2       1084.79       1108.47        44.31 o                         
   7 -10   2       1094.52       1099.37        62.15 o                         
   8 -10   2        197.90        207.78        22.60 o                         
   9 -10   2         16.86          9.59         8.10 o                         
  10 -10   2         87.94         82.24         8.99 o                         
  11 -10   2        137.36        138.87        18.42 o                         
  12 -10   2         50.30         51.35        19.61 o                         
  13 -10   2         62.78         79.57        12.36 o                         
  14 -10   2        133.11        171.40        13.49 o                         
  15 -10   2         40.26         31.43         8.68 o                         
  16 -10   2        102.78        100.56        11.18 o                         
 -14  -9   2         18.34         -1.50        18.81 o                         
 -13  -9   2        140.65        140.65        23.45 o                         
 -12  -9   2        175.43        221.04        20.74 o                         
 -11  -9   2        296.88        339.58        39.33 o                         
 -10  -9   2         11.52         12.87        18.65 o                         
  -9  -9   2       1080.38       1249.75        71.45 o                         
  -8  -9   2          2.15         -8.24        11.40 o                         
  -7  -9   2         81.43         74.28        11.11 o                         
  -6  -9   2        834.48        871.89        34.68 o                         
  -5  -9   2        732.58        850.76        33.51 o                         
  -4  -9   2         22.44         13.36         8.26 o                         
  -3  -9   2        652.02        611.46        16.27 o                         
  -2  -9   2         66.68         87.47         6.88 o                         
  -1  -9   2       2135.68       2035.33        50.52 o                         
   0  -9   2        286.15        291.25        11.16 o                         
   1  -9   2        409.97        357.89        25.27 o                         
   2  -9   2         68.83         51.23        10.02 o                         
   3  -9   2       3327.23       3361.95       100.71 o                         
   4  -9   2        865.24        888.24        32.42 o                         
   5  -9   2       1272.82       1373.87        52.98 o                         
   6  -9   2        272.40        260.35        15.26 o                         
   7  -9   2        404.96        391.09        20.17 o                         
   8  -9   2         29.05         47.06        14.66 o                         
   9  -9   2        834.71        959.40        46.82 o                         
  10  -9   2       1765.82       1900.46        59.20 o                         
  11  -9   2        128.53        135.84        11.09 o                         
  12  -9   2         70.94         63.35        12.61 o                         
  13  -9   2         10.06          8.74        11.77 o                         
  14  -9   2        814.58        990.66        40.00 o                         
  15  -9   2         88.81         91.76        10.80 o                         
  16  -9   2          0.83         -7.49         8.66 o                         
 -14  -8   2        143.16        121.64        15.26 o                         
 -13  -8   2         11.56          3.30        12.11 o                         
 -12  -8   2        295.91        397.12        27.90 o                         
 -11  -8   2         99.97        118.49        16.79 o                         
 -10  -8   2          0.45          8.14        15.81 o                         
  -9  -8   2        364.81        342.09        18.90 o                         
  -8  -8   2        202.47        181.89        14.18 o                         
  -7  -8   2       1380.83       1429.22        57.58 o                         
  -6  -8   2         36.87         23.39        13.30 o                         
  -5  -8   2        792.99        796.46        28.56 o                         
  -4  -8   2          3.41         -1.14         5.94 o                         
  -3  -8   2        100.33         85.81         6.27 o                         
  -2  -8   2        182.81        156.57         7.04 o                         
  -1  -8   2          3.61          7.46         5.35 o                         
   0  -8   2        735.52       1003.54        29.31 o                         
   1  -8   2       1154.78       1456.33        40.87 o                         
   2  -8   2        209.25        172.43        14.87 o                         
   3  -8   2        434.72        582.95        20.42 o                         
   4  -8   2        519.97        614.97        19.67 o                         
   5  -8   2         27.49         34.11         6.49 o                         
   6  -8   2         83.98         88.01         8.76 o                         
   7  -8   2         36.91         35.77        13.28 o                         
   8  -8   2       1062.68       1126.99        52.08 o                         
   9  -8   2         98.25         89.97        14.22 o                         
  10  -8   2         61.13         69.75        14.82 o                         
  11  -8   2        412.45        421.03        17.45 o                         
  12  -8   2        472.42        445.47        19.41 o                         
  13  -8   2          8.47          5.35        11.64 o                         
  14  -8   2          5.22          3.63        11.30 o                         
  15  -8   2         42.57         26.23        12.26 o                         
  16  -8   2          9.87          4.60        11.27 o                         
  17  -8   2        178.36        153.28        21.27 o                         
 -15  -7   2          4.20         11.77        13.67 o                         
 -14  -7   2        180.47        160.22        23.10 o                         
 -13  -7   2         58.72         90.74        19.07 o                         
 -12  -7   2          5.44        -12.37        20.09 o                         
 -11  -7   2        261.65        268.32        23.01 o                         
 -10  -7   2        282.63        244.30        19.09 o                         
  -9  -7   2        989.78        932.95        55.79 o                         
  -8  -7   2         14.18          1.76        17.23 o                         
  -7  -7   2        208.26        237.25        15.18 o                         
  -6  -7   2       1551.60       1659.26        51.84 o                         
  -5  -7   2        529.72        515.25        20.67 o                         
  -4  -7   2        828.71        787.38        20.24 o                         
  -3  -7   2       3150.78       3082.94        64.91 o                         
  -2  -7   2       2071.53       1540.00        31.04 o                         
  -1  -7   2       1379.27       1288.97        27.47 o                         
   0  -7   2        639.30        534.56        19.74 o                         
   1  -7   2       4636.97       5010.16       120.60 o                         
   2  -7   2      11193.51      11713.83       419.50 o                         
   3  -7   2        107.89         57.08         6.08 o                         
   4  -7   2        667.89        675.01        19.49 o                         
   5  -7   2       2743.70       2736.96        66.95 o                         
   6  -7   2        197.79        262.88        14.89 o                         
   7  -7   2       2267.34       2506.64        93.22 o                         
   8  -7   2        237.76        261.74        21.37 o                         
   9  -7   2         59.72        100.74        14.47 o                         
  10  -7   2       2452.76       2694.34       101.29 o                         
  11  -7   2       2275.15       2495.09        65.88 o                         
  12  -7   2          1.11          5.20        10.78 o                         
  13  -7   2        604.82        684.49        37.07 o                         
  14  -7   2        378.54        408.83        24.06 o                         
  15  -7   2         28.64         17.85        10.98 o                         
  16  -7   2          2.79          8.51        13.00 o                         
  17  -7   2        226.71        236.11        21.00 o                         
 -16  -6   2         22.15        -12.72        19.84 o                         
 -15  -6   2         17.35         20.15        12.92 o                         
 -14  -6   2         48.61         44.13        16.50 o                         
 -13  -6   2         33.11         36.96        17.53 o                         
 -12  -6   2       1003.44        882.02        45.01 o                         
 -11  -6   2         41.81         41.53        14.65 o                         
 -10  -6   2       1127.31       1195.97        44.07 o                         
  -9  -6   2        466.44        521.84        31.98 o                         
  -8  -6   2        167.76        158.48        20.78 o                         
  -7  -6   2       4359.25       4632.24       126.64 o                         
  -6  -6   2          6.05         17.84         8.99 o                         
  -5  -6   2         32.22         27.09         7.44 o                         
  -4  -6   2        130.23        129.68         6.60 o                         
  -3  -6   2        102.05        160.28         5.80 o                         
  -2  -6   2        739.32        698.97        13.80 o                         
  -1  -6   2       1021.24       1061.76        18.94 o                         
   0  -6   2       9626.47       9349.45       174.32 o                         
   1  -6   2       4542.41       4793.60        86.91 o                         
   2  -6   2          5.40          5.79         4.58 o                         
   3  -6   2        624.41        629.49        17.23 o                         
   4  -6   2        726.30        973.97        25.07 o                         
   5  -6   2       1428.75       1329.70        31.81 o                         
   6  -6   2        146.75        147.41         9.90 o                         
   7  -6   2        183.31        233.58        14.00 o                         
   8  -6   2       3491.62       3668.95       133.79 o                         
   9  -6   2        990.63        953.03        39.55 o                         
  10  -6   2        153.95        140.80        16.08 o                         
  11  -6   2        136.77        150.62        12.79 o                         
  12  -6   2        318.00        333.05        16.51 o                         
  13  -6   2         24.33         12.90        12.79 o                         
  14  -6   2        801.39        851.04        46.31 o                         
  15  -6   2        291.57        243.01        37.93 o                         
  16  -6   2          0.87          9.72        36.77 o                         
  17  -6   2         25.77         36.03        20.25 o                         
 -16  -5   2        238.47        132.83        55.20 o                         
 -15  -5   2        128.74        106.51        16.03 o                         
 -14  -5   2         74.92         79.14        18.38 o                         
 -13  -5   2        153.16        149.06        27.06 o                         
 -12  -5   2        188.55        151.36        28.40 o                         
 -11  -5   2        564.51        523.84        31.00 o                         
 -10  -5   2          0.29        -16.57        16.57 o                         
  -9  -5   2       1651.68       1449.83        65.80 o                         
  -8  -5   2       1360.56       1349.77        52.78 o                         
  -7  -5   2        856.80        755.42        39.82 o                         
  -6  -5   2         63.68         43.00         7.21 o                         
  -5  -5   2        190.35        234.39        12.04 o                         
  -4  -5   2       3087.91       3279.89        72.08 o                         
  -3  -5   2       1565.13       1355.68        23.49 o                         
  -2  -5   2       1956.95       2130.69        33.75 o                         
  -1  -5   2       2505.85       2338.95        36.89 o                         
   0  -5   2       1936.02       2065.98        42.87 o                         
   1  -5   2       3382.76       3369.96        71.92 o                         
   2  -5   2         11.87          8.84         4.26 o                         
   3  -5   2        398.45        504.02        10.08 o                         
   4  -5   2         59.52         75.82         4.75 o                         
   5  -5   2        218.81        358.96        29.03 o                         
   6  -5   2       2959.70       3433.79        94.23 o                         
   7  -5   2       1969.16       2086.97        63.44 o                         
   8  -5   2        127.88        154.20        13.40 o                         
   9  -5   2         74.14         76.35        15.94 o                         
  10  -5   2         94.68        125.82        15.86 o                         
  11  -5   2        226.46        212.13        21.05 o                         
  12  -5   2          0.64          8.35         9.46 o                         
  13  -5   2          4.21        -12.81        12.81 o                         
  14  -5   2        107.81         76.25        15.39 o                         
  15  -5   2          7.78        -12.48        12.48 o                         
  16  -5   2          3.02         17.60        15.62 o                         
  17  -5   2        350.01        336.05        32.15 o                         
 -16  -4   2         89.98         28.04        27.09 o                         
 -15  -4   2         26.62         24.17        18.52 o                         
 -14  -4   2         27.10         34.54        21.59 o                         
 -13  -4   2         49.92         83.55        24.38 o                         
 -12  -4   2         17.13         27.13        18.62 o                         
 -11  -4   2        505.01        469.06        27.47 o                         
 -10  -4   2        128.15        130.95        13.38 o                         
  -9  -4   2       2166.04       2538.21        94.10 o                         
  -8  -4   2         22.75         25.27         8.77 o                         
  -7  -4   2         10.91          7.91         7.66 o                         
  -6  -4   2       3104.45       3275.48        89.46 o                         
  -5  -4   2       1353.49       1594.41        87.05 o                         
  -4  -4   2       3903.09       3861.71        69.60 o                         
  -3  -4   2      13615.47      13420.99       224.89 o                         
  -2  -4   2      12433.74      12271.79       218.89 o                         
  -1  -4   2        545.71        688.27        16.19 o                         
   0  -4   2       6484.46       6059.50       146.36 o                         
   1  -4   2       1947.54       1781.08        42.44 o                         
   2  -4   2       2294.47       2179.33        41.71 o                         
   3  -4   2       4651.59       5289.62        91.47 o                         
   4  -4   2        394.74        389.14        10.18 o                         
   5  -4   2      23832.73      23688.97       507.18 o                         
   6  -4   2       1632.65       1761.15        53.72 o                         
   7  -4   2         20.44         31.55        10.20 o                         
   8  -4   2        117.84        131.99        15.93 o                         
   9  -4   2        544.69        538.53        26.38 o                         
  10  -4   2        188.46        179.77        23.35 o                         
  11  -4   2        385.62        356.36        20.09 o                         
  12  -4   2        260.52        287.32        17.06 o                         
  13  -4   2        129.31        118.23        23.73 o                         
  14  -4   2        156.30        117.55        16.46 o                         
  15  -4   2        214.00        177.77        24.76 o                         
  16  -4   2        135.62        102.67        22.02 o                         
  17  -4   2        126.11        181.33        22.78 o                         
 -17  -3   2          2.67         12.20        15.38 o                         
 -16  -3   2         45.11         31.88        14.24 o                         
 -15  -3   2        145.98        153.86        51.64 o                         
 -14  -3   2        194.60        196.86        21.77 o                         
 -13  -3   2         28.03         24.59        18.55 o                         
 -12  -3   2        741.60        741.18        35.31 o                         
 -11  -3   2        144.53        169.43        34.63 o                         
 -10  -3   2        354.79        292.68        19.07 o                         
  -9  -3   2        428.90        460.37        19.49 o                         
  -8  -3   2        404.43        436.50        18.20 o                         
  -7  -3   2         86.52        100.26         9.46 o                         
  -6  -3   2       6931.40       7739.68       196.34 o                         
  -5  -3   2       1166.89       1315.30        30.47 o                         
  -4  -3   2       1560.62       1528.18        32.11 o                         
  -3  -3   2       2208.83       1929.99        47.82 o                         
  -2  -3   2       2692.89       2632.82        72.95 o                         
  -1  -3   2        284.26        248.25        12.40 o                         
   0  -3   2       7941.40       7908.50       214.26 o                         
   1  -3   2       7800.08       7792.77       176.26 o                         
   2  -3   2        148.75        243.74        42.19 o                         
   3  -3   2         88.72         71.61         8.78 o                         
   4  -3   2       7968.44       7783.12       186.77 o                         
   5  -3   2       2066.89       2284.77        63.58 o                         
   6  -3   2        340.15        413.26        43.56 o                         
   7  -3   2          4.78          9.87        12.85 o                         
   8  -3   2        397.42        379.87        21.09 o                         
   9  -3   2         38.85         36.23        16.53 o                         
  10  -3   2         12.63         11.29        17.23 o                         
  11  -3   2         45.95         18.39        18.73 o                         
  12  -3   2        973.25       1020.90        39.13 o                         
  13  -3   2        633.41        686.26        64.71 o                         
  14  -3   2        436.78        410.16        34.23 o                         
  15  -3   2         64.98         27.02        25.92 o                         
  16  -3   2        106.73         44.25        22.44 o                         
  17  -3   2        199.12        196.03        22.78 o                         
 -17  -2   2         16.08         26.81        24.21 o                         
 -16  -2   2         13.42         -1.03        15.64 o                         
 -15  -2   2          4.45        -14.95        23.60 o                         
 -14  -2   2        350.75        283.90        31.41 o                         
 -13  -2   2        186.45        161.12        15.06 o                         
 -12  -2   2        296.03        290.52        21.57 o                         
 -11  -2   2         86.97         62.07        20.00 o                         
 -10  -2   2          3.39          6.92        13.20 o                         
  -9  -2   2       2125.15       2382.92        71.30 o                         
  -8  -2   2        943.71       1161.59        40.05 o                         
  -7  -2   2        128.45        120.01        10.05 o                         
  -6  -2   2       5464.43       5661.59       144.46 o                         
  -5  -2   2         22.04         38.87         5.30 o                         
  -4  -2   2       6886.63       6062.51       131.76 o                         
  -3  -2   2       3389.25       3410.15        87.01 o                         
  -2  -2   2       1944.52       2089.69        57.85 o                         
  -1  -2   2         33.81         54.28         9.75 o                         
   0  -2   2        948.96        751.67        22.63 o                         
   1  -2   2       3551.41       3300.90        85.03 o                         
   2  -2   2      66498.34      63648.05      1853.93 o                         
   3  -2   2         57.91         54.53         8.11 o                         
   4  -2   2      11626.93      11766.44       340.25 o                         
   5  -2   2        347.19        409.91        15.32 o                         
   6  -2   2         31.73         33.01        13.94 o                         
   7  -2   2         35.02         30.88        14.89 o                         
   8  -2   2       1284.65       1215.43        59.50 o                         
   9  -2   2        432.96        391.32        19.53 o                         
  10  -2   2         51.34         57.83        15.55 o                         
  11  -2   2        203.71        243.36        17.67 o                         
  12  -2   2        711.34        708.86        35.37 o                         
  13  -2   2         45.60         60.15        26.13 o                         
  14  -2   2         82.17         33.89        35.77 o                         
  15  -2   2          9.73          5.24        14.78 o                         
  16  -2   2         16.51          9.17        22.91 o                         
 -18  -1   2         88.21         62.79        19.02 o                         
 -17  -1   2          0.48        -12.50        16.14 o                         
 -16  -1   2         55.30         48.18        16.39 o                         
 -15  -1   2        409.16        475.04        52.87 o                         
 -14  -1   2        115.11         98.46        25.48 o                         
 -13  -1   2         67.88         44.74        15.77 o                         
 -12  -1   2        507.09        519.93        34.65 o                         
 -11  -1   2        156.12        124.41        13.60 o                         
 -10  -1   2        464.99        564.29        41.74 o                         
  -9  -1   2        942.97       1086.62        38.37 o                         
  -8  -1   2        257.53        310.79        17.43 o                         
  -7  -1   2        322.31        384.50        14.82 o                         
  -6  -1   2       1317.83       1142.66        33.83 o                         
  -5  -1   2        639.57        656.61        23.73 o                         
  -4  -1   2       4155.95       3925.02       126.87 o                         
  -3  -1   2       3581.49       3506.27       147.26 o                         
  -2  -1   2        744.28        808.62        45.47 o                         
  -1  -1   2       5911.36       5456.93       225.21 o                         
   0  -1   2        211.90        203.75        11.71 o                         
   1  -1   2       5287.82       4910.58       156.75 o                         
   2  -1   2      33405.15      31535.92      1263.23 o                         
   3  -1   2       1188.64       1179.70        36.22 o                         
   4  -1   2      17888.11      17380.31       423.24 o                         
   5  -1   2         83.36         62.99        11.56 o                         
   6  -1   2       1476.97       1568.67        59.12 o                         
   7  -1   2          5.00         15.77        11.25 o                         
   8  -1   2       1376.38       1567.40        53.36 o                         
   9  -1   2        300.92        323.88        17.92 o                         
  10  -1   2        664.00        641.81        30.56 o                         
  11  -1   2       1612.02       1632.94        72.60 o                         
  12  -1   2        432.88        467.86        23.73 o                         
  13  -1   2         96.41         95.06        25.98 o                         
  14  -1   2        252.68        267.76        54.04 o                         
  15  -1   2         18.97         10.87        13.26 o                         
  16  -1   2          7.89         -4.04        22.71 o                         
 -18   0   2        135.81         83.86        20.45 o                         
 -17   0   2         77.49         44.42        18.88 o                         
 -16   0   2        188.68        191.17        62.21 o                         
 -15   0   2          8.60        -29.14        32.97 o                         
 -14   0   2          1.14         -7.66        32.28 o                         
 -13   0   2        177.04        192.25        19.91 o                         
 -12   0   2        587.20        537.42        24.31 o                         
 -11   0   2        478.22        455.67        21.50 o                         
 -10   0   2         45.13         54.14        12.29 o                         
  -9   0   2        217.27        182.97        15.32 o                         
  -8   0   2        163.73        131.54        13.45 o                         
  -7   0   2       5273.47       5012.42       149.66 o                         
  -6   0   2          0.74          6.01         7.08 o                         
  -5   0   2        112.18         86.78        10.11 o                         
  -4   0   2        674.84        841.10        50.15 o                         
  -3   0   2       2887.05       2635.90        96.81 o                         
  -2   0   2        198.80        177.41        13.56 o                         
  -1   0   2        173.92        131.29        11.34 o                         
   0   0   2       7115.26       6359.30       457.39 o                         
   1   0   2        829.32        898.18        78.39 o                         
   2   0   2        259.83        246.85        27.87 o                         
   3   0   2       1642.09       1490.90        92.72 o                         
   4   0   2        354.08        306.05        16.88 o                         
   5   0   2       2192.16       2072.49        78.13 o                         
   6   0   2         12.01         29.06        10.84 o                         
   7   0   2        471.01        474.57        20.53 o                         
   8   0   2       1042.45       1055.78        38.07 o                         
   9   0   2          5.00         -8.24        12.51 o                         
  10   0   2        383.26        398.47        27.54 o                         
  11   0   2        184.58        180.31        18.71 o                         
  12   0   2        949.18        920.22        58.64 o                         
  13   0   2        170.39        196.71        28.97 o                         
  14   0   2          0.53          6.35        39.19 o                         
  15   0   2         37.61          6.50        20.19 o                         
  16   0   2        129.03         67.44        31.81 o                         
 -18   1   2         56.67         16.69        10.44 o                         
 -17   1   2          3.42         -5.00        11.80 o                         
 -16   1   2        329.19        297.14        55.92 o                         
 -15   1   2         34.22         31.26        31.81 o                         
 -14   1   2         24.60         21.65        16.95 o                         
 -13   1   2       2487.69       2609.40        87.32 o                         
 -12   1   2       1196.59       1149.19        46.87 o                         
 -11   1   2       2467.78       2417.00        90.49 o                         
 -10   1   2          0.00        -11.63        12.18 o                         
  -9   1   2        488.84        454.96        23.92 o                         
  -8   1   2         74.66         72.38        11.81 o                         
  -7   1   2         27.48         34.01        10.65 o                         
  -6   1   2        496.15        474.27        16.95 o                         
  -5   1   2       2604.40       2555.22        76.32 o                         
  -4   1   2      20704.73      20548.50       720.67 o                         
  -3   1   2      16877.88      16553.50       527.78 o                         
  -2   1   2       1867.46       2179.12       146.01 o                         
  -1   1   2        168.60        158.63        13.40 o                         
   0   1   2      24686.52      24200.20      1002.82 o                         
   1   1   2       3750.52       3712.90       151.99 o                         
   2   1   2       3636.82       3102.73       347.64 o                         
   3   1   2       3899.00       3176.83       166.77 o                         
   4   1   2       1349.95       1170.80        45.66 o                         
   5   1   2       7030.69       6781.38       218.76 o                         
   6   1   2         70.04         76.10        11.68 o                         
   7   1   2       1461.18       1480.15        56.09 o                         
   8   1   2          3.93          3.20        14.02 o                         
   9   1   2        791.32        781.48        34.53 o                         
  10   1   2       1088.42       1154.01        48.38 o                         
  11   1   2         38.65         20.68        12.37 o                         
  12   1   2        430.23        432.17        37.40 o                         
  13   1   2          2.33         -2.64        24.75 o                         
  14   1   2         42.27          9.03        24.38 o                         
  15   1   2         11.94          0.93        18.80 o                         
  16   1   2        223.14        119.56        21.75 o                         
 -18   2   2        131.63         90.19        35.53 o                         
 -17   2   2        204.76        172.71        18.56 o                         
 -16   2   2        189.05        176.94        45.76 o                         
 -15   2   2          0.50         -4.26        17.42 o                         
 -14   2   2        993.53        987.73        41.80 o                         
 -13   2   2        147.72        146.74        15.76 o                         
 -12   2   2         97.51        104.60        15.17 o                         
 -11   2   2        386.39        363.12        19.49 o                         
 -10   2   2        977.93       1005.22        36.85 o                         
  -9   2   2        275.80        291.92        16.36 o                         
  -8   2   2       1045.40       1120.81        43.97 o                         
  -7   2   2        988.01       1048.79        33.87 o                         
  -6   2   2        345.67        380.89        14.29 o                         
  -5   2   2       1361.15       1197.72        29.51 o                         
  -4   2   2        170.83        209.64         9.83 o                         
  -3   2   2       5071.97       5235.62       165.13 o                         
  -2   2   2      14420.37      15065.31       433.78 o                         
  -1   2   2       3785.43       3892.38       122.72 o                         
   0   2   2      12812.50      12034.06       378.86 o                         
   1   2   2        390.22        435.80        16.98 o                         
   2   2   2        657.27        562.91        24.65 o                         
   3   2   2         26.14         25.44         5.21 o                         
   4   2   2        124.02        112.35        10.81 o                         
   5   2   2       1926.01       1772.11        76.30 o                         
   6   2   2          0.16          3.25        13.75 o                         
   7   2   2       2889.31       3678.92       356.13 o                         
   8   2   2        151.80        165.17        14.91 o                         
   9   2   2       1324.58       1424.41        64.80 o                         
  10   2   2         50.48         46.41        12.76 o                         
  11   2   2        210.18        225.37        32.74 o                         
  12   2   2          9.18         40.22        39.40 o                         
  13   2   2          1.37         -1.92        35.77 o                         
  14   2   2          7.10         23.26        31.19 o                         
  15   2   2        246.44         51.09        25.79 o                         
 -18   3   2         33.63         35.33        11.73 o                         
 -17   3   2        354.55        269.53        23.83 o                         
 -16   3   2        778.17        619.19        33.08 o                         
 -15   3   2        208.55        155.39        22.02 o                         
 -14   3   2        313.78        276.95        17.01 o                         
 -13   3   2          0.91         -0.67        12.66 o                         
 -12   3   2        552.36        577.24        25.11 o                         
 -11   3   2        960.02        944.21        32.28 o                         
 -10   3   2        607.59        720.87        31.88 o                         
  -9   3   2        994.32        968.70        62.25 o                         
  -8   3   2       1443.57       1553.44        52.69 o                         
  -7   3   2       4245.38       4536.65       147.06 o                         
  -6   3   2         44.92         52.39         6.28 o                         
  -5   3   2        806.22        907.21        20.62 o                         
  -4   3   2        599.84        731.32        17.04 o                         
  -3   3   2       1112.37       1046.79        50.60 o                         
  -2   3   2        530.29        420.66        16.43 o                         
  -1   3   2       4773.87       5106.15       136.82 o                         
   0   3   2        244.92        377.51        28.54 o                         
   1   3   2       3782.31       3983.16        96.26 o                         
   2   3   2        589.43        555.95        17.68 o                         
   3   3   2         49.95         49.68         5.62 o                         
   4   3   2       1903.74       1824.00        96.20 o                         
   5   3   2       4124.03       4424.21       184.99 o                         
   6   3   2        135.47        103.09        15.53 o                         
   7   3   2         40.36         34.20        14.36 o                         
   8   3   2         95.60        120.85        18.72 o                         
   9   3   2        226.97        225.44        18.05 o                         
  10   3   2         18.97         -1.48        11.98 o                         
  11   3   2         23.28          9.37        25.38 o                         
  12   3   2         36.76         11.29        24.40 o                         
  13   3   2        142.28        188.69        57.35 o                         
  14   3   2         50.01         14.32        19.97 o                         
  15   3   2        199.90        105.62        47.57 o                         
 -18   4   2         38.71         35.56        10.03 o                         
 -17   4   2         88.68         90.13        19.50 o                         
 -16   4   2         26.01         -7.07        14.29 o                         
 -15   4   2        373.52        333.48        25.19 o                         
 -14   4   2         11.53         16.05        12.09 o                         
 -13   4   2         42.45         36.04        10.01 o                         
 -12   4   2         25.56         28.76        13.43 o                         
 -11   4   2       1955.46       2041.83        76.54 o                         
 -10   4   2          2.22         18.42        11.42 o                         
  -9   4   2          4.02         15.88        10.23 o                         
  -8   4   2          5.84         25.62         8.97 o                         
  -7   4   2        549.31        598.70        29.60 o                         
  -6   4   2       1099.59       1110.21        30.12 o                         
  -5   4   2       1483.43       1608.64        37.14 o                         
  -4   4   2       4363.62       4421.03        89.66 o                         
  -3   4   2       1213.17       1265.45        29.53 o                         
  -2   4   2      13168.55      12793.35       274.65 o                         
  -1   4   2        129.24        133.03         7.33 o                         
   0   4   2       5484.97       5192.31       125.76 o                         
   1   4   2       1855.55       1710.09        40.30 o                         
   2   4   2       5338.73       5017.81       129.64 o                         
   3   4   2        433.75        491.36        17.24 o                         
   4   4   2       1115.94       1308.22        49.84 o                         
   5   4   2        781.95        775.32        37.18 o                         
   6   4   2          0.86         -1.87        15.70 o                         
   7   4   2          3.23        -10.09        14.97 o                         
   8   4   2        669.61        733.92        38.17 o                         
   9   4   2          4.48          3.54        11.33 o                         
  10   4   2       1046.16       1190.51        57.11 o                         
  11   4   2        861.17        846.02        43.26 o                         
  12   4   2        557.90        671.69        61.49 o                         
  13   4   2         82.14         74.12        23.84 o                         
  14   4   2        193.04        176.56        57.11 o                         
 -18   5   2        312.08        358.27        22.84 o                         
 -17   5   2         62.32         37.08        13.01 o                         
 -16   5   2          9.74         -8.60        15.01 o                         
 -15   5   2        188.44        173.44        16.23 o                         
 -14   5   2        413.50        443.86        62.31 o                         
 -13   5   2        169.48        144.83        18.70 o                         
 -12   5   2        136.91        152.08        14.60 o                         
 -11   5   2        643.76        699.27        28.02 o                         
 -10   5   2       2443.11       2435.08        81.44 o                         
  -9   5   2        295.89        286.18        13.83 o                         
  -8   5   2        381.18        496.05        18.54 o                         
  -7   5   2         57.60        106.08        14.15 o                         
  -6   5   2        957.50       1028.99        32.52 o                         
  -5   5   2        471.92        397.85        14.78 o                         
  -4   5   2          2.54          6.81         6.89 o                         
  -3   5   2       1241.85       1271.04        46.19 o                         
  -2   5   2        908.99        842.16        24.68 o                         
  -1   5   2      10639.61      11284.97       256.21 o                         
   0   5   2          4.59         10.62         5.97 o                         
   1   5   2          1.76          8.94         5.49 o                         
   2   5   2       1117.81       1205.24        34.69 o                         
   3   5   2        203.21        207.62         9.92 o                         
   4   5   2        243.41        239.94        14.18 o                         
   5   5   2        600.86        654.46        29.44 o                         
   6   5   2        790.85        803.84        41.19 o                         
   7   5   2         68.81        100.79        15.77 o                         
   8   5   2         56.98         54.56         9.61 o                         
   9   5   2        401.31        349.40        16.08 o                         
  10   5   2        574.83        467.34        25.99 o                         
  11   5   2        462.16        495.43        37.57 o                         
  12   5   2        153.24        210.42        24.95 o                         
  13   5   2         37.31         25.91        15.57 o                         
 -18   6   2         55.17         38.76        11.68 o                         
 -17   6   2         15.26         18.19        12.78 o                         
 -16   6   2         57.38         81.59        14.70 o                         
 -15   6   2         12.66          6.90        45.28 o                         
 -14   6   2       1277.75       1381.94        77.79 o                         
 -13   6   2        494.85        643.74        24.84 o                         
 -12   6   2       2271.65       2490.44        76.08 o                         
 -11   6   2          4.90          2.76        12.48 o                         
 -10   6   2         40.30         28.08        12.42 o                         
  -9   6   2        672.95        765.91        32.15 o                         
  -8   6   2          4.61          6.21         8.13 o                         
  -7   6   2        900.02        893.75        26.89 o                         
  -6   6   2        709.71        743.15        24.68 o                         
  -5   6   2       2818.58       2957.86        87.57 o                         
  -4   6   2        107.59        158.33        13.63 o                         
  -3   6   2        196.95        203.49        11.66 o                         
  -2   6   2         10.14         44.30         9.34 o                         
  -1   6   2       7820.22       8523.14       249.87 o                         
   0   6   2       4502.86       4404.00       120.15 o                         
   1   6   2         64.91         90.10         6.81 o                         
   2   6   2        301.44        303.01        12.18 o                         
   3   6   2        214.67        220.04        10.78 o                         
   4   6   2        251.68        255.51        15.23 o                         
   5   6   2       1922.65       2060.41        77.96 o                         
   6   6   2          4.22        -10.94        18.30 o                         
   7   6   2       1113.17       1102.41        30.52 o                         
   8   6   2        957.63       1076.10        35.29 o                         
   9   6   2        248.41        238.28        18.46 o                         
  10   6   2          9.21          5.39        13.54 o                         
  11   6   2         48.64         92.04        21.32 o                         
  12   6   2         27.80         20.49        14.23 o                         
  13   6   2         66.23         28.70        18.40 o                         
 -18   7   2          2.27         11.00         9.29 o                         
 -17   7   2         57.57         78.72        14.22 o                         
 -16   7   2         36.16         36.54        19.53 o                         
 -15   7   2         79.66         87.26        17.67 o                         
 -14   7   2          1.81          3.52        13.63 o                         
 -13   7   2       2151.66       2314.21        87.50 o                         
 -12   7   2        211.95        223.65        15.98 o                         
 -11   7   2        139.00         83.16        22.87 o                         
 -10   7   2         13.41         22.82        16.96 o                         
  -9   7   2          3.88         -3.55        12.00 o                         
  -8   7   2        108.06        106.59        14.74 o                         
  -7   7   2        246.38        206.26        11.38 o                         
  -6   7   2         16.84         19.98         8.39 o                         
  -5   7   2       1443.21       1519.09        51.88 o                         
  -4   7   2          6.81          2.47        10.80 o                         
  -3   7   2        342.44        454.13        18.88 o                         
  -2   7   2        292.67        400.12        17.20 o                         
  -1   7   2       1520.27       1650.73        50.64 o                         
   0   7   2        361.35        310.40        11.76 o                         
   1   7   2       1145.91       1220.71        35.83 o                         
   2   7   2        129.44        134.17        10.13 o                         
   3   7   2       2537.58       2751.39        91.08 o                         
   4   7   2         15.36         16.33        11.36 o                         
   5   7   2        772.03        809.42        35.90 o                         
   6   7   2        508.02        510.28        21.97 o                         
   7   7   2        129.50        133.64        12.21 o                         
   8   7   2        997.76        957.02        33.67 o                         
   9   7   2        714.89        762.17        35.52 o                         
  10   7   2          2.38          0.84        16.75 o                         
  11   7   2         34.72         27.24        25.58 o                         
  12   7   2        112.40         96.80        18.30 o                         
 -18   8   2          0.70         -9.63         9.63 o                         
 -17   8   2         44.78         47.31        12.67 o                         
 -16   8   2          6.76          7.59        14.77 o                         
 -15   8   2         63.48         35.49        13.37 o                         
 -14   8   2       1224.73       1442.46        92.67 o                         
 -13   8   2         18.79         38.93        14.11 o                         
 -12   8   2        627.21        674.27        29.36 o                         
 -11   8   2        266.76        275.44        20.68 o                         
 -10   8   2       1058.72       1042.36        49.51 o                         
  -9   8   2       1143.53       1227.73        56.94 o                         
  -8   8   2       1150.06       1272.93        77.29 o                         
  -7   8   2        114.42        135.75        11.16 o                         
  -6   8   2        732.17        768.14        36.67 o                         
  -5   8   2          3.72          9.68        15.28 o                         
  -4   8   2         51.35         39.39         9.60 o                         
  -3   8   2          1.65          1.34         7.53 o                         
  -2   8   2       2070.99       2089.76        78.36 o                         
  -1   8   2        161.83        204.85        10.77 o                         
   0   8   2        182.80        213.06        12.18 o                         
   1   8   2         21.67         16.31         7.76 o                         
   2   8   2        890.96        949.64        37.49 o                         
   3   8   2         92.76        103.33        15.08 o                         
   4   8   2        154.42        183.50        17.14 o                         
   5   8   2         81.69         61.21        12.92 o                         
   6   8   2        485.04        414.33        21.86 o                         
   7   8   2        297.21        287.34        19.85 o                         
   8   8   2        222.39        254.63        20.67 o                         
   9   8   2          0.31         -4.30        11.74 o                         
  10   8   2        120.95         84.41        20.43 o                         
  11   8   2          3.09          9.50        11.99 o                         
 -17   9   2         20.56         20.92        16.54 o                         
 -16   9   2          0.26         22.71        11.30 o                         
 -15   9   2          8.70          5.79        14.07 o                         
 -14   9   2         76.60         85.15        16.02 o                         
 -13   9   2         60.47         91.52        15.32 o                         
 -12   9   2         24.15         27.39        16.58 o                         
 -11   9   2        319.50        334.87        16.45 o                         
 -10   9   2        668.85        703.38        25.65 o                         
  -9   9   2       3033.38       2890.71       147.49 o                         
  -8   9   2        186.59        143.92        15.29 o                         
  -7   9   2        470.51        489.58        21.46 o                         
  -6   9   2        265.24        282.99        15.61 o                         
  -5   9   2         75.28         58.37        13.12 o                         
  -4   9   2         81.92        106.58        11.44 o                         
  -3   9   2       1725.30       1950.79        56.07 o                         
  -2   9   2       1014.71        938.31        31.89 o                         
  -1   9   2          7.46         10.97         7.50 o                         
   0   9   2          3.82          6.20         8.43 o                         
   1   9   2        411.26        431.70        18.86 o                         
   2   9   2       2120.35       2208.94        74.16 o                         
   3   9   2       3913.63       4656.06       130.29 o                         
   4   9   2        684.54        734.59        25.53 o                         
   5   9   2        314.10        392.17        19.99 o                         
   6   9   2          9.84         14.02        15.37 o                         
   7   9   2        538.52        544.39        43.40 o                         
   8   9   2         50.28         65.33        17.25 o                         
   9   9   2        430.77        414.52        31.84 o                         
  10   9   2          0.51         -1.69        15.51 o                         
  11   9   2         12.25         14.57        18.60 o                         
 -17  10   2         27.14         32.34        15.17 o                         
 -16  10   2         50.39         54.14        11.58 o                         
 -15  10   2         54.13         80.57        13.82 o                         
 -14  10   2         11.80         22.84        12.31 o                         
 -13  10   2        139.68        165.35        13.66 o                         
 -12  10   2         70.59         64.03        13.97 o                         
 -11  10   2       1195.99       1309.09        51.77 o                         
 -10  10   2       1508.92       1722.27        50.57 o                         
  -9  10   2         26.30         22.11         8.28 o                         
  -8  10   2         19.48         23.31         9.02 o                         
  -7  10   2        636.67        622.27        26.15 o                         
  -6  10   2        569.76        530.95        26.22 o                         
  -5  10   2         38.36         37.82         9.77 o                         
  -4  10   2         53.70         53.28        11.97 o                         
  -3  10   2        512.30        541.46        23.56 o                         
  -2  10   2         29.62          9.88         9.73 o                         
  -1  10   2        534.55        515.68        19.90 o                         
   0  10   2         80.35         65.41        10.36 o                         
   1  10   2         57.09         36.20         9.13 o                         
   2  10   2        625.95        614.05        22.81 o                         
   3  10   2       3146.24       3558.04       104.02 o                         
   4  10   2         31.29         50.80        16.34 o                         
   5  10   2         50.54         43.37        16.11 o                         
   6  10   2          0.74         -3.48        13.39 o                         
   7  10   2        218.37        215.70        17.58 o                         
   8  10   2        270.29        309.55        21.91 o                         
   9  10   2        128.30         81.58        17.29 o                         
  10  10   2        210.71        151.37        23.87 o                         
 -16  11   2        319.57        331.52        20.57 o                         
 -15  11   2         31.54         31.65        11.63 o                         
 -14  11   2        414.06        492.23        24.61 o                         
 -13  11   2         61.43         63.36        12.28 o                         
 -12  11   2        245.64        274.80        17.56 o                         
 -11  11   2        164.76        210.84        16.12 o                         
 -10  11   2       2501.06       2770.16       127.59 o                         
  -9  11   2        389.98        374.59        16.64 o                         
  -8  11   2        697.00        680.61        22.60 o                         
  -7  11   2        188.78        168.07        10.16 o                         
  -6  11   2        219.31        204.76        10.21 o                         
  -5  11   2          8.27          3.06         8.87 o                         
  -4  11   2        501.68        523.12        15.07 o                         
  -3  11   2        581.48        615.35        19.07 o                         
  -2  11   2       1200.91       1253.94        34.37 o                         
  -1  11   2       1410.07       1471.72        36.80 o                         
   0  11   2         62.44         69.08         9.07 o                         
   1  11   2        273.18        250.10        15.78 o                         
   2  11   2         10.38         10.57        13.01 o                         
   3  11   2         97.08         83.89        14.18 o                         
   4  11   2         18.40         11.04        13.41 o                         
   5  11   2          4.76          3.86        14.84 o                         
   6  11   2          6.57          8.25        12.02 o                         
   7  11   2         71.70         73.17        15.25 o                         
   8  11   2        269.45        314.55        23.17 o                         
   9  11   2         42.87         33.93        18.47 o                         
 -16  12   2         91.06        100.72         9.48 o                         
 -15  12   2          8.01         28.61         9.99 o                         
 -14  12   2        391.83        433.52        19.80 o                         
 -13  12   2        164.21        180.20        13.62 o                         
 -12  12   2          0.55         -4.71        11.25 o                         
 -11  12   2        245.88        277.67        17.31 o                         
 -10  12   2          8.46         10.82        11.82 o                         
  -9  12   2        142.29        158.75        12.97 o                         
  -8  12   2        107.65         93.20        10.79 o                         
  -7  12   2         65.33         83.24        12.07 o                         
  -6  12   2        394.44        402.40        15.75 o                         
  -5  12   2         40.34         37.33        10.54 o                         
  -4  12   2       1157.54       1134.52        29.40 o                         
  -3  12   2        173.13        153.40        12.45 o                         
  -2  12   2          9.40          7.93        10.48 o                         
  -1  12   2        336.48        326.40        36.97 o                         
   0  12   2       1821.21       1778.27        72.52 o                         
   1  12   2        437.22        381.84        26.48 o                         
   2  12   2         10.44         12.16        17.02 o                         
   3  12   2        228.49        235.38        16.35 o                         
   4  12   2          1.16        -13.17        13.17 o                         
   5  12   2        173.19        182.91        24.56 o                         
   6  12   2          1.83         -8.92        17.07 o                         
   7  12   2        321.30        369.38        32.83 o                         
 -15  13   2         61.21         79.87         8.63 o                         
 -14  13   2         84.96         93.01         8.93 o                         
 -13  13   2        106.91        104.36        10.45 o                         
 -12  13   2          0.06         -9.74         9.74 o                         
 -11  13   2          7.04         -6.90        10.52 o                         
 -10  13   2         91.38         83.80        11.83 o                         
  -9  13   2        761.01        831.72        38.26 o                         
  -8  13   2        310.69        305.02        16.91 o                         
  -7  13   2        421.63        477.36        21.46 o                         
  -6  13   2         24.68         17.04        13.21 o                         
  -5  13   2        474.74        524.37        31.48 o                         
  -4  13   2         86.43        104.50        14.07 o                         
  -3  13   2         80.19         71.95        12.98 o                         
  -2  13   2        132.63        140.95        44.29 o                         
  -1  13   2          7.54         10.77        11.45 o                         
   0  13   2        136.34        120.83        14.34 o                         
   1  13   2         26.08         20.50        15.37 o                         
   2  13   2         47.16         18.65        14.97 o                         
   3  13   2         37.43         27.67        18.79 o                         
   4  13   2        243.94        283.89        40.12 o                         
   5  13   2          7.25        -12.09        12.09 o                         
   6  13   2         14.54         26.71        10.05 o                         
 -13  14   2         47.10         46.82         7.79 o                         
 -12  14   2          8.30         19.25         9.46 o                         
 -11  14   2         11.89         22.81        10.38 o                         
 -10  14   2         10.81          7.65         9.35 o                         
  -9  14   2        196.03        216.38        13.35 o                         
  -8  14   2         58.56         83.25        16.36 o                         
  -7  14   2        493.39        497.16        30.41 o                         
  -6  14   2        245.12        279.30        53.22 o                         
  -5  14   2          3.41         -1.30        11.92 o                         
  -4  14   2         36.78         36.99        14.82 o                         
  -3  14   2         28.60         10.80        19.37 o                         
  -2  14   2        328.76        427.88        42.83 o                         
  -1  14   2          4.65        -13.64        13.64 o                         
   0  14   2         18.32         20.06        12.62 o                         
   1  14   2        159.47        151.76        25.14 o                         
   2  14   2         79.99         90.15        16.45 o                         
   3  14   2         79.75         46.83        14.22 o                         
   4  14   2         34.40         56.02        13.68 o                         
 -12  15   2        252.24        195.15        21.34 o                         
 -11  15   2        108.87         92.27        16.07 o                         
 -10  15   2         46.02         26.60         8.11 o                         
  -9  15   2        176.64        135.69        15.49 o                         
  -8  15   2         92.62         75.90        12.58 o                         
  -7  15   2         19.16         16.12        12.61 o                         
  -6  15   2        118.29        156.70        24.08 o                         
  -5  15   2         93.57         94.29        16.21 o                         
  -4  15   2         77.85         91.00        12.07 o                         
  -3  15   2         86.34        103.69        14.77 o                         
  -2  15   2        208.62        237.42        17.46 o                         
  -1  15   2          1.17        -13.59        13.59 o                         
   0  15   2         51.48         27.09        18.40 o                         
   1  15   2        271.13        191.04        24.90 o                         
   2  15   2        178.17        139.67        20.66 o                         
 -10  16   2        271.17        224.35        22.64 o                         
  -9  16   2        158.92         92.81        15.36 o                         
  -8  16   2        418.10        314.22        23.89 o                         
  -7  16   2         35.45         24.26        10.13 o                         
  -6  16   2         77.79         57.03        20.42 o                         
  -5  16   2         30.02         26.11         9.04 o                         
  -4  16   2        164.18        142.76        13.46 o                         
  -3  16   2         17.34         10.61        12.61 o                         
  -2  16   2         65.41         47.74        15.05 o                         
   0 -18   3         43.10         59.71        17.44 o                         
   1 -18   3        162.16        158.46        12.81 o                         
   2 -18   3         50.68         70.25        11.59 o                         
   3 -18   3        266.10        260.21        17.14 o                         
   4 -18   3        155.65        165.19        22.64 o                         
   5 -18   3         17.40          6.13        10.62 o                         
   6 -18   3        158.99        149.30        16.20 o                         
   7 -18   3         12.85          7.59        10.95 o                         
   8 -18   3         19.64         18.98         9.28 o                         
  -4 -17   3        246.65        250.68        20.04 o                         
  -3 -17   3         10.30         14.48        14.15 o                         
  -2 -17   3        138.03        110.56        24.66 o                         
  -1 -17   3         37.71         49.82        10.61 o                         
   0 -17   3        189.57        218.47        16.94 o                         
   1 -17   3          0.25         -6.93        14.98 o                         
   2 -17   3          1.52        -13.58        13.58 o                         
   3 -17   3         68.39         62.65        14.29 o                         
   4 -17   3        132.20        135.64        25.24 o                         
   5 -17   3          8.70          8.58        11.26 o                         
   6 -17   3         32.48         13.15        12.50 o                         
   7 -17   3        117.70        125.13        11.71 o                         
   8 -17   3        198.72        219.62        12.98 o                         
   9 -17   3          9.11          9.01        10.76 o                         
  10 -17   3        176.58        200.96        21.82 o                         
  -6 -16   3         62.26         73.19        53.25 o                         
  -5 -16   3         76.25         67.99        24.49 o                         
  -4 -16   3          0.96         13.69        17.43 o                         
  -3 -16   3         50.22         33.98        18.32 o                         
  -2 -16   3          6.29         -2.29        20.62 o                         
  -1 -16   3        126.23        137.19        16.20 o                         
   0 -16   3         16.92         10.82        11.29 o                         
   1 -16   3          7.80          6.82        11.23 o                         
   2 -16   3         10.49        -14.95        15.01 o                         
   3 -16   3          9.21         15.97        15.15 o                         
   4 -16   3          3.07         -4.10        23.05 o                         
   5 -16   3        235.94        243.98        20.12 o                         
   6 -16   3        481.02        546.89        30.04 o                         
   7 -16   3        123.91        125.95        14.33 o                         
   8 -16   3        162.89        175.62        10.84 o                         
   9 -16   3          3.56         11.08         9.09 o                         
  10 -16   3         59.77         72.67        14.61 o                         
  11 -16   3          6.07         -1.71        10.20 o                         
  12 -16   3         13.98         13.95        11.22 o                         
  -8 -15   3        126.00        135.44        11.99 o                         
  -7 -15   3        136.82        179.54        17.77 o                         
  -6 -15   3         51.84         54.13        15.92 o                         
  -5 -15   3        297.78        336.17        27.70 o                         
  -4 -15   3          1.64         15.92        14.84 o                         
  -3 -15   3         19.68         33.52        21.06 o                         
  -2 -15   3          6.70         -5.28        12.37 o                         
  -1 -15   3         46.24         48.45        11.44 o                         
   0 -15   3       1335.24       1398.61        84.03 o                         
   1 -15   3        145.83        180.61        13.49 o                         
   2 -15   3          0.56          8.77        15.61 o                         
   3 -15   3          1.34         16.85        14.82 o                         
   4 -15   3          0.24        -13.39        13.39 o                         
   5 -15   3        472.04        508.48        25.34 o                         
   6 -15   3          5.15          2.25        10.81 o                         
   7 -15   3        201.58        226.40        13.15 o                         
   8 -15   3          1.02         -1.72         8.96 o                         
   9 -15   3        157.50        200.14        14.17 o                         
  10 -15   3         80.78         98.32        10.96 o                         
  11 -15   3          3.72          7.49        10.03 o                         
  12 -15   3         46.32         57.28         9.41 o                         
  13 -15   3          7.93         14.78         8.43 o                         
  -9 -14   3        185.95        182.00        26.39 o                         
  -8 -14   3        116.15        127.96        22.08 o                         
  -7 -14   3          0.37         -7.06        14.97 o                         
  -6 -14   3         73.71         95.25        28.32 o                         
  -5 -14   3          5.87         12.60        16.71 o                         
  -4 -14   3         64.63         44.96        21.18 o                         
  -3 -14   3         17.46          6.86        19.12 o                         
  -2 -14   3        151.33        126.84        13.05 o                         
  -1 -14   3         16.13         12.03        11.91 o                         
   0 -14   3         11.17         18.70         8.80 o                         
   1 -14   3       4209.86       4224.36       169.06 o                         
   2 -14   3         44.67         67.69         8.33 o                         
   3 -14   3       2149.80       2008.30        62.99 o                         
   4 -14   3        308.71        339.45        15.31 o                         
   5 -14   3        201.21        196.64        12.96 o                         
   6 -14   3         16.31         14.08        10.02 o                         
   7 -14   3        819.34        870.66        30.19 o                         
   8 -14   3        238.14        261.59        16.79 o                         
   9 -14   3         39.48         36.87        11.17 o                         
  10 -14   3         44.34         60.60        12.58 o                         
  11 -14   3        239.43        301.91        19.40 o                         
  12 -14   3          2.01          4.12         8.95 o                         
  13 -14   3         80.27         76.02        10.16 o                         
  14 -14   3        340.10        348.20        17.41 o                         
 -10 -13   3          4.63         -6.96        13.24 o                         
  -9 -13   3          1.66         -6.81        13.44 o                         
  -8 -13   3         36.16         36.85        15.74 o                         
  -7 -13   3        128.78        119.18        18.65 o                         
  -6 -13   3         11.86         -3.98        17.55 o                         
  -5 -13   3        207.84        242.68        26.92 o                         
  -4 -13   3        820.48        824.50        65.74 o                         
  -3 -13   3        914.67        790.15        29.84 o                         
  -2 -13   3        301.50        327.01        13.05 o                         
  -1 -13   3         35.14         49.16         9.02 o                         
   0 -13   3        145.41        145.70         9.16 o                         
   1 -13   3        708.79        653.16        25.51 o                         
   2 -13   3       1112.50       1049.93        22.56 o                         
   3 -13   3        260.55        250.41        11.28 o                         
   4 -13   3        256.49        291.94        12.45 o                         
   5 -13   3        230.70        278.71        12.90 o                         
   6 -13   3       1022.71       1091.88        28.40 o                         
   7 -13   3         32.42         33.50         8.80 o                         
   8 -13   3         82.54         80.52        12.68 o                         
   9 -13   3         25.46         13.09        11.40 o                         
  10 -13   3         15.48         24.57        10.33 o                         
  11 -13   3          7.13         10.59         9.60 o                         
  12 -13   3        373.51        419.68        18.05 o                         
  13 -13   3         65.79         85.42        10.09 o                         
  14 -13   3         14.69         20.53         6.79 o                         
 -12 -12   3         41.87         21.68        14.57 o                         
 -11 -12   3        388.64        332.79        33.38 o                         
 -10 -12   3        161.33        172.04        14.81 o                         
  -9 -12   3        311.23        305.48        23.22 o                         
  -8 -12   3         65.27         56.99        15.49 o                         
  -7 -12   3        231.67        251.21        23.48 o                         
  -6 -12   3         70.65         73.25        19.03 o                         
  -5 -12   3        767.13        756.06        31.80 o                         
  -4 -12   3         93.74         49.70        13.42 o                         
  -3 -12   3        185.19        188.80        14.57 o                         
  -2 -12   3       1680.07       1580.52        55.22 o                         
  -1 -12   3          6.54         15.35        10.37 o                         
   0 -12   3        407.53        346.94        23.21 o                         
   1 -12   3         11.45         -6.95        11.81 o                         
   2 -12   3        600.83        593.63        22.56 o                         
   3 -12   3       1061.19        976.08        36.70 o                         
   4 -12   3         53.24         58.40        11.09 o                         
   5 -12   3        156.28        180.58        15.35 o                         
   6 -12   3        104.44        100.96        11.26 o                         
   7 -12   3       1551.57       1657.03        48.37 o                         
   8 -12   3        369.17        353.87        15.44 o                         
   9 -12   3        217.64        194.40        12.23 o                         
  10 -12   3        431.90        478.92        21.12 o                         
  11 -12   3          0.01         -6.51        11.10 o                         
  12 -12   3        234.40        270.66        14.70 o                         
  13 -12   3        523.17        549.01        27.75 o                         
  14 -12   3        206.23        225.84        13.58 o                         
  15 -12   3         52.42         41.99         6.44 o                         
 -12 -11   3         48.24         35.88        12.51 o                         
 -11 -11   3        131.12        149.50        20.73 o                         
 -10 -11   3        355.35        359.06        21.39 o                         
  -9 -11   3        123.38        131.73        20.08 o                         
  -8 -11   3         48.91         71.38        20.01 o                         
  -7 -11   3        872.43       1023.95        40.03 o                         
  -6 -11   3       2391.99       2535.97        68.26 o                         
  -5 -11   3         81.50         82.89        12.38 o                         
  -4 -11   3        475.40        517.92        32.94 o                         
  -3 -11   3        229.79        236.22        13.90 o                         
  -2 -11   3        542.26        527.36        20.45 o                         
  -1 -11   3        279.85        237.32        13.12 o                         
   0 -11   3        723.47        762.21        26.63 o                         
   1 -11   3        873.25        859.69        40.84 o                         
   2 -11   3        272.50        294.00        17.67 o                         
   3 -11   3         69.43         88.71        13.02 o                         
   4 -11   3          6.84          3.47         9.71 o                         
   5 -11   3        553.19        560.49        26.25 o                         
   6 -11   3        872.47        868.57        36.40 o                         
   7 -11   3        164.77        207.45        21.16 o                         
   8 -11   3         83.48         62.33        10.17 o                         
   9 -11   3        518.88        452.73        16.55 o                         
  10 -11   3        375.46        445.95        20.37 o                         
  11 -11   3        146.79        179.68        14.64 o                         
  12 -11   3       2012.50       2263.35        97.17 o                         
  13 -11   3          0.55          5.11        10.80 o                         
  14 -11   3          6.86         11.72         9.28 o                         
  15 -11   3         50.78         56.54        11.53 o                         
 -13 -10   3          0.93         -6.57        12.11 o                         
 -12 -10   3          2.59        -14.95        14.95 o                         
 -11 -10   3        167.33        159.63        19.55 o                         
 -10 -10   3        202.55        244.23        24.85 o                         
  -9 -10   3         13.34         10.79        15.82 o                         
  -8 -10   3        358.10        378.28        23.06 o                         
  -7 -10   3        294.98        337.24        18.83 o                         
  -6 -10   3          1.31         -4.15        14.47 o                         
  -5 -10   3        113.69        124.98        13.34 o                         
  -4 -10   3         19.53         26.69         8.87 o                         
  -3 -10   3       2210.54       2201.46        55.06 o                         
  -2 -10   3        236.33        191.28         9.84 o                         
  -1 -10   3         46.22         42.86         6.72 o                         
   0 -10   3         59.91         47.38         7.82 o                         
   1 -10   3       1240.38       1157.95        37.38 o                         
   2 -10   3          1.40          9.31        10.02 o                         
   3 -10   3       3098.01       3396.45       112.02 o                         
   4 -10   3       1837.65       1910.13        72.32 o                         
   5 -10   3        176.34        188.53        15.49 o                         
   6 -10   3       1100.04       1233.76        43.61 o                         
   7 -10   3        247.70        269.81        20.45 o                         
   8 -10   3        488.31        505.85        29.47 o                         
   9 -10   3        470.68        477.19        16.89 o                         
  10 -10   3         75.03         95.04         9.63 o                         
  11 -10   3         34.53         32.00        13.59 o                         
  12 -10   3         47.87         50.66        12.93 o                         
  13 -10   3        443.71        448.06        22.13 o                         
  14 -10   3          1.50          3.27        10.02 o                         
  15 -10   3        171.65        184.61        10.97 o                         
  16 -10   3         18.01         16.21         9.64 o                         
 -14  -9   3         12.49          7.92        11.21 o                         
 -13  -9   3         41.94         39.05        14.74 o                         
 -12  -9   3        330.51        259.98        36.80 o                         
 -11  -9   3         94.52         86.53        19.18 o                         
 -10  -9   3         23.72          5.95        19.29 o                         
  -9  -9   3        184.90        171.77        16.98 o                         
  -8  -9   3       1358.71       1452.18        41.47 o                         
  -7  -9   3        391.27        444.56        22.85 o                         
  -6  -9   3         64.53         43.93        12.09 o                         
  -5  -9   3         36.20         13.38        10.37 o                         
  -4  -9   3         86.16         62.95         8.75 o                         
  -3  -9   3        270.46        300.78        10.95 o                         
  -2  -9   3        882.58        873.56        22.45 o                         
  -1  -9   3        402.70        428.25        13.50 o                         
   0  -9   3         82.34         63.47         7.86 o                         
   1  -9   3          9.29         15.25         8.13 o                         
   2  -9   3         71.45         86.01        12.12 o                         
   3  -9   3       7696.83       7830.44       252.36 o                         
   4  -9   3       3497.81       3885.92       127.17 o                         
   5  -9   3        626.24        524.79        18.38 o                         
   6  -9   3         70.48         64.97        10.60 o                         
   7  -9   3        111.90        111.76        13.78 o                         
   8  -9   3          4.60          7.92        14.44 o                         
   9  -9   3       1070.12       1170.55        57.97 o                         
  10  -9   3        159.52        138.25        10.77 o                         
  11  -9   3          8.30         20.56         9.94 o                         
  12  -9   3         36.63         37.16        12.42 o                         
  13  -9   3         92.23         92.13        12.51 o                         
  14  -9   3         12.23         22.53        10.39 o                         
  15  -9   3        609.07        706.82        39.99 o                         
  16  -9   3         59.16         79.25        12.50 o                         
 -15  -8   3          0.48          5.10        19.05 o                         
 -14  -8   3        139.13        139.32        14.60 o                         
 -13  -8   3         98.21        109.72        19.29 o                         
 -12  -8   3          1.25         22.02        19.59 o                         
 -11  -8   3        151.40         89.92        16.84 o                         
 -10  -8   3         98.12         84.33        13.75 o                         
  -9  -8   3         12.85        -10.46        14.94 o                         
  -8  -8   3          5.56        -10.94        12.80 o                         
  -7  -8   3        138.26         80.70        12.25 o                         
  -6  -8   3          4.65          0.92        11.09 o                         
  -5  -8   3        668.10        531.28        19.39 o                         
  -4  -8   3        228.80        196.62         8.75 o                         
  -3  -8   3        131.40        123.80         7.06 o                         
  -2  -8   3       1523.57       1568.58        34.03 o                         
  -1  -8   3         22.09         66.99         6.42 o                         
   0  -8   3        312.07        383.92        17.41 o                         
   1  -8   3        515.30        477.62        16.84 o                         
   2  -8   3       1720.35       2005.72        74.59 o                         
   3  -8   3       1357.45       1422.55        48.30 o                         
   4  -8   3        271.85        365.27        32.66 o                         
   5  -8   3       5683.61       6160.01       168.48 o                         
   6  -8   3       3981.50       4228.34       126.39 o                         
   7  -8   3        210.27        276.94        16.38 o                         
   8  -8   3        757.47        771.20        33.71 o                         
   9  -8   3         16.14         27.88        13.31 o                         
  10  -8   3       2843.51       3165.19        82.71 o                         
  11  -8   3        129.74        135.21        10.60 o                         
  12  -8   3        147.42        149.71        16.29 o                         
  13  -8   3         32.75         30.16        12.97 o                         
  14  -8   3          6.32          8.36        13.03 o                         
  15  -8   3        218.67        275.78        18.93 o                         
  16  -8   3          0.06         -8.28         8.28 o                         
 -16  -7   3         13.09        -11.42        19.49 o                         
 -15  -7   3         49.88         40.26        13.19 o                         
 -14  -7   3          9.60         17.64        15.97 o                         
 -13  -7   3        213.91        253.13        32.88 o                         
 -12  -7   3        424.02        400.07        27.63 o                         
 -11  -7   3       1819.75       1870.50        84.18 o                         
 -10  -7   3        106.86        121.11        17.39 o                         
  -9  -7   3        740.40        758.31        34.40 o                         
  -8  -7   3        531.67        466.25        24.98 o                         
  -7  -7   3       2055.35       2112.84        64.73 o                         
  -6  -7   3        288.38        254.76        20.10 o                         
  -5  -7   3        726.34        618.33        20.18 o                         
  -4  -7   3       7191.33       7635.08       172.69 o                         
  -3  -7   3        328.23        327.49         9.19 o                         
  -2  -7   3          4.69         25.41         4.79 o                         
  -1  -7   3          0.38          8.60         4.85 o                         
   0  -7   3       8764.65       8999.78       264.18 o                         
   1  -7   3       4312.27       4186.28       132.46 o                         
   2  -7   3       2190.04       2080.15        58.18 o                         
   3  -7   3         24.63         16.03         5.41 o                         
   4  -7   3         59.22         79.04         7.62 o                         
   5  -7   3       6533.27       6874.20       175.67 o                         
   6  -7   3        102.14        104.87         9.28 o                         
   7  -7   3          9.40         33.68        13.42 o                         
   8  -7   3         12.82         19.31        12.60 o                         
   9  -7   3        309.17        286.25        22.39 o                         
  10  -7   3         10.68          5.41        14.45 o                         
  11  -7   3        956.60        970.19        30.61 o                         
  12  -7   3        402.95        318.22        22.17 o                         
  13  -7   3         83.76        104.56        16.40 o                         
  14  -7   3        303.86        360.46        25.85 o                         
  15  -7   3          9.21         13.00        13.61 o                         
  16  -7   3         26.54         13.16        11.43 o                         
 -16  -6   3          0.58          4.27        18.91 o                         
 -15  -6   3         19.44          8.48        14.95 o                         
 -14  -6   3        107.45         92.00        18.62 o                         
 -13  -6   3        260.11        269.08        23.32 o                         
 -12  -6   3         55.35         52.72        19.32 o                         
 -11  -6   3         17.80         28.92        16.77 o                         
 -10  -6   3        117.09        111.77        42.13 o                         
  -9  -6   3        209.90        209.62        15.21 o                         
  -8  -6   3         30.83         46.78        10.48 o                         
  -7  -6   3       1303.73       1496.21        46.65 o                         
  -6  -6   3       1125.16       1233.29        39.19 o                         
  -5  -6   3         22.59         36.15         6.28 o                         
  -4  -6   3       1073.93        898.22        20.10 o                         
  -3  -6   3       1206.34       1079.61        21.05 o                         
  -2  -6   3       2738.10       2522.72        44.27 o                         
  -1  -6   3       1585.51       1971.01        39.16 o                         
   0  -6   3       1658.97       1498.39        40.40 o                         
   1  -6   3       8788.16       8411.52       188.51 o                         
   2  -6   3       3297.58       3334.94        67.69 o                         
   3  -6   3         52.77         50.34         5.16 o                         
   4  -6   3       1457.23       1512.95        36.14 o                         
   5  -6   3        195.80        182.69        10.52 o                         
   6  -6   3        100.64        158.63        12.46 o                         
   7  -6   3       5403.39       5846.77       211.94 o                         
   8  -6   3       3976.41       4258.26       155.65 o                         
   9  -6   3        857.80        946.95        49.14 o                         
  10  -6   3          5.41         -2.46        15.80 o                         
  11  -6   3       1034.42        963.31        31.05 o                         
  12  -6   3         58.64         56.00         9.88 o                         
  13  -6   3        243.38        271.98        23.73 o                         
  14  -6   3        355.95        350.16        26.89 o                         
  15  -6   3         53.01          7.66        17.85 o                         
  16  -6   3         49.10         44.86        10.40 o                         
 -17  -5   3         36.71         44.39        18.06 o                         
 -16  -5   3        373.36        355.62        23.75 o                         
 -15  -5   3         23.97          4.61        20.23 o                         
 -14  -5   3        167.92        181.25        21.29 o                         
 -13  -5   3          2.39         10.14        25.51 o                         
 -12  -5   3        148.61        115.86        15.69 o                         
 -11  -5   3        176.81        180.77        17.45 o                         
 -10  -5   3         30.97         17.63        15.31 o                         
  -9  -5   3        134.88        104.65        11.20 o                         
  -8  -5   3        280.69        308.00        13.75 o                         
  -7  -5   3          3.96         19.77         8.22 o                         
  -6  -5   3       4994.20       5385.82       137.25 o                         
  -5  -5   3        189.53        165.98         6.97 o                         
  -4  -5   3       1375.39       1300.17        24.45 o                         
  -3  -5   3         76.95         76.88         4.53 o                         
  -2  -5   3         25.55         38.80         3.94 o                         
  -1  -5   3        135.28        156.85         8.51 o                         
   0  -5   3        133.77        188.92        12.88 o                         
   1  -5   3       2530.53       2639.76        46.84 o                         
   2  -5   3       6193.75       5990.12       112.44 o                         
   3  -5   3       3369.83       3594.91        63.04 o                         
   4  -5   3        368.66        266.94        11.37 o                         
   5  -5   3         70.59         68.54         6.84 o                         
   6  -5   3       1008.78        962.24        34.81 o                         
   7  -5   3        720.40        799.60        38.16 o                         
   8  -5   3         21.10         19.37        16.62 o                         
   9  -5   3          0.29        -12.69        15.28 o                         
  10  -5   3       1056.39       1047.10        51.80 o                         
  11  -5   3         51.41         18.59        16.33 o                         
  12  -5   3         97.30         86.99        16.42 o                         
  13  -5   3         15.69         12.18        21.75 o                         
  14  -5   3         19.62         -4.10        20.73 o                         
  15  -5   3        552.98        515.60        45.55 o                         
  16  -5   3         19.36         19.00         9.59 o                         
 -17  -4   3         14.86         16.55        15.57 o                         
 -16  -4   3        482.20        263.68        38.58 o                         
 -15  -4   3         11.03         -6.94        20.12 o                         
 -14  -4   3         97.70         73.59        23.37 o                         
 -13  -4   3         32.63         34.77        23.52 o                         
 -12  -4   3         58.72         45.34        17.54 o                         
 -11  -4   3        397.40        404.60        36.40 o                         
 -10  -4   3        274.44        280.04        21.28 o                         
  -9  -4   3       1256.40       1359.36        51.98 o                         
  -8  -4   3       3914.97       3895.62       126.22 o                         
  -7  -4   3        207.30        285.32        13.39 o                         
  -6  -4   3        176.97        148.43        13.80 o                         
  -5  -4   3        158.61        200.61         7.61 o                         
  -4  -4   3       5578.09       4966.89        77.79 o                         
  -3  -4   3        453.83        418.48         9.40 o                         
  -2  -4   3       6379.78       5530.42        98.88 o                         
  -1  -4   3        104.68         91.46         5.77 o                         
   0  -4   3       8117.86       7745.08       194.67 o                         
   1  -4   3          0.32          4.80         4.06 o                         
   2  -4   3       3134.70       2761.96        49.17 o                         
   3  -4   3        494.48        533.04        11.21 o                         
   4  -4   3        608.83        737.76        58.00 o                         
   5  -4   3      19685.56      19068.27       446.66 o                         
   6  -4   3       2326.65       2314.82        98.89 o                         
   7  -4   3          7.41         18.22        15.38 o                         
   8  -4   3        722.10        728.34        32.46 o                         
   9  -4   3        738.21        706.67        37.89 o                         
  10  -4   3         87.28         88.11        24.46 o                         
  11  -4   3        302.95        374.21        26.87 o                         
  12  -4   3        207.72        202.03        17.95 o                         
  13  -4   3         34.00         -5.61        31.60 o                         
  14  -4   3          6.53          1.03        16.52 o                         
  15  -4   3          4.48        -12.41        14.80 o                         
  16  -4   3         26.72         25.17        13.75 o                         
 -17  -3   3         72.03         46.51        14.90 o                         
 -16  -3   3        224.44        225.32        72.57 o                         
 -15  -3   3          3.96          5.34        17.45 o                         
 -14  -3   3        132.08         98.76        19.72 o                         
 -13  -3   3         22.84         11.29        13.52 o                         
 -12  -3   3          7.08          6.07        15.03 o                         
 -11  -3   3        510.47        564.16        40.73 o                         
 -10  -3   3        172.81        221.29        19.43 o                         
  -9  -3   3          3.63         -4.76         9.41 o                         
  -8  -3   3        963.07       1192.66        37.12 o                         
  -7  -3   3       6379.03       6485.26       175.47 o                         
  -6  -3   3        214.25        278.82        12.74 o                         
  -5  -3   3       3364.45       3233.85        63.51 o                         
  -4  -3   3      11543.08      11263.28       229.97 o                         
  -3  -3   3       2351.26       1959.88        51.76 o                         
  -2  -3   3       9002.43       8680.00       249.85 o                         
  -1  -3   3          8.62         31.85         7.72 o                         
   0  -3   3        342.04        336.81        15.11 o                         
   1  -3   3        962.97        876.61        21.75 o                         
   2  -3   3       7792.32       7757.24       172.81 o                         
   3  -3   3        941.95        993.76        24.74 o                         
   4  -3   3         20.07         40.88         6.97 o                         
   5  -3   3         28.59         42.18         9.71 o                         
   6  -3   3       1026.81       1044.16        40.46 o                         
   7  -3   3         77.43         92.60        16.07 o                         
   8  -3   3        194.74        190.80        24.76 o                         
   9  -3   3        739.24        940.23        89.91 o                         
  10  -3   3         20.57         22.96        14.54 o                         
  11  -3   3          0.05         -5.14        11.44 o                         
  12  -3   3        642.14        676.38        42.35 o                         
  13  -3   3        644.21        569.62        41.88 o                         
  14  -3   3         11.33         -6.90        16.64 o                         
  15  -3   3         25.00         29.35        14.08 o                         
  16  -3   3         34.00         31.38        10.86 o                         
 -18  -2   3         36.90         26.61        19.49 o                         
 -17  -2   3         29.04          3.56        13.63 o                         
 -16  -2   3        592.11        655.96        61.49 o                         
 -15  -2   3        234.33        175.32        36.59 o                         
 -14  -2   3        130.17        162.16        21.70 o                         
 -13  -2   3       1342.17       1301.87        43.24 o                         
 -12  -2   3        837.56        824.51        43.62 o                         
 -11  -2   3        904.54        799.85        41.71 o                         
 -10  -2   3         13.53         29.61        21.82 o                         
  -9  -2   3       1546.01       1515.79        51.07 o                         
  -8  -2   3        301.79        354.86        18.78 o                         
  -7  -2   3        393.47        337.69        13.12 o                         
  -6  -2   3        821.73        748.56        21.44 o                         
  -5  -2   3       1598.55       1376.98        31.99 o                         
  -4  -2   3       4547.54       4409.70       119.31 o                         
  -3  -2   3      50603.42      47255.94      1485.01 o                         
  -2  -2   3      35414.88      33520.30      1374.06 o                         
  -1  -2   3       1679.86       1671.86        51.03 o                         
   0  -2   3      17849.98      17313.51       467.22 o                         
   1  -2   3       2485.53       2585.29        83.88 o                         
   2  -2   3        506.22        370.57        14.56 o                         
   3  -2   3      10669.93       9917.41       248.91 o                         
   4  -2   3       1867.43       1924.67        45.27 o                         
   5  -2   3        772.75        920.95        35.51 o                         
   6  -2   3          4.23         20.30         8.96 o                         
   7  -2   3         68.27         56.01        13.40 o                         
   8  -2   3        264.73        251.73        21.70 o                         
   9  -2   3         25.05         51.85        14.99 o                         
  10  -2   3          6.56          3.20        15.74 o                         
  11  -2   3        499.08        488.37        20.17 o                         
  12  -2   3        283.27        308.63        41.52 o                         
  13  -2   3         87.47         68.70        38.85 o                         
  14  -2   3         72.26         47.36        23.14 o                         
  15  -2   3        264.35        252.32        29.28 o                         
  16  -2   3         35.77         30.56        10.25 o                         
 -18  -1   3         14.87          9.29        10.94 o                         
 -17  -1   3        108.86         58.86        15.62 o                         
 -16  -1   3        304.91        376.47        45.62 o                         
 -15  -1   3        271.46        314.64        44.19 o                         
 -14  -1   3          2.68        -21.61        33.65 o                         
 -13  -1   3       1025.14       1045.85        39.43 o                         
 -12  -1   3        143.65        145.75        17.39 o                         
 -11  -1   3       2222.91       2132.41        80.81 o                         
 -10  -1   3         75.45         83.57        12.99 o                         
  -9  -1   3        680.68        622.29        27.33 o                         
  -8  -1   3          5.85         22.85        12.91 o                         
  -7  -1   3       2066.83       1968.12        56.05 o                         
  -6  -1   3        468.85        551.47        34.43 o                         
  -5  -1   3        161.96        125.50        10.59 o                         
  -4  -1   3       3693.56       3394.12       100.03 o                         
  -3  -1   3        343.72        251.62        17.17 o                         
  -2  -1   3       5931.52       5659.96       233.97 o                         
  -1  -1   3      28454.12      25368.78       897.15 o                         
   0  -1   3        145.58        113.83        10.11 o                         
   1  -1   3       7288.33       6717.97       280.40 o                         
   2  -1   3       2989.09       2846.46       102.21 o                         
   3  -1   3      12026.15      11082.77       323.55 o                         
   4  -1   3        179.37        165.40        10.25 o                         
   5  -1   3        396.06        359.27        21.50 o                         
   6  -1   3         96.64        118.53        11.56 o                         
   7  -1   3       1441.95       1604.83        60.78 o                         
   8  -1   3       1019.33        996.98        41.15 o                         
   9  -1   3         89.74         93.73        15.34 o                         
  10  -1   3       2344.89       2627.57       114.46 o                         
  11  -1   3        181.74        208.33        22.11 o                         
  12  -1   3          1.87          1.64        25.46 o                         
  13  -1   3        212.73        172.94        29.24 o                         
  14  -1   3        112.28        117.15        24.59 o                         
  15  -1   3         14.38         20.70        11.79 o                         
  16  -1   3        179.14         63.20        19.36 o                         
 -18   0   3         55.67         33.48        18.95 o                         
 -17   0   3        141.68         99.11        17.57 o                         
 -16   0   3       1170.57       1180.38       174.97 o                         
 -15   0   3        413.06        389.40        47.33 o                         
 -14   0   3        970.24        950.49        41.67 o                         
 -13   0   3          0.02          0.02        14.44 o                         
 -12   0   3        870.05        790.12        41.26 o                         
 -11   0   3        765.78        804.92        34.52 o                         
 -10   0   3       1201.27       1106.55        50.27 o                         
  -9   0   3          2.89         12.98        13.22 o                         
  -8   0   3          2.57         17.27        11.43 o                         
  -7   0   3         65.11         55.34         7.99 o                         
  -6   0   3        723.25        705.47        19.72 o                         
  -5   0   3       4313.70       3990.29        99.51 o                         
  -4   0   3          1.30         -4.62        10.43 o                         
  -3   0   3      11905.20      11427.91       473.95 o                         
  -2   0   3      17484.09      16720.11       593.98 o                         
  -1   0   3      12208.69      11216.68       569.05 o                         
   0   0   3         49.96         39.75        14.18 o                         
   1   0   3       4680.28       4306.50       149.29 o                         
   2   0   3        119.52        137.46        10.07 o                         
   3   0   3       7262.08       7030.68       224.16 o                         
   4   0   3        170.33        154.74        17.90 o                         
   5   0   3       1604.41       1721.98        76.99 o                         
   6   0   3         78.31         74.91        12.82 o                         
   7   0   3        204.13        212.56        14.41 o                         
   8   0   3         10.17         14.65        12.07 o                         
   9   0   3        216.45        235.01        25.39 o                         
  10   0   3         15.40         16.44        14.57 o                         
  11   0   3         41.52         60.33        13.19 o                         
  12   0   3       2009.74       1975.29       201.99 o                         
  13   0   3         12.10         17.88        29.10 o                         
  14   0   3          7.39          1.27        21.64 o                         
  15   0   3          9.11          8.05        10.88 o                         
 -18   1   3         12.80         -5.81        15.53 o                         
 -17   1   3        174.33        164.11        20.96 o                         
 -16   1   3        153.00        113.23        21.64 o                         
 -15   1   3         13.57         20.99        20.12 o                         
 -14   1   3       1836.75       1888.64        64.80 o                         
 -13   1   3       1702.30       1699.14        66.16 o                         
 -12   1   3       1974.35       2010.39        68.54 o                         
 -11   1   3        362.17        358.32        18.78 o                         
 -10   1   3        754.29        739.75        28.74 o                         
  -9   1   3        216.32        215.59        19.99 o                         
  -8   1   3       5511.91       5530.53       180.03 o                         
  -7   1   3         60.16         44.89        11.58 o                         
  -6   1   3       5951.55       5432.38       147.91 o                         
  -5   1   3       2792.64       2617.25        62.90 o                         
  -4   1   3      12541.05      12576.65       393.29 o                         
  -3   1   3        101.10         75.02        12.57 o                         
  -2   1   3      18450.26      18556.52       667.06 o                         
  -1   1   3       5470.27       5184.75       150.92 o                         
   0   1   3      18265.95      16293.90       808.67 o                         
   1   1   3        540.33        420.74        26.78 o                         
   2   1   3        274.99        240.56        10.27 o                         
   3   1   3        362.11        252.70        26.19 o                         
   4   1   3        181.09        184.72        16.61 o                         
   5   1   3        488.43        612.50        26.54 o                         
   6   1   3        623.15        604.77        52.22 o                         
   7   1   3        488.39        514.21        32.77 o                         
   8   1   3        264.17        310.09        22.54 o                         
   9   1   3        618.40        711.30        38.31 o                         
  10   1   3        348.21        379.62        26.46 o                         
  11   1   3        281.22        334.61        51.23 o                         
  12   1   3          1.41         50.00        37.89 o                         
  13   1   3         85.14         34.75        35.29 o                         
  14   1   3         27.98         -0.04        20.59 o                         
  15   1   3         15.46         -4.66         9.76 o                         
 -18   2   3        218.70        150.28        21.96 o                         
 -17   2   3        153.52         92.90        13.67 o                         
 -16   2   3          3.99         12.45        19.88 o                         
 -15   2   3        104.64        109.02        20.31 o                         
 -14   2   3         44.43         58.70        13.21 o                         
 -13   2   3        276.78        271.89        23.91 o                         
 -12   2   3        792.73        774.99        31.16 o                         
 -11   2   3       1202.76       1341.22        47.43 o                         
 -10   2   3        870.36        968.14        35.63 o                         
  -9   2   3         19.72         39.23        14.86 o                         
  -8   2   3       2339.09       2225.17        96.42 o                         
  -7   2   3        502.44        558.96        19.83 o                         
  -6   2   3       2193.07       2065.49        51.85 o                         
  -5   2   3       3699.37       3832.36        78.52 o                         
  -4   2   3        911.52        939.87        22.41 o                         
  -3   2   3       4879.35       4971.76       133.13 o                         
  -2   2   3       5319.45       4964.39       133.42 o                         
  -1   2   3        364.97        359.34        14.24 o                         
   0   2   3       5295.77       4541.27       115.28 o                         
   1   2   3        748.19        645.01        19.15 o                         
   2   2   3        130.13        101.49         8.12 o                         
   3   2   3       1823.57       1555.94        44.30 o                         
   4   2   3         36.32         39.86        14.20 o                         
   5   2   3         48.99         81.58        13.10 o                         
   6   2   3       2751.96       2828.65       104.10 o                         
   7   2   3       1006.82       1034.53        55.49 o                         
   8   2   3        880.83        902.91        38.84 o                         
   9   2   3         92.58        112.63        15.95 o                         
  10   2   3         99.90         72.83        14.90 o                         
  11   2   3        171.37        237.11        30.56 o                         
  12   2   3          0.70          0.74        24.58 o                         
  13   2   3          7.53          8.41        34.34 o                         
  14   2   3          0.21        -17.92        28.04 o                         
  15   2   3         84.94         11.22        20.66 o                         
 -18   3   3         95.63         82.81        11.98 o                         
 -17   3   3         71.27         69.74        13.61 o                         
 -16   3   3         19.55         30.11        14.40 o                         
 -15   3   3        260.01        223.87        22.89 o                         
 -14   3   3        434.57        367.96        21.99 o                         
 -13   3   3         20.55         16.72        12.25 o                         
 -12   3   3       1017.41       1038.11        38.42 o                         
 -11   3   3        216.16        220.56        16.84 o                         
 -10   3   3        549.75        667.53        44.00 o                         
  -9   3   3       2721.73       2581.88        85.42 o                         
  -8   3   3         27.19         11.96         7.63 o                         
  -7   3   3       3606.32       3778.37       121.61 o                         
  -6   3   3         25.89         33.32         5.92 o                         
  -5   3   3       7573.77       7306.09       150.22 o                         
  -4   3   3        405.33        341.77        14.76 o                         
  -3   3   3      10321.86      10726.55       250.04 o                         
  -2   3   3        695.74        764.77        21.91 o                         
  -1   3   3        238.63        216.09         8.63 o                         
   0   3   3         87.27        108.59         7.19 o                         
   1   3   3       2230.95       2210.41        66.28 o                         
   2   3   3        403.00        360.24        12.50 o                         
   3   3   3         92.39         78.35         7.22 o                         
   4   3   3        404.67        457.58        34.45 o                         
   5   3   3         89.10         93.36        10.93 o                         
   6   3   3        206.67        218.03        16.45 o                         
   7   3   3        162.44        140.67        20.42 o                         
   8   3   3          2.81          1.75        14.81 o                         
   9   3   3         12.24         31.20        11.71 o                         
  10   3   3        540.31        646.86        42.58 o                         
  11   3   3        189.01        219.43        38.85 o                         
  12   3   3          0.43        -23.39        23.39 o                         
  13   3   3          2.37        -10.73        19.90 o                         
  14   3   3         22.73         20.65        16.14 o                         
 -19   4   3          9.23         20.52        12.04 o                         
 -18   4   3         11.45          6.21        10.82 o                         
 -17   4   3          0.40         -4.53        13.12 o                         
 -16   4   3        114.65        107.46        21.89 o                         
 -15   4   3         26.74          6.90        20.87 o                         
 -14   4   3         61.51         59.56        11.49 o                         
 -13   4   3       1981.59       2091.18        64.42 o                         
 -12   4   3        318.62        279.06        18.46 o                         
 -11   4   3       2410.73       2506.55        83.41 o                         
 -10   4   3        136.17        159.87        14.71 o                         
  -9   4   3       1272.25       1267.57        40.20 o                         
  -8   4   3          1.87         15.22         7.96 o                         
  -7   4   3       1574.20       1794.61        54.50 o                         
  -6   4   3         12.74         22.68         7.11 o                         
  -5   4   3       5059.46       5167.88       124.80 o                         
  -4   4   3         85.36        102.39         7.38 o                         
  -3   4   3        136.31        175.53         9.15 o                         
  -2   4   3        847.19        874.12        28.92 o                         
  -1   4   3        428.73        495.51        15.69 o                         
   0   4   3        627.83        648.88        21.64 o                         
   1   4   3        781.36        853.84        23.81 o                         
   2   4   3        375.80        400.17        14.88 o                         
   3   4   3        935.85        887.73        28.59 o                         
   4   4   3          6.58         11.93        10.92 o                         
   5   4   3       1819.48       1940.34        72.82 o                         
   6   4   3        609.71        561.63        30.40 o                         
   7   4   3        335.05        330.15        26.16 o                         
   8   4   3         26.79         13.75        10.30 o                         
   9   4   3       1809.52       1868.34        59.62 o                         
  10   4   3         82.85         63.03        16.71 o                         
  11   4   3        175.63        177.16        26.07 o                         
  12   4   3         93.12        128.11        29.28 o                         
  13   4   3         46.82         59.50        21.31 o                         
 -18   5   3        103.59        100.13        12.42 o                         
 -17   5   3          3.28        -14.95        34.58 o                         
 -16   5   3         87.03        113.67        17.20 o                         
 -15   5   3         39.09         35.77        16.23 o                         
 -14   5   3       1254.16       1286.82        64.32 o                         
 -13   5   3         38.88         46.31        10.75 o                         
 -12   5   3        878.43        831.36        45.01 o                         
 -11   5   3        136.94        189.56        17.42 o                         
 -10   5   3         36.98         47.47        14.29 o                         
  -9   5   3          4.47         -4.78        10.09 o                         
  -8   5   3       1444.62       1487.04        56.56 o                         
  -7   5   3        195.44        217.09        12.06 o                         
  -6   5   3         67.23         58.59         8.77 o                         
  -5   5   3        638.33        703.39        23.52 o                         
  -4   5   3       2092.30       2077.79        75.57 o                         
  -3   5   3       2150.59       2223.10        73.15 o                         
  -2   5   3        787.55       1026.62        39.33 o                         
  -1   5   3       1929.37       1933.05        58.24 o                         
   0   5   3       1260.54       1369.41        46.09 o                         
   1   5   3        285.14        277.75        10.97 o                         
   2   5   3        979.81       1181.59        37.13 o                         
   3   5   3       3258.33       3387.42       124.05 o                         
   4   5   3         33.85         25.27        11.34 o                         
   5   5   3         69.67         53.31        12.27 o                         
   6   5   3        145.86        155.92        36.63 o                         
   7   5   3        105.36         76.95        11.10 o                         
   8   5   3          0.22         -9.83         9.83 o                         
   9   5   3        418.59        425.75        29.85 o                         
  10   5   3        281.48        295.32        28.22 o                         
  11   5   3         37.23         33.78        26.03 o                         
  12   5   3         27.72         21.31        14.77 o                         
  13   5   3        358.79        151.71        26.68 o                         
 -18   6   3          0.41        -14.37        14.37 o                         
 -17   6   3          0.46          6.19        13.71 o                         
 -16   6   3         23.57          8.70        13.97 o                         
 -15   6   3        441.81        498.66        32.20 o                         
 -14   6   3        171.90        192.55        16.89 o                         
 -13   6   3          8.96          6.33        11.30 o                         
 -12   6   3        236.69        246.99        16.26 o                         
 -11   6   3         74.88        104.22        29.17 o                         
 -10   6   3        959.89        935.29        45.38 o                         
  -9   6   3        996.07        992.50        46.44 o                         
  -8   6   3         24.46         21.54        12.04 o                         
  -7   6   3       1719.34       1861.68        62.74 o                         
  -6   6   3        296.74        317.25        15.12 o                         
  -5   6   3         55.19         82.33         9.37 o                         
  -4   6   3        661.95        693.06        33.38 o                         
  -3   6   3        365.44        449.61        18.64 o                         
  -2   6   3         98.48        165.92        14.40 o                         
  -1   6   3       3051.74       3575.46       116.50 o                         
   0   6   3        554.91        563.35        21.51 o                         
   1   6   3       1179.72       1289.02        40.43 o                         
   2   6   3       1236.44       1259.45        39.76 o                         
   3   6   3       1075.36       1133.68        45.29 o                         
   4   6   3          5.85         18.50        12.24 o                         
   5   6   3        499.27        519.52        25.88 o                         
   6   6   3        206.55        208.89        21.11 o                         
   7   6   3         39.13         38.07        11.76 o                         
   8   6   3        661.30        631.23        27.61 o                         
   9   6   3         85.63        100.09        14.37 o                         
  10   6   3         49.57         48.46        14.48 o                         
  11   6   3         14.90         16.07        16.71 o                         
  12   6   3        513.43        340.39        26.28 o                         
 -18   7   3        113.17        121.95        14.37 o                         
 -17   7   3          0.10         -5.15        11.69 o                         
 -16   7   3         59.62         50.18        13.03 o                         
 -15   7   3        497.11        524.76        26.08 o                         
 -14   7   3        960.64       1069.63        50.16 o                         
 -13   7   3        821.47        834.45        29.57 o                         
 -12   7   3         53.75         35.62        11.61 o                         
 -11   7   3        131.75        123.63        23.99 o                         
 -10   7   3       1068.66       1018.89        48.27 o                         
  -9   7   3        195.19        174.67        13.84 o                         
  -8   7   3         11.35         23.13         8.26 o                         
  -7   7   3          1.95          5.23        10.32 o                         
  -6   7   3       1835.77       1942.93        73.41 o                         
  -5   7   3        828.51        887.12        36.39 o                         
  -4   7   3       1572.38       1668.24        63.65 o                         
  -3   7   3        633.13        566.38        20.55 o                         
  -2   7   3       7909.97       8647.06       254.41 o                         
  -1   7   3       4624.95       5185.02       167.46 o                         
   0   7   3       4374.87       4591.02       135.75 o                         
   1   7   3        429.88        406.43        17.41 o                         
   2   7   3         26.37         35.45         8.59 o                         
   3   7   3        607.14        661.71        29.83 o                         
   4   7   3       1453.60       1568.53        61.07 o                         
   5   7   3        108.54         86.60        15.27 o                         
   6   7   3        326.35        328.96        16.46 o                         
   7   7   3          5.02          5.34        13.30 o                         
   8   7   3        121.49        168.44        16.34 o                         
   9   7   3        401.98        477.89        28.24 o                         
  10   7   3        726.76        740.37        37.83 o                         
  11   7   3          0.28        -12.95        16.68 o                         
 -18   8   3          0.37         -7.77         7.77 o                         
 -17   8   3         38.00         39.78        10.38 o                         
 -16   8   3        298.95        337.23        18.83 o                         
 -15   8   3         16.97          7.68        14.49 o                         
 -14   8   3        238.02        288.56        20.50 o                         
 -13   8   3        252.99        229.18        20.69 o                         
 -12   8   3        330.57        329.07        16.67 o                         
 -11   8   3         65.12         73.19        11.19 o                         
 -10   8   3        278.48        270.51        20.52 o                         
  -9   8   3        533.94        558.85        39.81 o                         
  -8   8   3       1630.41       1648.39        56.57 o                         
  -7   8   3        775.84        792.52        30.28 o                         
  -6   8   3        386.04        349.49        23.55 o                         
  -5   8   3          6.18          6.84        10.46 o                         
  -4   8   3          0.42         -4.20        11.85 o                         
  -3   8   3       3193.99       3522.59       149.69 o                         
  -2   8   3          2.87          7.14         8.02 o                         
  -1   8   3        575.66        668.40        23.63 o                         
   0   8   3        693.91        747.99        25.84 o                         
   1   8   3         93.51         99.88        12.12 o                         
   2   8   3          0.03         -8.66         9.46 o                         
   3   8   3        434.83        406.67        23.05 o                         
   4   8   3        684.67        769.89        29.19 o                         
   5   8   3        564.07        534.18        35.35 o                         
   6   8   3         25.15         -3.81        18.42 o                         
   7   8   3          0.04         -0.55        12.84 o                         
   8   8   3         79.35         88.39        13.66 o                         
   9   8   3        117.81         58.70        13.43 o                         
  10   8   3        193.44        135.58        15.58 o                         
  11   8   3        238.84        165.39        24.28 o                         
 -18   9   3         74.35         39.19        12.04 o                         
 -17   9   3          0.40         13.00         9.03 o                         
 -16   9   3          4.66          2.05        11.10 o                         
 -15   9   3          4.28         -8.64        12.31 o                         
 -14   9   3        144.29        137.55        12.66 o                         
 -13   9   3         59.61         49.58        14.57 o                         
 -12   9   3        594.30        668.36        30.43 o                         
 -11   9   3          1.33          3.84        11.42 o                         
 -10   9   3          9.98          2.75         9.93 o                         
  -9   9   3        263.34        245.58        13.77 o                         
  -8   9   3       3863.17       3737.96       123.36 o                         
  -7   9   3       1418.35       1436.80        50.85 o                         
  -6   9   3        526.23        514.43        25.26 o                         
  -5   9   3       1813.74       1834.49        70.66 o                         
  -4   9   3        189.63        198.98        12.37 o                         
  -3   9   3         11.24         10.73        10.16 o                         
  -2   9   3        249.36        302.50        19.72 o                         
  -1   9   3        227.67        201.77        10.83 o                         
   0   9   3        410.95        411.84        20.24 o                         
   1   9   3        211.80        231.47        20.31 o                         
   2   9   3        297.93        342.84        17.79 o                         
   3   9   3        245.75        280.01        15.76 o                         
   4   9   3         38.60         47.03        13.03 o                         
   5   9   3        211.30        206.25        15.22 o                         
   6   9   3        662.60        703.12        35.02 o                         
   7   9   3          8.61         21.63        19.67 o                         
   8   9   3         55.05         54.04        12.99 o                         
   9   9   3          3.80        -12.64        12.64 o                         
  10   9   3        291.73        218.74        27.98 o                         
 -17  10   3         26.25         20.92         7.90 o                         
 -16  10   3         83.25         82.98        10.50 o                         
 -15  10   3        148.02        122.00        12.88 o                         
 -14  10   3          1.22         -5.19        12.16 o                         
 -13  10   3         37.38         42.40        12.31 o                         
 -12  10   3        158.68        190.25        23.13 o                         
 -11  10   3       1087.81       1238.02        49.73 o                         
 -10  10   3         39.47         45.72        10.48 o                         
  -9  10   3        869.36        871.89        33.67 o                         
  -8  10   3        265.30        264.08        22.39 o                         
  -7  10   3       1362.53       1238.64        31.57 o                         
  -6  10   3          5.25          3.13         8.03 o                         
  -5  10   3        440.31        443.24        23.29 o                         
  -4  10   3        127.23        146.83        11.20 o                         
  -3  10   3         58.00         68.92         9.91 o                         
  -2  10   3       1062.21       1064.20        29.21 o                         
  -1  10   3        511.85        495.63        15.84 o                         
   0  10   3        950.01        861.95        24.08 o                         
   1  10   3          5.52          6.84         7.70 o                         
   2  10   3        518.39        547.78        34.66 o                         
   3  10   3        224.20        242.02        16.62 o                         
   4  10   3         19.40         11.72        12.96 o                         
   5  10   3         20.53         31.50        11.50 o                         
   6  10   3         20.54          2.61        12.39 o                         
   7  10   3         29.40         36.10        14.02 o                         
   8  10   3         18.29         18.47        13.98 o                         
   9  10   3        549.80        404.18        39.54 o                         
 -16  11   3        629.57        666.24        76.95 o                         
 -15  11   3          6.59         18.50         8.62 o                         
 -14  11   3        367.88        430.77        25.15 o                         
 -13  11   3        290.98        306.17        17.84 o                         
 -12  11   3        485.22        567.68        26.39 o                         
 -11  11   3         38.11         24.26        12.41 o                         
 -10  11   3         34.24         31.29        10.99 o                         
  -9  11   3         54.95         48.76        10.43 o                         
  -8  11   3        136.20        139.11        12.05 o                         
  -7  11   3        142.41        114.91        10.01 o                         
  -6  11   3        364.64        394.86        13.89 o                         
  -5  11   3         40.92         34.11         8.41 o                         
  -4  11   3        662.58        694.71        18.19 o                         
  -3  11   3         23.81         22.40         8.46 o                         
  -2  11   3        411.78        411.94        18.52 o                         
  -1  11   3        338.95        320.84        16.55 o                         
   0  11   3         15.72         -8.20        11.69 o                         
   1  11   3         32.87         38.93        13.90 o                         
   2  11   3         55.40         50.61        11.48 o                         
   3  11   3          3.65          4.51        12.85 o                         
   4  11   3          5.38         -4.40        16.44 o                         
   5  11   3         34.58         28.21        13.45 o                         
   6  11   3          1.36          0.61        13.72 o                         
   7  11   3         31.08         33.04        11.95 o                         
 -16  12   3         42.73         70.18        14.77 o                         
 -15  12   3         18.61         10.04         7.28 o                         
 -14  12   3          5.76         17.03         8.88 o                         
 -13  12   3         46.55         43.61        10.27 o                         
 -12  12   3          2.42         -7.71        10.78 o                         
 -11  12   3        689.55        719.05        44.38 o                         
 -10  12   3         22.48         -4.92        10.25 o                         
  -9  12   3         91.56         93.20        13.85 o                         
  -8  12   3         82.34         98.21        14.33 o                         
  -7  12   3        110.70        115.01        14.21 o                         
  -6  12   3         43.96         36.56        11.56 o                         
  -5  12   3          8.58         19.65        11.22 o                         
  -4  12   3        590.40        590.35        28.15 o                         
  -3  12   3         74.87         26.64        15.89 o                         
  -2  12   3         76.08         50.40        13.72 o                         
  -1  12   3         14.61          3.52        11.57 o                         
   0  12   3        370.93        363.79        16.61 o                         
   1  12   3        335.89        291.49        22.56 o                         
   2  12   3         97.87        116.15        22.88 o                         
   3  12   3          2.75          8.83        12.11 o                         
   4  12   3        166.93        234.86        72.64 o                         
   5  12   3         77.01         91.74        18.26 o                         
   6  12   3         51.19         39.42        11.16 o                         
 -14  13   3          1.69          4.22         7.09 o                         
 -13  13   3         10.55         -4.65         8.33 o                         
 -12  13   3          9.25         24.90         9.35 o                         
 -11  13   3         23.92         -2.04        13.41 o                         
 -10  13   3        186.54        163.35        16.16 o                         
  -9  13   3          7.52          9.97        12.05 o                         
  -8  13   3          0.54         -7.88        12.51 o                         
  -7  13   3        110.69        113.83        13.02 o                         
  -6  13   3         17.32         -2.31        16.05 o                         
  -5  13   3         45.01         41.81        12.98 o                         
  -4  13   3          0.50         11.57        21.71 o                         
  -3  13   3        209.42        175.65        19.99 o                         
  -2  13   3        121.91        137.70        14.25 o                         
  -1  13   3         70.54         64.47        11.53 o                         
   0  13   3         69.62         80.18        18.16 o                         
   1  13   3        193.61        166.19        20.84 o                         
   2  13   3         38.37         54.71        13.68 o                         
   3  13   3         34.72         32.54        12.58 o                         
   4  13   3         50.73         56.15        14.00 o                         
   5  13   3         11.30          3.28        10.95 o                         
 -13  14   3         19.73         31.34         9.98 o                         
 -12  14   3         59.17         62.98        12.57 o                         
 -11  14   3          6.98         32.90        18.67 o                         
 -10  14   3          0.27         -5.94         9.53 o                         
  -9  14   3        119.54        140.18        18.75 o                         
  -8  14   3          0.35         -8.54        11.09 o                         
  -7  14   3        106.01        113.44        14.88 o                         
  -6  14   3          5.35          1.30        14.00 o                         
  -5  14   3        475.55        562.27        28.22 o                         
  -4  14   3        185.78        185.54        17.72 o                         
  -3  14   3        949.43        993.11        46.80 o                         
  -2  14   3        208.44        263.63        19.32 o                         
  -1  14   3         12.32         -5.37        10.37 o                         
   0  14   3         43.80         49.07        14.22 o                         
   1  14   3        159.65        149.59        19.02 o                         
   2  14   3          4.86         19.43        12.66 o                         
   3  14   3        183.62        138.65        20.59 o                         
 -11  15   3          0.24        -14.02        14.02 o                         
 -10  15   3         12.34          4.39         7.15 o                         
  -9  15   3         98.27         94.49        14.25 o                         
  -8  15   3         26.39         23.54         8.86 o                         
  -7  15   3        173.16        131.33        13.60 o                         
  -6  15   3          0.80         -0.79        12.97 o                         
  -5  15   3         15.67         18.04        12.91 o                         
  -4  15   3         44.51         34.51        12.70 o                         
  -3  15   3        397.23        406.86        24.12 o                         
  -2  15   3         39.65         42.27        10.65 o                         
  -9  16   3        336.40        369.84        32.70 o                         
  -8  16   3         80.92         46.94        10.93 o                         
  -7  16   3         80.80         40.00        11.92 o                         
  -6  16   3        143.41         73.10        12.86 o                         
  -5  16   3         16.13          3.95         9.21 o                         
  -4  16   3         11.01         18.78        10.66 o                         
   2 -19   4          0.86         20.52        11.63 o                         
   3 -19   4         84.89         90.46        11.77 o                         
   4 -19   4         40.65         58.00        14.98 o                         
   5 -19   4        186.43        167.13        15.63 o                         
  -2 -18   4         18.50          0.25        12.18 o                         
  -1 -18   4         13.06         -1.28        14.78 o                         
   0 -18   4         46.91         66.06        13.30 o                         
   1 -18   4        225.24        280.29        17.98 o                         
   2 -18   4        218.38        225.09        16.75 o                         
   3 -18   4         26.71         53.15        12.38 o                         
   4 -18   4         49.91         60.26        19.15 o                         
   5 -18   4         35.04         35.86        18.81 o                         
   6 -18   4         91.59        119.46        12.16 o                         
   7 -18   4         56.31         52.85        14.09 o                         
   8 -18   4        258.50        276.23        32.42 o                         
   9 -18   4          2.19         20.73        11.56 o                         
  -5 -17   4          0.54          4.38        18.81 o                         
  -4 -17   4         98.65        109.33        17.09 o                         
  -3 -17   4          0.84         28.15        17.27 o                         
  -2 -17   4          5.49          3.82        13.12 o                         
  -1 -17   4        158.46        177.00        12.47 o                         
   0 -17   4         14.88          4.38        10.17 o                         
   1 -17   4        740.65        791.27        36.72 o                         
   2 -17   4          0.21        -14.42        14.42 o                         
   3 -17   4        549.95        566.05        36.28 o                         
   4 -17   4         69.20         44.30        16.87 o                         
   5 -17   4        206.97        288.56        26.64 o                         
   6 -17   4          1.87         13.42        10.57 o                         
   7 -17   4         69.67         54.67        10.28 o                         
   8 -17   4         15.13         -2.14        10.11 o                         
   9 -17   4          0.13        -10.43        10.43 o                         
  10 -17   4         44.99         53.97        14.50 o                         
  -7 -16   4         60.34        103.28        20.79 o                         
  -6 -16   4          0.07         -8.56        14.40 o                         
  -5 -16   4         24.72         47.54        27.84 o                         
  -4 -16   4          9.47         10.31        19.17 o                         
  -3 -16   4          0.76         -9.50        19.23 o                         
  -2 -16   4         34.15         28.07        10.73 o                         
  -1 -16   4        612.73        668.11        30.03 o                         
   0 -16   4        253.23        261.28        23.58 o                         
   1 -16   4       1640.73       1626.79        98.47 o                         
   2 -16   4        208.22        237.50        15.73 o                         
   3 -16   4        454.98        426.75        30.76 o                         
   4 -16   4          3.81          2.78        15.32 o                         
   5 -16   4        547.12        582.80        27.50 o                         
   6 -16   4          0.79         -8.30        10.30 o                         
   7 -16   4         70.53         82.17         9.96 o                         
   8 -16   4         89.86        105.67        11.17 o                         
   9 -16   4          1.32          4.34        10.61 o                         
  10 -16   4        405.10        446.82        28.49 o                         
  11 -16   4          2.08         10.35         8.21 o                         
  12 -16   4        318.69        372.49        30.68 o                         
  -9 -15   4          0.12         25.10        18.40 o                         
  -8 -15   4        194.81        236.29        16.65 o                         
  -7 -15   4         25.60         39.36        16.87 o                         
  -6 -15   4         14.21          8.41        16.48 o                         
  -5 -15   4         12.96          9.30        17.99 o                         
  -4 -15   4        316.42        308.85        31.55 o                         
  -3 -15   4         27.67         22.62        18.61 o                         
  -2 -15   4         18.35         18.07        13.89 o                         
  -1 -15   4        135.19        162.88        13.80 o                         
   0 -15   4        119.57        133.00        17.08 o                         
   1 -15   4       2947.77       3159.99        96.99 o                         
   2 -15   4        533.65        548.36        22.15 o                         
   3 -15   4        297.10        294.52        21.18 o                         
   4 -15   4        465.21        468.67        24.66 o                         
   5 -15   4         27.90         30.61        11.28 o                         
   6 -15   4        104.30        100.77        11.98 o                         
   7 -15   4        150.89        169.62        11.85 o                         
   8 -15   4         16.29         13.83        12.47 o                         
   9 -15   4         60.58         51.46        12.26 o                         
  10 -15   4          1.28          1.32         9.61 o                         
  11 -15   4        299.54        341.50        16.67 o                         
  12 -15   4        239.12        252.69        12.95 o                         
  13 -15   4         79.57         89.44        10.01 o                         
 -10 -14   4         27.40         20.57        22.20 o                         
  -9 -14   4          1.84         -0.96        12.69 o                         
  -8 -14   4        176.87        243.98        19.55 o                         
  -7 -14   4          0.68        -15.84        15.84 o                         
  -6 -14   4        400.93        463.49        45.44 o                         
  -5 -14   4        113.30        108.69        18.32 o                         
  -4 -14   4        459.47        419.01        28.92 o                         
  -3 -14   4          1.40        -15.00        15.00 o                         
  -2 -14   4       1088.62       1074.90        37.21 o                         
  -1 -14   4         73.58         67.53         9.35 o                         
   0 -14   4        355.06        334.91        15.28 o                         
   1 -14   4         44.52         46.84         8.37 o                         
   2 -14   4        187.13        157.87         8.34 o                         
   3 -14   4          1.35         -2.62         6.96 o                         
   4 -14   4        828.10        784.48        20.20 o                         
   5 -14   4         99.75        114.08        11.45 o                         
   6 -14   4          5.04          3.58         9.49 o                         
   7 -14   4        138.97        152.60        12.95 o                         
   8 -14   4        197.06        218.00        24.97 o                         
   9 -14   4         90.30         82.59        10.66 o                         
  10 -14   4         54.55         74.67        11.76 o                         
  11 -14   4          4.04         -7.52         9.97 o                         
  12 -14   4        178.44        185.70        12.24 o                         
  13 -14   4        223.62        271.92        15.61 o                         
 -11 -13   4        503.90        444.49        61.25 o                         
 -10 -13   4          0.84         -9.31        15.77 o                         
  -9 -13   4        194.30        270.79        18.75 o                         
  -8 -13   4        165.53        182.18        17.14 o                         
  -7 -13   4         14.31         42.70        17.52 o                         
  -6 -13   4        552.43        612.27        35.32 o                         
  -5 -13   4          4.35          0.92        17.65 o                         
  -4 -13   4        199.96        187.21        18.60 o                         
  -3 -13   4         94.73         79.72        11.67 o                         
  -2 -13   4        353.58        341.44        12.61 o                         
  -1 -13   4        425.73        440.47        13.73 o                         
   0 -13   4         82.45         82.40         7.42 o                         
   1 -13   4        262.84        262.89        11.83 o                         
   2 -13   4        142.41        131.89         8.61 o                         
   3 -13   4        479.49        475.73        13.56 o                         
   4 -13   4        854.87        927.39        22.81 o                         
   5 -13   4        243.83        226.36        11.28 o                         
   6 -13   4          3.72          3.56         8.66 o                         
   7 -13   4         35.69         26.71        10.54 o                         
   8 -13   4         17.16          7.00         9.57 o                         
   9 -13   4         78.43         64.41        12.30 o                         
  10 -13   4         60.67         41.39        12.11 o                         
  11 -13   4          7.57         -9.01        10.89 o                         
  12 -13   4         14.59         20.32         8.71 o                         
  13 -13   4         48.36         47.26         8.12 o                         
  14 -13   4        100.74         93.23         9.69 o                         
 -12 -12   4          3.06         -1.85         9.45 o                         
 -11 -12   4         39.97         79.10        20.34 o                         
 -10 -12   4         18.95         32.96        15.70 o                         
  -9 -12   4        129.12        150.02        16.66 o                         
  -8 -12   4         26.40          1.04        18.93 o                         
  -7 -12   4        164.82        187.95        18.84 o                         
  -6 -12   4        845.30        831.78        29.00 o                         
  -5 -12   4          0.74         -1.98        12.76 o                         
  -4 -12   4       1186.91       1156.32        63.78 o                         
  -3 -12   4        242.69        229.47        12.94 o                         
  -2 -12   4        273.79        237.48        14.87 o                         
  -1 -12   4        223.56        233.35        15.75 o                         
   0 -12   4          4.70         11.83         9.15 o                         
   1 -12   4       1774.94       1703.76        58.12 o                         
   2 -12   4        392.28        428.93        21.92 o                         
   3 -12   4       1836.17       1674.33        65.14 o                         
   4 -12   4          7.22         18.88        11.54 o                         
   5 -12   4        103.34         45.65        14.27 o                         
   6 -12   4       2161.57       2369.18        67.47 o                         
   7 -12   4        222.48        193.09        12.22 o                         
   8 -12   4         86.94         81.26        10.10 o                         
   9 -12   4          1.39          3.47        10.52 o                         
  10 -12   4         42.52         62.82        10.93 o                         
  11 -12   4        155.08        157.32        12.36 o                         
  12 -12   4        270.19        265.26        14.24 o                         
  13 -12   4        190.59        218.61        15.53 o                         
  14 -12   4         51.07         48.96         7.77 o                         
  15 -12   4        124.24        111.14        13.61 o                         
 -13 -11   4        220.73        213.47        22.02 o                         
 -12 -11   4         59.32         32.18        13.99 o                         
 -11 -11   4        418.38        367.74        33.32 o                         
 -10 -11   4          0.11          7.18        17.42 o                         
  -9 -11   4         95.20         92.59        30.24 o                         
  -8 -11   4        496.18        464.22        26.46 o                         
  -7 -11   4        260.22        305.34        17.10 o                         
  -6 -11   4        640.39        710.72        24.34 o                         
  -5 -11   4       2313.85       2601.67        98.00 o                         
  -4 -11   4        958.15        936.46        32.58 o                         
  -3 -11   4        230.11        273.41        13.17 o                         
  -2 -11   4        119.20        119.98        10.20 o                         
  -1 -11   4       1648.24       1466.39        50.48 o                         
   0 -11   4        947.60        939.93        43.60 o                         
   1 -11   4       4363.56       4208.81       138.09 o                         
   2 -11   4         88.19         66.36        21.23 o                         
   3 -11   4        953.81        875.95        36.54 o                         
   4 -11   4        171.24        174.09        15.91 o                         
   5 -11   4         39.81         25.47        11.78 o                         
   6 -11   4        417.52        449.95        26.46 o                         
   7 -11   4         83.46         82.63        30.10 o                         
   8 -11   4          2.77          2.35         9.69 o                         
   9 -11   4         68.11         78.89         9.10 o                         
  10 -11   4         93.23         68.26        11.14 o                         
  11 -11   4         68.73         61.07        12.58 o                         
  12 -11   4        815.98        894.92        42.19 o                         
  13 -11   4        196.26        202.90        13.94 o                         
  14 -11   4         24.47         28.57         8.90 o                         
  15 -11   4         81.50         97.75         9.09 o                         
 -14 -10   4          2.34         -8.52        10.67 o                         
 -13 -10   4        147.34        155.46        20.22 o                         
 -12 -10   4        297.33        284.01        22.04 o                         
 -11 -10   4          1.64        -18.32        18.32 o                         
 -10 -10   4         87.09         69.88        19.52 o                         
  -9 -10   4        345.91        373.33        32.09 o                         
  -8 -10   4        564.36        622.91        29.60 o                         
  -7 -10   4        443.44        462.55        19.20 o                         
  -6 -10   4         71.51         91.39        14.14 o                         
  -5 -10   4       1625.79       1540.60        49.04 o                         
  -4 -10   4        447.40        442.84        17.11 o                         
  -3 -10   4        193.29        183.10        10.79 o                         
  -2 -10   4         86.58         89.05         8.61 o                         
  -1 -10   4        140.08        119.87         8.82 o                         
   0 -10   4       1845.14       2107.91        90.63 o                         
   1 -10   4       1226.24       1341.74        46.62 o                         
   2 -10   4        971.95       1082.04        38.39 o                         
   3 -10   4       1196.31       1255.07        49.23 o                         
   4 -10   4       1580.95       1630.69        58.14 o                         
   5 -10   4        155.26        170.62        12.07 o                         
   6 -10   4        171.53        175.98        12.73 o                         
   7 -10   4        218.92        227.04        21.60 o                         
   8 -10   4        382.38        401.04        35.38 o                         
   9 -10   4         22.55         21.45         8.57 o                         
  10 -10   4        505.06        549.18        19.89 o                         
  11 -10   4        169.97        164.02        12.95 o                         
  12 -10   4        109.18        111.09        13.34 o                         
  13 -10   4        289.95        294.02        19.64 o                         
  14 -10   4         50.95         43.65         9.63 o                         
  15 -10   4         51.08         78.11        10.61 o                         
 -15  -9   4          9.79         40.97        16.83 o                         
 -14  -9   4         26.66         12.72        11.71 o                         
 -13  -9   4         19.71          7.19        14.38 o                         
 -12  -9   4         42.35         80.59        17.40 o                         
 -11  -9   4        485.89        545.43        33.81 o                         
 -10  -9   4        150.08        163.91        21.71 o                         
  -9  -9   4        648.31        595.02        31.49 o                         
  -8  -9   4        471.34        606.51        50.57 o                         
  -7  -9   4         62.66         47.72        13.53 o                         
  -6  -9   4        108.20         96.88        12.45 o                         
  -5  -9   4         44.74         27.49         8.00 o                         
  -4  -9   4       3486.40       3415.99        83.44 o                         
  -3  -9   4       1176.24       1091.60        30.44 o                         
  -2  -9   4       3745.64       3422.94        94.77 o                         
  -1  -9   4         10.74         36.98         5.88 o                         
   0  -9   4        136.37        111.83         9.35 o                         
   1  -9   4          2.65         10.94        10.39 o                         
   2  -9   4          8.58          8.59         8.29 o                         
   3  -9   4         45.50         55.64         9.60 o                         
   4  -9   4        257.55        251.23        11.28 o                         
   5  -9   4        555.22        550.63        18.78 o                         
   6  -9   4       1299.90       1414.06        49.29 o                         
   7  -9   4         48.74         60.98        13.19 o                         
   8  -9   4         39.92         40.12        13.73 o                         
   9  -9   4        106.29        106.70         9.56 o                         
  10  -9   4        269.76        304.54        12.69 o                         
  11  -9   4         70.26         62.47        13.97 o                         
  12  -9   4        913.78        932.46        64.84 o                         
  13  -9   4          8.63        -11.07        11.07 o                         
  14  -9   4         21.11         39.87        12.66 o                         
  15  -9   4        396.82        432.05        24.61 o                         
  16  -9   4         36.76         15.25        16.69 o                         
 -15  -8   4         60.41         64.07        10.61 o                         
 -14  -8   4         52.23         48.43        13.00 o                         
 -13  -8   4         33.11         29.02        17.25 o                         
 -12  -8   4          2.72        -20.92        20.92 o                         
 -11  -8   4         11.49        -21.17        23.70 o                         
 -10  -8   4         43.31         43.21        16.26 o                         
  -9  -8   4          8.85        -15.49        15.49 o                         
  -8  -8   4        344.07        317.98        16.50 o                         
  -7  -8   4        381.11        408.36        18.25 o                         
  -6  -8   4        440.59        440.61        20.44 o                         
  -5  -8   4         29.76         44.87         7.47 o                         
  -4  -8   4        849.59        868.10        23.29 o                         
  -3  -8   4        363.18        292.93        10.42 o                         
  -2  -8   4         47.81         50.81         6.53 o                         
  -1  -8   4       1333.27       1398.84        35.12 o                         
   0  -8   4         95.24         72.51         7.09 o                         
   1  -8   4        447.64        478.07        24.59 o                         
   2  -8   4         57.56         45.00         8.53 o                         
   3  -8   4       1384.15       1440.45        43.37 o                         
   4  -8   4          2.98          7.48         6.16 o                         
   5  -8   4        133.36        147.57        13.05 o                         
   6  -8   4        979.94        903.80        33.73 o                         
   7  -8   4       2054.90       2204.06        74.92 o                         
   8  -8   4         30.42         51.39        13.61 o                         
   9  -8   4        213.85        197.72        17.59 o                         
  10  -8   4       2096.51       2223.80        59.49 o                         
  11  -8   4        141.04         96.71        10.49 o                         
  12  -8   4        369.62        352.48        19.80 o                         
  13  -8   4         78.34         47.22        12.75 o                         
  14  -8   4          0.85         13.91        12.95 o                         
  15  -8   4        263.60        290.64        18.03 o                         
  16  -8   4        120.44        172.87        41.38 o                         
 -16  -7   4        132.27        135.77        14.85 o                         
 -15  -7   4        145.23        156.55        24.62 o                         
 -14  -7   4        363.42        359.32        25.68 o                         
 -13  -7   4        751.58        860.76        43.97 o                         
 -12  -7   4          0.26          4.22        18.24 o                         
 -11  -7   4         95.02         80.72        15.13 o                         
 -10  -7   4        242.19        231.98        16.65 o                         
  -9  -7   4         35.97         36.73        15.35 o                         
  -8  -7   4       1066.88        926.91        31.78 o                         
  -7  -7   4        813.73        750.27        26.02 o                         
  -6  -7   4        445.36        396.56        16.89 o                         
  -5  -7   4       1667.71       1619.54        46.00 o                         
  -4  -7   4         33.79         85.47         6.25 o                         
  -3  -7   4         40.43         72.58         6.16 o                         
  -2  -7   4        275.89        331.39        10.16 o                         
  -1  -7   4       5959.64       6232.81       201.39 o                         
   0  -7   4          0.18          5.97         6.22 o                         
   1  -7   4       1747.67       1837.05        76.81 o                         
   2  -7   4       1196.35       1324.44        41.26 o                         
   3  -7   4       5184.08       5633.22       143.94 o                         
   4  -7   4       1325.87       1260.88        34.02 o                         
   5  -7   4       1225.32       1296.12        44.68 o                         
   6  -7   4          2.96          0.29        13.27 o                         
   7  -7   4         64.69         95.21        15.47 o                         
   8  -7   4        556.70        587.88        33.31 o                         
   9  -7   4        507.63        607.96        35.13 o                         
  10  -7   4       1701.64       1709.52        53.35 o                         
  11  -7   4         16.24         20.43        10.16 o                         
  12  -7   4        133.83        109.25        16.21 o                         
  13  -7   4        141.29        159.91        19.76 o                         
  14  -7   4         19.15         17.05        14.97 o                         
  15  -7   4         98.47        106.06        15.59 o                         
  16  -7   4          8.93          0.83         8.18 o                         
 -17  -6   4         61.97         45.08        17.10 o                         
 -16  -6   4         46.17         43.22        13.44 o                         
 -15  -6   4        151.20        140.66        18.54 o                         
 -14  -6   4          2.86         11.78        14.70 o                         
 -13  -6   4        897.25        873.27        44.93 o                         
 -12  -6   4          6.15         -4.66        15.43 o                         
 -11  -6   4         79.28         91.28        11.73 o                         
 -10  -6   4        300.32        269.65        21.56 o                         
  -9  -6   4        289.99        237.37        17.26 o                         
  -8  -6   4          5.15          5.02         8.57 o                         
  -7  -6   4         49.86         71.49         8.38 o                         
  -6  -6   4         10.52         35.91         7.90 o                         
  -5  -6   4        841.25        991.96        24.38 o                         
  -4  -6   4       1645.55       1630.98        34.90 o                         
  -3  -6   4        990.75       1050.25        23.21 o                         
  -2  -6   4        382.50        379.97        19.57 o                         
  -1  -6   4       3735.70       4053.74        79.53 o                         
   0  -6   4       1558.94       1730.91        37.62 o                         
   1  -6   4       4995.79       4453.73        86.76 o                         
   2  -6   4        795.88        657.74        16.89 o                         
   3  -6   4       5378.00       4868.33       101.82 o                         
   4  -6   4        668.79        775.74        23.40 o                         
   5  -6   4         13.45         22.40         7.18 o                         
   6  -6   4        800.47        774.66        44.54 o                         
   7  -6   4       2559.41       2603.85       112.40 o                         
   8  -6   4         17.11         28.24        17.16 o                         
   9  -6   4        100.44        106.88        23.19 o                         
  10  -6   4        913.61        991.61        37.70 o                         
  11  -6   4          4.74         -0.84        11.27 o                         
  12  -6   4          1.35         -9.29        13.86 o                         
  13  -6   4          5.78         -7.16        16.84 o                         
  14  -6   4          1.42         -2.53        19.70 o                         
  15  -6   4        401.60        471.21        41.66 o                         
  16  -6   4         20.25          9.99        11.35 o                         
 -17  -5   4         16.64          9.11        10.56 o                         
 -16  -5   4        189.87        125.13        30.81 o                         
 -15  -5   4          0.37         -7.85        21.08 o                         
 -14  -5   4          4.75         15.08        23.08 o                         
 -13  -5   4         45.08         54.02        16.34 o                         
 -12  -5   4        866.08        824.59        41.99 o                         
 -11  -5   4        115.07        118.52        14.39 o                         
 -10  -5   4         42.03         30.38        11.75 o                         
  -9  -5   4        246.05        254.18        16.19 o                         
  -8  -5   4        733.46        799.99        25.10 o                         
  -7  -5   4         21.14          6.24         7.39 o                         
  -6  -5   4        200.09        237.58        10.82 o                         
  -5  -5   4       5492.80       5335.41       102.35 o                         
  -4  -5   4       4851.17       5007.43        87.84 o                         
  -3  -5   4       3675.93       3235.99        49.27 o                         
  -2  -5   4       4147.35       4359.21        68.91 o                         
  -1  -5   4       2178.22       1846.68        34.41 o                         
   0  -5   4          0.12          4.13         5.08 o                         
   1  -5   4       1761.74       1556.06        27.04 o                         
   2  -5   4       2271.56       2429.50        42.10 o                         
   3  -5   4         96.46         83.95         5.07 o                         
   4  -5   4        255.35        260.10         9.10 o                         
   5  -5   4         10.12         16.35         8.26 o                         
   6  -5   4        389.29        452.29        21.31 o                         
   7  -5   4        565.47        540.84        32.57 o                         
   8  -5   4         14.07          8.49        11.63 o                         
   9  -5   4        752.23        817.87        32.17 o                         
  10  -5   4       1274.41       1272.04        48.25 o                         
  11  -5   4        417.63        414.59        19.28 o                         
  12  -5   4        113.34         94.32        24.97 o                         
  13  -5   4         27.47         22.30        21.89 o                         
  14  -5   4         39.43         36.94        20.93 o                         
  15  -5   4        244.00        248.70        27.70 o                         
  16  -5   4          0.09        -10.35        13.34 o                         
 -18  -4   4        112.05         71.27        18.13 o                         
 -17  -4   4        128.01         52.06        38.99 o                         
 -16  -4   4         20.19         40.23        19.70 o                         
 -15  -4   4          6.77         12.66        17.84 o                         
 -14  -4   4       1063.61       1048.92        60.44 o                         
 -13  -4   4        822.64        742.50        35.80 o                         
 -12  -4   4        516.30        443.49        20.56 o                         
 -11  -4   4        127.41        100.53        23.38 o                         
 -10  -4   4        154.72        129.19        15.59 o                         
  -9  -4   4         51.88         46.12        16.45 o                         
  -8  -4   4        242.83        261.52        17.17 o                         
  -7  -4   4        423.40        425.13        16.34 o                         
  -6  -4   4       2822.62       2975.50        72.23 o                         
  -5  -4   4         42.92         63.55         7.19 o                         
  -4  -4   4        100.82         92.51         7.98 o                         
  -3  -4   4      11765.45      11428.75       198.49 o                         
  -2  -4   4      11203.18      10537.38       209.08 o                         
  -1  -4   4        161.24         92.64         6.88 o                         
   0  -4   4      11900.61      10796.75       245.16 o                         
   1  -4   4       1520.51       1190.16        22.07 o                         
   2  -4   4       7053.48       6063.05       109.43 o                         
   3  -4   4       3118.74       2831.97        49.02 o                         
   4  -4   4        937.70        866.44        20.94 o                         
   5  -4   4       1174.97       1381.31        45.80 o                         
   6  -4   4         42.82        118.97        13.01 o                         
   7  -4   4          0.15          8.04        10.90 o                         
   8  -4   4        148.53        134.72        14.69 o                         
   9  -4   4        609.94        634.78        29.65 o                         
  10  -4   4          2.54        -16.37        16.37 o                         
  11  -4   4        230.56        234.85        16.24 o                         
  12  -4   4        117.07        128.05        34.47 o                         
  13  -4   4        113.72        108.18        21.72 o                         
  14  -4   4         32.19         16.84        16.89 o                         
  15  -4   4         10.63         17.21        12.84 o                         
  16  -4   4          3.26        -16.42        16.42 o                         
 -18  -3   4         24.77         29.69        20.18 o                         
 -17  -3   4         32.85         24.08        14.76 o                         
 -16  -3   4         50.06         32.63        16.36 o                         
 -15  -3   4        579.46        543.98        51.06 o                         
 -14  -3   4         11.23         -0.47        18.73 o                         
 -13  -3   4        108.30        108.27        14.72 o                         
 -12  -3   4         17.54         25.84        23.48 o                         
 -11  -3   4        784.40        672.99        44.78 o                         
 -10  -3   4         29.56         46.13        13.32 o                         
  -9  -3   4        490.52        502.35        21.38 o                         
  -8  -3   4        582.22        589.44        23.30 o                         
  -7  -3   4          3.01         22.22         8.54 o                         
  -6  -3   4       1778.01       1525.22        34.23 o                         
  -5  -3   4       2718.44       2541.92        46.11 o                         
  -4  -3   4      10886.59      10029.07       175.17 o                         
  -3  -3   4         79.70         68.64         5.88 o                         
  -2  -3   4      24402.19      22738.21       571.86 o                         
  -1  -3   4       7087.07       6255.86       135.64 o                         
   0  -3   4      12079.63      11858.69       265.91 o                         
   1  -3   4       4120.64       4125.57        77.93 o                         
   2  -3   4       1394.28       1432.84        26.91 o                         
   3  -3   4        335.64        356.89         8.70 o                         
   4  -3   4         55.58         67.63         8.67 o                         
   5  -3   4        997.21       1043.40        46.83 o                         
   6  -3   4       6678.87       6712.23       341.15 o                         
   7  -3   4        583.27        601.98        31.98 o                         
   8  -3   4        105.11         99.44        15.59 o                         
   9  -3   4        916.21        870.12        38.73 o                         
  10  -3   4       1137.53       1013.69        70.85 o                         
  11  -3   4       2031.90       2056.93        64.84 o                         
  12  -3   4        424.24        411.96        65.19 o                         
  13  -3   4        239.23        250.25        87.42 o                         
  14  -3   4        278.41        302.94        25.65 o                         
  15  -3   4          0.26         -2.33        12.75 o                         
 -18  -2   4          7.45         -6.49        12.83 o                         
 -17  -2   4        318.07        227.09        21.36 o                         
 -16  -2   4         91.15         83.24        20.33 o                         
 -15  -2   4         11.43         22.22        20.59 o                         
 -14  -2   4        186.37        188.95        18.70 o                         
 -13  -2   4         26.18         38.01        15.55 o                         
 -12  -2   4        976.98        969.46        59.40 o                         
 -11  -2   4        891.78        845.85        58.73 o                         
 -10  -2   4        654.12        699.61        35.63 o                         
  -9  -2   4        194.07        162.32        12.58 o                         
  -8  -2   4        302.40        307.19        15.57 o                         
  -7  -2   4        125.26        145.23         9.39 o                         
  -6  -2   4         76.83        247.49        39.91 o                         
  -5  -2   4        358.25        277.60        14.28 o                         
  -4  -2   4        322.46        268.94         9.64 o                         
  -3  -2   4       1526.50       1445.33        43.13 o                         
  -2  -2   4       1537.02       1553.18        45.90 o                         
  -1  -2   4        776.70        793.51        28.84 o                         
   0  -2   4          5.97         -0.63         6.34 o                         
   1  -2   4        263.08        248.38        12.76 o                         
   2  -2   4        487.17        442.37        10.43 o                         
   3  -2   4       1021.33       1003.16        23.14 o                         
   4  -2   4       1064.11       1254.72        51.08 o                         
   5  -2   4       3194.03       3360.45       122.33 o                         
   6  -2   4        194.23        194.48        14.85 o                         
   7  -2   4        104.95        136.62        15.64 o                         
   8  -2   4          1.58         11.71        16.93 o                         
   9  -2   4         78.69        107.91        19.74 o                         
  10  -2   4        947.67        959.30        64.99 o                         
  11  -2   4         61.56         82.23        15.09 o                         
  12  -2   4        144.55        148.35        38.75 o                         
  13  -2   4         63.41         33.52        24.86 o                         
  14  -2   4        376.58        310.22       114.37 o                         
  15  -2   4         30.56         21.63        10.92 o                         
 -18  -1   4         37.84         26.56        13.16 o                         
 -17  -1   4          7.80         29.22        16.42 o                         
 -16  -1   4        130.60        167.65        36.46 o                         
 -15  -1   4         86.57         90.84        21.24 o                         
 -14  -1   4       1065.71        952.48        36.86 o                         
 -13  -1   4         15.85         -9.79        14.42 o                         
 -12  -1   4       1552.57       1600.07        72.47 o                         
 -11  -1   4        392.53        315.65        23.15 o                         
 -10  -1   4        451.29        453.01        33.15 o                         
  -9  -1   4          2.44         -1.08        10.67 o                         
  -8  -1   4       2264.75       2210.94        73.13 o                         
  -7  -1   4       4048.34       3877.49       105.98 o                         
  -6  -1   4       2060.47       1869.55        44.24 o                         
  -5  -1   4         19.30         35.84         6.15 o                         
  -4  -1   4        861.59        709.76        23.91 o                         
  -3  -1   4       8713.86       8429.32       297.85 o                         
  -2  -1   4      19641.41      17736.76       728.86 o                         
  -1  -1   4       5734.30       5287.19       168.75 o                         
   0  -1   4         35.85         36.41         8.43 o                         
   1  -1   4       1271.11       1480.37        50.51 o                         
   2  -1   4       1156.06       1109.24        32.46 o                         
   3  -1   4       4824.97       4142.08       111.84 o                         
   4  -1   4         43.85         66.64        10.55 o                         
   5  -1   4        715.54        587.43        33.11 o                         
   6  -1   4        435.30        424.80        24.19 o                         
   7  -1   4        849.68        809.57        40.55 o                         
   8  -1   4          1.95         16.92        16.96 o                         
   9  -1   4         21.51         36.80        18.35 o                         
  10  -1   4         27.16         37.94        15.24 o                         
  11  -1   4        923.79        876.78        56.99 o                         
  12  -1   4        521.66        551.88       136.12 o                         
  13  -1   4          5.65         10.34        24.23 o                         
  14  -1   4         15.50         19.41        21.03 o                         
  15  -1   4          8.24          7.08         9.98 o                         
 -18   0   4        363.92        312.66        61.97 o                         
 -17   0   4         11.64         15.81        20.55 o                         
 -16   0   4         45.37         21.27        30.44 o                         
 -15   0   4        223.02        233.59        39.40 o                         
 -14   0   4        279.83        281.39        16.08 o                         
 -13   0   4        183.63        190.00        18.44 o                         
 -12   0   4        127.64        127.21        25.82 o                         
 -11   0   4        154.74        159.04        14.86 o                         
 -10   0   4        373.40        407.28        21.93 o                         
  -9   0   4        355.62        400.10        20.22 o                         
  -8   0   4        437.78        452.19        23.23 o                         
  -7   0   4        361.92        459.42        15.93 o                         
  -6   0   4        401.24        390.04        22.78 o                         
  -5   0   4        484.61        419.85        13.43 o                         
  -4   0   4       1850.56       1942.84        54.26 o                         
  -3   0   4       4388.16       3841.95       104.47 o                         
  -2   0   4       3971.94       3846.50       163.28 o                         
  -1   0   4       1497.02       1331.36        44.45 o                         
   0   0   4       4171.84       3976.38       143.67 o                         
   1   0   4          4.16         20.53         9.19 o                         
   2   0   4       3987.74       3668.98        85.04 o                         
   3   0   4         25.02         56.23        11.09 o                         
   4   0   4         77.34         91.12        12.12 o                         
   5   0   4       1021.80        945.11        49.44 o                         
   6   0   4        739.29        771.64        56.65 o                         
   7   0   4       1390.37       1371.12        76.88 o                         
   8   0   4         14.93          5.26        17.14 o                         
   9   0   4        408.95        403.31        32.82 o                         
  10   0   4        335.32        330.28        19.55 o                         
  11   0   4        938.95        957.46        60.45 o                         
  12   0   4        123.71        168.05        28.27 o                         
  13   0   4        322.54        405.13        85.77 o                         
  14   0   4          0.25        -12.57        19.27 o                         
  15   0   4        100.23         42.17        14.56 o                         
 -19   1   4          6.51         -4.31        12.93 o                         
 -18   1   4        213.87        156.43        23.12 o                         
 -17   1   4         41.25         52.33        21.61 o                         
 -16   1   4         12.08          5.97        14.61 o                         
 -15   1   4         95.14         94.07        30.47 o                         
 -14   1   4        100.98         68.95        15.84 o                         
 -13   1   4         76.38         59.81        20.43 o                         
 -12   1   4        202.12        191.07        15.53 o                         
 -11   1   4       3236.77       3420.91       125.78 o                         
 -10   1   4        111.18        152.26        14.88 o                         
  -9   1   4        502.20        455.14        24.30 o                         
  -8   1   4         26.69         10.94         9.27 o                         
  -7   1   4         69.73        138.72         9.74 o                         
  -6   1   4       1945.33       2136.26        53.40 o                         
  -5   1   4       2569.94       2916.34        78.97 o                         
  -4   1   4         57.25         48.65         6.03 o                         
  -3   1   4         17.06         17.93         9.26 o                         
  -2   1   4        946.46        851.92        34.66 o                         
  -1   1   4        899.51        933.37        34.76 o                         
   0   1   4       7049.35       6006.05       209.56 o                         
   1   1   4        276.60        278.11        36.42 o                         
   2   1   4        471.23        316.60        14.24 o                         
   3   1   4       8973.89       9311.91       296.98 o                         
   4   1   4        123.11        164.18        16.32 o                         
   5   1   4        196.39        163.77        17.56 o                         
   6   1   4        426.13        452.28        27.04 o                         
   7   1   4        229.92        209.00        36.93 o                         
   8   1   4        147.22        164.10        26.14 o                         
   9   1   4        421.45        438.29        22.37 o                         
  10   1   4         84.63        132.53        31.53 o                         
  11   1   4        670.64        662.52        69.15 o                         
  12   1   4        144.90        157.73        41.11 o                         
  13   1   4         26.04         47.67        32.63 o                         
  14   1   4         12.36         -1.16        25.99 o                         
 -19   2   4        227.27        128.59        17.78 o                         
 -18   2   4        184.40        155.69        28.63 o                         
 -17   2   4          5.51          6.66        15.59 o                         
 -16   2   4          4.37          3.13        20.08 o                         
 -15   2   4       1126.55        880.46        64.43 o                         
 -14   2   4          2.79         -8.18        15.72 o                         
 -13   2   4         88.97         80.55        23.73 o                         
 -12   2   4          0.19        -14.16        14.16 o                         
 -11   2   4       2152.36       2271.65        99.07 o                         
 -10   2   4          0.30        -10.75        16.98 o                         
  -9   2   4       4267.94       4356.44       223.16 o                         
  -8   2   4        398.27        514.41        26.80 o                         
  -7   2   4        726.70        740.29        26.81 o                         
  -6   2   4       4504.60       4751.31       115.79 o                         
  -5   2   4        137.38        123.89         6.11 o                         
  -4   2   4        131.96         80.32         6.73 o                         
  -3   2   4       2372.23       2065.87        53.45 o                         
  -2   2   4      12666.62      11422.23       238.90 o                         
  -1   2   4       1621.84       1635.59        43.84 o                         
   0   2   4        106.76         80.94         7.05 o                         
   1   2   4         54.44         47.76         5.95 o                         
   2   2   4       4987.53       5059.22       148.02 o                         
   3   2   4        411.01        438.42        15.98 o                         
   4   2   4        454.48        457.25        25.50 o                         
   5   2   4         27.15         52.98        14.87 o                         
   6   2   4          0.39          8.87        13.02 o                         
   7   2   4        211.70        236.35        31.14 o                         
   8   2   4        893.89        872.62        47.97 o                         
   9   2   4        475.41        489.28        35.95 o                         
  10   2   4       1628.80       2021.09       155.34 o                         
  11   2   4        245.37        266.14        41.66 o                         
  12   2   4         44.18         69.55        23.63 o                         
  13   2   4        132.40        147.04        52.33 o                         
  14   2   4         20.23          0.68        28.66 o                         
 -19   3   4        118.78         97.88        16.69 o                         
 -18   3   4         23.36         20.09        11.01 o                         
 -17   3   4         23.48          5.95        17.14 o                         
 -16   3   4         11.77          1.37        29.69 o                         
 -15   3   4          0.61          3.64        14.72 o                         
 -14   3   4        259.47        259.67        15.70 o                         
 -13   3   4        578.42        631.05        28.39 o                         
 -12   3   4        216.15        209.40        23.36 o                         
 -11   3   4         61.02         54.92        16.90 o                         
 -10   3   4        566.46        555.99        30.45 o                         
  -9   3   4       3041.41       3392.43       143.61 o                         
  -8   3   4         68.64         97.27        10.55 o                         
  -7   3   4       3720.43       3947.48       108.09 o                         
  -6   3   4         22.40         42.40         6.81 o                         
  -5   3   4       2274.10       2352.86        61.20 o                         
  -4   3   4        536.81        608.84        20.03 o                         
  -3   3   4         10.95         13.74         6.91 o                         
  -2   3   4         31.13         34.36         6.14 o                         
  -1   3   4       5789.98       5685.03       154.19 o                         
   0   3   4       4157.64       4274.02       116.79 o                         
   1   3   4         41.70         66.90         8.16 o                         
   2   3   4       2777.30       3024.35        89.65 o                         
   3   3   4        722.35        723.03        40.54 o                         
   4   3   4          0.67          7.18        10.23 o                         
   5   3   4        214.66        203.81        14.19 o                         
   6   3   4        235.31        217.02        14.96 o                         
   7   3   4        682.78        781.37        50.75 o                         
   8   3   4        529.60        452.69        22.31 o                         
   9   3   4        628.96        708.15        33.48 o                         
  10   3   4       1119.86       1064.80        54.42 o                         
  11   3   4          0.60        -32.76        32.76 o                         
  12   3   4        185.74        231.88        34.20 o                         
  13   3   4         36.85         16.20        14.87 o                         
 -19   4   4          0.93          1.98        13.34 o                         
 -18   4   4        378.02        407.28        27.94 o                         
 -17   4   4          1.13          4.48        25.92 o                         
 -16   4   4          2.29          3.10        14.49 o                         
 -15   4   4        638.19        708.28        45.66 o                         
 -14   4   4       1354.64       1397.33        39.52 o                         
 -13   4   4        266.54        243.73        14.72 o                         
 -12   4   4       1559.86       1613.21        63.34 o                         
 -11   4   4         25.83         23.66        14.24 o                         
 -10   4   4        171.85        145.37        17.52 o                         
  -9   4   4       2024.10       2207.64        95.40 o                         
  -8   4   4         12.45         18.35         9.59 o                         
  -7   4   4        281.73        259.08        12.20 o                         
  -6   4   4       7389.14       7500.85       219.23 o                         
  -5   4   4       5058.10       4602.98       119.70 o                         
  -4   4   4        644.65        653.05        26.78 o                         
  -3   4   4        451.90        563.35        23.63 o                         
  -2   4   4       4385.96       4792.54       172.77 o                         
  -1   4   4        140.54        193.45        10.73 o                         
   0   4   4       2447.70       2591.65        77.58 o                         
   1   4   4        182.51        212.92        14.64 o                         
   2   4   4        955.51        915.63        29.77 o                         
   3   4   4       2229.49       2390.92        79.44 o                         
   4   4   4          0.48         17.99        10.99 o                         
   5   4   4        534.36        543.84        35.28 o                         
   6   4   4          0.15        -11.92        11.92 o                         
   7   4   4       1369.55       1319.09        52.76 o                         
   8   4   4        282.96        314.37        22.71 o                         
   9   4   4        159.00        191.34        18.78 o                         
  10   4   4          0.25        -18.84        18.84 o                         
  11   4   4          2.18         30.22        24.42 o                         
  12   4   4          0.17         11.24        17.37 o                         
  13   4   4         25.53         -0.89        21.75 o                         
 -18   5   4        108.86        127.22        17.41 o                         
 -17   5   4         83.46        110.84        20.85 o                         
 -16   5   4         23.19         40.41        13.03 o                         
 -15   5   4          1.74         24.74        14.79 o                         
 -14   5   4        190.21        203.25        16.96 o                         
 -13   5   4         97.11         83.53        10.74 o                         
 -12   5   4         34.96         17.20        18.09 o                         
 -11   5   4        146.38        150.62        19.59 o                         
 -10   5   4        229.33        239.04        21.75 o                         
  -9   5   4        269.66        256.05        18.25 o                         
  -8   5   4         14.67         15.12         8.31 o                         
  -7   5   4       4300.44       4416.84       143.71 o                         
  -6   5   4        100.28        119.72         9.49 o                         
  -5   5   4        878.09        874.98        28.53 o                         
  -4   5   4       3086.74       3203.26       104.74 o                         
  -3   5   4        387.42        396.02        15.08 o                         
  -2   5   4        154.55        137.01         9.14 o                         
  -1   5   4       3998.43       4454.97       122.21 o                         
   0   5   4       2984.56       3246.26        96.63 o                         
   1   5   4        167.68        141.37        15.03 o                         
   2   5   4          0.79         12.64        14.13 o                         
   3   5   4       1733.17       1862.91        62.96 o                         
   4   5   4       1362.47       1362.88        48.42 o                         
   5   5   4        470.01        533.64        24.08 o                         
   6   5   4         27.26         13.53        10.10 o                         
   7   5   4       1673.63       1837.95        70.81 o                         
   8   5   4        411.55        396.88        19.11 o                         
   9   5   4          1.40        -15.20        15.20 o                         
  10   5   4         35.92         47.14        14.23 o                         
  11   5   4          8.29          3.49        17.03 o                         
  12   5   4         38.96         26.68        30.68 o                         
 -18   6   4        131.94        175.02        20.82 o                         
 -17   6   4          6.19          5.74        12.44 o                         
 -16   6   4        247.65        283.39        20.59 o                         
 -15   6   4        186.85        171.14        16.22 o                         
 -14   6   4        127.22        132.97        15.34 o                         
 -13   6   4          6.09        -11.34        11.34 o                         
 -12   6   4        134.79        158.09        13.07 o                         
 -11   6   4         39.57         24.46        20.76 o                         
 -10   6   4        425.42        389.30        43.13 o                         
  -9   6   4       2039.86       2108.66        92.05 o                         
  -8   6   4       1833.88       1794.35        60.88 o                         
  -7   6   4        945.13        943.74        34.13 o                         
  -6   6   4        601.06        546.86        22.16 o                         
  -5   6   4        966.76       1075.73        42.67 o                         
  -4   6   4        523.14        535.67        24.17 o                         
  -3   6   4        365.94        427.20        19.93 o                         
  -2   6   4       5747.43       6214.52       183.14 o                         
  -1   6   4        116.06        103.46         9.61 o                         
   0   6   4       2908.05       3233.42       105.50 o                         
   1   6   4        875.82        950.05        35.63 o                         
   2   6   4         26.05         13.99         7.91 o                         
   3   6   4         41.23         51.11        12.30 o                         
   4   6   4         10.56         -7.14        12.66 o                         
   5   6   4       1881.66       2142.36        76.75 o                         
   6   6   4       1485.95       1642.91        47.08 o                         
   7   6   4          0.23        -13.93        13.93 o                         
   8   6   4        380.86        336.57        22.47 o                         
   9   6   4         44.58         10.57        14.07 o                         
  10   6   4        474.37        411.63        45.42 o                         
  11   6   4        231.19        151.11        19.98 o                         
 -18   7   4        124.82        134.43        11.91 o                         
 -17   7   4         50.38         42.99        11.04 o                         
 -16   7   4         51.26         43.17        12.47 o                         
 -15   7   4          0.89         -2.50        13.13 o                         
 -14   7   4          3.95         11.96        11.21 o                         
 -13   7   4       1095.80       1180.25        43.37 o                         
 -12   7   4         16.10         10.32        11.73 o                         
 -11   7   4        183.85        165.51        15.09 o                         
 -10   7   4          0.51          8.72        13.57 o                         
  -9   7   4        139.96        146.39        13.57 o                         
  -8   7   4         97.34        110.63        17.09 o                         
  -7   7   4       2725.39       2683.68       100.24 o                         
  -6   7   4        635.50        602.60        24.38 o                         
  -5   7   4          4.85          7.28        10.38 o                         
  -4   7   4        326.37        395.10        17.72 o                         
  -3   7   4       3208.95       3666.65       155.25 o                         
  -2   7   4        201.97        160.13        10.50 o                         
  -1   7   4        711.71        718.72        27.19 o                         
   0   7   4        650.44        618.30        24.42 o                         
   1   7   4          9.78         11.44         9.47 o                         
   2   7   4       1621.54       1736.19        77.50 o                         
   3   7   4         24.19         18.72        11.39 o                         
   4   7   4        592.84        756.92        30.29 o                         
   5   7   4        149.41        171.59        14.56 o                         
   6   7   4         58.68         73.78        15.75 o                         
   7   7   4          0.86         10.50        11.84 o                         
   8   7   4         74.09         71.35        13.10 o                         
   9   7   4        437.39        399.49        22.56 o                         
  10   7   4          1.67        -16.89        16.89 o                         
 -18   8   4         61.47         50.37         8.21 o                         
 -17   8   4          0.27          3.07         9.84 o                         
 -16   8   4         13.41         21.74        11.58 o                         
 -15   8   4        136.31        158.55        12.73 o                         
 -14   8   4        707.91        749.74        29.10 o                         
 -13   8   4         47.37         46.00        12.92 o                         
 -12   8   4        562.37        612.45        25.71 o                         
 -11   8   4        341.87        323.37        14.17 o                         
 -10   8   4        288.69        293.44        18.24 o                         
  -9   8   4        790.79        739.23        45.08 o                         
  -8   8   4        257.46        235.50        17.15 o                         
  -7   8   4         12.34         14.08         9.81 o                         
  -6   8   4        133.33        122.66        15.18 o                         
  -5   8   4          4.39          8.98         9.52 o                         
  -4   8   4        587.98        584.41        24.00 o                         
  -3   8   4         64.67         91.03        14.67 o                         
  -2   8   4       1077.35       1193.38        38.75 o                         
  -1   8   4         11.23         11.28         9.49 o                         
   0   8   4         17.79         12.10         9.44 o                         
   1   8   4        519.57        578.10        24.31 o                         
   2   8   4         10.36         13.94        10.35 o                         
   3   8   4       1104.44       1285.30        44.01 o                         
   4   8   4        153.31        157.27        17.50 o                         
   5   8   4        149.58        176.24        17.48 o                         
   6   8   4         18.23         -1.17        15.81 o                         
   7   8   4        253.61        270.88        31.33 o                         
   8   8   4         51.26         37.16        12.58 o                         
   9   8   4         55.82         40.99        12.18 o                         
  10   8   4        255.37        204.24        27.57 o                         
 -17   9   4         43.75         61.14         9.39 o                         
 -16   9   4        265.26        334.02        17.85 o                         
 -15   9   4         11.46         13.61         9.85 o                         
 -14   9   4         20.61         27.71        11.73 o                         
 -13   9   4        182.25        204.84        14.67 o                         
 -12   9   4        183.62        194.46        15.82 o                         
 -11   9   4         41.09         44.87        14.41 o                         
 -10   9   4         99.82        112.18        13.90 o                         
  -9   9   4        856.89        853.68        34.70 o                         
  -8   9   4        466.13        452.44        15.48 o                         
  -7   9   4         67.47         56.49        11.89 o                         
  -6   9   4        237.82        222.31        14.40 o                         
  -5   9   4       1687.52       1862.79        64.15 o                         
  -4   9   4        958.04        914.16        31.56 o                         
  -3   9   4         42.69         52.39         9.57 o                         
  -2   9   4        358.32        361.44        17.82 o                         
  -1   9   4         84.98         69.82        10.47 o                         
   0   9   4        496.05        495.30        15.59 o                         
   1   9   4        127.91        116.60        11.97 o                         
   2   9   4        146.10        137.65        11.25 o                         
   3   9   4        288.95        280.93        19.94 o                         
   4   9   4        655.87        638.01        32.23 o                         
   5   9   4         18.69         27.91        11.94 o                         
   6   9   4        201.08        218.79        14.16 o                         
   7   9   4         22.70         15.29        14.72 o                         
   8   9   4         13.40        -11.94        13.78 o                         
   9   9   4        258.04        195.83        27.43 o                         
 -17  10   4          0.36          0.76         7.31 o                         
 -16  10   4        578.38        635.55        35.54 o                         
 -15  10   4        109.23        111.69        11.34 o                         
 -14  10   4        358.67        371.45        19.52 o                         
 -13  10   4        176.58        181.64        16.84 o                         
 -12  10   4        800.93        820.35        40.57 o                         
 -11  10   4        304.75        323.98        22.08 o                         
 -10  10   4       1436.82       1374.19        88.31 o                         
  -9  10   4          7.59         11.65         9.40 o                         
  -8  10   4       1078.19       1093.28        29.99 o                         
  -7  10   4        603.59        641.11        19.70 o                         
  -6  10   4        418.19        384.11        13.56 o                         
  -5  10   4        805.33        779.70        22.84 o                         
  -4  10   4        517.85        565.21        21.90 o                         
  -3  10   4        918.50        952.67        26.06 o                         
  -2  10   4       2018.61       1941.81        54.24 o                         
  -1  10   4          2.25          6.45         8.08 o                         
   0  10   4        100.78        113.31        15.84 o                         
   1  10   4         79.74         64.62        12.31 o                         
   2  10   4         32.68         23.16        11.64 o                         
   3  10   4        550.28        543.67        27.16 o                         
   4  10   4         54.17         53.88        11.59 o                         
   5  10   4         62.77         62.62        10.91 o                         
   6  10   4         68.45         53.97        13.82 o                         
   7  10   4         14.18         31.58        12.24 o                         
   8  10   4         87.71         88.65        21.00 o                         
 -16  11   4         51.75         42.41        13.06 o                         
 -15  11   4        311.62        357.56        19.51 o                         
 -14  11   4        287.52        323.29        19.60 o                         
 -13  11   4         17.86         13.33        11.82 o                         
 -12  11   4         11.23         15.74        11.36 o                         
 -11  11   4          0.31         16.72        18.61 o                         
 -10  11   4        252.85        246.45        24.19 o                         
  -9  11   4        436.79        422.40        30.66 o                         
  -8  11   4        297.07        250.67        18.15 o                         
  -7  11   4         55.45         70.78        12.32 o                         
  -6  11   4         10.41         12.98        13.74 o                         
  -5  11   4        461.90        448.20        17.56 o                         
  -4  11   4        120.33        103.55        14.91 o                         
  -3  11   4        978.24        977.14        47.98 o                         
  -2  11   4        135.14        159.62        14.43 o                         
  -1  11   4         82.59        108.41        14.92 o                         
   0  11   4          6.67         -6.49        15.41 o                         
   1  11   4        460.22        412.68        19.76 o                         
   2  11   4        361.15        319.25        16.02 o                         
   3  11   4          5.55         -3.43        10.44 o                         
   4  11   4         20.55         12.99        14.65 o                         
   5  11   4         63.61         77.64        11.00 o                         
   6  11   4         19.52         23.12        11.42 o                         
 -15  12   4         55.55         37.45         7.95 o                         
 -14  12   4         32.55         55.25         8.88 o                         
 -13  12   4        333.35        335.74        17.15 o                         
 -12  12   4          0.03        -12.98        12.98 o                         
 -11  12   4        344.63        308.81        25.68 o                         
 -10  12   4         21.99         15.51        11.87 o                         
  -9  12   4        481.22        509.79        39.55 o                         
  -8  12   4        100.04        116.87        14.62 o                         
  -7  12   4        524.64        596.46        30.53 o                         
  -6  12   4        230.29        275.03        31.05 o                         
  -5  12   4        505.66        582.56        27.93 o                         
  -4  12   4         86.96        110.29        17.72 o                         
  -3  12   4         13.50          9.19        13.80 o                         
  -2  12   4        221.54        226.37        15.26 o                         
  -1  12   4         24.24         36.23        11.21 o                         
   0  12   4         78.63         71.44        13.15 o                         
   1  12   4        330.81        263.05        27.93 o                         
   2  12   4          3.92        -11.54        13.86 o                         
   3  12   4         24.20         43.60        15.44 o                         
   4  12   4          0.20         -2.33        20.59 o                         
   5  12   4         72.34         75.79        19.90 o                         
 -14  13   4         49.55         54.47        10.75 o                         
 -13  13   4        583.07        663.48        33.88 o                         
 -12  13   4         62.97         78.32        22.23 o                         
 -11  13   4         17.37          2.10        10.90 o                         
 -10  13   4         64.65         45.60        12.37 o                         
  -9  13   4        116.23        120.67        13.16 o                         
  -8  13   4          0.01        -12.30        12.30 o                         
  -7  13   4        102.10         87.08        13.46 o                         
  -6  13   4        100.88         87.94        21.51 o                         
  -5  13   4        199.20        219.31        29.16 o                         
  -4  13   4        102.76         93.87        13.97 o                         
  -3  13   4        262.63        205.54        21.62 o                         
  -2  13   4          7.51         17.55        10.16 o                         
  -1  13   4        369.15        321.46        22.67 o                         
   0  13   4        188.79        191.97        18.81 o                         
   1  13   4        353.08        348.13        36.08 o                         
   2  13   4          0.86          2.17        13.82 o                         
   3  13   4        257.73        282.62        43.43 o                         
 -13  14   4         32.57         34.34        12.38 o                         
 -12  14   4        203.67        207.73        22.78 o                         
 -11  14   4         36.67         56.42        29.48 o                         
 -10  14   4         76.98         44.49        14.18 o                         
  -9  14   4         21.63         22.39         9.81 o                         
  -8  14   4         44.10         26.33        10.26 o                         
  -7  14   4          0.50          8.81        11.35 o                         
  -6  14   4          1.59         10.46         9.43 o                         
  -5  14   4          4.62         11.96        11.17 o                         
  -4  14   4          4.74         -8.40        10.70 o                         
  -3  14   4          3.12          0.07        10.01 o                         
  -2  14   4        126.16        130.12        13.59 o                         
  -1  14   4        145.86        173.08        16.40 o                         
   0  14   4         22.05         12.85        13.78 o                         
 -10  15   4          6.65         30.71        13.20 o                         
  -9  15   4         47.42         49.21         8.08 o                         
  -8  15   4         69.29         60.81        15.67 o                         
  -7  15   4          2.47         -8.57         8.57 o                         
  -6  15   4         89.29        101.39        12.52 o                         
  -5  15   4          0.38          2.12        10.86 o                         
  -4  15   4          1.03          4.12        10.37 o                         
  -3  15   4          5.11         -9.09         9.09 o                         
   0 -19   5         50.68         44.94        15.87 o                         
   1 -19   5        250.04        237.20        17.98 o                         
   2 -19   5          0.78         18.01        15.87 o                         
   3 -19   5          0.09          9.96        12.41 o                         
   4 -19   5          2.19         15.41        13.24 o                         
   5 -19   5        613.00        501.78        42.54 o                         
   6 -19   5        105.03         96.58        15.32 o                         
  -4 -18   5         63.80         63.87        19.73 o                         
  -3 -18   5         26.79         -2.47        15.94 o                         
  -2 -18   5        174.63         97.71        16.03 o                         
  -1 -18   5        156.26        169.55        19.09 o                         
   0 -18   5         99.45        108.36        12.98 o                         
   1 -18   5        204.87        192.95        13.82 o                         
   2 -18   5         57.43         58.20        13.17 o                         
   3 -18   5        235.77        249.93        29.41 o                         
   4 -18   5        319.16        301.82        20.19 o                         
   5 -18   5         20.30         26.66        11.00 o                         
   6 -18   5        584.40        533.12        32.52 o                         
   7 -18   5         57.73         58.42        15.53 o                         
   8 -18   5        123.05        117.70        23.77 o                         
   9 -18   5        121.41        141.93        17.24 o                         
  -6 -17   5          8.26        -18.74        18.74 o                         
  -5 -17   5          2.70         33.99        22.91 o                         
  -4 -17   5          1.92          0.46        16.55 o                         
  -3 -17   5         28.67         39.49        25.24 o                         
  -2 -17   5         22.82         23.96        11.49 o                         
  -1 -17   5        105.67        128.69        12.33 o                         
   0 -17   5          0.26         -1.02        10.87 o                         
   1 -17   5         13.39         -3.39        12.72 o                         
   2 -17   5        175.48        200.79        14.30 o                         
   3 -17   5        329.31        333.01        28.01 o                         
   4 -17   5         71.02         88.73        21.59 o                         
   5 -17   5         68.16         83.60        11.26 o                         
   6 -17   5          0.70         -9.54        11.04 o                         
   7 -17   5         22.89         25.72        13.78 o                         
   8 -17   5          0.09          5.57         9.92 o                         
   9 -17   5         29.42         24.86        11.35 o                         
  10 -17   5        186.99        217.72        16.30 o                         
  -8 -16   5        573.24        623.87        36.89 o                         
  -7 -16   5         22.73         34.03        11.87 o                         
  -6 -16   5        530.64        657.46        58.28 o                         
  -5 -16   5         86.60        103.96        21.96 o                         
  -4 -16   5        133.45        119.55        18.98 o                         
  -3 -16   5          2.16         10.26        13.50 o                         
  -2 -16   5        108.20        100.85        13.49 o                         
  -1 -16   5          1.87         13.47        11.37 o                         
   0 -16   5         17.39          9.47        11.53 o                         
   1 -16   5        575.48        623.83        30.24 o                         
   2 -16   5          1.53          1.54        11.93 o                         
   3 -16   5        871.07        870.96        51.85 o                         
   4 -16   5          5.89          6.54        10.99 o                         
   5 -16   5        492.33        497.25        19.91 o                         
   6 -16   5        526.93        529.72        29.00 o                         
   7 -16   5         57.16         64.46        11.75 o                         
   8 -16   5         99.03         93.43        11.03 o                         
   9 -16   5          3.64          3.39        10.53 o                         
  10 -16   5         16.04          6.21         9.42 o                         
  11 -16   5          2.63         11.22         8.15 o                         
  12 -16   5        180.86        162.38        17.78 o                         
  -9 -15   5          0.32          9.09        10.42 o                         
  -8 -15   5         17.24         19.49        15.04 o                         
  -7 -15   5         20.93         33.53        14.26 o                         
  -6 -15   5        243.45        263.05        18.61 o                         
  -5 -15   5         29.49          1.50        15.50 o                         
  -4 -15   5        259.23        237.30        23.11 o                         
  -3 -15   5        102.82         98.57        12.57 o                         
  -2 -15   5          0.56          5.31        11.68 o                         
  -1 -15   5        160.49        151.33        14.60 o                         
   0 -15   5        182.20        183.09        12.08 o                         
   1 -15   5          7.89          8.68         9.47 o                         
   2 -15   5        166.12        133.08        12.27 o                         
   3 -15   5        356.64        361.03        15.54 o                         
   4 -15   5         22.30         13.74         9.69 o                         
   5 -15   5          0.40          7.12        11.03 o                         
   6 -15   5        163.86        148.28        17.07 o                         
   7 -15   5        430.86        436.10        19.59 o                         
   8 -15   5         40.28         53.26        12.82 o                         
   9 -15   5         39.91         36.48        12.50 o                         
  10 -15   5         82.83        108.18        11.93 o                         
  11 -15   5        130.69        140.86        10.88 o                         
  12 -15   5         69.99         69.09         7.84 o                         
 -11 -14   5        203.97        225.17        23.39 o                         
 -10 -14   5         88.78        136.61        13.48 o                         
  -9 -14   5        397.92        544.31        32.96 o                         
  -8 -14   5          1.05        -14.95        14.95 o                         
  -7 -14   5        125.65        101.06        18.07 o                         
  -6 -14   5        639.65        709.84        36.57 o                         
  -5 -14   5        146.52        141.64        19.40 o                         
  -4 -14   5        630.76        546.84        53.39 o                         
  -3 -14   5          4.01        -11.90        11.90 o                         
  -2 -14   5       1960.91       2054.15        45.33 o                         
  -1 -14   5        186.31        183.44         9.16 o                         
   0 -14   5          2.52          3.10         6.68 o                         
   1 -14   5         17.99         10.42         7.33 o                         
   2 -14   5         24.81         29.48         7.40 o                         
   3 -14   5        504.97        476.87        12.42 o                         
   4 -14   5         48.02         45.63         7.61 o                         
   5 -14   5         19.80          8.40         7.88 o                         
   6 -14   5       1266.28       1341.45        47.51 o                         
   7 -14   5         20.39         19.10        11.82 o                         
   8 -14   5          1.05         11.70         9.81 o                         
   9 -14   5        239.04        294.94        19.34 o                         
  10 -14   5         37.67         39.27        10.89 o                         
  11 -14   5         75.03         85.57        10.58 o                         
  12 -14   5        394.08        490.68        21.36 o                         
  13 -14   5         47.27         47.13         8.38 o                         
 -12 -13   5         30.98         31.94        17.37 o                         
 -11 -13   5        145.26        129.71        18.23 o                         
 -10 -13   5         97.98        105.25        16.17 o                         
  -9 -13   5          6.71          2.02        13.60 o                         
  -8 -13   5          9.38         14.04        14.70 o                         
  -7 -13   5        347.09        326.10        19.67 o                         
  -6 -13   5         16.38         15.16        15.59 o                         
  -5 -13   5        106.58         74.35        14.90 o                         
  -4 -13   5        245.33        241.34        16.16 o                         
  -3 -13   5       4513.41       4736.57       113.33 o                         
  -2 -13   5         19.77         18.78         7.41 o                         
  -1 -13   5         45.18         26.38         7.33 o                         
   0 -13   5        306.12        272.47        12.50 o                         
   1 -13   5         10.48         20.31         9.75 o                         
   2 -13   5         58.39         57.01         9.64 o                         
   3 -13   5         52.40         95.21        21.13 o                         
   4 -13   5        504.19        510.58        14.63 o                         
   5 -13   5          1.48         -1.09         6.97 o                         
   6 -13   5        676.05        633.91        21.70 o                         
   7 -13   5        144.63        162.94        12.85 o                         
   8 -13   5       1402.14       1528.99        53.56 o                         
   9 -13   5         63.53         61.62        12.02 o                         
  10 -13   5        229.54        247.78        16.21 o                         
  11 -13   5        492.33        548.97        24.91 o                         
  12 -13   5        479.64        588.53        25.26 o                         
  13 -13   5         58.02         65.22         8.81 o                         
  14 -13   5         92.41         74.90        14.02 o                         
 -13 -12   5         63.47         58.43        12.98 o                         
 -12 -12   5          6.88         22.02        11.00 o                         
 -11 -12   5         33.73         17.75        19.40 o                         
 -10 -12   5        149.07        131.78        18.53 o                         
  -9 -12   5         45.86         16.50        16.55 o                         
  -8 -12   5         33.98          8.09        14.21 o                         
  -7 -12   5         20.40          5.89        14.34 o                         
  -6 -12   5       5033.94       5435.34       140.74 o                         
  -5 -12   5       1009.56       1034.74        31.10 o                         
  -4 -12   5       1324.77       1388.96        51.91 o                         
  -3 -12   5         54.08         41.19        11.60 o                         
  -2 -12   5        404.27        360.48        20.32 o                         
  -1 -12   5        302.37        293.03        17.34 o                         
   0 -12   5        130.03        124.01        19.69 o                         
   1 -12   5        469.07        451.62        20.95 o                         
   2 -12   5          0.56         -8.40        11.08 o                         
   3 -12   5        400.13        369.08        38.65 o                         
   4 -12   5        184.74        186.36        20.15 o                         
   5 -12   5         13.87         20.49        12.37 o                         
   6 -12   5         40.97         22.65         8.90 o                         
   7 -12   5          0.07         22.31        11.76 o                         
   8 -12   5          5.81         -4.36        10.37 o                         
   9 -12   5         22.13         12.51        12.35 o                         
  10 -12   5        125.53        149.83        14.14 o                         
  11 -12   5         93.39         89.59        10.78 o                         
  12 -12   5         86.31         88.84        10.67 o                         
  13 -12   5        136.80        134.60        14.72 o                         
  14 -12   5         18.28         10.48         7.83 o                         
 -14 -11   5        163.54        147.52        38.68 o                         
 -13 -11   5         12.90         16.10        12.99 o                         
 -12 -11   5         10.08         14.59        18.81 o                         
 -11 -11   5          1.35         10.46        17.08 o                         
 -10 -11   5         82.76         98.39        25.58 o                         
  -9 -11   5          5.63         -9.90        14.41 o                         
  -8 -11   5        199.19        183.81        13.97 o                         
  -7 -11   5        567.13        662.57        21.83 o                         
  -6 -11   5       9544.19      10138.19       257.87 o                         
  -5 -11   5         42.08         40.36        12.16 o                         
  -4 -11   5        874.87        751.52        27.13 o                         
  -3 -11   5       1185.67       1099.75        38.93 o                         
  -2 -11   5        316.08        317.96        15.40 o                         
  -1 -11   5         88.31         77.47        10.54 o                         
   0 -11   5         56.32         70.20        10.94 o                         
   1 -11   5        443.82        411.34        30.52 o                         
   2 -11   5        159.33        156.66        12.93 o                         
   3 -11   5       1547.01       1449.22        66.06 o                         
   4 -11   5        188.86        183.95        13.92 o                         
   5 -11   5       1821.40       1818.45        69.65 o                         
   6 -11   5          1.03          9.94        30.27 o                         
   7 -11   5       1068.36       1083.05        39.91 o                         
   8 -11   5        207.69        218.73        13.90 o                         
   9 -11   5        124.85        139.34        11.72 o                         
  10 -11   5         16.89         34.01        10.49 o                         
  11 -11   5        105.49         73.62        11.62 o                         
  12 -11   5         21.98         14.96         9.37 o                         
  13 -11   5          1.23         -0.32         9.19 o                         
  14 -11   5        401.65        445.54        22.88 o                         
  15 -11   5         59.40         68.54        11.09 o                         
 -14 -10   5        108.42        106.02        21.96 o                         
 -13 -10   5          0.80         -1.09        23.53 o                         
 -12 -10   5          2.38        -11.54        20.75 o                         
 -11 -10   5         16.32         13.56        18.11 o                         
 -10 -10   5          1.07          9.44        18.60 o                         
  -9 -10   5        701.20        715.85        35.73 o                         
  -8 -10   5        291.51        288.84        16.49 o                         
  -7 -10   5        766.50        693.69        32.97 o                         
  -6 -10   5        157.04        161.32        16.81 o                         
  -5 -10   5        652.81        658.24        26.74 o                         
  -4 -10   5        291.90        263.38        12.22 o                         
  -3 -10   5         67.46         80.53         8.72 o                         
  -2 -10   5        379.54        377.17        15.13 o                         
  -1 -10   5       3161.88       3451.18        95.31 o                         
   0 -10   5         27.50         31.66         9.75 o                         
   1 -10   5        101.21         90.78        15.88 o                         
   2 -10   5       1255.29       1334.70        51.24 o                         
   3 -10   5        161.08        222.25        14.45 o                         
   4 -10   5          2.00         -1.40         9.45 o                         
   5 -10   5        293.46        251.34        13.03 o                         
   6 -10   5       1252.49       1302.66        52.01 o                         
   7 -10   5        494.03        488.89        25.41 o                         
   8 -10   5       1885.23       2087.15        55.99 o                         
   9 -10   5        584.61        592.88        18.49 o                         
  10 -10   5         63.60         37.51        12.85 o                         
  11 -10   5        264.78        277.13        15.47 o                         
  12 -10   5        129.30        129.32        12.97 o                         
  13 -10   5        852.09        957.88        47.30 o                         
  14 -10   5          9.98          8.86        10.62 o                         
  15 -10   5        216.12        269.48        14.42 o                         
 -15  -9   5        209.86        180.73        15.04 o                         
 -14  -9   5         86.92         93.64        13.30 o                         
 -13  -9   5         31.57         30.48        18.67 o                         
 -12  -9   5         17.64         22.46        19.33 o                         
 -11  -9   5        532.56        635.09        42.12 o                         
 -10  -9   5          5.93          3.67        11.78 o                         
  -9  -9   5       1903.44       1796.75        72.46 o                         
  -8  -9   5         13.39         21.67        14.96 o                         
  -7  -9   5        241.79        157.85        20.58 o                         
  -6  -9   5        692.99        601.02        25.09 o                         
  -5  -9   5        572.30        537.34        20.55 o                         
  -4  -9   5          7.27         11.97         6.61 o                         
  -3  -9   5        297.43        273.65        10.90 o                         
  -2  -9   5       2721.40       2720.08        81.56 o                         
  -1  -9   5        441.60        468.73        27.49 o                         
   0  -9   5        880.20        980.16        33.98 o                         
   1  -9   5         91.58         82.53        14.24 o                         
   2  -9   5       1668.98       1672.34        65.01 o                         
   3  -9   5        874.12        844.51        29.55 o                         
   4  -9   5        404.26        437.50        15.74 o                         
   5  -9   5        141.73        141.38        12.18 o                         
   6  -9   5        269.44        298.37        19.37 o                         
   7  -9   5        211.53        256.79        19.00 o                         
   8  -9   5        157.42        223.62        22.25 o                         
   9  -9   5          2.46         12.49         8.89 o                         
  10  -9   5        166.23        211.62        12.01 o                         
  11  -9   5        557.14        552.63        23.28 o                         
  12  -9   5         35.42         35.55        17.54 o                         
  13  -9   5          2.54          5.01        13.13 o                         
  14  -9   5         72.88         96.08        12.87 o                         
  15  -9   5        247.66        248.17        15.07 o                         
 -16  -8   5          0.70          2.28        10.44 o                         
 -15  -8   5        109.10        103.28        16.59 o                         
 -14  -8   5         46.80         43.12        14.13 o                         
 -13  -8   5        753.66        825.54        42.21 o                         
 -12  -8   5        334.48        334.49        25.65 o                         
 -11  -8   5       1030.65        999.77        40.28 o                         
 -10  -8   5         33.60         20.81        11.92 o                         
  -9  -8   5         15.31         34.69        14.14 o                         
  -8  -8   5         36.59         43.07        13.54 o                         
  -7  -8   5          0.97          0.57        12.96 o                         
  -6  -8   5         30.33         24.55        11.46 o                         
  -5  -8   5          0.75          3.05         6.41 o                         
  -4  -8   5         64.24         49.52         6.51 o                         
  -3  -8   5         19.81         13.63         6.13 o                         
  -2  -8   5       3950.93       3778.50        97.38 o                         
  -1  -8   5        794.71        662.56        31.12 o                         
   0  -8   5        566.22        398.28        26.42 o                         
   1  -8   5       2256.46       2260.41        83.40 o                         
   2  -8   5       2224.84       2278.29       113.46 o                         
   3  -8   5       2877.73       2669.69        69.50 o                         
   4  -8   5          0.22         -3.48         7.50 o                         
   5  -8   5        134.69        134.67        10.76 o                         
   6  -8   5       2936.81       3066.22       114.34 o                         
   7  -8   5        145.26        143.11        16.70 o                         
   8  -8   5        340.97        369.86        26.49 o                         
   9  -8   5        356.65        303.29        14.70 o                         
  10  -8   5       1067.18       1232.01        37.83 o                         
  11  -8   5        157.13        122.07        16.83 o                         
  12  -8   5         84.99        117.14        16.11 o                         
  13  -8   5         18.72         42.21        18.71 o                         
  14  -8   5        239.79        243.33        17.41 o                         
  15  -8   5         37.43         53.49        20.86 o                         
 -16  -7   5         12.45          1.43        12.84 o                         
 -15  -7   5          0.18         -7.34        12.84 o                         
 -14  -7   5        302.84        323.84        29.39 o                         
 -13  -7   5        520.99        537.96        28.08 o                         
 -12  -7   5        547.75        606.17        38.94 o                         
 -11  -7   5        123.75        115.32        12.35 o                         
 -10  -7   5         12.04         13.25        16.24 o                         
  -9  -7   5         93.95        113.06        16.36 o                         
  -8  -7   5         42.54         64.17        13.56 o                         
  -7  -7   5        494.98        507.03        22.62 o                         
  -6  -7   5        177.34        174.98        10.02 o                         
  -5  -7   5       1468.75       1573.48        44.49 o                         
  -4  -7   5        416.30        429.72        13.83 o                         
  -3  -7   5       1113.83       1023.16        25.00 o                         
  -2  -7   5        504.81        488.36        15.00 o                         
  -1  -7   5        144.81        221.76        12.04 o                         
   0  -7   5        579.81        445.17        18.99 o                         
   1  -7   5       6250.13       6070.12       175.77 o                         
   2  -7   5       1452.96       1390.14        34.87 o                         
   3  -7   5       4561.26       4806.02       115.75 o                         
   4  -7   5       2655.14       2595.14        85.11 o                         
   5  -7   5       1873.91       1920.55        58.41 o                         
   6  -7   5       2494.10       2588.67        86.69 o                         
   7  -7   5        268.51        269.62        18.44 o                         
   8  -7   5        218.07        190.94        17.00 o                         
   9  -7   5         61.83         37.28        18.85 o                         
  10  -7   5        750.47        677.02        25.90 o                         
  11  -7   5         22.92          7.35        14.24 o                         
  12  -7   5          2.57        -14.39        14.39 o                         
  13  -7   5          5.91         -1.66        13.45 o                         
  14  -7   5          0.23        -13.94        13.94 o                         
  15  -7   5          0.50         -9.41        12.76 o                         
 -17  -6   5         14.63          0.99        14.59 o                         
 -16  -6   5        107.49        100.87        17.84 o                         
 -15  -6   5        382.84        391.30        30.20 o                         
 -14  -6   5        283.91        322.19        21.53 o                         
 -13  -6   5        786.17        751.17        37.94 o                         
 -12  -6   5         21.50         -3.19        11.15 o                         
 -11  -6   5        212.43        196.84        14.12 o                         
 -10  -6   5          0.83         -6.49        12.71 o                         
  -9  -6   5         20.98         18.08        12.09 o                         
  -8  -6   5       2880.25       3101.55        93.39 o                         
  -7  -6   5        796.97        756.56        26.39 o                         
  -6  -6   5         51.56         61.20         7.08 o                         
  -5  -6   5        521.03        461.79        14.45 o                         
  -4  -6   5       1772.25       2155.22        49.76 o                         
  -3  -6   5       3590.08       3205.29        69.76 o                         
  -2  -6   5       8478.36       8112.43       146.94 o                         
  -1  -6   5         89.08        120.21         7.65 o                         
   0  -6   5         35.48         99.37         7.81 o                         
   1  -6   5        199.50        213.00         6.48 o                         
   2  -6   5        550.80        436.10        13.85 o                         
   3  -6   5         35.68         26.13         5.13 o                         
   4  -6   5         48.73         71.95         7.36 o                         
   5  -6   5       4341.12       4297.28       139.23 o                         
   6  -6   5         48.72         52.90        10.88 o                         
   7  -6   5        283.91        348.22        18.07 o                         
   8  -6   5       1427.43       1483.90        86.96 o                         
   9  -6   5        107.96        106.76        15.77 o                         
  10  -6   5         98.87        104.67        12.70 o                         
  11  -6   5        434.87        334.54        29.06 o                         
  12  -6   5        163.40        140.40        16.75 o                         
  13  -6   5         51.42         44.05        18.13 o                         
  14  -6   5          9.77         20.59        18.33 o                         
  15  -6   5         12.26          8.89        14.98 o                         
 -17  -5   5          5.27         -7.41        14.33 o                         
 -16  -5   5        106.21         90.97        20.32 o                         
 -15  -5   5        105.97        105.10        23.41 o                         
 -14  -5   5        409.67        398.88        27.19 o                         
 -13  -5   5          0.18        -11.19        12.46 o                         
 -12  -5   5         18.82         19.88        11.32 o                         
 -11  -5   5         72.00         72.01        12.71 o                         
 -10  -5   5         71.53         57.73        11.95 o                         
  -9  -5   5       1177.52       1298.95        42.04 o                         
  -8  -5   5         31.27         28.90        10.59 o                         
  -7  -5   5        358.58        473.69        18.79 o                         
  -6  -5   5       2345.11       2326.96        64.25 o                         
  -5  -5   5        810.08        751.43        16.16 o                         
  -4  -5   5         41.30         64.52         5.70 o                         
  -3  -5   5       2026.57       2123.45        38.49 o                         
  -2  -5   5      19251.60      18503.85       343.04 o                         
  -1  -5   5         22.19         18.40         4.34 o                         
   0  -5   5       3643.15       3698.76        66.06 o                         
   1  -5   5       3452.51       3068.98        49.33 o                         
   2  -5   5         29.59         44.92         4.14 o                         
   3  -5   5        154.37        101.40         5.13 o                         
   4  -5   5       1976.28       1726.38        45.74 o                         
   5  -5   5       3421.51       3436.38       101.88 o                         
   6  -5   5        246.53        158.96        16.70 o                         
   7  -5   5        483.67        442.72        20.46 o                         
   8  -5   5       1444.22       1426.46        50.30 o                         
   9  -5   5         19.70         16.69        14.48 o                         
  10  -5   5        858.33        793.55        42.94 o                         
  11  -5   5        262.44        225.45        20.14 o                         
  12  -5   5        332.41        280.76        21.10 o                         
  13  -5   5        131.64        158.86        20.92 o                         
  14  -5   5         12.18         10.26        18.60 o                         
  15  -5   5        135.34        121.31        42.51 o                         
 -18  -4   5          0.82         15.75        15.01 o                         
 -17  -4   5         34.04         19.90        15.81 o                         
 -16  -4   5         12.42         11.46        16.57 o                         
 -15  -4   5         71.93         50.73        19.08 o                         
 -14  -4   5         51.37         54.14        16.63 o                         
 -13  -4   5         89.84         93.57        11.27 o                         
 -12  -4   5        109.98        107.86        14.56 o                         
 -11  -4   5        882.36        799.96        35.52 o                         
 -10  -4   5        254.31        276.81        18.79 o                         
  -9  -4   5        673.51        637.79        28.87 o                         
  -8  -4   5          0.07          6.31         9.81 o                         
  -7  -4   5        718.81        576.71        22.51 o                         
  -6  -4   5       1362.62       1437.62        34.51 o                         
  -5  -4   5       2807.02       2708.24        50.05 o                         
  -4  -4   5        650.87        667.20        13.80 o                         
  -3  -4   5       8097.11       7569.20       144.13 o                         
  -2  -4   5       1498.27       1313.40        27.25 o                         
  -1  -4   5       1985.20       1860.81        35.00 o                         
   0  -4   5          6.23         10.68         4.36 o                         
   1  -4   5       5136.63       5012.87        87.54 o                         
   2  -4   5         47.55         40.26         4.34 o                         
   3  -4   5        256.25        195.49         6.55 o                         
   4  -4   5      10706.34      11370.70       332.02 o                         
   5  -4   5      10187.24      10146.61       294.09 o                         
   6  -4   5        236.17        195.29        26.23 o                         
   7  -4   5        904.22       1073.67        43.38 o                         
   8  -4   5        857.17        874.53        37.20 o                         
   9  -4   5         67.88         70.38        13.68 o                         
  10  -4   5          2.77         12.81        10.55 o                         
  11  -4   5        362.52        336.17        25.45 o                         
  12  -4   5        184.92        151.39        27.16 o                         
  13  -4   5         10.14         11.84        15.56 o                         
  14  -4   5          5.08         -0.73        14.64 o                         
  15  -4   5        393.91        374.44       116.28 o                         
 -18  -3   5          0.65         -4.80        12.13 o                         
 -17  -3   5        370.39        353.65        26.81 o                         
 -16  -3   5         65.36         74.74        38.34 o                         
 -15  -3   5        425.17        359.99        31.18 o                         
 -14  -3   5         12.12         16.48        18.13 o                         
 -13  -3   5        396.94        402.32        24.06 o                         
 -12  -3   5          0.14         -1.66        19.75 o                         
 -11  -3   5       1591.67       1481.21        67.37 o                         
 -10  -3   5       1379.19       1461.99        50.60 o                         
  -9  -3   5       1757.86       1657.93        56.16 o                         
  -8  -3   5        335.71        434.11        18.72 o                         
  -7  -3   5        225.06        270.26        13.98 o                         
  -6  -3   5        341.74        358.77        12.55 o                         
  -5  -3   5       3633.66       3584.32        69.63 o                         
  -4  -3   5       1802.64       1934.59        39.74 o                         
  -3  -3   5       1041.05        950.56        20.19 o                         
  -2  -3   5       1726.14       1808.36        37.76 o                         
  -1  -3   5       6784.28       7143.04       180.65 o                         
   0  -3   5          3.27          8.51         4.59 o                         
   1  -3   5       3152.86       2706.96        51.09 o                         
   2  -3   5        552.14        568.94        35.53 o                         
   3  -3   5       1699.29       1439.52        34.88 o                         
   4  -3   5         77.84         74.93         9.97 o                         
   5  -3   5       5053.27       5115.84       184.31 o                         
   6  -3   5          0.23         10.95        11.96 o                         
   7  -3   5          3.92          2.11        11.19 o                         
   8  -3   5         60.36         66.94        12.52 o                         
   9  -3   5       1328.81       1404.80        50.49 o                         
  10  -3   5        347.34        332.03        16.58 o                         
  11  -3   5         54.56         52.84        25.69 o                         
  12  -3   5          4.70         25.97        25.30 o                         
  13  -3   5          1.15        -34.70        35.74 o                         
  14  -3   5        107.61        114.65        27.80 o                         
  15  -3   5         14.23         -5.04        10.76 o                         
 -18  -2   5        222.99        170.84        25.89 o                         
 -17  -2   5        324.34        299.36        35.29 o                         
 -16  -2   5         26.29         46.88        16.68 o                         
 -15  -2   5        364.04        341.08        46.31 o                         
 -14  -2   5        340.11        325.17        21.68 o                         
 -13  -2   5        981.54        945.75        40.98 o                         
 -12  -2   5        554.21        512.58        30.36 o                         
 -11  -2   5        313.49        246.03        22.03 o                         
 -10  -2   5         87.82        115.77        18.32 o                         
  -9  -2   5          2.00          0.77        11.09 o                         
  -8  -2   5        541.94        717.38        30.02 o                         
  -7  -2   5        553.16        627.16        36.08 o                         
  -6  -2   5          0.35         44.19         5.99 o                         
  -5  -2   5       2490.79       2219.36        54.44 o                         
  -4  -2   5        226.60        154.16         7.65 o                         
  -3  -2   5       2916.88       2632.87        71.94 o                         
  -2  -2   5        500.16        377.60        12.19 o                         
  -1  -2   5        625.12        727.58        25.35 o                         
   0  -2   5          1.49          9.82         7.27 o                         
   1  -2   5        351.99        424.87        28.60 o                         
   2  -2   5      27096.38      26317.29       567.86 o                         
   3  -2   5       2834.67       3085.80        75.45 o                         
   4  -2   5         30.04         20.43        12.34 o                         
   5  -2   5        662.01        623.67        27.68 o                         
   6  -2   5         16.55         28.85        12.63 o                         
   7  -2   5        142.85        152.33        16.33 o                         
   8  -2   5          1.77         -6.93        15.17 o                         
   9  -2   5        282.52        283.50        15.15 o                         
  10  -2   5          3.28         11.41        13.66 o                         
  11  -2   5         39.51         16.00        26.52 o                         
  12  -2   5         92.74         78.43        25.90 o                         
  13  -2   5          6.10         13.68        22.89 o                         
  14  -2   5         12.24         25.49        12.57 o                         
  15  -2   5        160.46         55.81        18.81 o                         
 -19  -1   5          0.07        -13.27        13.27 o                         
 -18  -1   5          6.00          5.83        14.64 o                         
 -17  -1   5          6.33         -2.40        20.59 o                         
 -16  -1   5        260.91        279.55        26.58 o                         
 -15  -1   5          1.76         11.89        20.41 o                         
 -14  -1   5        150.86        110.22        19.95 o                         
 -13  -1   5          7.57          3.76        14.17 o                         
 -12  -1   5        588.50        498.35        36.48 o                         
 -11  -1   5        141.82         82.43        17.65 o                         
 -10  -1   5        470.70        474.85        28.08 o                         
  -9  -1   5        511.25        574.57        26.43 o                         
  -8  -1   5          5.30          5.42         7.85 o                         
  -7  -1   5       4254.11       4503.08       121.95 o                         
  -6  -1   5       2823.51       2698.16        62.46 o                         
  -5  -1   5       1172.01       1203.38        29.60 o                         
  -4  -1   5       9200.22       8298.48       207.80 o                         
  -3  -1   5        747.28        779.20        23.90 o                         
  -2  -1   5       3651.54       3651.73       108.25 o                         
  -1  -1   5       1459.19       1367.79        30.15 o                         
   0  -1   5       5635.66       4753.74       133.02 o                         
   1  -1   5          1.78         12.41         6.31 o                         
   2  -1   5       3924.63       3664.90       109.28 o                         
   3  -1   5       3338.94       3333.12       109.90 o                         
   4  -1   5         88.37        140.73        17.21 o                         
   5  -1   5        221.79        199.41        15.87 o                         
   6  -1   5          9.17         16.20        11.67 o                         
   7  -1   5         65.34         45.57        17.10 o                         
   8  -1   5          1.09         -4.71        23.07 o                         
   9  -1   5          3.76         -5.88        16.90 o                         
  10  -1   5       1067.29       1063.55        42.31 o                         
  11  -1   5         25.77        -21.48        40.80 o                         
  12  -1   5          4.60        -25.33        25.33 o                         
  13  -1   5          2.43        -15.67        21.93 o                         
  14  -1   5         32.59         35.69        12.18 o                         
 -19   0   5         32.04          0.68        14.02 o                         
 -18   0   5          2.79         -9.06        14.08 o                         
 -17   0   5        422.00        528.53        51.16 o                         
 -16   0   5        394.77        371.21        44.39 o                         
 -15   0   5        269.54        268.96        25.08 o                         
 -14   0   5        182.81        145.24        14.57 o                         
 -13   0   5         26.14          2.04        18.28 o                         
 -12   0   5        128.92        129.70        19.20 o                         
 -11   0   5        965.85        993.43        47.71 o                         
 -10   0   5        216.72        189.94        13.53 o                         
  -9   0   5        111.16        132.42        11.79 o                         
  -8   0   5       9951.99       9565.25       277.52 o                         
  -7   0   5       1637.90       1484.53        46.08 o                         
  -6   0   5       2484.87       2105.21        63.75 o                         
  -5   0   5       7398.19       7203.35       180.27 o                         
  -4   0   5       3714.52       3267.53        71.21 o                         
  -3   0   5        144.73         98.88         9.04 o                         
  -2   0   5       1809.65       1708.65        57.07 o                         
  -1   0   5       4675.88       4678.50       128.52 o                         
   0   0   5       7140.41       6998.41       188.53 o                         
   1   0   5        122.02        109.79        10.88 o                         
   2   0   5         54.34         40.06        10.53 o                         
   3   0   5       1227.39       1191.95        54.93 o                         
   4   0   5        463.33        430.81        28.04 o                         
   5   0   5       4264.55       4566.92       191.62 o                         
   6   0   5       1056.14       1130.76        53.07 o                         
   7   0   5        526.88        559.30        39.77 o                         
   8   0   5        237.15        283.81        83.89 o                         
   9   0   5        968.71        989.99        68.50 o                         
  10   0   5        135.19         98.98        41.31 o                         
  11   0   5         92.33        139.88        42.48 o                         
  12   0   5         79.05        151.39        73.50 o                         
  13   0   5        293.50        297.37       121.79 o                         
  14   0   5         57.89         52.76        17.00 o                         
 -19   1   5         68.51         61.70        16.01 o                         
 -18   1   5         61.65         33.24        25.38 o                         
 -17   1   5        183.28        191.45        29.07 o                         
 -16   1   5         92.44         47.47        27.91 o                         
 -15   1   5         36.30         44.67        28.39 o                         
 -14   1   5         72.81         62.21        13.51 o                         
 -13   1   5        143.33        134.52        23.91 o                         
 -12   1   5          5.42         11.45        19.99 o                         
 -11   1   5        161.24        143.98        19.78 o                         
 -10   1   5          1.37         13.11        11.93 o                         
  -9   1   5       6099.01       6229.67       256.44 o                         
  -8   1   5        223.66        273.40        24.67 o                         
  -7   1   5       4563.78       4350.56       144.94 o                         
  -6   1   5        119.70        160.83        14.33 o                         
  -5   1   5        504.57        672.48        18.40 o                         
  -4   1   5        495.40        491.09        14.20 o                         
  -3   1   5        112.41         92.66         8.66 o                         
  -2   1   5        525.01        454.50        16.22 o                         
  -1   1   5       2040.22       2107.83        60.01 o                         
   0   1   5       2082.20       1908.24        80.88 o                         
   1   1   5        484.37        493.56        27.90 o                         
   2   1   5          4.42          9.63         8.43 o                         
   3   1   5        772.48        743.29        30.58 o                         
   4   1   5        441.35        381.21        24.67 o                         
   5   1   5        350.84        475.61        55.88 o                         
   6   1   5       1153.78       1361.23       109.17 o                         
   7   1   5       1242.61       1255.20        77.58 o                         
   8   1   5       1955.20       2127.09        81.20 o                         
   9   1   5        168.20        165.98        27.88 o                         
  10   1   5         51.08         12.11        34.41 o                         
  11   1   5        434.87        508.67        95.56 o                         
  12   1   5        216.48        142.41        36.66 o                         
  13   1   5         12.97         20.45        28.04 o                         
  14   1   5          2.50         12.18        19.84 o                         
 -18   2   5        321.88        379.96        37.14 o                         
 -17   2   5         73.40         71.72        28.86 o                         
 -16   2   5        156.66        162.89        37.45 o                         
 -15   2   5        253.21        212.38        56.87 o                         
 -14   2   5        420.77        342.84        19.78 o                         
 -13   2   5        595.23        519.96        37.44 o                         
 -12   2   5         11.49         -3.72        14.96 o                         
 -11   2   5        510.36        459.97        32.47 o                         
 -10   2   5         62.00         73.35        15.98 o                         
  -9   2   5       2504.41       2333.09        86.89 o                         
  -8   2   5       8329.57       8937.66       321.87 o                         
  -7   2   5        949.06        926.66        27.05 o                         
  -6   2   5       1804.32       2084.61        62.47 o                         
  -5   2   5       2253.15       2234.70        62.75 o                         
  -4   2   5          9.86          9.18         7.48 o                         
  -3   2   5       3119.27       3051.13        90.39 o                         
  -2   2   5        596.28        563.37        20.26 o                         
  -1   2   5       3758.61       3719.63       120.36 o                         
   0   2   5         12.62         14.43         7.59 o                         
   1   2   5        343.93        264.94        13.03 o                         
   2   2   5        350.14        336.10        15.65 o                         
   3   2   5          6.45         10.90        11.40 o                         
   4   2   5         58.69         73.93        15.82 o                         
   5   2   5       2483.64       2726.98       143.38 o                         
   6   2   5          7.20         11.42        15.90 o                         
   7   2   5         10.32         -1.48        11.17 o                         
   8   2   5        363.74        431.05        18.14 o                         
   9   2   5          1.53         16.75        25.51 o                         
  10   2   5        165.53        181.94        37.14 o
[truncated: 700,005 more chars]
