# Supplementary material for: DMSO solvates of tert-butyl­calix[6]arene and related multisolvent structures
Source: Acta Crystallogr B Struct Sci Cryst Eng Mater. 2025 Nov 5;81(Pt 6):517–27. doi: 10.1107/S2052520625008625 (PMC12786388; doi:10.1107/S2052520625008625)
Supplement: Supplementary file 7 [file b-81-00517-6sup8.hkl]

data_6                                                                          
_shelx_title ' 2022_11_23_mm_x6_mix_z19c3_auto_a.res in P-1'                    
_shelx_refln_list_code          4                                               
_shelx_F_calc_maximum      291.53                                               
_exptl_crystal_F_000      1326.45                                               
_reflns_d_resolution_high  0.8062                                               
                                                                                
loop_                                                                           
 _space_group_symop_operation_xyz                                               
 'x, y, z'                                                                      
 '-x, -y, -z'                                                                   
                                                                                
_cell_length_a    15.7755                                                       
_cell_length_b    16.1225                                                       
_cell_length_c    17.2814                                                       
_cell_angle_alpha 113.063                                                       
_cell_angle_beta  116.216                                                       
_cell_angle_gamma  91.229                                                       
                                                                                
_shelx_F_squared_multiplier     1.000                                           
                                                                                
loop_                                                                           
 _refln_index_h                                                                 
 _refln_index_k                                                                 
 _refln_index_l                                                                 
 _refln_F_squared_calc                                                          
 _refln_F_squared_meas                                                          
 _refln_F_squared_sigma                                                         
 _refln_observed_status                                                         
   2   0   0       2959.89       4595.31       203.19 o                         
   3   0   0      28235.94      24936.54      1255.37 o                         
   4   0   0       6894.42       6406.45       210.56 o                         
   5   0   0       3650.20       3714.06        85.70 o                         
   6   0   0        903.46       1169.09        39.53 o                         
   7   0   0        132.70        331.90        15.22 o                         
   8   0   0         44.74         92.46         7.56 o                         
   9   0   0        938.77        802.62        33.08 o                         
  10   0   0        643.81       1099.15        43.97 o                         
  11   0   0        227.10        197.51        14.48 o                         
  12   0   0         89.73        158.85         8.74 o                         
  13   0   0        438.92        460.50        31.28 o                         
  14   0   0        868.42        944.72        67.16 o                         
  15   0   0         14.31         20.34         9.18 o                         
  16   0   0          3.74          0.97         6.48 o                         
 -17   1   0        199.25        191.20        18.18 o                         
 -16   1   0         49.45         51.01        13.24 o                         
 -15   1   0          3.94         -9.94         9.94 o                         
 -14   1   0        605.17        647.74        49.77 o                         
 -13   1   0       1643.04       1596.04       113.12 o                         
 -12   1   0        955.18        979.66        39.39 o                         
 -11   1   0        190.63        161.10        12.34 o                         
 -10   1   0       1376.31        949.98        44.51 o                         
  -9   1   0         43.02         13.84         5.02 o                         
  -8   1   0       1361.40       1194.99        57.19 o                         
  -7   1   0       1682.65       1558.29        71.83 o                         
  -6   1   0       4019.73       3854.07       129.66 o                         
  -5   1   0       5526.40       5479.25       124.10 o                         
  -4   1   0      14734.69      16530.55       539.22 o                         
  -3   1   0       2048.90       2280.09        93.21 o                         
  -2   1   0        162.90         25.08         5.39 o                         
  -1   1   0        231.04        487.50        27.01 o                         
   1   1   0       4065.37       4234.38       131.53 o                         
   2   1   0        236.94        816.12        30.18 o                         
   3   1   0         52.35        362.28        17.16 o                         
   4   1   0       1691.07       1617.26        42.23 o                         
   5   1   0        235.41        179.32         6.75 o                         
   6   1   0        839.94        732.40        23.60 o                         
   7   1   0        199.98        412.70        16.93 o                         
   8   1   0          1.28         38.46         5.32 o                         
   9   1   0        194.67        229.40        13.38 o                         
  10   1   0        971.19        857.51        33.13 o                         
  11   1   0         21.10         11.31         5.88 o                         
  12   1   0        446.04        338.21        20.75 o                         
  13   1   0        737.55        656.45        34.92 o                         
  14   1   0        156.36        165.66        16.60 o                         
  15   1   0         83.70         77.41         9.53 o                         
  16   1   0         51.14         51.65        10.90 o                         
 -17   2   0         14.04         -3.62         5.69 o                         
 -16   2   0        291.41        336.46        27.26 o                         
 -15   2   0          4.92          2.00        14.21 o                         
 -14   2   0        132.45        120.88        18.55 o                         
 -13   2   0        118.43        114.70        18.13 o                         
 -12   2   0        214.28        232.68        17.59 o                         
 -11   2   0        407.89        568.38        39.57 o                         
 -10   2   0        138.78        316.89        20.67 o                         
  -9   2   0        597.72        281.26        13.67 o                         
  -8   2   0       2395.40       3537.66       118.84 o                         
  -7   2   0        394.38        555.54        20.43 o                         
  -6   2   0       3202.65       3514.85       117.35 o                         
  -5   2   0       1125.06       1316.92        42.08 o                         
  -4   2   0        825.05        285.90        10.66 o                         
  -3   2   0       1196.57       1366.48        45.36 o                         
  -2   2   0      50640.50      41225.59      1263.17 o                         
  -1   2   0          2.09        111.07         4.74 o                         
   0   2   0        416.01        547.03        26.94 o                         
   1   2   0       1080.64       1701.10        57.64 o                         
   2   2   0      29235.23      26554.83       868.90 o                         
   3   2   0       2052.05       1236.69        33.57 o                         
   4   2   0        223.53        245.95         7.66 o                         
   5   2   0       1856.50       1925.90        45.87 o                         
   6   2   0        495.54        537.95        19.38 o                         
   7   2   0        180.37        108.27         7.12 o                         
   8   2   0        142.22         72.37         8.40 o                         
   9   2   0          0.80         21.73         5.02 o                         
  10   2   0       1180.72       1258.55        57.64 o                         
  11   2   0         50.30         73.89         7.26 o                         
  12   2   0          0.34          6.88         5.51 o                         
  13   2   0        128.07        173.52        16.27 o                         
  14   2   0        203.75        180.03        15.53 o                         
  15   2   0         70.43         36.06        21.80 o                         
  16   2   0        134.39         82.72        13.65 o                         
 -17   3   0          4.05          7.35         5.02 o                         
 -16   3   0          2.96          7.33        12.33 o                         
 -15   3   0         14.52         42.17        16.91 o                         
 -14   3   0        418.15        351.55        45.43 o                         
 -13   3   0        322.69        295.43        16.64 o                         
 -12   3   0        400.51        392.20        17.35 o                         
 -11   3   0       1358.44       1529.08        56.77 o                         
 -10   3   0        513.14        480.25        24.37 o                         
  -9   3   0        141.17        214.95        12.44 o                         
  -8   3   0        535.25        243.58        12.79 o                         
  -7   3   0       9043.01       8460.46       278.98 o                         
  -6   3   0         13.85         16.23         3.67 o                         
  -5   3   0        916.55        606.41        16.88 o                         
  -4   3   0       3877.02       2712.17        68.23 o                         
  -3   3   0        167.49         12.08         5.54 o                         
  -2   3   0        320.70        152.23         8.08 o                         
  -1   3   0       7126.86       8544.10       225.24 o                         
   0   3   0       6099.33       6441.94       284.11 o                         
   1   3   0      10728.70      12822.45       372.58 o                         
   2   3   0         22.02         12.40         2.94 o                         
   3   3   0       2632.09       1626.55        40.42 o                         
   4   3   0        608.43        302.04         8.64 o                         
   5   3   0        452.24        486.09        12.87 o                         
   6   3   0       1071.96       1165.76        36.41 o                         
   7   3   0        583.66        573.51        26.54 o                         
   8   3   0       1075.67       1714.85        78.78 o                         
   9   3   0        974.62       1158.09        50.14 o                         
  10   3   0        642.58        679.72        32.58 o                         
  11   3   0        717.74        800.15        36.94 o                         
  12   3   0        297.51        251.39        36.88 o                         
  13   3   0         32.85         48.07        13.14 o                         
  14   3   0        226.22        168.95        38.10 o                         
  15   3   0          5.57         17.64        13.60 o                         
 -17   4   0        113.12        108.74        20.37 o                         
 -16   4   0         63.32         28.69         9.83 o                         
 -15   4   0          6.59          0.05        10.69 o                         
 -14   4   0        555.22        441.50        53.28 o                         
 -13   4   0        319.23        315.80        34.07 o                         
 -12   4   0         11.59         15.40         5.71 o                         
 -11   4   0        168.64        143.54         9.66 o                         
 -10   4   0        706.83        564.84        27.49 o                         
  -9   4   0        579.86        509.08        24.60 o                         
  -8   4   0        481.77        371.44        15.15 o                         
  -7   4   0         55.72        208.08         9.73 o                         
  -6   4   0        588.64        556.58        18.86 o                         
  -5   4   0        227.71        275.31         9.53 o                         
  -4   4   0        448.08        143.29         7.27 o                         
  -3   4   0       1344.23        763.30        22.79 o                         
  -2   4   0        149.33        118.08         4.37 o                         
  -1   4   0       2357.69       1555.08        33.73 o                         
   0   4   0       6114.74       5864.20       191.49 o                         
   1   4   0        235.89         52.00         7.57 o                         
   2   4   0         48.94         32.19         2.79 o                         
   3   4   0        158.93        317.63         9.55 o                         
   4   4   0       5671.93       7617.24       202.96 o                         
   5   4   0        580.98        516.73        20.85 o                         
   6   4   0        493.61        811.63        36.35 o                         
   7   4   0         70.38        107.38         8.76 o                         
   8   4   0        729.80        648.48        40.91 o                         
   9   4   0         78.75         71.43         9.78 o                         
  10   4   0       1744.37       1512.50        55.18 o                         
  11   4   0       2797.23       2840.47        97.75 o                         
  12   4   0          5.78          3.82        10.36 o                         
  13   4   0         58.63         97.00        15.34 o                         
  14   4   0        150.71        185.22        34.48 o                         
  15   4   0          0.41          4.50         6.54 o                         
 -17   5   0        329.11        366.53        27.54 o                         
 -16   5   0         10.49         22.21        13.96 o                         
 -15   5   0         30.50         49.49        12.35 o                         
 -14   5   0         43.82         35.52        12.70 o                         
 -13   5   0        164.52         66.84        15.04 o                         
 -12   5   0        932.06        826.09        30.52 o                         
 -11   5   0        241.81        331.99        19.04 o                         
 -10   5   0         26.63          2.29         5.41 o                         
  -9   5   0         54.38         74.95         6.95 o                         
  -8   5   0         26.54         15.75         4.12 o                         
  -7   5   0        203.65        247.55        10.86 o                         
  -6   5   0        487.86        465.44        14.84 o                         
  -5   5   0       3146.79       3736.89        82.60 o                         
  -4   5   0        940.66       1174.95        26.87 o                         
  -3   5   0         54.11         46.35         3.05 o                         
  -2   5   0       1285.83       1255.95        27.07 o                         
  -1   5   0        627.34        843.70        21.03 o                         
   0   5   0        819.06       1264.86        39.68 o                         
   1   5   0        842.29        641.22        20.80 o                         
   2   5   0        745.12       1207.41        47.11 o                         
   3   5   0       7691.94       7529.97       339.44 o                         
   4   5   0          8.36         84.80         8.71 o                         
   5   5   0         11.83          4.77         4.31 o                         
   6   5   0        479.19        441.95        25.94 o                         
   7   5   0        165.33        256.88        20.36 o                         
   8   5   0          1.26          9.58         7.32 o                         
   9   5   0         44.37         47.35         9.21 o                         
  10   5   0        137.81        167.37        12.00 o                         
  11   5   0         57.27         49.68         9.38 o                         
  12   5   0        126.68        105.63        13.05 o                         
  13   5   0        133.20        109.26        15.77 o                         
  14   5   0        200.77        176.02        33.21 o                         
  15   5   0         39.20         55.18         8.23 o                         
 -17   6   0        122.24        117.12         9.99 o                         
 -16   6   0         24.46         22.63         7.50 o                         
 -15   6   0          2.13         12.27        10.46 o                         
 -14   6   0        302.18        331.44        38.71 o                         
 -13   6   0          0.70          9.74        10.85 o                         
 -12   6   0        159.14        162.04         9.84 o                         
 -11   6   0          9.26          2.25         5.29 o                         
 -10   6   0        286.89        281.60        14.35 o                         
  -9   6   0         94.63        149.03        10.47 o                         
  -8   6   0         51.45         79.45         7.48 o                         
  -7   6   0        572.03        577.45        22.69 o                         
  -6   6   0       1996.05       2609.61        88.52 o                         
  -5   6   0       1027.76       1494.28        42.75 o                         
  -4   6   0        140.43        223.45         7.46 o                         
  -3   6   0        257.63        432.27        12.69 o                         
  -2   6   0        234.53        169.85         6.54 o                         
  -1   6   0       4166.84       3800.78        97.75 o                         
   0   6   0        587.55        375.66        13.78 o                         
   1   6   0          6.14          4.81         3.90 o                         
   2   6   0         15.53          4.02         3.84 o                         
   3   6   0        931.88       1351.91        74.45 o                         
   4   6   0        971.74        658.77        55.50 o                         
   5   6   0        122.99        352.99        29.95 o                         
   6   6   0         17.41         11.58         6.85 o                         
   7   6   0       1834.43       2243.09       103.36 o                         
   8   6   0        658.11        708.55        38.67 o                         
   9   6   0        889.95        912.13        38.54 o                         
  10   6   0          6.43          5.80         5.99 o                         
  11   6   0         23.81          8.55         8.48 o                         
  12   6   0        137.57        158.54        13.16 o                         
  13   6   0         37.27         68.77        12.74 o                         
  14   6   0         56.57        129.18        13.89 o                         
 -17   7   0          2.35          9.97         5.47 o                         
 -16   7   0          6.15          0.99         9.58 o                         
 -15   7   0         34.67         37.08        17.01 o                         
 -14   7   0         19.54         12.16        10.68 o                         
 -13   7   0          1.34         -9.94         9.94 o                         
 -12   7   0        372.31        312.92        15.02 o                         
 -11   7   0        177.06        117.98         8.22 o                         
 -10   7   0        296.23        257.30        13.47 o                         
  -9   7   0          1.39          7.23         4.05 o                         
  -8   7   0          0.12          1.88         4.25 o                         
  -7   7   0       1469.41       1444.01        56.23 o                         
  -6   7   0         17.57         59.73         5.63 o                         
  -5   7   0        478.37        171.37         9.43 o                         
  -4   7   0        445.55        659.99        29.52 o                         
  -3   7   0       2604.16       2561.70        97.64 o                         
  -2   7   0         35.62         17.66         2.97 o                         
  -1   7   0       5282.83       5391.03       143.02 o                         
   0   7   0         80.46         23.80         3.87 o                         
   1   7   0       1458.32       1705.81        78.54 o                         
   2   7   0        307.32        746.64        55.02 o                         
   3   7   0        242.90        297.98        16.71 o                         
   4   7   0        591.53        797.48        51.09 o                         
   5   7   0        598.41        373.14        22.52 o                         
   6   7   0        338.07        340.01        26.14 o                         
   7   7   0         80.17        164.69        22.03 o                         
   8   7   0        287.97        293.11        14.74 o                         
   9   7   0        259.65        386.81        19.86 o                         
  10   7   0        365.28        335.45        32.14 o                         
  11   7   0          4.18          3.26         8.10 o                         
  12   7   0        147.98        163.10        20.69 o                         
  13   7   0         69.15         66.21        15.18 o                         
  14   7   0         19.77          5.81         7.95 o                         
 -16   8   0          1.80          3.70         6.73 o                         
 -15   8   0         88.16         93.61        11.19 o                         
 -14   8   0         53.61         41.36         8.61 o                         
 -13   8   0          5.28         -3.97         7.72 o                         
 -12   8   0        167.75        195.63        12.07 o                         
 -11   8   0         67.33         86.48         7.03 o                         
 -10   8   0        701.62        788.17        33.73 o                         
  -9   8   0         61.51         51.92         6.12 o                         
  -8   8   0         66.28         48.02         7.13 o                         
  -7   8   0         21.57          4.95         4.17 o                         
  -6   8   0          7.27         20.76         4.79 o                         
  -5   8   0       3494.15       4268.24       159.14 o                         
  -4   8   0         23.68         14.73         3.49 o                         
  -3   8   0       2369.21       2233.09        70.75 o                         
  -2   8   0          1.08          1.45         2.88 o                         
  -1   8   0       1338.22       1237.35        38.56 o                         
   0   8   0        528.76        356.64        16.25 o                         
   1   8   0        493.54        468.32        21.91 o                         
   2   8   0        246.21        149.18        11.28 o                         
   3   8   0        796.54        710.59        36.09 o                         
   4   8   0         47.31          4.17         5.88 o                         
   5   8   0          8.10          0.06         5.99 o                         
   6   8   0        266.37        246.62        25.21 o                         
   7   8   0         61.25         93.66        10.41 o                         
   8   8   0        193.61        171.94        13.18 o                         
   9   8   0        284.65        259.42        26.22 o                         
  10   8   0        273.93        224.63        20.10 o                         
  11   8   0         41.70         66.47        11.18 o                         
  12   8   0          4.88         15.42         8.82 o                         
  13   8   0        220.04        195.08        24.65 o                         
 -16   9   0         33.87         42.35        16.04 o                         
 -15   9   0        112.42        147.04        20.88 o                         
 -14   9   0          2.94          8.70         8.02 o                         
 -13   9   0          1.51         12.93        11.44 o                         
 -12   9   0         19.79         23.89         9.22 o                         
 -11   9   0         74.08         76.40         7.53 o                         
 -10   9   0         14.27          5.18         5.05 o                         
  -9   9   0        189.88        204.87        22.17 o                         
  -8   9   0        578.20        658.66        60.90 o                         
  -7   9   0        840.91        870.89        40.59 o                         
  -6   9   0        307.11        240.98        16.60 o                         
  -5   9   0       1097.24       1455.98        83.49 o                         
  -4   9   0       1100.88       1530.33        59.06 o                         
  -3   9   0       1046.74       1039.32        35.53 o                         
  -2   9   0       1101.36       1017.55        34.92 o                         
  -1   9   0       2345.71       2486.51        92.85 o                         
   0   9   0        865.21        754.76        33.79 o                         
   1   9   0          5.82          0.43         5.08 o                         
   2   9   0        701.91        881.78        51.65 o                         
   3   9   0       2244.32       2892.47       146.89 o                         
   4   9   0        178.82        187.97        14.96 o                         
   5   9   0         13.47         11.48         7.20 o                         
   6   9   0        550.54        571.51        29.42 o                         
   7   9   0          0.21          6.96         6.58 o                         
   8   9   0        114.37         25.86         8.02 o                         
   9   9   0         21.35         23.20         7.63 o                         
  10   9   0         61.64         12.11         6.71 o                         
  11   9   0         28.00         66.52        12.92 o                         
  12   9   0          7.12         14.26         7.35 o                         
 -16  10   0         60.76         47.78        12.43 o                         
 -15  10   0          2.05         -6.15         7.74 o                         
 -14  10   0        321.68        347.69        79.97 o                         
 -13  10   0         51.38         41.40        10.03 o                         
 -12  10   0        186.91        164.05        15.37 o                         
 -11  10   0         57.89         61.34        11.32 o                         
 -10  10   0        118.72        120.36        11.06 o                         
  -9  10   0          0.76         -4.47         4.87 o                         
  -8  10   0         14.07         23.54         6.66 o                         
  -7  10   0        248.56        247.73        15.61 o                         
  -6  10   0        117.10         89.62        13.55 o                         
  -5  10   0        118.45        146.99         9.97 o                         
  -4  10   0       1418.35       1192.42        43.75 o                         
  -3  10   0        100.82        119.83         8.07 o                         
  -2  10   0        111.54        170.18        10.79 o                         
  -1  10   0       1502.65       2255.11        92.23 o                         
   0  10   0       2985.95       3726.19       166.75 o                         
   1  10   0        306.65        710.72        43.39 o                         
   2  10   0         78.23         52.36        10.45 o                         
   3  10   0        520.36        480.58        33.45 o                         
   4  10   0         13.00         10.97         6.89 o                         
   5  10   0        321.29        427.03        27.39 o                         
   6  10   0         29.03         26.78         6.75 o                         
   7  10   0        573.72        708.24        37.72 o                         
   8  10   0          1.99          7.19         7.10 o                         
   9  10   0         13.48         40.86         7.65 o                         
  10  10   0         54.14         35.13         6.81 o                         
  11  10   0         29.82         67.29         7.03 o                         
 -15  11   0          3.06         15.17         7.56 o                         
 -14  11   0         31.96         26.02        10.58 o                         
 -13  11   0          3.81         -1.05         7.02 o                         
 -12  11   0        269.29        301.53        25.76 o                         
 -11  11   0         20.10         34.90        10.04 o                         
 -10  11   0        240.95        259.27        20.33 o                         
  -9  11   0        213.98        228.61        13.93 o                         
  -8  11   0          4.93          2.95         6.76 o                         
  -7  11   0         60.19         53.13         7.78 o                         
  -6  11   0        515.19        572.62        39.63 o                         
  -5  11   0        188.93        125.47        12.43 o                         
  -4  11   0         28.14         55.94         8.94 o                         
  -3  11   0        294.33        353.27        20.35 o                         
  -2  11   0        164.91         75.94        13.73 o                         
  -1  11   0         12.92         14.05         8.57 o                         
   0  11   0        147.10        228.87        20.11 o                         
   1  11   0          0.81         30.12        11.40 o                         
   2  11   0        788.70        782.66        37.71 o                         
   3  11   0         80.39         81.52        10.37 o                         
   4  11   0          1.12          2.77         6.23 o                         
   5  11   0        418.07        364.43        22.16 o                         
   6  11   0          3.77         -1.30         7.99 o                         
   7  11   0         14.37         22.55         8.75 o                         
   8  11   0         71.99        116.93        16.41 o                         
   9  11   0         75.78         34.22         7.74 o                         
  10  11   0        166.12        195.08        11.69 o                         
 -15  12   0          0.64         -8.76         8.76 o                         
 -14  12   0         10.61          7.34         6.65 o                         
 -13  12   0         20.02         14.50         6.57 o                         
 -12  12   0        408.20        487.43        30.68 o                         
 -11  12   0         13.41         21.58         9.12 o                         
 -10  12   0         47.92         39.15         9.96 o                         
  -9  12   0        272.75        300.05        50.73 o                         
  -8  12   0        405.64        433.25        22.10 o                         
  -7  12   0        163.47        164.97        10.58 o                         
  -6  12   0          7.92         16.37         5.39 o                         
  -5  12   0        252.89        267.76        12.63 o                         
  -4  12   0         17.62         42.34        13.22 o                         
  -3  12   0        481.89        558.31        49.41 o                         
  -2  12   0          0.12          3.68         7.08 o                         
  -1  12   0        374.26        640.29        32.77 o                         
   0  12   0        108.83         66.17         8.10 o                         
   1  12   0         71.10        133.79         9.38 o                         
   2  12   0        327.30        475.17        18.57 o                         
   3  12   0        317.25        347.59        16.21 o                         
   4  12   0        180.34        301.32        35.17 o                         
   5  12   0        347.49        335.97        35.66 o                         
   6  12   0         26.42         66.82        19.76 o                         
   7  12   0        383.76        378.95        27.30 o                         
   8  12   0         92.11        166.63        13.42 o                         
   9  12   0         38.05        107.12         9.94 o                         
 -14  13   0          2.09          4.12         5.08 o                         
 -13  13   0         30.39         13.43         6.71 o                         
 -12  13   0          0.12          1.75         7.39 o                         
 -11  13   0         36.92         36.65         9.44 o                         
 -10  13   0          7.03          7.66         8.34 o                         
  -9  13   0          9.99         18.34         9.41 o                         
  -8  13   0        400.22        384.52        31.26 o                         
  -7  13   0        301.19        267.20        18.29 o                         
  -6  13   0        233.41        260.09        20.83 o                         
  -5  13   0         94.41        114.75        10.05 o                         
  -4  13   0         31.32         84.71        10.77 o                         
  -3  13   0         66.29        194.58        17.56 o                         
  -2  13   0       1839.81       1850.81        78.23 o                         
  -1  13   0          8.97         -1.73         6.82 o                         
   0  13   0          0.51          1.64         6.40 o                         
   1  13   0        194.10        263.34        18.44 o                         
   2  13   0         73.92         10.57         8.95 o                         
   3  13   0          3.40         15.15         9.07 o                         
   4  13   0         20.11         20.57        10.58 o                         
   5  13   0        139.05         91.91        16.16 o                         
   6  13   0          8.96         21.18        12.68 o                         
   7  13   0         49.87         82.41        14.52 o                         
   8  13   0          2.43         -0.61         8.81 o                         
 -14  14   0        109.73         76.10        14.16 o                         
 -13  14   0         13.69          9.80         5.60 o                         
 -12  14   0        100.54        116.30        12.36 o                         
 -11  14   0         24.92         51.10        10.18 o                         
 -10  14   0          0.82          3.66        10.07 o                         
  -9  14   0         15.71          6.39         8.15 o                         
  -8  14   0        406.94        462.95        25.41 o                         
  -7  14   0         12.66         14.62         7.69 o                         
  -6  14   0        571.23        508.81        30.57 o                         
  -5  14   0       1009.81        996.03        42.92 o                         
  -4  14   0        376.99        399.57        24.65 o                         
  -3  14   0        737.73        637.62        50.72 o                         
  -2  14   0         68.34        122.85        14.02 o                         
  -1  14   0        151.05        100.86        12.91 o                         
   0  14   0         46.42         43.71        10.30 o                         
   1  14   0         58.16         85.96        11.41 o                         
   2  14   0         13.96         -8.50         8.50 o                         
   3  14   0         54.95        133.82        15.28 o                         
   4  14   0        164.62        120.26        16.26 o                         
   5  14   0         72.01         29.43        13.20 o                         
   6  14   0        111.70        128.39        14.36 o                         
   7  14   0         13.21          0.06         6.96 o                         
 -13  15   0         14.95         15.96         7.53 o                         
 -12  15   0        124.60        133.18        13.93 o                         
 -11  15   0        525.29        578.83        42.45 o                         
 -10  15   0        261.69        244.62        19.53 o                         
  -9  15   0         53.46         79.61        17.06 o                         
  -8  15   0        130.24        120.59        12.81 o                         
  -7  15   0         19.88         42.85        14.76 o                         
  -6  15   0         14.01         13.53        11.23 o                         
  -5  15   0        159.07        236.09        22.89 o                         
  -4  15   0        252.58        265.19        21.93 o                         
  -3  15   0        588.84        608.94        51.29 o                         
  -2  15   0         73.14        153.93        14.86 o                         
  -1  15   0         92.16         40.19        12.15 o                         
   0  15   0         71.82         53.04        18.49 o                         
   1  15   0         20.70         31.61        10.54 o                         
   2  15   0          5.64         -7.03        12.40 o                         
   3  15   0        135.41        235.12        26.08 o                         
   4  15   0         55.94         40.92        22.72 o                         
   5  15   0         18.21        106.25        33.51 o                         
   6  15   0         49.02         30.51        27.35 o                         
 -11  16   0         30.19         13.08         9.22 o                         
 -10  16   0         40.01         47.02        20.68 o                         
  -9  16   0        129.27        174.94        19.95 o                         
  -8  16   0         16.40         29.19        11.41 o                         
  -7  16   0         58.77         55.08        13.05 o                         
  -6  16   0        131.47        122.52        21.90 o                         
  -5  16   0          7.16         16.86        11.25 o                         
  -4  16   0         25.22         79.53        16.82 o                         
  -3  16   0        258.70        326.55        58.27 o                         
  -2  16   0         45.27         36.77         9.75 o                         
  -1  16   0          1.21          5.67        11.10 o                         
   0  16   0         70.53         93.12        16.39 o                         
   1  16   0        117.25        138.81        21.24 o                         
   2  16   0        133.26        249.68        21.71 o                         
   3  16   0          1.17         32.57        10.30 o                         
   4  16   0         55.57         31.07        13.55 o                         
 -10  17   0          3.87         10.39         7.60 o                         
  -9  17   0         17.02         10.70         7.56 o                         
  -8  17   0         44.24         54.44        10.40 o                         
  -7  17   0          7.53         37.93        11.65 o                         
  -6  17   0         64.01        132.87        17.82 o                         
  -5  17   0       1587.65       1609.83        87.10 o                         
  -4  17   0        816.65        704.74        45.67 o                         
  -3  17   0        273.64        373.87        26.80 o                         
  -2  17   0          0.81          5.90        11.74 o                         
  -1  17   0         72.15         86.15        16.14 o                         
   0  17   0        167.27        238.57        31.38 o                         
   1  17   0          1.29         31.64        11.81 o                         
   2  17   0         84.71         71.28        11.95 o                         
  -7  18   0         82.81         49.10        13.24 o                         
  -6  18   0          5.49         18.55         8.65 o                         
  -5  18   0        276.73        282.17        35.65 o                         
  -4  18   0        793.45        861.19        85.06 o                         
  -3  18   0         30.03         22.82        10.25 o                         
  -2  18   0         26.89         35.59        10.33 o                         
  -1  18   0          2.53          2.55        13.14 o                         
  -1 -18   1         54.12         72.63        16.20 o                         
   1 -18   1          1.37         -2.63         9.69 o                         
   2 -18   1          4.74         37.58        11.85 o                         
   3 -18   1        176.91        200.26        21.54 o                         
   4 -18   1         35.78         49.86         9.38 o                         
   5 -18   1        462.08        588.73        71.26 o                         
   6 -18   1         57.59         74.49        12.68 o                         
   7 -18   1         14.62         -7.76         7.76 o                         
   8 -18   1         42.52         82.31        15.28 o                         
  -3 -17   1         43.86         38.37        10.12 o                         
  -2 -17   1         25.76         29.77        10.86 o                         
  -1 -17   1        131.60        113.64        13.02 o                         
   0 -17   1          0.88          6.83        10.42 o                         
   1 -17   1         35.64         16.40        14.21 o                         
   2 -17   1         54.54         84.78        13.65 o                         
   3 -17   1        365.35        294.35        40.95 o                         
   4 -17   1          2.46         10.36         9.73 o                         
   5 -17   1          0.32         -4.69         9.64 o                         
   6 -17   1         39.89         19.67        16.76 o                         
   7 -17   1         59.96         60.30        10.47 o                         
   8 -17   1         78.91         49.52        16.55 o                         
   9 -17   1         33.32         24.86        12.43 o                         
  10 -17   1         47.87         60.41         9.86 o                         
  -5 -16   1         40.88         33.68        12.10 o                         
  -4 -16   1          7.36         37.23        10.60 o                         
  -3 -16   1        318.43        382.48        28.43 o                         
  -2 -16   1         30.43         49.62        13.87 o                         
  -1 -16   1         21.67         82.89        12.43 o                         
   0 -16   1         91.89         87.53        18.15 o                         
   1 -16   1          2.99         23.98         8.73 o                         
   2 -16   1        345.88        326.19        22.25 o                         
   3 -16   1        191.31        136.06        18.17 o                         
   4 -16   1          2.91         10.60        10.65 o                         
   5 -16   1        208.10        221.27        21.39 o                         
   6 -16   1         88.09         58.94        12.00 o                         
   7 -16   1          0.33          6.90         8.98 o                         
   8 -16   1         88.29        139.55        18.65 o                         
   9 -16   1         35.60         81.14        19.66 o                         
  10 -16   1          1.73         -3.00         9.72 o                         
  11 -16   1         60.77         93.82        19.15 o                         
  12 -16   1          7.76          1.73         9.78 o                         
  -7 -15   1         33.79          0.34        22.31 o                         
  -6 -15   1          2.87         28.01        27.91 o                         
  -5 -15   1        293.50        243.64        20.37 o                         
  -4 -15   1        195.06        331.74        22.32 o                         
  -3 -15   1          1.04          5.33         8.87 o                         
  -2 -15   1        173.41        201.51        17.01 o                         
  -1 -15   1        367.62        462.34        30.40 o                         
   0 -15   1          3.88        -10.08        10.08 o                         
   1 -15   1        310.21        387.66        24.39 o                         
   2 -15   1       1192.30       1180.44        66.13 o                         
   3 -15   1        506.68        560.91        30.92 o                         
   4 -15   1        285.93        338.35        25.46 o                         
   5 -15   1         41.50         55.39        11.86 o                         
   6 -15   1         56.89         35.84        10.35 o                         
   7 -15   1         16.34         18.69        10.54 o                         
   8 -15   1        125.81        167.64        15.42 o                         
   9 -15   1         76.94         89.27        14.81 o                         
  10 -15   1          5.93          4.07        16.91 o                         
  11 -15   1        113.69        128.28        23.23 o                         
  12 -15   1         18.76         12.89         7.34 o                         
  13 -15   1          6.90          7.03         9.37 o                         
  -8 -14   1          8.77          5.89        15.38 o                         
  -7 -14   1          9.58         11.38        10.49 o                         
  -6 -14   1         42.44         30.10        11.49 o                         
  -5 -14   1        182.48        178.18        16.09 o                         
  -4 -14   1        226.81        185.86        16.97 o                         
  -3 -14   1        285.78        169.67        18.03 o                         
  -2 -14   1        480.83        368.56        21.50 o                         
  -1 -14   1        121.36         86.10        13.51 o                         
   0 -14   1         48.33         67.34        11.95 o                         
   1 -14   1         39.69         69.54        11.59 o                         
   2 -14   1        185.86        245.68        19.73 o                         
   3 -14   1        104.96         73.61        12.08 o                         
   4 -14   1       2031.67       1932.41        83.82 o                         
   5 -14   1       1030.22        831.64        41.01 o                         
   6 -14   1        143.83        130.84        16.66 o                         
   7 -14   1          5.18         22.35        11.24 o                         
   8 -14   1        143.14        189.47        16.63 o                         
   9 -14   1         76.13         72.86        10.94 o                         
  10 -14   1        128.23        161.63        25.97 o                         
  11 -14   1         41.52         49.64        14.54 o                         
  12 -14   1          1.44          0.03         6.35 o                         
  13 -14   1          7.04         10.73         5.24 o                         
  -9 -13   1         15.53         20.02         5.38 o                         
  -8 -13   1          2.53         -6.78         6.78 o                         
  -7 -13   1         30.99          7.07         6.75 o                         
  -6 -13   1          7.51          2.17        22.21 o                         
  -5 -13   1         36.08         32.82         9.67 o                         
  -4 -13   1         88.67        110.50        13.35 o                         
  -3 -13   1        148.12        229.55        26.88 o                         
  -2 -13   1        730.53        865.19        31.43 o                         
  -1 -13   1         43.02         96.03        11.21 o                         
   0 -13   1         30.28          9.53         6.31 o                         
   1 -13   1        643.30        657.07        30.96 o                         
   2 -13   1         33.99          4.69         9.23 o                         
   3 -13   1        132.87        233.42        16.66 o                         
   4 -13   1        604.92        525.78        20.49 o                         
   5 -13   1        236.52        285.61        17.90 o                         
   6 -13   1        432.65        470.39        24.99 o                         
   7 -13   1         27.92         27.63         7.23 o                         
   8 -13   1        150.55        126.18        15.38 o                         
   9 -13   1        351.45        409.90        36.83 o                         
  10 -13   1          3.79          8.84         9.64 o                         
  11 -13   1         87.03        116.89        18.54 o                         
  12 -13   1        543.34        587.89        32.57 o                         
  13 -13   1         91.49        115.47        11.38 o                         
  14 -13   1         37.63         16.28         6.56 o                         
 -10 -12   1         18.53         -1.95         7.94 o                         
  -9 -12   1         12.25          8.29         6.25 o                         
  -8 -12   1         45.37         58.93         9.05 o                         
  -7 -12   1         32.19          5.78         7.94 o                         
  -6 -12   1         90.23         70.39        11.95 o                         
  -5 -12   1        101.03        122.77        16.66 o                         
  -4 -12   1          1.79          2.20         6.45 o                         
  -3 -12   1         23.45         12.11         6.67 o                         
  -2 -12   1        144.29         50.96         7.33 o                         
  -1 -12   1         50.10        125.68        11.46 o                         
   0 -12   1         61.56         16.54         9.07 o                         
   1 -12   1        754.82        604.56        34.25 o                         
   2 -12   1        416.12        476.91        25.91 o                         
   3 -12   1        392.45        512.01        30.72 o                         
   4 -12   1        496.61        531.41        37.40 o                         
   5 -12   1         20.99         32.95         9.11 o                         
   6 -12   1          9.52          6.64         5.09 o                         
   7 -12   1          0.35          4.64         5.28 o                         
   8 -12   1        206.96        197.33        14.98 o                         
   9 -12   1         90.82         64.36        11.55 o                         
  10 -12   1        125.60         98.58        13.04 o                         
  11 -12   1        139.39        104.36        12.54 o                         
  12 -12   1        453.12        527.67        34.94 o                         
  13 -12   1         13.82         21.63         6.45 o                         
  14 -12   1        110.56        119.91        11.22 o                         
  15 -12   1          6.85         -1.43         7.23 o                         
 -11 -11   1         44.94         22.28         5.66 o                         
 -10 -11   1         63.54        103.30         9.25 o                         
  -9 -11   1          3.81         20.97         7.49 o                         
  -8 -11   1          9.19         19.17         7.64 o                         
  -7 -11   1        293.76        257.93        19.84 o                         
  -6 -11   1         53.42         -3.11         9.33 o                         
  -5 -11   1         16.40         -5.71         6.43 o                         
  -4 -11   1          6.68          9.12         5.35 o                         
  -3 -11   1          9.28         38.27         9.94 o                         
  -2 -11   1          2.86         59.44        16.82 o                         
  -1 -11   1        625.35        761.26        40.00 o                         
   0 -11   1          8.32          5.19         7.45 o                         
   1 -11   1        860.34        964.48        48.84 o                         
   2 -11   1        219.26        243.17        14.51 o                         
   3 -11   1          5.35          2.00         6.41 o                         
   4 -11   1        151.23        129.01        11.75 o                         
   5 -11   1        549.05        435.01        25.56 o                         
   6 -11   1        364.24        403.16        29.16 o                         
   7 -11   1        213.94        174.10        15.31 o                         
   8 -11   1        110.97         95.73         8.37 o                         
   9 -11   1        156.17        173.89        12.79 o                         
  10 -11   1        117.88         92.51        19.47 o                         
  11 -11   1         18.82          3.64         8.78 o                         
  12 -11   1        132.18        157.87        18.85 o                         
  13 -11   1         88.42         80.23        10.91 o                         
  14 -11   1        108.71        114.87        15.23 o                         
  15 -11   1        121.97        143.33        20.68 o                         
 -12 -10   1         17.42         65.72         8.33 o                         
 -11 -10   1        108.40        226.28        15.72 o                         
 -10 -10   1         32.78         13.31         6.75 o                         
  -9 -10   1          1.68         12.72         7.03 o                         
  -8 -10   1        130.78         99.64        12.17 o                         
  -7 -10   1         25.26         26.69         6.60 o                         
  -6 -10   1          2.78         33.61         7.54 o                         
  -5 -10   1        528.20        520.83        48.96 o                         
  -4 -10   1        310.99        510.22        34.80 o                         
  -3 -10   1        131.16         79.71         9.61 o                         
  -2 -10   1        376.55        626.76        38.41 o                         
  -1 -10   1          3.59         -1.65         5.09 o                         
   0 -10   1         22.64         83.02         7.31 o                         
   1 -10   1       1281.92       1036.04        36.03 o                         
   2 -10   1         46.90         21.39         4.70 o                         
   3 -10   1       1326.04       1347.59        45.53 o                         
   4 -10   1         44.17         42.26         7.33 o                         
   5 -10   1         70.18         37.23         7.08 o                         
   6 -10   1       1100.24       1077.62        67.43 o                         
   7 -10   1        537.37        576.79        38.30 o                         
   8 -10   1        155.13        153.39        17.69 o                         
   9 -10   1        103.54         92.91         8.60 o                         
  10 -10   1         22.85          7.61         5.92 o                         
  11 -10   1        274.42        263.63        20.40 o                         
  12 -10   1         39.35         37.06         8.95 o                         
  13 -10   1        270.04        258.99        30.56 o                         
  14 -10   1        146.50        144.98        57.10 o                         
  15 -10   1         78.07         87.91        17.73 o                         
  16 -10   1         15.02          9.27         8.05 o                         
 -13  -9   1         10.28         17.93        10.70 o                         
 -12  -9   1          0.32          2.44         8.49 o                         
 -11  -9   1         16.52          8.10         7.80 o                         
 -10  -9   1          6.18          7.20         6.78 o                         
  -9  -9   1        317.34        467.46        25.44 o                         
  -8  -9   1          1.99         -2.94         5.92 o                         
  -7  -9   1        497.31        570.52        38.36 o                         
  -6  -9   1        254.42        221.52        29.64 o                         
  -5  -9   1        401.52        414.38        29.22 o                         
  -4  -9   1        173.42        273.51        33.64 o                         
  -3  -9   1        196.37        193.22        14.30 o                         
  -2  -9   1         53.35          7.87         4.70 o                         
  -1  -9   1       1753.05       1781.31        62.16 o                         
   0  -9   1          5.14         -3.36         3.36 o                         
   1  -9   1        941.54       1138.67        36.34 o                         
   2  -9   1        167.11        183.78         8.12 o                         
   3  -9   1        415.68        318.69        12.42 o                         
   4  -9   1        239.89        249.18        14.36 o                         
   5  -9   1        771.46        494.75        45.81 o                         
   6  -9   1       1285.83       1546.83       137.72 o                         
   7  -9   1        595.25        471.43        22.69 o                         
   8  -9   1        710.33        761.79        35.71 o                         
   9  -9   1          0.68         -3.17         5.04 o                         
  10  -9   1          1.56          5.92         4.81 o                         
  11  -9   1        282.55        286.65        22.44 o                         
  12  -9   1         45.99         32.29         8.38 o                         
  13  -9   1        154.40        147.32        15.00 o                         
  14  -9   1        344.81        469.89        48.59 o                         
  15  -9   1         15.53         21.25         8.63 o                         
  16  -9   1        134.21        208.83        25.77 o                         
 -14  -8   1         16.87         -1.77         7.95 o                         
 -13  -8   1         10.62         -6.38         6.38 o                         
 -12  -8   1         61.24        128.16        25.42 o                         
 -11  -8   1        168.39        175.12        20.64 o                         
 -10  -8   1        420.20        495.74        26.40 o                         
  -9  -8   1         42.04         61.94         7.94 o                         
  -8  -8   1        593.40        754.72        36.64 o                         
  -7  -8   1         55.04         49.33        10.97 o                         
  -6  -8   1         15.15         66.42        17.83 o                         
  -5  -8   1        763.76        804.56        46.68 o                         
  -4  -8   1         91.89        173.98        14.12 o                         
  -3  -8   1       5041.52       6666.43       327.00 o                         
  -2  -8   1        338.30        599.70        28.41 o                         
  -1  -8   1         88.99         52.94         4.86 o                         
   0  -8   1       2064.88       2323.44        80.66 o                         
   1  -8   1       7605.45       7745.00       214.73 o                         
   2  -8   1        787.32        932.86        28.21 o                         
   3  -8   1       1866.52       2163.37        70.52 o                         
   4  -8   1        147.34        180.90        12.32 o                         
   5  -8   1        881.85        963.78        34.81 o                         
   6  -8   1        108.63        146.19        15.25 o                         
   7  -8   1       1702.24       1646.05        54.87 o                         
   8  -8   1          2.39          4.61         3.68 o                         
   9  -8   1          6.88         23.70         5.31 o                         
  10  -8   1        938.87       1024.73        44.61 o                         
  11  -8   1        311.11        336.54        18.26 o                         
  12  -8   1        162.39        151.67        14.15 o                         
  13  -8   1        252.15        274.70        28.17 o                         
  14  -8   1        433.42        503.80        39.10 o                         
  15  -8   1        184.93        190.82        15.57 o                         
  16  -8   1         48.63         75.99         8.34 o                         
 -14  -7   1         23.58          9.68        10.29 o                         
 -13  -7   1         28.31          9.50         8.53 o                         
 -12  -7   1        176.67        181.93        16.96 o                         
 -11  -7   1        266.33        240.44        31.82 o                         
 -10  -7   1         24.17          8.79         7.95 o                         
  -9  -7   1         70.19         68.38         8.91 o                         
  -8  -7   1        104.80        118.59        28.22 o                         
  -7  -7   1          0.67          4.36         7.57 o                         
  -6  -7   1       1406.39       2161.06       118.12 o                         
  -5  -7   1        208.43        230.40        14.48 o                         
  -4  -7   1       1190.21       1780.18        77.07 o                         
  -3  -7   1       3708.03       3147.01       136.63 o                         
  -2  -7   1       2697.28       3271.34        95.43 o                         
  -1  -7   1        595.28        422.43        14.72 o                         
   0  -7   1       1139.98       1472.53        43.52 o                         
   1  -7   1       2233.73       2899.69        67.69 o                         
   2  -7   1        644.78        931.54        27.03 o                         
   3  -7   1          0.68         44.14         3.86 o                         
   4  -7   1         32.43         61.84         4.72 o                         
   5  -7   1         22.53         51.47         4.08 o                         
   6  -7   1       1939.05       2139.65        86.86 o                         
   7  -7   1       1811.88       1865.69        65.51 o                         
   8  -7   1        282.33        217.15        11.40 o                         
   9  -7   1          0.55          6.41         5.93 o                         
  10  -7   1        462.57        415.44        21.71 o                         
  11  -7   1        160.33        232.56        12.07 o                         
  12  -7   1        145.70        180.47        12.22 o                         
  13  -7   1        175.14        139.10        18.74 o                         
  14  -7   1        209.08        208.32        21.72 o                         
  15  -7   1        410.86        430.99        36.13 o                         
  16  -7   1          0.20         15.80         8.71 o                         
 -15  -6   1         14.55         -4.19         5.75 o                         
 -14  -6   1          0.40          5.98         8.24 o                         
 -13  -6   1         99.54        131.44        14.01 o                         
 -12  -6   1        451.79        425.06        36.01 o                         
 -11  -6   1         14.65         10.45        11.01 o                         
 -10  -6   1        700.94        696.66        31.91 o                         
  -9  -6   1        955.13       1114.06        45.76 o                         
  -8  -6   1        179.25        216.59        17.46 o                         
  -7  -6   1         34.56         69.14         8.87 o                         
  -6  -6   1        490.05        285.69        20.09 o                         
  -5  -6   1        904.08        785.15        40.89 o                         
  -4  -6   1        389.98        411.30        17.93 o                         
  -3  -6   1        316.74        169.01         8.73 o                         
  -2  -6   1         25.68          8.75         3.24 o                         
  -1  -6   1          3.56         41.15         3.79 o                         
   0  -6   1        127.48        151.16         6.71 o                         
   1  -6   1       2926.74       2131.44        50.34 o                         
   2  -6   1       1080.23       1543.98        36.38 o                         
   3  -6   1        674.83        659.69        16.93 o                         
   4  -6   1       3637.34       4286.90        97.79 o                         
   5  -6   1        304.64        420.75        14.73 o                         
   6  -6   1       1108.12       1123.45        43.28 o                         
   7  -6   1       1448.53       1278.68        45.60 o                         
   8  -6   1          3.36          2.81         4.18 o                         
   9  -6   1        237.01        373.07        18.14 o                         
  10  -6   1        220.39        279.17        17.60 o                         
  11  -6   1       1519.87       1409.80        58.85 o                         
  12  -6   1        160.30        115.66         8.39 o                         
  13  -6   1         29.62         23.28        11.81 o                         
  14  -6   1        288.27        309.22        28.56 o                         
  15  -6   1        163.71        126.02        20.83 o                         
  16  -6   1          4.19          0.06         7.77 o                         
  17  -6   1         32.77         27.33         9.73 o                         
 -15  -5   1          2.92         -5.80         7.19 o                         
 -14  -5   1          3.15          0.96         9.04 o                         
 -13  -5   1          7.20          3.61         8.44 o                         
 -12  -5   1        179.31        181.11        17.56 o                         
 -11  -5   1        120.92        105.27         9.90 o                         
 -10  -5   1       2222.07       2630.62        99.76 o                         
  -9  -5   1        263.44        235.88        17.71 o                         
  -8  -5   1        994.46        929.66        48.54 o                         
  -7  -5   1        175.93        157.85        14.09 o                         
  -6  -5   1        176.18        277.31        16.03 o                         
  -5  -5   1       4764.92       5759.23       316.01 o                         
  -4  -5   1       1291.90       1430.83        41.64 o                         
  -3  -5   1        741.10        391.80        14.56 o                         
  -2  -5   1         37.73         10.30         2.04 o                         
  -1  -5   1       1024.24       1295.91        35.08 o                         
   0  -5   1        314.20        289.93         9.44 o                         
   1  -5   1       7546.84       8498.22       169.51 o                         
   2  -5   1         60.09         59.04         3.18 o                         
   3  -5   1        532.17        270.59         7.41 o                         
   4  -5   1        366.92        267.92         8.92 o                         
   5  -5   1       2971.30       2997.09       100.78 o                         
   6  -5   1        462.51        490.28        22.43 o                         
   7  -5   1        797.30        629.85        26.06 o                         
   8  -5   1         30.53         86.68         7.39 o                         
   9  -5   1       2273.61       2055.13        82.20 o                         
  10  -5   1         82.41         79.18         8.08 o                         
  11  -5   1         99.17        117.40         7.85 o                         
  12  -5   1        357.62        505.72        20.74 o                         
  13  -5   1         25.71         19.90        11.63 o                         
  14  -5   1        133.51        127.84        24.96 o                         
  15  -5   1          4.27         -5.81        14.36 o                         
  16  -5   1          2.35         -4.38        10.90 o                         
  17  -5   1         90.43         75.24         7.59 o                         
 -16  -4   1         51.71         60.82        12.43 o                         
 -15  -4   1         23.83         52.75        10.01 o                         
 -14  -4   1          0.31          9.25         9.51 o                         
 -13  -4   1          6.11         -6.87         9.07 o                         
 -12  -4   1         45.80         67.64        14.36 o                         
 -11  -4   1        231.42        240.46        14.85 o                         
 -10  -4   1         39.86         12.67        10.43 o                         
  -9  -4   1       1450.25       1642.85        62.07 o                         
  -8  -4   1       1868.94       2314.77        93.96 o                         
  -7  -4   1        384.87        429.70        19.26 o                         
  -6  -4   1        340.05        507.07        21.60 o                         
  -5  -4   1        127.93         24.63         3.18 o                         
  -4  -4   1          4.82         32.90         2.99 o                         
  -3  -4   1       1089.02        749.50        16.76 o                         
  -2  -4   1       1043.78        682.79        17.68 o                         
  -1  -4   1        181.67         94.36         3.62 o                         
   0  -4   1       1927.96       2445.06        61.72 o                         
   1  -4   1       3167.50       2298.24        59.22 o                         
   2  -4   1      15997.62      20536.68       560.09 o                         
   3  -4   1        440.25        983.00        23.92 o                         
   4  -4   1       5953.38       5622.31       130.27 o                         
   5  -4   1       3105.64       3154.49        99.13 o                         
   6  -4   1       1276.21        788.92        30.98 o                         
   7  -4   1        400.17        320.59        15.15 o                         
   8  -4   1        626.26        626.71        24.66 o                         
   9  -4   1       1526.02       1854.23        64.79 o                         
  10  -4   1          0.38          9.50         5.75 o                         
  11  -4   1        721.25        667.72        35.08 o                         
  12  -4   1        123.95         98.56        10.87 o                         
  13  -4   1         49.37         40.07        13.69 o                         
  14  -4   1        714.16        523.89        42.09 o                         
  15  -4   1        164.16        143.61        22.31 o                         
  16  -4   1        420.90        423.06        45.23 o                         
  17  -4   1        183.41        185.78        56.59 o                         
 -16  -3   1        489.41        337.59        36.37 o                         
 -15  -3   1          1.15         -0.73        10.90 o                         
 -14  -3   1         38.42         38.18        11.00 o                         
 -13  -3   1        111.85        125.54        17.72 o                         
 -12  -3   1        102.01         84.47         9.50 o                         
 -11  -3   1        432.30        538.54        24.60 o                         
 -10  -3   1        246.26        392.70        23.95 o                         
  -9  -3   1          1.92         13.57         4.86 o                         
  -8  -3   1        252.18        236.47        10.89 o                         
  -7  -3   1         44.75        130.71         7.37 o                         
  -6  -3   1          4.63         18.59         3.71 o                         
  -5  -3   1       4217.82       5259.05       125.30 o                         
  -4  -3   1          0.13         81.60         3.77 o                         
  -3  -3   1         19.87         27.09         3.95 o                         
  -2  -3   1      25130.09      26184.86       860.30 o                         
  -1  -3   1       2997.23       2574.18        73.01 o                         
   0  -3   1       1283.46       2043.59        56.73 o                         
   1  -3   1         66.32         53.79         4.91 o                         
   2  -3   1       8244.58       5234.88       173.58 o                         
   3  -3   1        355.65        822.90        22.84 o                         
   4  -3   1       2005.77       2498.02        65.30 o                         
   5  -3   1       4297.57       3831.24       127.27 o                         
   6  -3   1        692.41       1017.04        36.72 o                         
   7  -3   1        173.61        472.60        18.94 o                         
   8  -3   1        166.03         78.04         8.04 o                         
   9  -3   1          5.21         19.99         5.57 o                         
  10  -3   1         94.75         80.32         7.25 o                         
  11  -3   1         42.79         90.56         8.66 o                         
  12  -3   1        163.59        157.78        12.65 o                         
  13  -3   1       1026.62       1016.54       103.70 o                         
  14  -3   1          0.88          7.23        16.20 o                         
  15  -3   1        738.98        685.46        50.02 o                         
  16  -3   1          0.92          0.29         8.35 o                         
  17  -3   1         35.55         24.24         8.35 o                         
 -16  -2   1         64.07         49.00        12.53 o                         
 -15  -2   1          1.00          8.01         6.71 o                         
 -14  -2   1         79.92         54.05        10.13 o                         
 -13  -2   1         85.57         59.73        14.35 o                         
 -12  -2   1         49.12         50.21         6.86 o                         
 -11  -2   1        407.94        426.83        22.30 o                         
 -10  -2   1         10.62         28.93         6.07 o                         
  -9  -2   1         23.68         17.82         4.66 o                         
  -8  -2   1        253.42        109.94         8.60 o                         
  -7  -2   1         52.48         73.43         6.10 o                         
  -6  -2   1       2093.82       2517.41        92.23 o                         
  -5  -2   1        160.74         97.94         5.18 o                         
  -4  -2   1        695.85        233.34         7.53 o                         
  -3  -2   1       2106.53       2993.29        95.95 o                         
  -2  -2   1       9519.94       8555.62       305.51 o                         
  -1  -2   1        268.22        227.97        10.68 o                         
   0  -2   1       2406.75       1145.28        34.00 o                         
   1  -2   1       1057.04        449.69        16.79 o                         
   2  -2   1        847.62        329.90        25.16 o                         
   3  -2   1        979.48       1799.71        72.15 o                         
   4  -2   1         98.41         84.72         5.92 o                         
   5  -2   1         22.42         43.37         3.96 o                         
   6  -2   1        534.48        584.95        21.02 o                         
   7  -2   1       1948.99       1473.79        51.07 o                         
   8  -2   1        247.47         72.52         7.72 o                         
   9  -2   1        250.96        398.99        23.50 o                         
  10  -2   1        825.43        812.26        39.47 o                         
  11  -2   1          3.50         11.04         5.17 o                         
  12  -2   1         51.13         66.07         6.84 o                         
  13  -2   1         71.49         58.96        16.66 o                         
  14  -2   1        884.93        829.45        60.22 o                         
  15  -2   1        265.39        267.49        24.41 o                         
  16  -2   1          0.51          1.88         7.16 o                         
 -16  -1   1          0.20          0.17         5.58 o                         
 -15  -1   1          5.76          2.71         7.31 o                         
 -14  -1   1         77.41         44.16        10.09 o                         
 -13  -1   1         18.89         11.86         7.66 o                         
 -12  -1   1        149.99        212.48        10.78 o                         
 -11  -1   1        208.32        420.04        22.84 o                         
 -10  -1   1        253.50        249.88        14.13 o                         
  -9  -1   1        278.80        521.84        23.07 o                         
  -8  -1   1        248.65        414.23        20.32 o                         
  -7  -1   1         40.64        115.53         8.64 o                         
  -6  -1   1       1346.08       1082.51        35.38 o                         
  -5  -1   1        715.53        934.00        23.83 o                         
  -4  -1   1         26.20         50.22         5.11 o                         
  -3  -1   1        197.44         -5.37         6.23 o                         
  -2  -1   1        163.04        282.34        15.39 o                         
  -1  -1   1       1666.85       1744.25        69.87 o                         
   0  -1   1       8389.88       4879.19       300.95 o                         
   1  -1   1        105.79         43.04         4.78 o                         
   2  -1   1       1063.98       1315.73        49.76 o                         
   3  -1   1        598.71       1286.74        41.99 o                         
   4  -1   1         13.53          7.50         4.00 o                         
   5  -1   1       1883.39       1591.67        81.59 o                         
   6  -1   1        561.49        820.13        42.46 o                         
   7  -1   1        467.46        290.18        13.16 o                         
   8  -1   1        231.12        445.51        18.78 o                         
   9  -1   1        987.71        702.55        27.52 o                         
  10  -1   1        716.63        622.51        27.42 o                         
  11  -1   1          8.88         -4.70         4.82 o                         
  12  -1   1          4.18          7.03         4.93 o                         
  13  -1   1          4.06          0.00        11.23 o                         
  14  -1   1        247.79        232.28        23.84 o                         
  15  -1   1          2.74         -1.23         8.92 o                         
  16  -1   1         18.19         29.25         7.67 o                         
 -17   0   1        182.29        216.24        17.29 o                         
 -16   0   1        184.20        168.40        17.13 o                         
 -15   0   1          1.30         12.13        10.65 o                         
 -14   0   1          3.36          8.28         8.50 o                         
 -13   0   1       1595.05       1552.48        68.88 o                         
 -12   0   1         46.12          4.14         4.57 o                         
 -11   0   1         11.64         42.63         7.11 o                         
 -10   0   1        855.29        835.71        32.35 o                         
  -9   0   1         26.31          0.47         5.09 o                         
  -8   0   1         95.83         25.40         4.78 o                         
  -7   0   1        395.41        585.29        24.16 o                         
  -6   0   1       1849.88       1740.54        57.07 o                         
  -5   0   1       1432.65       1633.57        44.78 o                         
  -4   0   1         15.43        134.78        11.25 o                         
  -3   0   1       1312.75        261.68        14.73 o                         
  -2   0   1      37545.28      32049.73      1383.97 o                         
   1   0   1         27.55        620.92        33.21 o                         
   2   0   1      25763.42      26561.02      1187.98 o                         
   3   0   1         47.45        152.53         6.04 o                         
   4   0   1       2711.52       2671.60        61.73 o                         
   5   0   1       2075.90       2929.25        90.50 o                         
   6   0   1          8.00        114.75         7.07 o                         
   7   0   1         40.26         78.64         6.99 o                         
   8   0   1        521.12        413.01        19.27 o                         
   9   0   1        342.61        614.21        28.47 o                         
  10   0   1        678.38        442.61        22.97 o                         
  11   0   1         20.62         12.70         4.66 o                         
  12   0   1        170.02        163.38        13.46 o                         
  13   0   1         75.59         49.40         7.80 o                         
  14   0   1         12.89          5.98         7.01 o                         
  15   0   1         56.81         52.22        12.12 o                         
  16   0   1        116.49         73.96        12.12 o                         
 -17   1   1         16.40          7.75        11.36 o                         
 -16   1   1        149.96        164.62        21.95 o                         
 -15   1   1        148.88        141.40        18.07 o                         
 -14   1   1        130.72        106.92        17.57 o                         
 -13   1   1         39.99         28.45         5.95 o                         
 -12   1   1          1.01         -5.71         5.71 o                         
 -11   1   1          0.95          3.91         5.86 o                         
 -10   1   1         79.26          6.40         7.65 o                         
  -9   1   1        117.47         47.97         7.98 o                         
  -8   1   1       2329.38       2221.85       100.83 o                         
  -7   1   1        240.15        212.19        10.71 o                         
  -6   1   1       5327.68       4758.08       126.63 o                         
  -5   1   1        184.35         41.44         3.54 o                         
  -4   1   1       8556.79       9584.23       340.63 o                         
  -3   1   1        579.86       1857.55        84.87 o                         
  -2   1   1         32.55         61.03         6.07 o                         
  -1   1   1        382.12        218.13         9.26 o                         
   0   1   1        402.94        496.57        15.53 o                         
   1   1   1       9096.98      12591.17       381.33 o                         
   2   1   1       1731.78       2476.07        79.21 o                         
   3   1   1        464.31        767.34        18.53 o                         
   4   1   1       6062.43       5046.29        98.18 o                         
   5   1   1       1538.91       1539.45        42.61 o                         
   6   1   1         22.87         -0.08         3.41 o                         
   7   1   1        673.08        812.58        32.70 o                         
   8   1   1         21.80          7.01         4.07 o                         
   9   1   1       2036.95       2789.59        98.38 o                         
  10   1   1       1026.83       1320.22        54.90 o                         
  11   1   1        410.43        363.85        13.63 o                         
  12   1   1         68.39         82.72         9.49 o                         
  13   1   1          2.59         16.30         6.84 o                         
  14   1   1         71.16         85.12        10.62 o                         
  15   1   1         95.53         83.20         8.74 o                         
 -17   2   1         98.87        106.98        12.35 o                         
 -16   2   1         13.83         27.97        12.38 o                         
 -15   2   1        456.82        428.61        36.19 o                         
 -14   2   1        276.04        185.20        31.78 o                         
 -13   2   1        338.33        387.20        31.84 o                         
 -12   2   1         54.49         29.81         8.15 o                         
 -11   2   1        694.80        897.65        38.39 o                         
 -10   2   1        317.80        194.28        11.99 o                         
  -9   2   1        128.51        192.77        11.34 o                         
  -8   2   1        393.87        473.39        19.23 o                         
  -7   2   1       1731.64       2005.03        69.22 o                         
  -6   2   1        395.77        374.79        15.67 o                         
  -5   2   1       1712.98       2390.63        52.32 o                         
  -4   2   1       4446.58       4268.44        97.97 o                         
  -3   2   1      84987.87      91046.70      2652.74 o                         
  -2   2   1      11913.04      14938.00       459.58 o                         
  -1   2   1        571.65        816.31        25.52 o                         
   0   2   1      14819.23      14236.29       403.85 o                         
   1   2   1      24762.54      22427.68       735.03 o                         
   2   2   1       4622.96       3418.03        87.22 o                         
   3   2   1       5443.26       5300.55       109.25 o                         
   4   2   1        667.76        779.71        19.68 o                         
   5   2   1        234.12        131.99         7.26 o                         
   6   2   1       3894.61       3442.85       125.41 o                         
   7   2   1          1.81         38.48         4.72 o                         
   8   2   1       1419.30       1527.24        54.27 o                         
   9   2   1        204.46        191.53        11.34 o                         
  10   2   1       1433.49       1549.90        66.22 o                         
  11   2   1         40.75         18.68         4.89 o                         
  12   2   1        280.05        305.72        21.66 o                         
  13   2   1        317.03        324.83        21.86 o                         
  14   2   1         39.31         46.39        10.71 o                         
  15   2   1         12.65          2.77         6.52 o                         
 -17   3   1        308.55        244.08        29.03 o                         
 -16   3   1         10.43         22.11        15.18 o                         
 -15   3   1        249.38        280.53        26.90 o                         
 -14   3   1         51.78         33.60        14.41 o                         
 -13   3   1        186.55        153.17        13.54 o                         
 -12   3   1        634.43        658.65        32.22 o                         
 -11   3   1          9.38          7.73         5.84 o                         
 -10   3   1        144.83        199.14        13.21 o                         
  -9   3   1       4417.14       4039.54       127.22 o                         
  -8   3   1        573.92        603.81        21.77 o                         
  -7   3   1       1156.30       1206.64        40.59 o                         
  -6   3   1       2183.64       2170.56        65.19 o                         
  -5   3   1       7854.78       9774.70       201.89 o                         
  -4   3   1       1455.84       2109.43        51.35 o                         
  -3   3   1       3181.16       2475.17        71.66 o                         
  -2   3   1        220.27         36.32         3.81 o                         
  -1   3   1        198.97        311.00        10.22 o                         
   0   3   1       9029.32      10432.50       282.16 o                         
   1   3   1       2145.12       2231.43        61.40 o                         
   2   3   1        715.37       1282.41        31.07 o                         
   3   3   1       1559.55       1254.85        25.65 o                         
   4   3   1       3023.80       2765.29        60.67 o                         
   5   3   1        681.03        777.23        22.34 o                         
   6   3   1        139.88        143.89         9.18 o                         
   7   3   1          9.84         17.82         4.93 o                         
   8   3   1       1273.21       1211.52        51.96 o                         
   9   3   1          5.20          0.35         6.47 o                         
  10   3   1        872.87        932.18        42.35 o                         
  11   3   1        198.33        165.01        12.71 o                         
  12   3   1        314.79        304.83        22.75 o                         
  13   3   1        196.62        237.48        30.15 o                         
  14   3   1         73.31         96.37        13.23 o                         
  15   3   1          4.73         11.71         6.07 o                         
 -17   4   1         57.04         52.80         7.74 o                         
 -16   4   1          0.61        -11.21        13.85 o                         
 -15   4   1         10.07         27.71        17.22 o                         
 -14   4   1        113.50        140.88        28.52 o                         
 -13   4   1         23.02         19.64         6.15 o                         
 -12   4   1         49.96         24.56         5.44 o                         
 -11   4   1          7.16         -0.79         5.34 o                         
 -10   4   1        101.97        111.85         7.87 o                         
  -9   4   1        654.77        847.93        29.98 o                         
  -8   4   1       1422.08       1409.19        46.01 o                         
  -7   4   1         82.49         95.54         6.21 o                         
  -6   4   1       2941.80       3498.36       102.16 o                         
  -5   4   1      14264.56      12062.70       284.85 o                         
  -4   4   1       3509.77       2700.00        60.73 o                         
  -3   4   1        520.97        613.54        15.59 o                         
  -2   4   1        383.57        523.92        12.62 o                         
  -1   4   1       1082.05       1193.27        42.30 o                         
   0   4   1      15223.07      13017.45       404.00 o                         
   1   4   1        194.58        164.87         8.92 o                         
   2   4   1       7529.54       9111.02       275.58 o                         
   3   4   1       1805.61       2852.90       115.00 o                         
   4   4   1       4427.89       4810.01       156.32 o                         
   5   4   1        877.67        696.70        53.68 o                         
   6   4   1       2361.13       2732.39       192.65 o                         
   7   4   1        396.84        487.38        29.73 o                         
   8   4   1       1365.48       1688.05        93.35 o                         
   9   4   1        629.76        686.94        32.95 o                         
  10   4   1        709.26        692.95        33.46 o                         
  11   4   1        393.45        439.47        32.37 o                         
  12   4   1        110.90        150.44        17.57 o                         
  13   4   1         75.80        152.44        17.23 o                         
  14   4   1        103.84        117.97        23.28 o                         
  15   4   1         20.07         21.72         6.09 o                         
 -17   5   1         12.88         23.33         6.41 o                         
 -16   5   1        102.76         96.87        11.74 o                         
 -15   5   1        134.37        127.87        17.72 o                         
 -14   5   1          2.88         13.93        12.02 o                         
 -13   5   1        155.46        224.19        18.30 o                         
 -12   5   1          5.79          0.14         4.57 o                         
 -11   5   1         50.75         13.68         6.30 o                         
 -10   5   1          7.43         11.74         5.02 o                         
  -9   5   1        709.73        583.43        23.85 o                         
  -8   5   1        586.51        629.89        24.57 o                         
  -7   5   1        559.25        676.08        23.92 o                         
  -6   5   1       1740.36       2136.29        64.44 o                         
  -5   5   1       3571.72       4137.47       101.05 o                         
  -4   5   1        415.36        692.11        18.61 o                         
  -3   5   1       2223.91       2390.98        50.47 o                         
  -2   5   1       3131.30       2950.02        65.31 o                         
  -1   5   1        338.43        285.77        10.07 o                         
   0   5   1       1310.63       2032.58        79.29 o                         
   1   5   1        939.60       1521.17        62.93 o                         
   2   5   1       3053.61       2879.84       162.33 o                         
   3   5   1       2279.39       1731.95        75.22 o                         
   4   5   1         79.15         66.87         6.69 o                         
   5   5   1       2688.01       2736.62       171.87 o                         
   6   5   1         38.83         88.78         8.38 o                         
   7   5   1        429.05        415.64        30.01 o                         
   8   5   1       1120.41       1171.19        88.94 o                         
   9   5   1        111.45        139.14        12.46 o                         
  10   5   1         21.65         26.48         8.36 o                         
  11   5   1          2.21          5.28         8.12 o                         
  12   5   1         24.10          4.08         8.31 o                         
  13   5   1         52.39        114.09        11.65 o                         
  14   5   1        398.43        493.09        48.23 o                         
 -17   6   1          9.12         16.50         5.88 o                         
 -16   6   1         60.57         72.84        10.21 o                         
 -15   6   1         26.23         23.72        14.41 o                         
 -14   6   1        494.95        422.04        29.66 o                         
 -13   6   1        125.63         51.78         8.48 o                         
 -12   6   1         53.92         52.71         6.34 o                         
 -11   6   1          8.11         30.33         7.34 o                         
 -10   6   1         91.88         73.12         7.73 o                         
  -9   6   1        202.17        279.57        13.74 o                         
  -8   6   1         44.46         23.33         4.54 o                         
  -7   6   1        115.67        227.03        11.37 o                         
  -6   6   1        687.09       1075.55        41.09 o                         
  -5   6   1         95.87        153.69         6.92 o                         
  -4   6   1       1433.81        993.44        28.88 o                         
  -3   6   1       2682.38       1879.16        53.33 o                         
  -2   6   1        155.71        161.93         7.25 o                         
  -1   6   1          0.39         13.99         2.87 o                         
   0   6   1        853.64        566.47        34.41 o                         
   1   6   1       2103.43       3556.39       249.42 o                         
   2   6   1        346.37        351.59        26.21 o                         
   3   6   1       1652.38       2353.75       121.19 o                         
   4   6   1        375.42        629.70        54.90 o                         
   5   6   1       2714.08       2443.20       152.18 o                         
   6   6   1        559.67        617.94        48.77 o                         
   7   6   1        894.74        953.31        70.03 o                         
   8   6   1       1031.35       1294.48        77.82 o                         
   9   6   1        392.04        444.30        21.65 o                         
  10   6   1        764.87        741.36        55.75 o                         
  11   6   1          0.29         10.59        12.22 o                         
  12   6   1          0.05         -6.00         7.18 o                         
  13   6   1         61.88         10.97         7.96 o                         
  14   6   1         98.27         67.01         9.10 o                         
 -17   7   1         40.80         65.42         7.55 o                         
 -16   7   1        387.95        419.03        32.88 o                         
 -15   7   1        399.11        333.95        26.00 o                         
 -14   7   1        382.18        452.77        32.94 o                         
 -13   7   1        144.31        176.79        17.87 o                         
 -12   7   1         53.89         58.19         6.61 o                         
 -11   7   1        576.14        668.73        36.80 o                         
 -10   7   1        666.86        645.53        41.32 o                         
  -9   7   1          4.45          8.16         5.32 o                         
  -8   7   1        574.22        653.32        30.75 o                         
  -7   7   1       1579.44       1680.89        64.72 o                         
  -6   7   1        282.49        105.33         9.22 o                         
  -5   7   1       1664.52       1504.26        57.00 o                         
  -4   7   1        993.52        976.17        33.83 o                         
  -3   7   1       5065.44       5278.00       187.14 o                         
  -2   7   1        678.59        576.32        20.46 o                         
  -1   7   1        205.47         62.04         5.40 o                         
   0   7   1        167.38        242.34        20.26 o                         
   1   7   1         60.07          7.91         6.17 o                         
   2   7   1        740.91        898.95        51.19 o                         
   3   7   1       1345.57       1858.58       119.98 o                         
   4   7   1         12.10         12.54         7.48 o                         
   5   7   1        541.53        419.02        35.11 o                         
   6   7   1         15.74         11.74         8.04 o                         
   7   7   1         17.03          1.50         5.02 o                         
   8   7   1        220.79        364.09        18.16 o                         
   9   7   1        222.34        202.76        20.39 o                         
  10   7   1        228.39        279.11        18.95 o                         
  11   7   1         41.77         23.08         8.41 o                         
  12   7   1          6.27         14.26        10.29 o                         
 -17   8   1          0.58         -3.67         8.86 o                         
 -16   8   1        555.74        668.13        46.03 o                         
 -15   8   1          6.33         16.33         7.27 o                         
 -14   8   1         69.11         95.88        15.62 o                         
 -13   8   1         78.57         76.96        15.38 o                         
 -12   8   1         87.74        160.97        18.45 o                         
 -11   8   1        256.30        215.86        13.05 o                         
 -10   8   1        100.28        112.68        11.61 o                         
  -9   8   1         61.75         73.09         9.13 o                         
  -8   8   1          1.23         20.36         6.60 o                         
  -7   8   1         20.47         30.39         6.29 o                         
  -6   8   1       3849.78       4497.16       164.45 o                         
  -5   8   1        309.44        447.83        20.03 o                         
  -4   8   1        138.24        153.94        10.51 o                         
  -3   8   1       2959.87       2317.78        94.22 o                         
  -2   8   1          2.81          7.34         3.53 o                         
  -1   8   1         53.62        160.06        10.00 o                         
   0   8   1         91.17        157.26        12.41 o                         
   1   8   1        599.78        599.55        31.18 o                         
   2   8   1        657.33        625.38        32.92 o                         
   3   8   1       1678.29       1469.50        88.63 o                         
   4   8   1          0.13          2.13         5.75 o                         
   5   8   1        268.84        281.20        55.98 o                         
   6   8   1          3.04         22.84         5.60 o                         
   7   8   1       1109.94       1081.73        47.14 o                         
   8   8   1        108.67         57.95         9.43 o                         
   9   8   1         28.97         63.71         9.47 o                         
  10   8   1         41.94         59.89        13.37 o                         
  11   8   1          2.41         12.81         8.91 o                         
  12   8   1          2.13         10.35         5.63 o                         
 -16   9   1        463.92        360.71        39.02 o                         
 -15   9   1         83.39         63.67        18.13 o                         
 -14   9   1         72.46         85.26        15.88 o                         
 -13   9   1         73.70         30.47        10.50 o                         
 -12   9   1        163.25        127.98        13.76 o                         
 -11   9   1        849.38        812.73        34.58 o                         
 -10   9   1        316.81        330.39        15.69 o                         
  -9   9   1        393.84        272.77        26.27 o                         
  -8   9   1          0.47         -1.51         5.52 o                         
  -7   9   1        211.13        158.42        13.60 o                         
  -6   9   1        908.50        773.01        55.67 o                         
  -5   9   1         26.20          7.68         4.59 o                         
  -4   9   1        928.30        841.28        53.65 o                         
  -3   9   1       1568.23       1840.67        64.32 o                         
  -2   9   1         10.27         21.50         5.04 o                         
  -1   9   1        235.66         48.94         7.30 o                         
   0   9   1        138.09        217.53        15.00 o                         
   1   9   1        267.36        260.51        17.97 o                         
   2   9   1        263.38        361.20        22.05 o                         
   3   9   1        612.55        699.51        37.21 o                         
   4   9   1        342.31        178.30        17.66 o                         
   5   9   1        151.75        137.86        10.76 o                         
   6   9   1         77.63         39.64         7.00 o                         
   7   9   1       1465.55       1641.54        70.07 o                         
   8   9   1        146.75         98.65        10.65 o                         
   9   9   1        285.45        172.86        15.50 o                         
  10   9   1          0.26          3.84         5.98 o                         
  11   9   1         36.24         37.24         7.96 o                         
  12   9   1        185.18        331.38        34.02 o                         
 -16  10   1        256.39        209.01        56.69 o                         
 -15  10   1         26.78         33.40        13.60 o                         
 -14  10   1         31.80         21.28         9.51 o                         
 -13  10   1        179.47        143.38        14.11 o                         
 -12  10   1         40.50         57.64        15.82 o                         
 -11  10   1         11.60         19.35         9.76 o                         
 -10  10   1        310.32        314.01        20.16 o                         
  -9  10   1        113.50         92.76         8.07 o                         
  -8  10   1        465.87        444.78        41.04 o                         
  -7  10   1         57.43         62.54         8.19 o                         
  -6  10   1        617.50        679.69        30.34 o                         
  -5  10   1         17.83          2.67         4.74 o                         
  -4  10   1        449.40        370.04        23.96 o                         
  -3  10   1       1888.55       1529.85       107.11 o                         
  -2  10   1         92.65        132.23        11.48 o                         
  -1  10   1        111.03        199.07        14.70 o                         
   0  10   1         57.05        180.91        13.89 o                         
   1  10   1        671.57        604.75        32.95 o                         
   2  10   1        648.85        797.79        42.13 o                         
   3  10   1        258.85        294.56        16.17 o                         
   4  10   1        402.25        570.75        27.17 o                         
   5  10   1         91.05         79.56         8.33 o                         
   6  10   1         13.64          0.75         7.19 o                         
   7  10   1       1039.16        828.16        40.01 o                         
   8  10   1         77.26         69.86         9.00 o                         
   9  10   1        191.07        292.37        18.99 o                         
  10  10   1        179.35        102.49         8.51 o                         
  11  10   1         20.82         31.58         9.58 o                         
 -16  11   1        102.33        104.72        16.30 o                         
 -15  11   1          3.66         13.98         6.66 o                         
 -14  11   1         13.52          3.49         7.59 o                         
 -13  11   1         54.55         60.24         8.93 o                         
 -12  11   1        295.48        285.19        20.57 o                         
 -11  11   1          6.85          3.84         8.82 o                         
 -10  11   1        277.89        291.68        21.93 o                         
  -9  11   1        234.55        214.73        17.62 o                         
  -8  11   1         17.34         26.31         6.14 o                         
  -7  11   1        470.89        491.80        21.60 o                         
  -6  11   1         93.50         39.34         7.87 o                         
  -5  11   1        850.65        730.21        47.48 o                         
  -4  11   1        435.69        280.52        28.62 o                         
  -3  11   1         67.44          7.44        11.55 o                         
  -2  11   1        385.32        229.17        25.90 o                         
  -1  11   1         19.57         16.80        10.90 o                         
   0  11   1         72.53        115.95        14.98 o                         
   1  11   1        459.85        684.60        30.36 o                         
   2  11   1         18.33         15.02         5.94 o                         
   3  11   1        165.66        157.61        12.43 o                         
   4  11   1        214.33        132.32        12.14 o                         
   5  11   1        379.98        234.23        27.12 o                         
   6  11   1        357.05        361.79        23.97 o                         
   7  11   1        307.12        520.27        26.46 o                         
   8  11   1         93.20        185.68        12.85 o                         
   9  11   1          2.75          1.07         4.85 o                         
  10  11   1         55.57         19.46         8.05 o                         
 -15  12   1        145.09        116.23        14.92 o                         
 -14  12   1          5.77          4.56         7.28 o                         
 -13  12   1         82.57         76.14        10.29 o                         
 -12  12   1        115.42        142.64        15.42 o                         
 -11  12   1          7.73         18.63         9.16 o                         
 -10  12   1        204.29        256.45        22.61 o                         
  -9  12   1          6.64          1.52         9.64 o                         
  -8  12   1        169.52        268.17        16.06 o                         
  -7  12   1        108.10        126.96        13.14 o                         
  -6  12   1          3.65          7.85         5.92 o                         
  -5  12   1       1603.96       2067.90        65.48 o                         
  -4  12   1         47.19        112.04        10.12 o                         
  -3  12   1         28.67         45.23         7.44 o                         
  -2  12   1          0.87         20.04         6.44 o                         
  -1  12   1        532.84        588.80        28.06 o                         
   0  12   1         28.73         75.55         7.84 o                         
   1  12   1         58.29        117.54        10.26 o                         
   2  12   1         90.74        105.12         8.72 o                         
   3  12   1          4.11          2.84         7.39 o                         
   4  12   1        562.04        537.75        39.42 o                         
   5  12   1         35.69         48.92        12.37 o                         
   6  12   1         19.74         34.47        12.54 o                         
   7  12   1        208.12        146.15        15.96 o                         
   8  12   1         18.94         51.53        12.31 o                         
   9  12   1         29.11         19.86         8.86 o                         
 -14  13   1          0.63         -0.81         6.09 o                         
 -13  13   1         99.34        115.77        11.91 o                         
 -12  13   1          8.54         13.22         9.55 o                         
 -11  13   1          3.68          9.53        12.21 o                         
 -10  13   1        125.25         99.57        17.32 o                         
  -9  13   1          0.32         -8.20         8.90 o                         
  -8  13   1         88.52         92.29        13.30 o                         
  -7  13   1        315.04        304.33        25.16 o                         
  -6  13   1         93.69         89.15        12.38 o                         
  -5  13   1         34.87          6.79         7.13 o                         
  -4  13   1        298.58        471.23        21.83 o                         
  -3  13   1         61.34         55.48         8.96 o                         
  -2  13   1        167.52        110.22        10.12 o                         
  -1  13   1         63.74         30.03         6.59 o                         
   0  13   1          5.01         -5.72         9.81 o                         
   1  13   1        197.64        376.07        23.10 o                         
   2  13   1          1.14         -7.59         7.83 o                         
   3  13   1          2.48         13.48        11.27 o                         
   4  13   1        157.70        124.90        14.06 o                         
   5  13   1         83.34        106.67        15.37 o                         
   6  13   1          0.67          9.01         9.40 o                         
   7  13   1         18.56         12.15         7.26 o                         
   8  13   1         21.18         62.95        11.41 o                         
 -14  14   1         42.34         26.85         8.35 o                         
 -13  14   1          0.39          2.40         5.66 o                         
 -12  14   1          2.29         -3.46         7.62 o                         
 -11  14   1        136.85        147.78        23.38 o                         
 -10  14   1         14.76         19.78         9.43 o                         
  -9  14   1         85.07         42.21        15.48 o                         
  -8  14   1         86.61         76.37        11.53 o                         
  -7  14   1       1114.93       1184.93        60.10 o                         
  -6  14   1         83.92         89.39        13.39 o                         
  -5  14   1        150.49        126.92        14.31 o                         
  -4  14   1        166.65        254.35        18.43 o                         
  -3  14   1          0.29         11.11         8.63 o                         
  -2  14   1         57.22         96.63        10.94 o                         
  -1  14   1        235.27        204.94        19.29 o                         
   0  14   1          9.78          5.72        12.09 o                         
   1  14   1         15.83         62.93        12.84 o                         
   2  14   1         61.46        108.50        14.19 o                         
   3  14   1          6.58         32.07        11.66 o                         
   4  14   1         20.87          4.74         9.72 o                         
   5  14   1         28.72         32.70         9.17 o                         
   6  14   1         71.58        102.11        12.67 o                         
 -13  15   1        135.69        116.84        17.73 o                         
 -12  15   1        279.89        261.03        18.94 o                         
 -11  15   1         93.65         73.33         9.98 o                         
 -10  15   1         16.20         15.23         7.59 o                         
  -9  15   1         27.48          1.06         8.36 o                         
  -8  15   1         30.07         72.40        10.39 o                         
  -7  15   1        620.75        592.68        39.52 o                         
  -6  15   1        184.00        227.41        20.22 o                         
  -5  15   1          8.23         12.47         8.51 o                         
  -4  15   1        187.67        151.34        14.85 o                         
  -3  15   1          0.28          3.47        10.28 o                         
  -2  15   1         61.62         99.71        13.59 o                         
  -1  15   1          1.90          9.54        11.28 o                         
   0  15   1        106.65        108.90        15.65 o                         
   1  15   1         10.28         46.78        11.27 o                         
   2  15   1          9.52         62.82        19.41 o                         
   3  15   1          0.79          4.16        13.50 o                         
   4  15   1         10.51          8.21        11.78 o                         
   5  15   1          3.33          5.91        11.31 o                         
 -11  16   1        351.34        469.48        28.47 o                         
 -10  16   1          0.12         -5.49         5.49 o                         
  -9  16   1         11.95         27.60         8.12 o                         
  -8  16   1        239.01        164.75        14.17 o                         
  -7  16   1        105.83        173.38        31.27 o                         
  -6  16   1         63.96         41.84        11.09 o                         
  -5  16   1          3.20         20.19        10.68 o                         
  -4  16   1        163.77        176.44        21.80 o                         
  -3  16   1         55.35         65.60        12.82 o                         
  -2  16   1         21.00         18.55        13.51 o                         
  -1  16   1          0.34         -2.21        10.52 o                         
   0  16   1         34.41         50.84        11.47 o                         
   1  16   1          0.01         23.39        12.52 o                         
   2  16   1        216.13        128.99        21.60 o                         
  -9  17   1         17.61         28.52        13.04 o                         
  -8  17   1          2.58          9.98        11.51 o                         
  -7  17   1         42.56          6.93         9.15 o                         
  -6  17   1          5.71         21.06        10.31 o                         
  -5  17   1        237.66        257.54        20.33 o                         
  -4  17   1        327.34        410.22        49.20 o                         
  -3  17   1         32.78         49.60        12.86 o                         
  -2  17   1         68.05         82.49        14.66 o                         
  -1  17   1          0.20          0.11         9.86 o                         
   0  17   1         75.24         47.57        17.32 o                         
  -5  18   1         32.61         22.11        11.82 o                         
   3 -19   2         45.47        100.44        18.03 o                         
   4 -19   2        195.04        121.22        19.46 o                         
  -2 -18   2         21.71          2.55        12.53 o                         
  -1 -18   2        278.38        355.72        43.09 o                         
   0 -18   2         51.05         20.01        10.12 o                         
   1 -18   2         66.20         80.59        15.52 o                         
   2 -18   2          6.39        -10.92        11.69 o                         
   3 -18   2        274.33        280.22        25.14 o                         
   4 -18   2        165.26        243.99        19.39 o                         
   5 -18   2          0.19          0.38        11.87 o                         
   6 -18   2         42.99         28.89         9.89 o                         
   7 -18   2         77.49         44.18        13.24 o                         
   8 -18   2         15.20          6.21        10.59 o                         
  -4 -17   2        136.29         73.79        17.42 o                         
  -3 -17   2         78.65         94.50        16.30 o                         
  -2 -17   2        142.74        261.38        25.64 o                         
  -1 -17   2         10.56         12.54        10.57 o                         
   0 -17   2        473.15        573.18        32.75 o                         
   1 -17   2         25.72         26.87        10.14 o                         
   2 -17   2         45.64         21.88         9.69 o                         
   3 -17   2          1.94         -9.83        11.19 o                         
   4 -17   2         98.51        153.64        18.70 o                         
   5 -17   2         31.27         -0.05        11.82 o                         
   6 -17   2        505.89        483.46        31.80 o                         
   7 -17   2          1.40         -8.46         8.46 o                         
   8 -17   2        113.78        180.27        32.85 o                         
   9 -17   2        209.86        291.34        35.25 o                         
  10 -17   2        140.54        192.92        17.99 o                         
  -6 -16   2         37.61         59.51        13.07 o                         
  -5 -16   2         65.34        120.81        14.65 o                         
  -4 -16   2        562.55        695.20        43.49 o                         
  -3 -16   2         12.61         13.66        10.66 o                         
  -2 -16   2        207.69        147.42        14.93 o                         
  -1 -16   2        238.07        277.68        28.78 o                         
   0 -16   2        110.12        188.89        18.13 o                         
   1 -16   2        623.13        687.45        49.58 o                         
   2 -16   2       1080.35       1167.71        58.16 o                         
   3 -16   2        386.47        507.70        32.04 o                         
   4 -16   2          0.41         15.02        10.15 o                         
   5 -16   2         34.80         43.39        11.70 o                         
   6 -16   2        124.22        170.86        18.04 o                         
   7 -16   2          8.18          0.32         9.98 o                         
   8 -16   2         39.35         44.92        19.46 o                         
   9 -16   2          1.35          7.18        10.84 o                         
  10 -16   2        120.47         93.41        22.31 o                         
  11 -16   2          7.70          0.11         8.91 o                         
  -8 -15   2          2.96          6.72        22.82 o                         
  -7 -15   2         39.98         59.79        15.05 o                         
  -6 -15   2         34.77         43.43        17.42 o                         
  -5 -15   2        790.91        686.57        61.11 o                         
  -4 -15   2        421.28        232.32        16.97 o                         
  -3 -15   2        256.57        197.43        22.17 o                         
  -2 -15   2        278.12        352.05        23.63 o                         
  -1 -15   2         57.11         44.95        15.08 o                         
   0 -15   2        562.20        505.55        28.40 o                         
   1 -15   2          6.30         -3.53         9.56 o                         
   2 -15   2        565.91        621.16        37.13 o                         
   3 -15   2          0.15         13.01        11.65 o                         
   4 -15   2         14.28         10.09         9.48 o                         
   5 -15   2          4.99         -1.60         8.81 o                         
   6 -15   2         58.49         72.24        11.60 o                         
   7 -15   2        123.57        204.35        18.15 o                         
   8 -15   2         39.12         47.19        13.25 o                         
   9 -15   2         68.73         90.38        17.30 o                         
  10 -15   2         60.62        138.39        19.42 o                         
  11 -15   2         68.33         54.76        10.61 o                         
  12 -15   2         62.64         61.28         9.01 o                         
  -9 -14   2          3.49          9.05        10.44 o                         
  -8 -14   2         34.78         63.67        13.24 o                         
  -7 -14   2          9.29         27.68        10.88 o                         
  -6 -14   2         36.01         22.34        10.70 o                         
  -5 -14   2         11.01         18.92         8.91 o                         
  -4 -14   2         36.41         95.98        20.79 o                         
  -3 -14   2          9.32          3.97         9.14 o                         
  -2 -14   2         45.63         20.81         9.64 o                         
  -1 -14   2         55.25         24.97        13.95 o                         
   0 -14   2        140.40         97.75        12.34 o                         
   1 -14   2        228.60        179.89        14.93 o                         
   2 -14   2        144.41        300.43        20.79 o                         
   3 -14   2        900.85        746.17        38.69 o                         
   4 -14   2        906.92        828.71        32.72 o                         
   5 -14   2        447.31        437.46        28.94 o                         
   6 -14   2         31.43         28.22        10.88 o                         
   7 -14   2        406.12        428.32        49.09 o                         
   8 -14   2          0.64        -12.10        12.10 o                         
   9 -14   2         81.74         59.88        18.18 o                         
  10 -14   2          1.30          8.87         7.87 o                         
  11 -14   2        140.66        175.29        14.28 o                         
  12 -14   2        359.39        329.43        18.15 o                         
  13 -14   2          5.28          6.14         6.16 o                         
 -10 -13   2        201.10        188.06        14.95 o                         
  -9 -13   2          3.91         -1.36         5.57 o                         
  -8 -13   2         31.90         11.88         9.42 o                         
  -7 -13   2        149.58        166.31        16.57 o                         
  -6 -13   2        176.84        238.88        16.45 o                         
  -5 -13   2        390.37        391.93        39.34 o                         
  -4 -13   2        291.16        391.27        40.07 o                         
  -3 -13   2        167.47        192.95        13.82 o                         
  -2 -13   2        320.00        502.97        22.08 o                         
  -1 -13   2        858.83        755.94        40.02 o                         
   0 -13   2        222.06        273.23        16.56 o                         
   1 -13   2         40.86         88.26         9.18 o                         
   2 -13   2        313.90        484.67        32.30 o                         
   3 -13   2         44.51         25.41         7.28 o                         
   4 -13   2        200.22        247.56        13.34 o                         
   5 -13   2        119.17        179.13        12.15 o                         
   6 -13   2         23.95         31.08         7.67 o                         
   7 -13   2        194.94        171.17        15.43 o                         
   8 -13   2        116.70        175.91        19.05 o                         
   9 -13   2          1.73         13.82         8.50 o                         
  10 -13   2        175.08        229.69        29.89 o                         
  11 -13   2          2.57         11.31         7.73 o                         
  12 -13   2         17.12         29.19         7.44 o                         
  13 -13   2          2.95          9.78         5.17 o                         
  14 -13   2         78.53         80.07        14.97 o                         
 -11 -12   2         74.67        157.53        13.50 o                         
 -10 -12   2         98.85        117.90        17.83 o                         
  -9 -12   2          8.60          4.41         8.37 o                         
  -8 -12   2         36.15          5.14         7.74 o                         
  -7 -12   2        114.28        166.82        24.86 o                         
  -6 -12   2        195.12        173.32        16.77 o                         
  -5 -12   2        200.99        200.08        15.73 o                         
  -4 -12   2          0.82         25.77         9.10 o                         
  -3 -12   2         12.81          2.47         6.44 o                         
  -2 -12   2        552.72        638.53        33.95 o                         
  -1 -12   2       1298.66       1443.76       107.98 o                         
   0 -12   2          1.08         -5.77         7.17 o                         
   1 -12   2        513.08        412.37        24.10 o                         
   2 -12   2        546.52        375.57        33.08 o                         
   3 -12   2       1387.10       1437.68        84.64 o                         
   4 -12   2          5.58          8.69         5.96 o                         
   5 -12   2         57.13         98.46        13.09 o                         
   6 -12   2       3358.43       3358.21       126.08 o                         
   7 -12   2        949.98       1018.43        48.53 o                         
   8 -12   2        144.02        113.46        12.26 o                         
   9 -12   2          4.03         -4.67         8.52 o                         
  10 -12   2         25.34         13.05         8.81 o                         
  11 -12   2         76.54         81.76        11.46 o                         
  12 -12   2        334.18        384.75        21.88 o                         
  13 -12   2        294.35        204.32        17.59 o                         
  14 -12   2         65.11         57.74         9.90 o                         
 -12 -11   2          6.81         15.65         7.21 o                         
 -11 -11   2         65.78         21.69         6.76 o                         
 -10 -11   2         49.41         58.13        10.04 o                         
  -9 -11   2         65.98         37.84         7.85 o                         
  -8 -11   2         15.89         24.59         8.53 o                         
  -7 -11   2        381.14        225.99        23.55 o                         
  -6 -11   2        120.23        106.01         9.34 o                         
  -5 -11   2        121.88        153.26         9.27 o                         
  -4 -11   2        339.46        387.41        24.21 o                         
  -3 -11   2          1.60          7.16         6.79 o                         
  -2 -11   2        100.40         83.45        10.63 o                         
  -1 -11   2        903.20        685.85        30.20 o                         
   0 -11   2        299.59        270.39        15.34 o                         
   1 -11   2        192.44        250.81        14.54 o                         
   2 -11   2        556.80        766.32        30.43 o                         
   3 -11   2         48.46         62.87         6.56 o                         
   4 -11   2          6.26         -3.68         5.10 o                         
   5 -11   2          3.30          3.00         4.97 o                         
   6 -11   2        258.33        333.84        21.38 o                         
   7 -11   2          0.92          4.55         6.11 o                         
   8 -11   2        462.61        506.20        21.50 o                         
   9 -11   2        135.60        131.85        12.85 o                         
  10 -11   2         29.76         25.86         9.24 o                         
  11 -11   2         86.26         71.37        11.20 o                         
  12 -11   2        213.01        274.32        19.76 o                         
  13 -11   2          1.64         -0.53         8.26 o                         
  14 -11   2         45.77         51.92        10.23 o                         
  15 -11   2         64.14         58.78        12.53 o                         
 -13 -10   2          0.00         -1.43         8.96 o                         
 -12 -10   2        113.90         95.12        10.54 o                         
 -11 -10   2         74.41         74.00        10.18 o                         
 -10 -10   2        245.68        158.35        15.37 o                         
  -9 -10   2          2.35          0.62         6.89 o                         
  -8 -10   2          0.39          6.49         7.66 o                         
  -7 -10   2        231.97        283.02        19.60 o                         
  -6 -10   2        498.22        531.62        27.21 o                         
  -5 -10   2        123.40         78.23        14.76 o                         
  -4 -10   2          3.26         25.71        11.63 o                         
  -3 -10   2          4.74         13.17         5.71 o                         
  -2 -10   2         21.99         30.04         6.22 o                         
  -1 -10   2        807.41        891.82        34.27 o                         
   0 -10   2         54.51         73.91         7.67 o                         
   1 -10   2        419.80        229.04        12.81 o                         
   2 -10   2        577.31        564.94        21.46 o                         
   3 -10   2        300.54        272.96        13.61 o                         
   4 -10   2        486.79        377.99        17.15 o                         
   5 -10   2        168.18         89.71         9.57 o                         
   6 -10   2         84.30         82.28         9.57 o                         
   7 -10   2         33.04         24.05         6.65 o                         
   8 -10   2         16.49          1.90         5.95 o                         
   9 -10   2         29.57         23.74         5.30 o                         
  10 -10   2         42.69         40.67         6.18 o                         
  11 -10   2        666.23        697.05        51.31 o                         
  12 -10   2         54.84         51.93         9.91 o                         
  13 -10   2        226.61        259.33        26.08 o                         
  14 -10   2         15.39          0.16         7.73 o                         
  15 -10   2         13.30         12.33        10.39 o                         
 -14  -9   2        158.28        149.75        18.85 o                         
 -13  -9   2         62.31         63.33        10.10 o                         
 -12  -9   2          0.68          1.24         9.32 o                         
 -11  -9   2        171.03        216.07        21.06 o                         
 -10  -9   2        149.81        214.90        22.40 o                         
  -9  -9   2         25.89          9.80         8.95 o                         
  -8  -9   2         33.74         31.36         6.69 o                         
  -7  -9   2          4.90          4.96         6.65 o                         
  -6  -9   2         54.80         50.85        12.42 o                         
  -5  -9   2        838.62       1212.97        81.13 o                         
  -4  -9   2         51.83         88.05        11.75 o                         
  -3  -9   2        434.66        243.90        17.29 o                         
  -2  -9   2         10.06         22.62         7.87 o                         
  -1  -9   2         79.68        126.92         8.07 o                         
   0  -9   2         59.93         80.38         6.76 o                         
   1  -9   2       1085.26       1113.53        40.40 o                         
   2  -9   2        168.08        114.19         7.05 o                         
   3  -9   2        317.92        266.40        12.03 o                         
   4  -9   2        919.12       1116.77        47.50 o                         
   5  -9   2        427.32        574.61        38.09 o                         
   6  -9   2        762.52        623.38        41.51 o                         
   7  -9   2       1008.45        868.84        39.20 o                         
   8  -9   2        623.47        538.94        47.76 o                         
   9  -9   2       1035.76        977.32        50.69 o                         
  10  -9   2         53.91         34.87         8.67 o                         
  11  -9   2        140.81        151.95        15.07 o                         
  12  -9   2        193.93        210.39        19.71 o                         
  13  -9   2          0.79         -7.58         7.58 o                         
  14  -9   2          4.65         16.32         7.48 o                         
  15  -9   2          5.15         -2.70         5.87 o                         
  16  -9   2          4.36         19.56         8.76 o                         
 -14  -8   2        267.08        342.65        21.54 o                         
 -13  -8   2          0.06         -7.34         7.44 o                         
 -12  -8   2          9.68         15.69         8.98 o                         
 -11  -8   2          0.20          7.90         8.95 o                         
 -10  -8   2        198.37        170.49        20.19 o                         
  -9  -8   2        698.17        836.09        37.65 o                         
  -8  -8   2       1356.21       1491.16        60.46 o                         
  -7  -8   2       1353.91       1799.93       100.85 o                         
  -6  -8   2         14.51          3.21         8.52 o                         
  -5  -8   2        250.54        142.64        13.49 o                         
  -4  -8   2        158.93        223.61        12.70 o                         
  -3  -8   2       1850.08       2466.10        82.94 o                         
  -2  -8   2         23.47         11.04         4.85 o                         
  -1  -8   2        535.86        589.56        21.82 o                         
   0  -8   2        561.11        825.08        30.80 o                         
   1  -8   2       1222.28       1001.62        31.92 o                         
   2  -8   2         49.41         10.56         2.82 o                         
   3  -8   2        386.26        301.41        11.56 o                         
   4  -8   2        395.43        360.15        14.27 o                         
   5  -8   2         13.05          2.01         3.89 o                         
   6  -8   2        371.09        457.91        18.42 o                         
   7  -8   2         41.96         60.25         6.03 o                         
   8  -8   2        689.96        791.19        36.80 o                         
   9  -8   2        583.71        598.81        33.02 o                         
  10  -8   2        482.47        380.69        17.49 o                         
  11  -8   2        149.96        134.70         8.96 o                         
  12  -8   2        215.99        135.92        18.82 o                         
  13  -8   2        103.11         94.10        15.18 o                         
  14  -8   2          0.56         -4.64         7.91 o                         
  15  -8   2          0.09          4.27         8.33 o                         
  16  -8   2          0.26         -1.91         4.59 o                         
 -15  -7   2          4.56         -5.30         6.79 o                         
 -14  -7   2        109.76        140.10        35.04 o                         
 -13  -7   2          2.28         -4.42         9.80 o                         
 -12  -7   2          2.65          9.09         8.99 o                         
 -11  -7   2        276.67        266.36        26.77 o                         
 -10  -7   2        273.63        248.84        14.82 o                         
  -9  -7   2        276.80        291.36        15.95 o                         
  -8  -7   2        529.12        532.43        28.08 o                         
  -7  -7   2        165.27        289.61        20.08 o                         
  -6  -7   2        858.48       1091.21        48.23 o                         
  -5  -7   2        760.47       1074.85        50.68 o                         
  -4  -7   2         19.09          3.44         4.08 o                         
  -3  -7   2       1765.13       1870.90        56.26 o                         
  -2  -7   2       2802.21       3274.90        89.89 o                         
  -1  -7   2        225.99        134.41         6.22 o                         
   0  -7   2        189.48         47.87         4.01 o                         
   1  -7   2       7110.14       6622.56       161.67 o                         
   2  -7   2       1657.85       1342.49        30.62 o                         
   3  -7   2       1582.49       1484.94        38.20 o                         
   4  -7   2       2646.65       2721.80        71.28 o                         
   5  -7   2        206.79        170.76        11.68 o                         
   6  -7   2       1241.10       1290.45        42.96 o                         
   7  -7   2         18.35          3.70         3.92 o                         
   8  -7   2        206.23        229.50        12.72 o                         
   9  -7   2        337.05        266.62        17.84 o                         
  10  -7   2       1063.47       1047.96        42.56 o                         
  11  -7   2       1098.57       1154.94        40.23 o                         
  12  -7   2         45.17         38.90        11.07 o                         
  13  -7   2        458.70        384.27        33.85 o                         
  14  -7   2          6.89          7.41        10.63 o                         
  15  -7   2        642.33        635.39        48.76 o                         
  16  -7   2          1.68         14.89         5.48 o                         
 -15  -6   2          1.53         -6.54         7.10 o                         
 -14  -6   2         22.82         21.04         8.18 o                         
 -13  -6   2         96.48        110.04        13.20 o                         
 -12  -6   2       1341.38       1494.19       102.32 o                         
 -11  -6   2        152.13        115.76        11.49 o                         
 -10  -6   2        566.40        386.64        20.03 o                         
  -9  -6   2        115.55         92.00        11.15 o                         
  -8  -6   2        819.06        880.60        40.80 o                         
  -7  -6   2        165.85        222.65        23.44 o                         
  -6  -6   2       1961.86       2792.60       112.18 o                         
  -5  -6   2       2202.74       2122.78        73.01 o                         
  -4  -6   2         67.35        273.90        11.69 o                         
  -3  -6   2         14.70         11.68         3.30 o                         
  -2  -6   2      13635.27      13285.16       264.93 o                         
  -1  -6   2         27.10         46.86         4.25 o                         
   0  -6   2       1576.16       2569.23        58.49 o                         
   1  -6   2      15320.01      17744.59       353.81 o                         
   2  -6   2       1795.17       1644.67        32.56 o                         
   3  -6   2        294.11        367.66         9.72 o                         
   4  -6   2        179.52        235.57         8.00 o                         
   5  -6   2        124.08        186.05         9.44 o                         
   6  -6   2       1731.46       1715.38        63.84 o                         
   7  -6   2        612.38        794.03        32.38 o                         
   8  -6   2        122.16        104.00         7.04 o                         
   9  -6   2         23.04         37.45         5.63 o                         
  10  -6   2         77.49         64.15         6.78 o                         
  11  -6   2       4204.08       4446.08       171.86 o                         
  12  -6   2        177.82        147.97        50.83 o                         
  13  -6   2          7.20          7.53        10.90 o                         
  14  -6   2         65.29         12.34        11.02 o                         
  15  -6   2        807.56        642.46        46.53 o                         
  16  -6   2        192.02        192.82        20.73 o                         
 -16  -5   2         92.10         74.87         9.28 o                         
 -15  -5   2         47.15         60.04        11.06 o                         
 -14  -5   2          5.79         12.03         7.91 o                         
 -13  -5   2        453.82        467.11        45.08 o                         
 -12  -5   2       1550.72       1680.67       133.68 o                         
 -11  -5   2        342.31        457.63        25.44 o                         
 -10  -5   2         96.08         57.64        11.71 o                         
  -9  -5   2        529.33        620.54        52.79 o                         
  -8  -5   2       2114.26       2379.46       111.07 o                         
  -7  -5   2        234.91        450.98        26.57 o                         
  -6  -5   2       1877.63       1540.47        52.69 o                         
  -5  -5   2         92.53         60.08         4.06 o                         
  -4  -5   2       1615.14       1059.60        25.77 o                         
  -3  -5   2       3931.59       4931.67        99.53 o                         
  -2  -5   2      12688.18      12908.04       258.36 o                         
  -1  -5   2       8080.23       7390.84       162.07 o                         
   0  -5   2        906.64       2065.13        45.24 o                         
   1  -5   2       1972.44        860.08        21.13 o                         
   2  -5   2         43.63          6.73         1.87 o                         
   3  -5   2       1212.65       1033.57        24.08 o                         
   4  -5   2          6.06         80.87         6.17 o                         
   5  -5   2       1880.42       2476.54        90.34 o                         
   6  -5   2       1363.99       1257.23        44.12 o                         
   7  -5   2       3658.64       3644.98       123.39 o                         
   8  -5   2        934.88       1289.80        62.40 o                         
   9  -5   2        249.09        371.11        26.80 o                         
  10  -5   2         14.14         18.27         5.16 o                         
  11  -5   2       4321.40       4248.28       214.56 o                         
  12  -5   2        361.43        353.44        17.24 o                         
  13  -5   2        123.32         79.25        22.61 o                         
  14  -5   2        315.19        274.33        36.47 o                         
  15  -5   2        273.35        216.50        20.99 o                         
  16  -5   2         31.11         49.77         8.78 o                         
 -16  -4   2         52.56         39.47         8.00 o                         
 -15  -4   2         78.73         59.63        11.09 o                         
 -14  -4   2        190.53        196.92        19.54 o                         
 -13  -4   2         66.42         61.69        12.69 o                         
 -12  -4   2         43.02          9.21         6.41 o                         
 -11  -4   2         34.77         46.90         9.40 o                         
 -10  -4   2        153.12         95.12        11.48 o                         
  -9  -4   2        162.21        199.45        13.96 o                         
  -8  -4   2       2527.84       2453.38        81.40 o                         
  -7  -4   2         18.94         40.25         4.55 o                         
  -6  -4   2       3434.88       3033.29       102.48 o                         
  -5  -4   2          7.98         33.42         3.89 o                         
  -4  -4   2        285.98        520.31        11.74 o                         
  -3  -4   2       7571.17       8978.24       197.67 o                         
  -2  -4   2       9909.61      10321.10       252.59 o                         
  -1  -4   2       1574.62       1514.25        40.26 o                         
   0  -4   2      12809.23       9778.78       257.10 o                         
   1  -4   2       4217.79       7693.03       211.89 o                         
   2  -4   2        449.10        117.94         5.16 o                         
   3  -4   2        655.54        269.51         9.21 o                         
   4  -4   2       3159.69       2455.34        59.58 o                         
   5  -4   2       1560.86        794.90        28.97 o                         
   6  -4   2       1790.31       2240.50        76.57 o                         
   7  -4   2       4667.59       4589.97       165.53 o                         
   8  -4   2         35.99         20.07         5.78 o                         
   9  -4   2        772.36        550.63        36.27 o                         
  10  -4   2         24.47         46.53         7.58 o                         
  11  -4   2       1254.67       1294.27        78.06 o                         
  12  -4   2          9.84         13.46         6.33 o                         
  13  -4   2        136.13        111.41        17.65 o                         
  14  -4   2        240.69        148.73        19.48 o                         
  15  -4   2        119.49        158.91        24.75 o                         
  16  -4   2          0.04         -9.88         9.88 o                         
 -16  -3   2          5.90          4.18        10.90 o                         
 -15  -3   2        268.47        204.08        46.55 o                         
 -14  -3   2         18.00         16.94         7.22 o                         
 -13  -3   2          0.22          1.27         7.44 o                         
 -12  -3   2         26.89         43.09         6.15 o                         
 -11  -3   2        109.94         20.01         7.07 o                         
 -10  -3   2         57.88         25.49         5.57 o                         
  -9  -3   2          7.97          7.54         4.01 o                         
  -8  -3   2       1285.48       1511.91        65.75 o                         
  -7  -3   2         13.29         21.25         4.20 o                         
  -6  -3   2        150.97        364.79        13.14 o                         
  -5  -3   2       2115.75       1868.60        45.11 o                         
  -4  -3   2        238.81        300.86         8.15 o                         
  -3  -3   2       1340.24        572.89        19.82 o                         
  -2  -3   2       2171.41       1946.18        72.89 o                         
  -1  -3   2         35.01          4.62         3.22 o                         
   0  -3   2      25575.26      22732.05       698.64 o                         
   1  -3   2       5303.57       2785.68        87.93 o                         
   2  -3   2      26709.16      30873.26       867.60 o                         
   3  -3   2          9.06         78.64         4.91 o                         
   4  -3   2        512.95        535.95        16.89 o                         
   5  -3   2       5993.78       7214.59       259.83 o                         
   6  -3   2       6713.81       5083.04       223.73 o                         
   7  -3   2        392.64        521.00        22.73 o                         
   8  -3   2        123.93        138.50         8.71 o                         
   9  -3   2       4066.74       4402.95       193.04 o                         
  10  -3   2        731.13       1008.73        51.98 o                         
  11  -3   2        261.28        237.42        23.46 o                         
  12  -3   2        137.19        188.51        15.40 o                         
  13  -3   2        552.10        422.23        36.28 o                         
  14  -3   2        310.19        326.61        40.01 o                         
  15  -3   2        157.98        171.19        17.93 o                         
  16  -3   2         98.00        101.86        11.70 o                         
 -17  -2   2          7.99         -2.55         7.33 o                         
 -16  -2   2         19.84         23.33         8.07 o                         
 -15  -2   2          5.00          0.00         7.08 o                         
 -14  -2   2         14.55         10.51         7.66 o                         
 -13  -2   2        300.67        437.22        23.30 o                         
 -12  -2   2        427.68        433.01        18.38 o                         
 -11  -2   2         32.40         68.95         7.85 o                         
 -10  -2   2          2.39         20.88         5.13 o                         
  -9  -2   2        674.80        535.73        22.09 o                         
  -8  -2   2        165.04        123.21         7.89 o                         
  -7  -2   2       3134.55       3357.05       105.54 o                         
  -6  -2   2        190.43        394.32        14.78 o                         
  -5  -2   2         84.29          2.19         3.11 o                         
  -4  -2   2       1065.95        862.89        25.63 o                         
  -3  -2   2      38825.17      40041.19      1233.77 o                         
  -2  -2   2        620.76        472.19        18.01 o                         
  -1  -2   2        103.45          2.47         3.23 o                         
   0  -2   2         14.32         41.51         4.97 o                         
   1  -2   2       8306.94       5883.64       256.27 o                         
   2  -2   2      39245.09      35132.96      1288.31 o                         
   3  -2   2        525.42        545.59        21.27 o                         
   4  -2   2        505.41        551.54        27.17 o                         
   5  -2   2       4237.06       3081.70       112.42 o                         
   6  -2   2         59.59          8.50         4.80 o                         
   7  -2   2          7.62        171.34        15.07 o                         
   8  -2   2       1041.30       1303.08        62.30 o                         
   9  -2   2        447.80        576.11        26.06 o                         
  10  -2   2         88.77        107.47         8.42 o                         
  11  -2   2        289.80        195.81        21.95 o                         
  12  -2   2        190.36        128.37        18.76 o                         
  13  -2   2        227.49        188.00        17.14 o                         
  14  -2   2        392.03        383.39        25.88 o                         
  15  -2   2         40.44         54.77        13.04 o                         
  16  -2   2         26.20         36.04         7.44 o                         
 -17  -1   2          5.72          2.22         5.73 o                         
 -16  -1   2        119.50         91.46        10.22 o                         
 -15  -1   2          0.83          2.15         7.85 o                         
 -14  -1   2         22.51          9.74         9.00 o                         
 -13  -1   2        120.35         43.04         5.76 o                         
 -12  -1   2        187.03        219.78        12.33 o                         
 -11  -1   2         20.96         14.34         5.28 o                         
 -10  -1   2        998.63       1450.39        56.14 o                         
  -9  -1   2        205.26         69.72         7.67 o                         
  -8  -1   2       2464.50       2346.09       122.70 o                         
  -7  -1   2         53.66        133.30         8.24 o                         
  -6  -1   2       1732.48       1351.58        37.78 o                         
  -5  -1   2       3671.14       2460.05        61.02 o                         
  -4  -1   2       6921.50       8675.38       311.75 o                         
  -3  -1   2       4614.45       5500.45       280.56 o                         
  -2  -1   2       2214.60       1514.67        57.11 o                         
  -1  -1   2        713.03       1329.85        53.91 o                         
   0  -1   2       2460.23       1316.28        59.46 o                         
   1  -1   2       1048.77        687.25        34.26 o                         
   2  -1   2      12825.01      15108.59       489.49 o                         
   3  -1   2       1693.91       1916.08        64.39 o                         
   4  -1   2          7.71         46.54         4.71 o                         
   5  -1   2        139.27        170.11        12.37 o                         
   6  -1   2        543.69        329.34        17.64 o                         
   7  -1   2        165.08         58.66         6.45 o                         
   8  -1   2       1912.50       1377.26        58.12 o                         
   9  -1   2        614.97        554.90        27.09 o                         
  10  -1   2       1311.94       1454.76        77.43 o                         
  11  -1   2        271.72        279.38        12.67 o                         
  12  -1   2         76.23         94.31        10.85 o                         
  13  -1   2         70.02         68.13        10.28 o                         
  14  -1   2          0.13          0.38         6.24 o                         
  15  -1   2         16.67          5.78        10.39 o                         
 -17   0   2         86.00         82.01        10.76 o                         
 -16   0   2          1.02         -0.08         8.74 o                         
 -15   0   2         30.07          3.31        10.44 o                         
 -14   0   2         20.08         12.51        10.01 o                         
 -13   0   2         12.38         48.60         7.31 o                         
 -12   0   2         55.38        118.35        10.15 o                         
 -11   0   2         46.87         -2.07         5.57 o                         
 -10   0   2        159.73        189.26        18.73 o                         
  -9   0   2       3312.59       4117.14       183.87 o                         
  -8   0   2       4281.77       4718.28       168.63 o                         
  -7   0   2         91.85         48.34         5.25 o                         
  -6   0   2       4086.99       4744.49       132.68 o                         
  -5   0   2       1478.68       2569.44        57.12 o                         
  -4   0   2       2990.22       1621.44        54.67 o                         
  -3   0   2        883.41        681.32        26.39 o                         
  -2   0   2         55.23        199.06        10.36 o                         
  -1   0   2       4646.42       3601.35       130.24 o                         
   0   0   2       3124.98       4472.41       195.08 o                         
   1   0   2      10022.43      10237.90       339.81 o                         
   2   0   2       3666.59       2864.12        80.19 o                         
   3   0   2        507.76        432.32        11.72 o                         
   4   0   2        309.01        430.18        11.42 o                         
   5   0   2       2182.58       1958.04        62.41 o                         
   6   0   2       1626.45       1629.25        52.79 o                         
   7   0   2          8.45          3.00         3.91 o                         
   8   0   2        508.56        783.97        36.04 o                         
   9   0   2       1553.49       1892.92        80.12 o                         
  10   0   2         10.97         30.11         5.95 o                         
  11   0   2        337.02        314.68        12.31 o                         
  12   0   2         36.50         45.46         7.67 o                         
  13   0   2        213.58        287.08        20.57 o                         
  14   0   2          1.43          7.29         5.87 o                         
  15   0   2         72.64        109.61        11.89 o                         
 -17   1   2          1.90          5.18        20.22 o                         
 -16   1   2        220.98        246.30        23.94 o                         
 -15   1   2        298.69        259.37        25.95 o                         
 -14   1   2         38.54         47.59        15.23 o                         
 -13   1   2          0.47          0.48         5.47 o                         
 -12   1   2         14.93         50.24        10.45 o                         
 -11   1   2        152.89        223.11        23.76 o                         
 -10   1   2        244.63        304.31        31.53 o                         
  -9   1   2       4323.64       4479.01       150.38 o                         
  -8   1   2        508.28        565.50        20.70 o                         
  -7   1   2        705.34        691.87        22.39 o                         
  -6   1   2          2.53          3.92         3.82 o                         
  -5   1   2       2441.67       1688.54        46.97 o                         
  -4   1   2        949.29       2378.62        75.20 o                         
  -3   1   2         17.28        120.95         7.46 o                         
  -2   1   2       5002.87       4236.61       132.53 o                         
  -1   1   2       3854.42       3920.41       130.44 o                         
   0   1   2       2463.93       1368.51        43.66 o                         
   1   1   2        753.40        339.89        14.18 o                         
   2   1   2       1014.07       1246.33        33.61 o                         
   3   1   2        219.79        302.92         8.03 o                         
   4   1   2      12483.40      12718.34       276.83 o                         
   5   1   2        219.39        378.38        13.33 o                         
   6   1   2        526.55        714.94        24.80 o                         
   7   1   2        515.74        596.75        23.85 o                         
   8   1   2        497.55        367.94        16.31 o                         
   9   1   2        184.59        129.67         8.73 o                         
  10   1   2        558.78        436.18        21.98 o                         
  11   1   2        190.54        216.11        15.56 o                         
  12   1   2         80.46        101.87        10.76 o                         
  13   1   2         42.13         51.25         9.84 o                         
  14   1   2         78.49         92.88         8.62 o                         
  15   1   2          8.30         -3.16         8.46 o                         
 -18   2   2         44.20         21.17         6.01 o                         
 -17   2   2        233.22        227.39        20.17 o                         
 -16   2   2         23.12         26.89        15.69 o                         
 -15   2   2         90.96        122.45        26.28 o                         
 -14   2   2         34.96         12.53        17.52 o                         
 -13   2   2         13.70         16.36         6.25 o                         
 -12   2   2       1248.90       1041.48        55.69 o                         
 -11   2   2         90.09         30.85         6.50 o                         
 -10   2   2        588.19        508.89        20.08 o                         
  -9   2   2       8225.24       8588.95       307.75 o                         
  -8   2   2       1913.77       2357.54        86.70 o                         
  -7   2   2        664.01        663.46        21.38 o                         
  -6   2   2        818.67        550.27        15.54 o                         
  -5   2   2       1322.25       2029.30        45.18 o                         
  -4   2   2       7291.36      10724.62       249.36 o                         
  -3   2   2       7160.45       5290.56       147.41 o                         
  -2   2   2      52890.73      55733.68      1988.38 o                         
  -1   2   2       1410.37       1553.01        46.11 o                         
   0   2   2       1930.25       1421.39        42.95 o                         
   1   2   2       7502.57       5879.79       172.05 o                         
   2   2   2       7096.17       7202.26       149.97 o                         
   3   2   2         10.86          9.08         2.12 o                         
   4   2   2        577.79        457.36        13.61 o                         
   5   2   2       3033.35       3108.47        87.19 o                         
   6   2   2       1075.13       1406.60        43.28 o                         
   7   2   2          8.24          1.32         3.31 o                         
   8   2   2        753.72        782.43        32.56 o                         
   9   2   2        120.07        152.03        13.38 o                         
  10   2   2        379.99        334.13        23.57 o                         
  11   2   2         62.81         89.20        18.67 o                         
  12   2   2        469.29        324.02        65.35 o                         
  13   2   2        540.93        586.17        69.88 o                         
  14   2   2        119.88         93.39         9.90 o                         
  15   2   2         11.53         32.19         9.68 o                         
 -18   3   2         34.21         37.44        10.54 o                         
 -17   3   2         66.26         90.35        10.13 o                         
 -16   3   2          0.28          9.23        10.04 o                         
 -15   3   2         51.95         23.71        22.05 o                         
 -14   3   2          9.67         24.35        19.46 o                         
 -13   3   2        197.41        206.21        13.62 o                         
 -12   3   2       1356.96       1340.54        57.98 o                         
 -11   3   2         29.90         24.81         5.89 o                         
 -10   3   2        241.66        326.13        14.42 o                         
  -9   3   2       1450.09       1379.91        49.42 o                         
  -8   3   2        909.87       1102.46        39.50 o                         
  -7   3   2       1722.79       2161.96        62.29 o                         
  -6   3   2       3720.27       4573.54       121.46 o                         
  -5   3   2        991.21        945.93        23.85 o                         
  -4   3   2       5910.01       7590.40       162.52 o                         
  -3   3   2        347.25        761.23        23.46 o                         
  -2   3   2       1132.04       1664.26        43.35 o                         
  -1   3   2        780.80       1180.87        35.27 o                         
   0   3   2        302.57        496.87        17.84 o                         
   1   3   2        144.79        601.83        18.90 o                         
   2   3   2        659.16       1002.67        25.45 o                         
   3   3   2        366.64        307.53        10.45 o                         
   4   3   2       3679.71       4128.79       142.87 o                         
   5   3   2         11.95          5.44         3.37 o                         
   6   3   2         63.71         65.30         6.03 o                         
   7   3   2        102.07        176.79        10.67 o                         
   8   3   2       1205.62       1094.23        64.91 o                         
   9   3   2        212.42        248.17        15.86 o                         
  10   3   2          0.73          1.90         6.62 o                         
  11   3   2        297.60        172.52        22.39 o                         
  12   3   2        465.52        588.45        60.05 o                         
  13   3   2         16.38         15.14         7.26 o                         
  14   3   2         55.40         96.22        10.55 o                         
 -18   4   2        111.94         70.16         9.02 o                         
 -17   4   2          0.02         -1.03         8.03 o                         
 -16   4   2        231.32        247.13        34.23 o                         
 -15   4   2        211.31        299.38        36.62 o                         
 -14   4   2        266.72        239.09        20.86 o                         
 -13   4   2         45.48         31.19         6.27 o                         
 -12   4   2        143.32        189.66        12.65 o                         
 -11   4   2        457.62        390.86        18.22 o                         
 -10   4   2         14.13          5.18         4.42 o                         
  -9   4   2         25.49         30.73         4.83 o                         
  -8   4   2        950.12       1036.64        37.08 o                         
  -7   4   2       1831.53       1803.47        54.51 o                         
  -6   4   2        913.26       1264.32        37.18 o                         
  -5   4   2       3197.04       3415.46        77.17 o                         
  -4   4   2        301.16        194.15         5.94 o                         
  -3   4   2       3840.27       5159.91       115.98 o                         
  -2   4   2        307.56        271.31         7.84 o                         
  -1   4   2       7756.17       6613.82       168.78 o                         
   0   4   2       4788.31       4710.18       152.55 o                         
   1   4   2       1322.09       1910.18        71.02 o                         
   2   4   2       1335.63       1949.29        58.79 o                         
   3   4   2        200.96        199.05        11.75 o                         
   4   4   2        599.94        991.34        52.48 o                         
   5   4   2       1399.59       1645.71        95.96 o                         
   6   4   2         36.54         35.93         6.82 o                         
   7   4   2        215.65        311.25        23.70 o                         
   8   4   2        680.70        722.65        45.19 o                         
   9   4   2          1.78          3.78         6.29 o                         
  10   4   2          3.20          1.93         9.87 o                         
  11   4   2        352.62        471.12        37.16 o                         
  12   4   2        202.81        277.22        20.99 o                         
  13   4   2         52.69         74.30         9.70 o                         
  14   4   2        371.90        374.23        31.78 o                         
 -18   5   2         14.26         24.32         5.08 o                         
 -17   5   2         20.28         19.56         6.79 o                         
 -16   5   2         37.14         14.73         8.00 o                         
 -15   5   2         29.75         12.40         8.95 o                         
 -14   5   2          1.51          2.05         9.30 o                         
 -13   5   2          0.39          0.93         4.99 o                         
 -12   5   2         94.65         45.39         6.86 o                         
 -11   5   2        287.48        318.23        17.26 o                         
 -10   5   2       1268.65       1202.94        44.44 o                         
  -9   5   2          9.00          7.26         4.34 o                         
  -8   5   2         59.65         29.48         4.53 o                         
  -7   5   2       3760.55       4459.57       150.48 o                         
  -6   5   2       5522.22       5767.59       192.71 o                         
  -5   5   2         38.35          4.18         3.04 o                         
  -4   5   2         69.77         85.25         6.32 o                         
  -3   5   2          2.78         48.92         3.71 o                         
  -2   5   2        848.55        855.21        26.71 o                         
  -1   5   2       2807.37       3870.28       173.25 o                         
   0   5   2        739.42        663.68        39.41 o                         
   1   5   2       3698.61       3143.54       278.71 o                         
   2   5   2       8753.41       7584.94       606.76 o                         
   3   5   2          3.81          7.30         4.55 o                         
   4   5   2        421.31        429.46        25.32 o                         
   5   5   2        519.19        324.56        21.32 o                         
   6   5   2         27.25         63.26         9.55 o                         
   7   5   2        761.80        794.57        48.15 o                         
   8   5   2       1342.80       1262.22        57.97 o                         
   9   5   2        194.37        198.34        14.10 o                         
  10   5   2         71.31         62.86        14.19 o                         
  11   5   2        166.35        140.85        18.02 o                         
  12   5   2         72.04         16.74         7.44 o                         
  13   5   2         16.90         40.09         7.42 o                         
  14   5   2        161.70        265.47        28.32 o                         
 -18   6   2          0.96          1.43         7.13 o                         
 -17   6   2         42.11         39.63         7.42 o                         
 -16   6   2          2.01         24.26         9.17 o                         
 -15   6   2         33.00         28.85         8.08 o                         
 -14   6   2          0.04         -2.45         9.23 o                         
 -13   6   2        550.35        520.11        22.67 o                         
 -12   6   2        468.20        487.20        23.15 o                         
 -11   6   2         67.04         46.86         7.78 o                         
 -10   6   2         16.61         28.79         5.92 o                         
  -9   6   2        252.18        201.30        12.40 o                         
  -8   6   2         59.45         13.21         3.85 o                         
  -7   6   2        238.68        106.48         9.66 o                         
  -6   6   2       1832.32       1852.05        69.91 o                         
  -5   6   2          1.13          7.49         4.93 o                         
  -4   6   2        460.29        522.79        23.02 o                         
  -3   6   2        225.89        106.82         8.10 o                         
  -2   6   2        469.88        463.21        19.34 o                         
  -1   6   2       4450.53       4166.37       262.31 o                         
   0   6   2        204.92        358.20        30.87 o                         
   1   6   2       6784.77       7725.16       677.32 o                         
   2   6   2       1656.06       1964.41       126.09 o                         
   3   6   2       2160.56       2150.00       128.62 o                         
   4   6   2         28.29         22.37         6.38 o                         
   5   6   2       1379.65       1453.56        89.44 o                         
   6   6   2        696.84        579.62        48.20 o                         
   7   6   2        275.31        190.96        13.24 o                         
   8   6   2       1112.10       1195.30        44.86 o                         
   9   6   2         59.36         87.37        15.37 o                         
  10   6   2         50.85        125.54        26.33 o                         
  11   6   2          3.51          0.88         9.30 o                         
  12   6   2          5.36          7.42         7.73 o                         
  13   6   2          0.85          6.43         5.15 o                         
 -17   7   2         95.21         75.75         8.26 o                         
 -16   7   2         14.84          8.55         6.04 o                         
 -15   7   2        205.80        213.27        15.47 o                         
 -14   7   2         75.87         61.15        10.02 o                         
 -13   7   2        223.61        229.14        19.35 o                         
 -12   7   2        266.69        205.38        10.69 o                         
 -11   7   2        193.57        206.33        14.36 o                         
 -10   7   2        760.96        784.58        37.02 o                         
  -9   7   2        209.63        208.74        13.69 o                         
  -8   7   2        119.89        191.40        13.27 o                         
  -7   7   2       1209.97        942.64        46.84 o                         
  -6   7   2        468.04        400.71        20.66 o                         
  -5   7   2        869.15        873.19        45.31 o                         
  -4   7   2        763.29        682.58        29.26 o                         
  -3   7   2       1268.33       1787.14        68.02 o                         
  -2   7   2         42.48        183.96        10.74 o                         
  -1   7   2         18.45         23.61         7.41 o                         
   0   7   2        647.08       1135.73        75.25 o                         
   1   7   2        334.30        418.21        32.18 o                         
   2   7   2       1819.06       2788.35       144.93 o                         
   3   7   2        301.99        217.56        17.08 o                         
   4   7   2        394.65        497.99        37.86 o                         
   5   7   2        511.98        304.33        30.36 o                         
   6   7   2         61.82         72.78         8.83 o                         
   7   7   2          0.54         -1.01         5.93 o                         
   8   7   2         10.98         -4.19         7.16 o                         
   9   7   2         19.08         25.97         7.96 o                         
  10   7   2         49.58         19.80         8.55 o                         
  11   7   2         91.89        152.71        16.93 o                         
  12   7   2         89.60         44.65         8.50 o                         
 -17   8   2         81.98         67.39        15.23 o                         
 -16   8   2         47.66         45.10         8.14 o                         
 -15   8   2          5.20         15.68         8.16 o                         
 -14   8   2        202.38        191.07        22.93 o                         
 -13   8   2          3.78         -6.85        12.94 o                         
 -12   8   2         55.46         38.51         8.28 o                         
 -11   8   2        134.12        103.67        12.98 o                         
 -10   8   2         14.50          6.37         6.61 o                         
  -9   8   2        119.89         89.29        10.33 o                         
  -8   8   2        662.92        727.09        38.44 o                         
  -7   8   2         36.07        124.72        13.70 o                         
  -6   8   2         74.13         39.10         6.13 o                         
  -5   8   2         48.11         48.22         6.10 o                         
  -4   8   2         22.65         55.83         8.81 o                         
  -3   8   2        317.13        183.14        15.24 o                         
  -2   8   2          2.44         86.99         8.28 o                         
  -1   8   2       2551.19       2848.63       128.60 o                         
   0   8   2        396.92        291.03        25.08 o                         
   1   8   2       1141.54       1845.11       121.37 o                         
   2   8   2       1195.14       1193.66        56.93 o                         
   3   8   2         78.35        160.55        36.42 o                         
   4   8   2        782.53        833.59        89.80 o                         
   5   8   2        288.88        470.64        17.82 o                         
   6   8   2        112.66        135.61         9.83 o                         
   7   8   2        940.86        758.19        32.70 o                         
   8   8   2         13.32         59.97         9.15 o                         
   9   8   2         63.42         28.26         8.50 o                         
  10   8   2          0.29          7.90         7.19 o                         
  11   8   2        207.82        189.56        16.62 o                         
  12   8   2          0.87          8.30         5.98 o                         
 -17   9   2         85.29         86.38        14.87 o                         
 -16   9   2         52.25         82.11        17.22 o                         
 -15   9   2         41.31          7.13        13.24 o                         
 -14   9   2        206.76        148.68        19.90 o                         
 -13   9   2        435.28        373.15        36.64 o                         
 -12   9   2        571.94        557.59        56.44 o                         
 -11   9   2        158.02        169.85        12.43 o                         
 -10   9   2       1114.25       1108.33        39.80 o                         
  -9   9   2        671.02        653.62        47.83 o                         
  -8   9   2        207.43        276.39        17.37 o                         
  -7   9   2        184.65        142.19        11.52 o                         
  -6   9   2        256.20        351.73        17.99 o                         
  -5   9   2         16.78          8.77         5.30 o                         
  -4   9   2         91.84         38.41         6.49 o                         
  -3   9   2        218.98        177.90        24.74 o                         
  -2   9   2        213.84        106.37        10.15 o                         
  -1   9   2        654.35       1054.74        51.68 o                         
   0   9   2          0.14          2.05         5.58 o                         
   1   9   2         71.98        156.43        11.61 o                         
   2   9   2         16.99         -2.15         6.22 o                         
   3   9   2         10.43         -0.05         7.52 o                         
   4   9   2        824.10        710.07        27.81 o                         
   5   9   2          9.19         73.22         6.41 o                         
   6   9   2         15.89         30.24         7.12 o                         
   7   9   2        288.83        303.39        23.05 o                         
   8   9   2        524.08        752.02        35.68 o                         
   9   9   2          3.94         11.91         6.34 o                         
  10   9   2         85.91         98.33        15.54 o                         
  11   9   2          1.32          2.86         4.40 o                         
 -16  10   2        381.21        247.13        30.05 o                         
 -15  10   2         44.90         26.25         9.87 o                         
 -14  10   2         74.30         67.41        11.65 o                         
 -13  10   2         93.51         73.21        12.62 o                         
 -12  10   2         81.44         86.80        12.23 o                         
 -11  10   2         59.80         63.44        11.77 o                         
 -10  10   2        183.24        173.91        13.07 o                         
  -9  10   2        288.07        421.64        21.00 o                         
  -8  10   2          1.32          3.72         5.86 o                         
  -7  10   2        141.81        203.17        24.48 o                         
  -6  10   2        612.96        589.80        35.34 o                         
  -5  10   2        150.28        188.66        14.95 o                         
  -4  10   2          2.67         62.40         8.09 o                         
  -3  10   2        161.93        226.01        17.05 o                         
  -2  10   2        342.86        243.46        19.91 o                         
  -1  10   2       1644.81       1238.55        60.41 o                         
   0  10   2         97.56        162.06        12.30 o                         
   1  10   2        313.62        228.96        17.29 o                         
   2  10   2         91.47         77.12         7.63 o                         
   3  10   2         31.42         59.06         6.28 o                         
   4  10   2        171.61        187.10        14.52 o                         
   5  10   2        171.52        214.03        18.90 o                         
   6  10   2          2.06         20.11         7.42 o                         
   7  10   2        841.84        889.46        42.44 o                         
   8  10   2        126.98         70.34        15.15 o                         
   9  10   2        218.81        369.75        18.99 o                         
  10  10   2          9.34          2.87         5.17 o                         
 -16  11   2        145.58        145.74        41.36 o                         
 -15  11   2        338.39        265.68        47.98 o                         
 -14  11   2         11.34         11.49         8.19 o                         
 -13  11   2          1.57          0.09         9.90 o                         
 -12  11   2        139.41        170.68        15.48 o                         
 -11  11   2         26.62         37.24        10.18 o                         
 -10  11   2        343.12        363.30        32.38 o                         
  -9  11   2          4.75          8.58         5.90 o                         
  -8  11   2        480.90        425.88        19.26 o                         
  -7  11   2         49.66         13.03         5.42 o                         
  -6  11   2       1320.10       1561.57        51.68 o                         
  -5  11   2          7.81         10.07        11.89 o                         
  -4  11   2         15.24         15.91        10.78 o                         
  -3  11   2       5115.26       5177.16       269.35 o                         
  -2  11   2        192.02        200.91        18.95 o                         
  -1  11   2         13.37         20.85         5.87 o                         
   0  11   2        437.08        629.69        22.10 o                         
   1  11   2        417.24        518.22        23.40 o                         
   2  11   2        141.04        111.50         8.85 o                         
   3  11   2        145.75         80.34         9.58 o                         
   4  11   2         43.16         16.41         6.93 o                         
   5  11   2        193.32        202.83        23.84 o                         
   6  11   2        651.43        476.17        33.93 o                         
   7  11   2        350.35        215.24        17.42 o                         
   8  11   2        118.98        108.54        13.48 o                         
   9  11   2         22.24         63.46        13.04 o                         
 -15  12   2         90.34         76.71        13.65 o                         
 -14  12   2         29.32         52.63        11.89 o                         
 -13  12   2          3.09         -1.47         8.56 o                         
 -12  12   2          5.43         -1.24         9.08 o                         
 -11  12   2          1.06         -2.75        10.05 o                         
 -10  12   2        125.98        105.23        13.30 o                         
  -9  12   2        144.65        134.13        14.57 o                         
  -8  12   2         19.21         17.50         8.41 o                         
  -7  12   2         18.41         22.81         6.45 o                         
  -6  12   2       2997.10       2596.07       101.62 o                         
  -5  12   2          2.19         29.94         7.99 o                         
  -4  12   2        101.55        112.92        16.04 o                         
  -3  12   2       5672.09       6306.88       208.77 o                         
  -2  12   2        881.81        768.78        28.48 o                         
  -1  12   2        148.02        248.77        12.85 o                         
   0  12   2         71.53         20.76         6.22 o                         
   1  12   2        300.11        193.28        16.98 o                         
   2  12   2        183.02         82.13        12.83 o                         
   3  12   2         29.43         18.31         6.34 o                         
   4  12   2        500.41        418.52        31.08 o                         
   5  12   2        268.50        170.80        20.82 o                         
   6  12   2         60.94         57.42        12.33 o                         
   7  12   2        124.36        227.91        21.36 o                         
   8  12   2         49.40         20.68         9.47 o                         
 -14  13   2        127.68        108.80        12.24 o                         
 -13  13   2         63.39        105.15        11.85 o                         
 -12  13   2        171.76        231.62        20.55 o                         
 -11  13   2         62.91         55.61        14.06 o                         
 -10  13   2        112.65        141.34        19.92 o                         
  -9  13   2         26.19         22.00        12.56 o                         
  -8  13   2        340.54        291.50        21.16 o                         
  -7  13   2         14.98         18.12        11.76 o                         
  -6  13   2        298.03        326.12        21.01 o                         
  -5  13   2        196.74        209.34        27.08 o                         
  -4  13   2        184.66        178.35        14.34 o                         
  -3  13   2         42.00          9.99         8.47 o                         
  -2  13   2        328.18        404.42        22.50 o                         
  -1  13   2         23.91         36.63         9.22 o                         
   0  13   2         10.63          9.06         8.92 o                         
   1  13   2          8.62         14.51         9.73 o                         
   2  13   2         18.19          3.76         8.81 o                         
   3  13   2          6.95         26.58        13.88 o                         
   4  13   2        502.97        496.46        29.86 o                         
   5  13   2         94.77        213.31        21.36 o                         
   6  13   2          8.38         -3.31         7.49 o                         
   7  13   2        226.43        148.12        19.05 o                         
 -14  14   2        200.06        206.69        25.87 o                         
 -13  14   2         15.09         10.99         5.83 o                         
 -12  14   2         98.11         88.99        13.19 o                         
 -11  14   2        129.11        152.60        15.29 o                         
 -10  14   2         16.16         10.80         9.27 o                         
  -9  14   2         48.93         89.74        11.22 o                         
  -8  14   2        326.40        418.48        26.15 o                         
  -7  14   2        149.79        189.79        16.03 o                         
  -6  14   2         23.86          6.39        10.72 o                         
  -5  14   2        151.80        107.94        15.55 o                         
  -4  14   2        307.25        263.97        20.99 o                         
  -3  14   2         12.93         11.52         8.63 o                         
  -2  14   2        152.64        142.14        18.95 o                         
  -1  14   2         11.43         21.67        14.55 o                         
   0  14   2         76.29        166.20        16.75 o                         
   1  14   2         44.32         25.88        13.04 o                         
   2  14   2        227.85        319.65        27.39 o                         
   3  14   2         42.57         15.72         8.54 o                         
   4  14   2         19.89         36.48        10.00 o                         
   5  14   2         57.77         16.92         7.85 o                         
 -12  15   2         42.07         61.00         8.55 o                         
 -11  15   2         62.39         93.34        10.67 o                         
 -10  15   2         75.05        110.68        15.74 o                         
  -9  15   2         49.57         17.75         7.05 o                         
  -8  15   2         12.90          5.32         7.19 o                         
  -7  15   2         10.36         14.90         9.72 o                         
  -6  15   2        146.32        205.74        20.75 o                         
  -5  15   2         21.67         14.74        10.34 o                         
  -4  15   2         59.36         69.99        12.34 o                         
  -3  15   2        192.32        175.86        20.35 o                         
  -2  15   2         63.52         87.06        15.16 o                         
  -1  15   2        102.49        134.03        20.06 o                         
   0  15   2         70.93          2.53        12.69 o                         
   1  15   2          7.87         17.62        19.05 o                         
   2  15   2        139.60        138.34        26.18 o                         
   3  15   2         92.17         26.49        11.82 o                         
   4  15   2          1.22          5.50        10.59 o                         
 -11  16   2         87.18         38.29        21.90 o                         
 -10  16   2         85.49         58.96         7.65 o                         
  -9  16   2         23.34         -1.91         5.29 o                         
  -8  16   2         11.59         28.48         7.15 o                         
  -7  16   2        225.83        294.91        26.84 o                         
  -6  16   2        162.89        223.90        16.00 o                         
  -5  16   2          0.73         -5.31        10.08 o                         
  -4  16   2         24.36         50.18        13.68 o                         
  -3  16   2         26.76         67.44        27.10 o                         
  -2  16   2         38.81         61.26        19.30 o                         
  -1  16   2          1.40         -6.42        13.65 o                         
   0  16   2         14.01          4.29         9.17 o                         
   1  16   2         73.94        172.56        27.10 o                         
  -9  17   2          0.08          9.27         9.47 o                         
  -8  17   2          3.49         13.65        12.02 o                         
  -7  17   2         51.24         68.86        18.23 o                         
  -6  17   2          0.63         20.48        13.85 o                         
  -5  17   2          8.73         -2.95         9.64 o                         
  -4  17   2          5.27          4.13         9.79 o                         
  -3  17   2         65.82        115.51        37.64 o                         
  -2  17   2          3.03          2.67         8.39 o                         
   0 -19   3         19.22          4.99        11.31 o                         
   1 -19   3          4.62         15.22        12.12 o                         
   2 -19   3         29.52         18.23         9.01 o                         
   3 -19   3        271.23        217.59        28.62 o                         
   4 -19   3         75.34         79.66        17.52 o                         
   5 -19   3         82.44         32.60        13.65 o                         
  -3 -18   3         55.86         36.22         9.38 o                         
  -2 -18   3        246.68        176.83        18.67 o                         
  -1 -18   3          4.97         -5.30        12.43 o                         
   0 -18   3        542.29        620.55        39.61 o                         
   1 -18   3         24.02         14.39        10.06 o                         
   2 -18   3         47.13         -2.10        12.78 o                         
   3 -18   3         29.61         30.32         9.45 o                         
   4 -18   3         33.15         41.00        10.01 o                         
   5 -18   3         94.06         80.28        13.76 o                         
   6 -18   3          6.79         35.65         8.27 o                         
   7 -18   3          4.15         10.93         6.53 o                         
   8 -18   3         54.64         49.13         9.38 o                         
  -5 -17   3        103.03        120.09        20.83 o                         
  -4 -17   3          0.27         -3.13         8.64 o                         
  -3 -17   3         20.08         20.14        10.12 o                         
  -2 -17   3         99.76         79.64        11.33 o                         
  -1 -17   3        466.76        354.45        27.01 o                         
   0 -17   3        272.90        217.46        18.24 o                         
   1 -17   3          2.45          7.25        11.75 o                         
   2 -17   3          4.87          8.54        11.12 o                         
   3 -17   3         47.63         54.52        11.61 o                         
   4 -17   3          4.39          9.24        10.26 o                         
   5 -17   3         57.24         44.35        10.85 o                         
   6 -17   3         23.20         27.46         9.99 o                         
   7 -17   3          6.05          3.50         8.55 o                         
   8 -17   3        283.43        269.71        28.73 o                         
   9 -17   3        203.29        231.34        31.27 o                         
  10 -17   3        112.36        128.86        20.98 o                         
  -7 -16   3         59.17         60.48        21.55 o                         
  -6 -16   3         24.13         -0.01        12.37 o                         
  -5 -16   3          0.25         -2.65        11.05 o                         
  -4 -16   3         35.12         40.80        11.25 o                         
  -3 -16   3          3.88         18.73        10.89 o                         
  -2 -16   3         11.14          5.33         9.52 o                         
  -1 -16   3        378.15        491.08        35.54 o                         
   0 -16   3         60.87         39.85        12.37 o                         
   1 -16   3        319.60        363.21        22.81 o                         
   2 -16   3        195.49        124.62        30.25 o                         
   3 -16   3        196.34        181.67        18.50 o                         
   4 -16   3         20.31         28.31         9.26 o                         
   5 -16   3        103.13        112.42        13.23 o                         
   6 -16   3          2.98          9.23         8.71 o                         
   7 -16   3         33.57         32.44         9.14 o                         
   8 -16   3         54.20         72.25        12.28 o                         
   9 -16   3         13.58         13.75        14.87 o                         
  10 -16   3         38.66         43.36        14.47 o                         
  11 -16   3          8.32         -3.55         6.49 o                         
  -8 -15   3          0.02         -4.60        13.90 o                         
  -7 -15   3        120.74        136.33        40.24 o                         
  -6 -15   3          0.21          9.02        11.73 o                         
  -5 -15   3          0.74         34.28        12.50 o                         
  -4 -15   3         69.31         86.03        15.95 o                         
  -3 -15   3          0.45          1.43         9.84 o                         
  -2 -15   3         70.99         74.72        13.15 o                         
  -1 -15   3        156.08        133.06        18.47 o                         
   0 -15   3        171.30        259.92        22.22 o                         
   1 -15   3         97.17        135.04        13.84 o                         
   2 -15   3         39.59         22.52        13.67 o                         
   3 -15   3          1.39         13.40         9.58 o                         
   4 -15   3          0.72         -1.29         8.39 o                         
   5 -15   3        289.06        357.76        40.67 o                         
   6 -15   3        808.19        787.70        43.52 o                         
   7 -15   3        130.17        114.34        16.94 o                         
   8 -15   3          9.87          6.80        13.04 o                         
   9 -15   3         63.17         72.81        13.32 o                         
  10 -15   3          6.46         27.72        12.54 o                         
  11 -15   3          0.28          3.45         8.04 o                         
  12 -15   3        158.54        227.18        35.81 o                         
 -10 -14   3          8.35         24.88         9.99 o                         
  -9 -14   3         65.63         35.75         9.49 o                         
  -8 -14   3         84.96         54.86        14.42 o                         
  -7 -14   3        126.74        147.74        20.02 o                         
  -6 -14   3         45.62         31.39         7.59 o                         
  -5 -14   3         58.41         89.14        12.21 o                         
  -4 -14   3        115.91         80.01        11.95 o                         
  -3 -14   3         99.70         79.74        12.34 o                         
  -2 -14   3         17.61         33.58         9.82 o                         
  -1 -14   3        238.09        389.44        21.84 o                         
   0 -14   3       1327.24       1661.61        73.55 o                         
   1 -14   3         63.74        147.54        15.17 o                         
   2 -14   3        160.42        189.20        13.85 o                         
   3 -14   3         41.77         62.79         7.97 o                         
   4 -14   3        352.55        443.54        19.67 o                         
   5 -14   3        218.25        200.47        13.88 o                         
   6 -14   3       1435.50       1454.50        65.59 o                         
   7 -14   3         55.04         30.38        12.36 o                         
   8 -14   3          1.90         -5.20        18.95 o                         
   9 -14   3          1.09         -4.90        13.78 o                         
  10 -14   3          4.91         12.48        12.59 o                         
  11 -14   3          1.04         -9.35         9.35 o                         
  12 -14   3         41.98         26.04         9.63 o                         
  13 -14   3         40.27         45.08         9.24 o                         
 -11 -13   3         74.57         87.71        15.99 o                         
 -10 -13   3         11.72         -1.80         7.72 o                         
  -9 -13   3         91.89        137.71        30.15 o                         
  -8 -13   3         66.55         52.15        12.39 o                         
  -7 -13   3        306.32        275.89        33.48 o                         
  -6 -13   3       1270.86       1102.14        65.34 o                         
  -5 -13   3        598.14        604.78        32.05 o                         
  -4 -13   3        281.35        262.72        16.07 o                         
  -3 -13   3        519.50        529.61        21.86 o                         
  -2 -13   3         11.34         16.25         6.77 o                         
  -1 -13   3        146.91        201.20        14.22 o                         
   0 -13   3        116.64         50.42         8.62 o                         
   1 -13   3          3.97         20.50         8.09 o                         
   2 -13   3        204.95        225.95        13.95 o                         
   3 -13   3        761.38        820.54        28.76 o                         
   4 -13   3         51.45          9.99         6.19 o                         
   5 -13   3        139.55        137.07        10.52 o                         
   6 -13   3        485.90        529.37        26.82 o                         
   7 -13   3          0.47          9.87         9.08 o                         
   8 -13   3       1132.53       1189.60        72.00 o                         
   9 -13   3        153.30        126.55        22.82 o                         
  10 -13   3         77.88         89.41        25.03 o                         
  11 -13   3         51.90         56.59         9.06 o                         
  12 -13   3        117.03        109.35        10.79 o                         
  13 -13   3         35.15         17.81         7.64 o                         
 -12 -12   3         29.02         46.43         8.02 o                         
 -11 -12   3         74.02        108.19        13.57 o                         
 -10 -12   3        156.58        204.93        35.81 o                         
  -9 -12   3         85.92         26.73        13.70 o                         
  -8 -12   3          3.11          9.10         8.11 o                         
  -7 -12   3        356.78        398.90        27.97 o                         
  -6 -12   3        157.97        161.42        14.23 o                         
  -5 -12   3        181.65        132.63        13.38 o                         
  -4 -12   3       2639.03       2546.60        94.49 o                         
  -3 -12   3          0.52          5.42         5.54 o                         
  -2 -12   3          1.48         -2.36         6.62 o                         
  -1 -12   3        103.36         95.13         8.58 o                         
   0 -12   3        250.33        336.18        23.39 o                         
   1 -12   3        805.16        602.73        28.82 o                         
   2 -12   3        403.47        453.41        22.63 o                         
   3 -12   3        410.04        491.99        24.18 o                         
   4 -12   3        111.75        109.21        11.21 o                         
   5 -12   3        216.34        250.48        16.94 o                         
   6 -12   3         32.18         22.98         7.21 o                         
   7 -12   3         67.29         41.36         8.44 o                         
   8 -12   3        866.56        830.18        37.68 o                         
   9 -12   3         44.25         38.28         8.97 o                         
  10 -12   3         30.08         20.48         9.04 o                         
  11 -12   3        221.49        234.04        17.85 o                         
  12 -12   3        122.17        122.83        12.62 o                         
  13 -12   3          1.63         -1.83         6.82 o                         
  14 -12   3         38.06         58.31         9.23 o                         
 -13 -11   3        190.72        189.07        22.11 o                         
 -12 -11   3          6.85         22.85         6.49 o                         
 -11 -11   3         41.73         18.05         7.34 o                         
 -10 -11   3          2.04          3.04         7.75 o                         
  -9 -11   3        188.50        238.44        21.20 o                         
  -8 -11   3       1456.53       1866.67       199.15 o                         
  -7 -11   3        110.14        137.98        14.11 o                         
  -6 -11   3         46.34         84.92         9.52 o                         
  -5 -11   3       2145.56       2741.56       114.61 o                         
  -4 -11   3        178.97        257.99        17.01 o                         
  -3 -11   3        113.44        161.08        11.94 o                         
  -2 -11   3        403.96        372.46        21.97 o                         
  -1 -11   3          7.54         22.55         5.80 o                         
   0 -11   3        292.56        307.09        18.43 o                         
   1 -11   3       1486.88       1640.89        63.90 o                         
   2 -11   3          0.03          1.28         6.00 o                         
   3 -11   3        541.23        405.20        20.32 o                         
   4 -11   3         36.45         73.37         8.97 o                         
   5 -11   3        849.69        845.42        45.28 o                         
   6 -11   3        710.85        536.79        39.20 o                         
   7 -11   3       1004.32        978.18        53.90 o                         
   8 -11   3        226.17        217.69        13.06 o                         
   9 -11   3          3.84         11.83         5.84 o                         
  10 -11   3        360.16        445.29        28.05 o                         
  11 -11   3          3.44          4.33         7.71 o                         
  12 -11   3          0.16         -0.02        10.14 o                         
  13 -11   3         11.54         -1.01         8.50 o                         
  14 -11   3         23.62         13.45         8.28 o                         
 -13 -10   3         13.74         13.80         6.56 o                         
 -12 -10   3          0.52         -7.37        11.47 o                         
 -11 -10   3         10.19         -6.06        10.90 o                         
 -10 -10   3        221.43        265.51        19.91 o                         
  -9 -10   3        161.38        114.05        13.46 o                         
  -8 -10   3        749.66        751.07        38.58 o                         
  -7 -10   3        807.31        863.63        35.59 o                         
  -6 -10   3        593.52        729.53        36.73 o                         
  -5 -10   3        178.36        173.95        15.20 o                         
  -4 -10   3        102.00         53.27         9.42 o                         
  -3 -10   3          0.30         11.00         5.22 o                         
  -2 -10   3        503.42        605.81        24.93 o                         
  -1 -10   3        246.85        183.23        11.14 o                         
   0 -10   3       1563.76       1682.83        60.39 o                         
   1 -10   3        814.25        827.61        33.67 o                         
   2 -10   3       1297.82       1390.83        50.12 o                         
   3 -10   3       3916.40       3938.80       132.25 o                         
   4 -10   3        627.87        643.50        40.45 o                         
   5 -10   3        187.67        158.06        14.13 o                         
   6 -10   3        812.42        668.17        41.91 o                         
   7 -10   3        341.08        313.12        22.35 o                         
   8 -10   3        214.43        221.44        15.40 o                         
   9 -10   3       1461.85       1272.33        78.41 o                         
  10 -10   3       1546.19       1687.45       117.82 o                         
  11 -10   3        521.74        555.59        50.13 o                         
  12 -10   3        287.38        314.20        20.87 o                         
  13 -10   3        114.27        161.01        15.39 o                         
  14 -10   3          3.20         -4.33         6.41 o                         
  15 -10   3          7.29          9.78         8.56 o                         
 -14  -9   3        243.11        233.81        18.73 o                         
 -13  -9   3          5.62         22.24        10.27 o                         
 -12  -9   3          2.20          8.45         9.12 o                         
 -11  -9   3          0.09          1.95        10.95 o                         
 -10  -9   3        440.84        323.24        31.78 o                         
  -9  -9   3          0.22         13.63         6.98 o                         
  -8  -9   3        106.89        181.31        14.76 o                         
  -7  -9   3       1013.02       1075.02        49.98 o                         
  -6  -9   3          0.36          0.15         7.48 o                         
  -5  -9   3          2.35          4.66         6.09 o                         
  -4  -9   3          3.73          4.98         6.44 o                         
  -3  -9   3        114.69         82.42         7.91 o                         
  -2  -9   3          4.82          2.83         4.25 o                         
  -1  -9   3       4183.47       4717.99       149.32 o                         
   0  -9   3       1892.69       2521.59        93.46 o                         
   1  -9   3       2935.61       3389.40       106.52 o                         
   2  -9   3        667.21        751.25        28.65 o                         
   3  -9   3       4710.12       4956.59       164.14 o                         
   4  -9   3        315.38        273.44        14.12 o                         
   5  -9   3        706.37        585.61        27.85 o                         
   6  -9   3       2916.74       2860.28       130.72 o                         
   7  -9   3        287.65        191.56        21.29 o                         
   8  -9   3        115.51         92.75        10.01 o                         
   9  -9   3        310.67        340.88        17.28 o                         
  10  -9   3        217.15        180.59        13.08 o                         
  11  -9   3          7.01         13.17        14.87 o                         
  12  -9   3         69.37         69.15        10.00 o                         
  13  -9   3         65.32         55.28         8.96 o                         
  14  -9   3          3.88          5.79         6.49 o                         
  15  -9   3          0.38         -1.83         5.16 o                         
 -15  -8   3         16.79         36.70         7.36 o                         
 -14  -8   3        372.42        329.20        22.05 o                         
 -13  -8   3        137.10         71.14        10.91 o                         
 -12  -8   3         93.08        113.53        14.01 o                         
 -11  -8   3        126.90        140.45        15.31 o                         
 -10  -8   3        867.81        918.21        36.79 o                         
  -9  -8   3        208.05        205.18        16.10 o                         
  -8  -8   3        162.92        218.68        18.03 o                         
  -7  -8   3        124.10        166.26        18.26 o                         
  -6  -8   3          4.37         55.66        11.81 o                         
  -5  -8   3        161.81        163.71        12.52 o                         
  -4  -8   3        147.86        302.44        14.72 o                         
  -3  -8   3         39.92         13.71         4.82 o                         
  -2  -8   3       1049.93       1408.75        46.36 o                         
  -1  -8   3         79.76         52.90         5.17 o                         
   0  -8   3         84.47         25.70         5.07 o                         
   1  -8   3         61.80         99.18         5.52 o                         
   2  -8   3          1.81          7.34         3.68 o                         
   3  -8   3        893.19        647.14        24.79 o                         
   4  -8   3         46.31        106.70         6.28 o                         
   5  -8   3       1083.20        981.84        35.47 o                         
   6  -8   3        128.06        118.80         7.93 o                         
   7  -8   3          8.54         -0.24         4.06 o                         
   8  -8   3        626.64        645.61        29.12 o                         
   9  -8   3       1534.26       1450.97       101.12 o                         
  10  -8   3          0.16          4.14         4.77 o                         
  11  -8   3        196.13        188.18        15.28 o                         
  12  -8   3        274.16        319.20        30.53 o                         
  13  -8   3          3.80         11.28        11.18 o                         
  14  -8   3        288.66        277.52        24.35 o                         
  15  -8   3          5.73          0.32         7.30 o                         
 -15  -7   3         23.74         26.05         7.92 o                         
 -14  -7   3         60.91         95.81        14.05 o                         
 -13  -7   3        261.38        291.09        24.41 o                         
 -12  -7   3         53.07         41.89        13.54 o                         
 -11  -7   3        272.44        255.89        15.68 o                         
 -10  -7   3       1220.40       1305.33        46.95 o                         
  -9  -7   3        202.24        230.68        18.85 o                         
  -8  -7   3         20.81         39.59         8.94 o                         
  -7  -7   3         16.95         20.04         6.37 o                         
  -6  -7   3         43.88        172.43        11.58 o                         
  -5  -7   3         87.85        237.45        16.81 o                         
  -4  -7   3        113.35         87.08         6.51 o                         
  -3  -7   3       3687.33       3957.33       123.19 o                         
  -2  -7   3          0.54          4.89         4.24 o                         
  -1  -7   3       2396.55       2527.05        69.93 o                         
   0  -7   3        115.13        111.17         5.53 o                         
   1  -7   3       1044.86        767.07        20.68 o                         
   2  -7   3       5639.87       6650.64       169.18 o                         
   3  -7   3        190.04        217.55         7.86 o                         
   4  -7   3       1559.50       1335.04        43.26 o                         
   5  -7   3        458.20        771.49        30.49 o                         
   6  -7   3        137.59         53.04         5.17 o                         
   7  -7   3        133.44        140.84         8.84 o                         
   8  -7   3        321.28        310.90        15.81 o                         
   9  -7   3         44.27         19.31         6.49 o                         
  10  -7   3          0.11          1.96         4.70 o                         
  11  -7   3         12.32         13.97         4.81 o                         
  12  -7   3         25.89         22.86        12.56 o                         
  13  -7   3         15.03         39.57        12.34 o                         
  14  -7   3         53.37         35.44        10.66 o                         
  15  -7   3        110.64        105.25        10.70 o                         
  16  -7   3         69.17         49.06         7.43 o                         
 -16  -6   3          6.54         -4.39         5.79 o                         
 -15  -6   3         22.84         11.58         9.36 o                         
 -14  -6   3         27.40         17.20         8.72 o                         
 -13  -6   3          7.72          9.17        14.26 o                         
 -12  -6   3       1028.34       1098.86        78.26 o                         
 -11  -6   3       1472.29       1551.07        61.65 o                         
 -10  -6   3        495.27        585.67        33.56 o                         
  -9  -6   3         65.56          5.61         6.29 o                         
  -8  -6   3        230.81        151.98        14.82 o                         
  -7  -6   3         22.93          6.20         5.87 o                         
  -6  -6   3          8.33        118.65         8.28 o                         
  -5  -6   3        169.08        414.65        16.46 o                         
  -4  -6   3        710.16       1075.77        38.23 o                         
  -3  -6   3       2269.09       2522.02        62.21 o                         
  -2  -6   3        226.97        134.04         5.36 o                         
  -1  -6   3        397.75        958.65        21.19 o                         
   0  -6   3       5521.07       5530.78       114.84 o                         
   1  -6   3       2671.33       2761.67        54.65 o                         
   2  -6   3        259.64        174.57         6.21 o                         
   3  -6   3        290.38        227.19        11.08 o                         
   4  -6   3         22.58         41.54         4.12 o                         
   5  -6   3       3182.81       2739.58       102.53 o                         
   6  -6   3        211.66        415.34        17.04 o                         
   7  -6   3         62.34         26.19         5.28 o                         
   8  -6   3          2.25          5.04         4.22 o                         
   9  -6   3         29.02         21.10         5.04 o                         
  10  -6   3        192.78        185.42         9.91 o                         
  11  -6   3         51.26         48.95         5.92 o                         
  12  -6   3        232.35        193.00        33.67 o                         
  13  -6   3          7.93         19.48        11.00 o                         
  14  -6   3         55.58         17.62        14.87 o                         
  15  -6   3         97.84        113.09        13.20 o                         
  16  -6   3         49.08         33.29         6.61 o                         
 -16  -5   3         13.44          0.60         7.13 o                         
 -15  -5   3         85.50        116.45        16.11 o                         
 -14  -5   3        230.58        246.54        22.76 o                         
 -13  -5   3         72.19         74.39        13.16 o                         
 -12  -5   3         56.84         93.65         9.85 o                         
 -11  -5   3         13.08         26.47         9.94 o                         
 -10  -5   3       1321.68       1602.11        88.93 o                         
  -9  -5   3          3.52         20.49         7.52 o                         
  -8  -5   3       2616.91       2991.48       141.25 o                         
  -7  -5   3        699.35        848.37        34.39 o                         
  -6  -5   3          5.42         21.61         4.55 o                         
  -5  -5   3        516.17       1212.13        32.11 o                         
  -4  -5   3         54.99         28.53         3.02 o                         
  -3  -5   3       2158.94       1941.70        42.19 o                         
  -2  -5   3       2522.43       3244.52        68.42 o                         
  -1  -5   3        603.90        115.77         4.40 o                         
   0  -5   3       2173.75       1392.61        36.07 o                         
   1  -5   3        197.07        241.60         7.27 o                         
   2  -5   3        327.28        279.10         7.78 o                         
   3  -5   3        777.77        879.60        22.27 o                         
   4  -5   3        172.05         99.45         6.43 o                         
   5  -5   3         21.23         14.94         4.18 o                         
   6  -5   3          6.01         91.21         7.73 o                         
   7  -5   3         33.47        116.51         8.33 o                         
   8  -5   3          1.07          8.14         4.52 o                         
   9  -5   3         39.06         82.26         8.39 o                         
  10  -5   3       1145.24       1130.29        73.64 o                         
  11  -5   3          0.41          4.81         5.75 o                         
  12  -5   3        907.83        686.90        74.26 o                         
  13  -5   3          2.16         15.87        11.60 o                         
  14  -5   3          5.05         -3.21        10.27 o                         
  15  -5   3         45.62         20.24         7.24 o                         
  16  -5   3         18.66         14.09         6.11 o                         
 -17  -4   3         22.99         13.45         7.95 o                         
 -16  -4   3         53.75         58.06        15.28 o                         
 -15  -4   3        214.15        187.53        18.97 o                         
 -14  -4   3        286.95        278.65        22.07 o                         
 -13  -4   3        325.11        243.13        20.84 o                         
 -12  -4   3        211.22        116.03        13.16 o                         
 -11  -4   3        652.20        599.90        29.05 o                         
 -10  -4   3          0.85         -1.05         5.30 o                         
  -9  -4   3        277.92        406.71        17.49 o                         
  -8  -4   3       3200.74       3140.60       107.36 o                         
  -7  -4   3        960.54        932.17        31.68 o                         
  -6  -4   3        946.33        969.71        29.19 o                         
  -5  -4   3       2046.94       2579.41        56.94 o                         
  -4  -4   3        228.46         42.60         3.14 o                         
  -3  -4   3       9850.76       9575.31       223.94 o                         
  -2  -4   3         82.29          4.75         2.86 o                         
  -1  -4   3         33.12        113.00         6.51 o                         
   0  -4   3       9418.01      13223.90       382.98 o                         
   1  -4   3       1246.39       1963.48        50.59 o                         
   2  -4   3        340.60        276.74         7.87 o                         
   3  -4   3       1577.09       1259.18        34.34 o                         
   4  -4   3         80.36          5.78         3.30 o                         
   5  -4   3       1719.41       2146.17        82.77 o                         
   6  -4   3        908.68        801.72        39.11 o                         
   7  -4   3          0.38          5.78         5.76 o                         
   8  -4   3        153.31        227.27        14.16 o                         
   9  -4   3        616.78        771.78        46.35 o                         
  10  -4   3         59.74         47.10         5.68 o                         
  11  -4   3          7.74          5.34         4.79 o                         
  12  -4   3         38.62         19.70        12.10 o                         
  13  -4   3         62.57         39.93        18.13 o                         
  14  -4   3        335.47        350.65        29.35 o                         
  15  -4   3          0.22         -3.04         7.39 o                         
  16  -4   3         35.17         40.69         9.78 o                         
 -17  -3   3         65.46         46.66        12.12 o                         
 -16  -3   3         57.39         63.50        10.29 o                         
 -15  -3   3        202.46        267.09        20.35 o                         
 -14  -3   3        271.42        336.71        21.43 o                         
 -13  -3   3        173.13        121.23        10.04 o                         
 -12  -3   3         47.53         66.47         7.46 o                         
 -11  -3   3        309.81        421.70        20.46 o                         
 -10  -3   3        404.68        506.55        22.69 o                         
  -9  -3   3        901.36        700.93        25.85 o                         
  -8  -3   3       2991.24       3340.61       112.46 o                         
  -7  -3   3          5.33          1.25         3.65 o                         
  -6  -3   3         79.10         46.22         4.18 o                         
  -5  -3   3       4050.60       4150.38        88.53 o                         
  -4  -3   3      15464.78      18081.82       407.92 o                         
  -3  -3   3       3113.43       3325.58       112.96 o                         
  -2  -3   3       2083.69       2377.35        90.20 o                         
  -1  -3   3       1711.05        838.38        29.51 o                         
   0  -3   3       6055.48       2837.43        89.78 o                         
   1  -3   3       3658.27       5081.36       139.67 o                         
   2  -3   3        308.10        202.30         6.81 o                         
   3  -3   3      14206.95      15736.82       684.36 o                         
   4  -3   3       2587.44       1988.00       120.89 o                         
   5  -3   3       3617.47       2445.62       122.46 o                         
   6  -3   3       6103.44       7548.24       405.75 o                         
   7  -3   3         55.57         37.15         9.26 o                         
   8  -3   3       1209.16       1178.84        84.84 o                         
   9  -3   3         47.05         11.04         6.62 o                         
  10  -3   3        366.79        465.38        52.25 o                         
  11  -3   3       1325.60       1351.31        84.77 o                         
  12  -3   3         52.10         40.84        14.26 o                         
  13  -3   3          2.28          7.94         9.02 o                         
  14  -3   3         43.95         72.10        10.25 o                         
  15  -3   3        272.07        320.54        20.64 o                         
 -17  -2   3        462.02        426.22        71.10 o                         
 -16  -2   3         45.54         39.55         8.05 o                         
 -15  -2   3          1.05          2.73         7.22 o                         
 -14  -2   3         42.06         56.19        10.81 o                         
 -13  -2   3        264.35        286.16        14.18 o                         
 -12  -2   3        153.09        248.04        11.96 o                         
 -11  -2   3        528.66        339.30        17.71 o                         
 -10  -2   3        475.11        384.55        28.07 o                         
  -9  -2   3         31.47         36.62         7.84 o                         
  -8  -2   3        919.02        833.98        28.99 o                         
  -7  -2   3        790.18       1185.97        41.58 o                         
  -6  -2   3       1045.41        745.95        21.44 o                         
  -5  -2   3        377.22        388.73        10.95 o                         
  -4  -2   3      10577.53       8580.46       203.47 o                         
  -3  -2   3      30535.94      32096.45      1052.13 o                         
  -2  -2   3      15792.81      14595.07       516.18 o                         
  -1  -2   3       9117.71       7584.62       292.24 o                         
   0  -2   3      32133.36      38071.48      1650.82 o                         
   1  -2   3      12675.07       9622.59       301.88 o                         
   2  -2   3        274.94        287.88        11.13 o                         
   3  -2   3       1261.29       1317.02        37.62 o                         
   4  -2   3        422.13        643.52        22.32 o                         
   5  -2   3        449.47        911.87        43.20 o                         
   6  -2   3       3480.80       2191.04        98.20 o                         
   7  -2   3        235.78        524.77        28.45 o                         
   8  -2   3       1294.56       1188.93        62.85 o                         
   9  -2   3       2617.04       2832.56       147.97 o                         
  10  -2   3        131.65         81.82         7.14 o                         
  11  -2   3       1011.79       1302.06        70.57 o                         
  12  -2   3         53.77         54.08        11.16 o                         
  13  -2   3         58.50         81.50        11.10 o                         
  14  -2   3          0.56         -6.46         7.18 o                         
  15  -2   3        107.50         82.03        10.55 o                         
 -17  -1   3        306.69        318.54        24.85 o                         
 -16  -1   3        234.84        316.47        24.85 o                         
 -15  -1   3         36.19         78.14        11.70 o                         
 -14  -1   3          3.69         -1.26         9.35 o                         
 -13  -1   3         21.47          0.93         4.87 o                         
 -12  -1   3         28.17         45.21         7.21 o                         
 -11  -1   3        473.33        666.90        31.93 o                         
 -10  -1   3        467.32        406.03        21.95 o                         
  -9  -1   3          1.69          3.25         4.52 o                         
  -8  -1   3        197.67        202.31        10.43 o                         
  -7  -1   3        187.20        379.52        14.54 o                         
  -6  -1   3       1629.59       2380.78        53.93 o                         
  -5  -1   3       2756.08       2049.19        63.33 o                         
  -4  -1   3       9036.82       9724.21       319.64 o                         
  -3  -1   3       1929.76       1686.87        64.38 o                         
  -2  -1   3       7900.10       6221.86       222.58 o                         
  -1  -1   3         92.12        168.84         9.33 o                         
   0  -1   3       7815.16       9411.89       366.77 o                         
   1  -1   3       2956.54       4913.66       255.36 o                         
   2  -1   3       8169.55       7911.49       220.56 o                         
   3  -1   3       5887.03       5199.89       125.75 o                         
   4  -1   3          6.36         19.97         3.22 o                         
   5  -1   3         64.99        117.57         6.33 o                         
   6  -1   3      10477.00      12616.24       447.83 o                         
   7  -1   3         71.58          9.83         4.55 o                         
   8  -1   3        498.36        695.39        39.09 o                         
   9  -1   3       1139.36       1287.53        89.68 o                         
  10  -1   3         74.61         50.11         8.19 o                         
  11  -1   3        171.61        118.49         9.69 o                         
  12  -1   3        223.38        257.31        23.54 o                         
  13  -1   3         79.32         56.40         8.59 o                         
  14  -1   3         34.51         21.99         5.89 o                         
  15  -1   3        172.99        233.11        18.80 o                         
 -18   0   3         84.84        101.55        10.15 o                         
 -17   0   3          8.71          4.95         7.77 o                         
 -16   0   3         19.50         39.72        11.39 o                         
 -15   0   3        559.10        516.46        33.56 o                         
 -14   0   3        143.38        218.83        19.36 o                         
 -13   0   3         26.96         13.30         5.04 o                         
 -12   0   3         50.94         97.46        10.05 o                         
 -11   0   3          4.92          5.51         7.40 o                         
 -10   0   3        829.70       1045.19        59.77 o                         
  -9   0   3        276.58        202.85        13.09 o                         
  -8   0   3       1237.82       1488.64        61.54 o                         
  -7   0   3        244.00        322.99        12.52 o                         
  -6   0   3        908.50       1418.38        33.66 o                         
  -5   0   3        905.58       1699.29        39.84 o                         
  -4   0   3        653.93        580.55        22.41 o                         
  -3   0   3        247.21        418.71        21.00 o                         
  -2   0   3      17062.68      15421.67       542.48 o                         
  -1   0   3       2221.72       1380.40        44.89 o                         
   0   0   3       2188.47       1802.77        66.41 o                         
   1   0   3       2186.20       1315.78        35.08 o                         
   2   0   3        750.79        863.64        21.20 o                         
   3   0   3       2762.78       2546.34        53.78 o                         
   4   0   3       2043.58       1944.43        53.00 o                         
   5   0   3       2501.58       2842.79        89.40 o                         
   6   0   3       1637.80       1563.94        50.64 o                         
   7   0   3         12.64         67.51         9.17 o                         
   8   0   3       1123.08        887.33        33.25 o                         
   9   0   3        789.31        831.68        59.87 o                         
  10   0   3         35.40         27.64         4.66 o                         
  11   0   3        215.56        195.52        13.97 o                         
  12   0   3        450.58        454.30        23.36 o                         
  13   0   3         55.90        105.03        10.36 o                         
  14   0   3         11.74         37.09         7.15 o                         
  15   0   3          2.38          3.87         7.03 o                         
 -18   1   3         98.44        153.29        12.75 o                         
 -17   1   3         26.70         10.54         8.34 o                         
 -16   1   3         59.15         55.78        28.37 o                         
 -15   1   3         44.97         58.95        17.57 o                         
 -14   1   3        124.91        112.66        14.35 o                         
 -13   1   3        189.93        335.15        20.16 o                         
 -12   1   3        288.49        127.41        14.56 o                         
 -11   1   3         48.78         76.01         7.88 o                         
 -10   1   3        294.66        229.08        13.46 o                         
  -9   1   3        820.94        875.11        30.68 o                         
  -8   1   3       1551.47       1947.67        62.39 o                         
  -7   1   3        573.34        515.80        19.55 o                         
  -6   1   3        424.09        171.37         7.45 o                         
  -5   1   3       2227.75       1296.81        31.06 o                         
  -4   1   3        414.99        447.85        12.97 o                         
  -3   1   3       5499.24       6139.84       204.44 o                         
  -2   1   3      24802.81      22872.07       687.81 o                         
  -1   1   3       6978.57       8622.99       284.10 o                         
   0   1   3        131.05        106.52         7.11 o                         
   1   1   3       1709.34       2415.84        61.03 o                         
   2   1   3       5399.21       6072.88       126.80 o                         
   3   1   3        560.11        566.41        14.61 o                         
   4   1   3        129.85        169.05         6.52 o                         
   5   1   3        924.93        739.79        22.65 o                         
   6   1   3        146.42        111.41         6.35 o                         
   7   1   3        364.47        483.46        22.71 o                         
   8   1   3       1835.30       2071.95       126.53 o                         
   9   1   3        115.65        117.64         9.77 o                         
  10   1   3        262.93        230.48        12.57 o                         
  11   1   3          0.86          9.37         7.53 o                         
  12   1   3         66.22         62.22         9.02 o                         
  13   1   3         78.80         88.63        12.09 o                         
  14   1   3         13.23          2.73         7.01 o                         
 -18   2   3        170.83        146.56        11.24 o                         
 -17   2   3         39.66          9.58        11.82 o                         
 -16   2   3        134.65         99.73        22.21 o                         
 -15   2   3        519.39        520.28        34.26 o                         
 -14   2   3        118.74         76.09         8.57 o                         
 -13   2   3        198.32        179.38        10.59 o                         
 -12   2   3        191.58        312.08        16.92 o                         
 -11   2   3         58.17         53.10         7.08 o                         
 -10   2   3          4.09          1.64         5.25 o                         
  -9   2   3        445.95        393.09        16.03 o                         
  -8   2   3        487.93        564.05        20.78 o                         
  -7   2   3         18.45        105.57         5.75 o                         
  -6   2   3        600.88        611.17        16.01 o                         
  -5   2   3         35.85        136.38         6.02 o                         
  -4   2   3       4116.45       3763.06        89.86 o                         
  -3   2   3        305.11        152.78         8.50 o                         
  -2   2   3        564.99        481.68        16.42 o                         
  -1   2   3          2.41         77.45         4.45 o                         
   0   2   3        296.76        150.49         7.04 o                         
   1   2   3        921.48       1081.75        27.92 o                         
   2   2   3       1075.92        907.20        21.69 o                         
   3   2   3        362.56        335.51         9.91 o                         
   4   2   3        120.53         91.71         5.11 o                         
   5   2   3        133.09        237.95         9.29 o                         
   6   2   3         38.92         41.93         4.48 o                         
   7   2   3         29.24         51.91         6.00 o                         
   8   2   3        241.86        241.23        23.72 o                         
   9   2   3        178.64        147.74        11.65 o                         
  10   2   3        225.75        158.13        19.29 o                         
  11   2   3        131.67        118.00        16.41 o                         
  12   2   3         34.55         54.13         9.97 o                         
  13   2   3          1.74          5.34         6.79 o                         
  14   2   3         12.80          5.55         5.03 o                         
 -18   3   3        456.41        413.13        24.33 o                         
 -17   3   3         80.44        110.41        13.64 o                         
 -16   3   3         82.34        126.21        23.84 o                         
 -15   3   3        217.74        186.84        21.78 o                         
 -14   3   3         77.91         36.58        13.17 o                         
 -13   3   3         70.85         88.84         7.87 o                         
 -12   3   3       1320.93       1061.36        43.26 o                         
 -11   3   3         27.45         16.92         4.85 o                         
 -10   3   3        263.32        288.52        14.19 o                         
  -9   3   3        508.34        603.02        22.34 o                         
  -8   3   3          5.85         48.48         4.85 o                         
  -7   3   3       1551.15       2215.98        66.69 o                         
  -6   3   3          8.12         42.61         3.59 o                         
  -5   3   3       1039.65        738.77        17.48 o                         
  -4   3   3       2491.10       2249.54        48.11 o                         
  -3   3   3       4260.75       3796.83        97.69 o                         
  -2   3   3       1130.78        977.66        35.56 o                         
  -1   3   3       5423.26       6428.56       149.20 o                         
   0   3   3        123.94        382.35        13.96 o                         
   1   3   3       3044.97       3623.53       103.16 o                         
   2   3   3       2490.37       1992.91        63.33 o                         
   3   3   3       1123.99       1681.03        53.10 o                         
   4   3   3       1280.05       1373.39        59.86 o                         
   5   3   3          7.37         11.29         3.84 o                         
   6   3   3        599.96        561.65        31.03 o                         
   7   3   3         10.09         14.60         6.41 o                         
   8   3   3        747.43        727.61        72.12 o                         
   9   3   3         21.08         12.07         6.62 o                         
  10   3   3        636.38        581.66        42.42 o                         
  11   3   3        161.14        167.39        22.13 o                         
  12   3   3        166.34        148.32        23.17 o                         
  13   3   3         47.38         80.30         9.65 o                         
  14   3   3        116.64        125.00        27.25 o                         
 -18   4   3        299.35        274.97        21.60 o                         
 -17   4   3          1.83          3.86         7.11 o                         
 -16   4   3        158.47        126.48        11.92 o                         
 -15   4   3        205.16        228.10        20.07 o                         
 -14   4   3         20.71         29.96        10.67 o                         
 -13   4   3         15.77         25.88         6.02 o                         
 -12   4   3        449.64        466.87        22.73 o                         
 -11   4   3        552.16        668.07        29.55 o                         
 -10   4   3        274.09        199.51        12.29 o                         
  -9   4   3        103.81         39.91         6.86 o                         
  -8   4   3        286.79        304.30        14.32 o                         
  -7   4   3        775.28       1035.10        37.76 o                         
  -6   4   3        461.63        438.33        17.78 o                         
  -5   4   3      20877.52      22938.38       516.88 o                         
  -4   4   3        266.97        392.44        11.00 o                         
  -3   4   3         24.21          3.75         2.91 o                         
  -2   4   3       1102.54        872.41        33.80 o                         
  -1   4   3       1170.79        917.43        66.83 o                         
   0   4   3       1320.80       2201.46        89.84 o                         
   1   4   3          1.35         39.80        10.02 o                         
   2   4   3        828.84       1005.42        55.15 o                         
   3   4   3       5638.57       6581.16       327.16 o                         
   4   4   3       3671.54       3866.89       215.09 o                         
   5   4   3        376.79        428.83        40.46 o                         
   6   4   3         40.86         30.41         7.02 o                         
   7   4   3          0.31         -8.04         8.04 o                         
   8   4   3        424.10        404.58        37.91 o                         
   9   4   3        154.35        137.57        11.68 o                         
  10   4   3         29.78         91.77        19.35 o                         
  11   4   3         23.69         60.08        10.75 o                         
  12   4   3         57.50         35.75         8.05 o                         
  13   4   3          0.22          2.80         5.64 o                         
 -18   5   3         98.23        104.94        10.80 o                         
 -17   5   3         19.67          0.09         6.65 o                         
 -16   5   3         31.40         39.20         8.34 o                         
 -15   5   3         22.99          2.49         7.82 o                         
 -14   5   3         96.62         57.89        12.84 o                         
 -13   5   3          5.03         24.51         6.00 o                         
 -12   5   3        446.60        432.83        23.45 o                         
 -11   5   3        128.07        115.31        11.20 o                         
 -10   5   3        741.45        854.92        35.86 o                         
  -9   5   3       3028.39       3836.85       154.52 o                         
  -8   5   3        408.45        655.46        25.63 o                         
  -7   5   3       2366.31       2434.63        77.52 o                         
  -6   5   3       2378.86       2767.12        94.40 o                         
  -5   5   3       1948.81       1863.41        51.42 o                         
  -4   5   3         19.31          1.06         3.22 o                         
  -3   5   3       2266.79       2234.54        75.80 o                         
  -2   5   3        890.60        626.74        37.79 o                         
  -1   5   3        620.49        494.46        31.65 o                         
   0   5   3          0.03         24.37         6.93 o                         
   1   5   3        145.76         63.43        16.66 o                         
   2   5   3        823.73        800.45        49.17 o                         
   3   5   3        666.52        532.26        33.69 o                         
   4   5   3       1284.24        882.81        82.34 o                         
   5   5   3        276.28        180.96        14.12 o                         
   6   5   3        357.94        319.65        23.54 o                         
   7   5   3         43.28         66.43         7.73 o                         
   8   5   3       1515.87       1768.15        91.41 o                         
   9   5   3         30.35         22.48         9.46 o                         
  10   5   3         92.69         81.39        12.07 o                         
  11   5   3         84.35         32.88        11.10 o                         
  12   5   3         62.46        116.39        13.97 o                         
  13   5   3        356.07        453.25        37.95 o                         
 -18   6   3        212.05        218.39        14.24 o                         
 -17   6   3         32.92         40.19         6.28 o                         
 -16   6   3         23.88         27.78         7.16 o                         
 -15   6   3         36.35         57.79         9.65 o                         
 -14   6   3        728.23        679.51        37.03 o                         
 -13   6   3        496.11        433.08        19.49 o                         
 -12   6   3        456.44        584.18        21.01 o                         
 -11   6   3        467.73        475.05        19.55 o                         
 -10   6   3        587.24        536.00        22.56 o                         
  -9   6   3        731.30        526.51        26.14 o                         
  -8   6   3        164.98        305.37        16.72 o                         
  -7   6   3       1494.03       1657.68        62.83 o                         
  -6   6   3        312.21        423.08        19.53 o                         
  -5   6   3         69.17         82.56         7.01 o                         
  -4   6   3        987.85        678.96        38.86 o                         
  -3   6   3        864.72        806.77        45.99 o                         
  -2   6   3       2139.99       2318.98        93.81 o                         
  -1   6   3        790.26        890.63        83.94 o                         
   0   6   3        121.32         69.37        13.96 o                         
   1   6   3        109.84        386.74        30.47 o                         
   2   6   3        377.72        419.37        49.45 o                         
   3   6   3        931.88        616.74        41.59 o                         
   4   6   3        213.17        309.96        26.63 o                         
   5   6   3        305.33        290.47        25.14 o                         
   6   6   3          5.36         15.78         4.79 o                         
   7   6   3        851.78        968.72        62.41 o                         
   8   6   3        106.30         62.48         9.10 o                         
   9   6   3         59.26        137.99        43.70 o                         
  10   6   3         17.94         22.10         9.61 o                         
  11   6   3        196.39        131.98        12.77 o                         
  12   6   3         84.67         70.96         8.39 o                         
 -18   7   3        104.45        101.36        14.87 o                         
 -17   7   3          8.72         19.21         5.28 o                         
 -16   7   3         10.39         11.33         6.26 o                         
 -15   7   3          1.11          2.03         7.20 o                         
 -14   7   3        567.00        634.56        45.30 o                         
 -13   7   3       1096.87       1145.14        84.19 o                         
 -12   7   3        185.73        148.78        13.11 o                         
 -11   7   3        708.80        809.83        39.14 o                         
 -10   7   3         72.44         64.37        11.04 o                         
  -9   7   3        504.26        458.51        28.11 o                         
  -8   7   3          6.99          0.35         7.24 o                         
  -7   7   3        793.31        599.75        35.05 o                         
  -6   7   3         68.40         86.36         9.20 o                         
  -5   7   3        791.35        960.44        55.94 o                         
  -4   7   3        732.25       1117.20        93.78 o                         
  -3   7   3        223.30        126.96        10.78 o                         
  -2   7   3         22.10         27.06         5.26 o                         
  -1   7   3       3801.63       3843.06       242.56 o                         
   0   7   3         30.22         12.63        12.02 o                         
   1   7   3        141.70         34.02        12.02 o                         
   2   7   3        445.91        466.05        26.00 o                         
   3   7   3       2033.50       2460.62       137.89 o                         
   4   7   3       1569.51       1670.00        95.60 o                         
   5   7   3       1100.83       1116.76        47.42 o                         
   6   7   3       1646.11       1446.54        49.68 o                         
   7   7   3          0.61         24.26         7.40 o                         
   8   7   3         62.49         35.58         8.47 o                         
   9   7   3          5.38          0.44         8.09 o                         
  10   7   3         34.36         23.41         8.02 o                         
  11   7   3        176.31        225.14        28.98 o                         
  12   7   3        116.06        213.31        24.04 o                         
 -17   8   3          9.80          2.82         6.51 o                         
 -16   8   3         11.56          2.29         7.33 o                         
 -15   8   3          0.61          3.16         7.69 o                         
 -14   8   3        246.38        252.86        29.85 o                         
 -13   8   3         84.28         54.04        12.41 o                         
 -12   8   3         31.54         12.56         6.06 o                         
 -11   8   3        372.30        327.06        27.12 o                         
 -10   8   3          8.57          8.90         6.77 o                         
  -9   8   3         27.70          4.28         6.25 o                         
  -8   8   3        550.63        383.88        24.88 o                         
  -7   8   3        199.21        134.34        16.37 o                         
  -6   8   3       1075.74        955.75        50.57 o                         
  -5   8   3        106.70         74.09        10.92 o                         
  -4   8   3        901.15        802.51        50.47 o                         
  -3   8   3         61.19        304.18        30.14 o                         
  -2   8   3        555.17        404.92        26.84 o                         
  -1   8   3       4897.78       6297.11       278.30 o                         
   0   8   3          1.10          6.01        10.70 o                         
   1   8   3        295.11        530.18        40.59 o                         
   2   8   3        504.46        487.69        27.86 o                         
   3   8   3        310.63        200.01        15.22 o                         
   4   8   3       1327.59       1011.27        33.84 o                         
   5   8   3        924.05        766.63        25.67 o                         
   6   8   3        661.68        814.37        34.75 o                         
   7   8   3         90.00        237.56        18.33 o                         
   8   8   3        126.65        148.53        13.90 o                         
   9   8   3        258.36        331.69        25.26 o                         
  10   8   3         51.47         77.49         9.52 o                         
  11   8   3          4.45          9.62         4.72 o                         
 -17   9   3          6.51          9.10         8.35 o                         
 -16   9   3          7.44         -3.48         8.47 o                         
 -15   9   3        314.18        260.95        26.85 o                         
 -14   9   3        107.48         82.47        12.98 o                         
 -13   9   3          0.87         11.52        28.62 o                         
 -12   9   3        279.88        355.35        34.75 o                         
 -11   9   3        115.28        102.53         9.79 o                         
 -10   9   3        459.57        408.27        19.61 o                         
  -9   9   3         70.50         82.22        10.95 o                         
  -8   9   3         83.14         37.91         8.12 o                         
  -7   9   3        130.78        152.33        13.85 o                         
  -6   9   3        375.93        579.30        31.62 o                         
  -5   9   3        960.47       1379.02        61.44 o                         
  -4   9   3         92.49         76.49         8.53 o                         
  -3   9   3       2190.07       2907.38       143.76 o                         
  -2   9   3        972.62       1671.21        91.10 o                         
  -1   9   3          9.11         25.82         6.61 o                         
   0   9   3        709.09        629.07        30.88 o                         
   1   9   3          9.62         15.61         7.58 o                         
   2   9   3         21.42         39.56         9.15 o                         
   3   9   3         52.93         62.09         6.51 o                         
   4   9   3        216.38        388.04        15.42 o                         
   5   9   3         11.91         53.26         8.24 o                         
   6   9   3        262.65        321.86        17.54 o                         
   7   9   3        365.74        214.15        15.81 o                         
   8   9   3         27.71         94.98        10.84 o                         
   9   9   3        562.60        547.81        37.61 o                         
  10   9   3         89.84         93.06         8.82 o                         
 -17  10   3          1.03          8.96         8.05 o                         
 -16  10   3         15.27          9.37        14.92 o                         
 -15  10   3        522.19        424.65       109.25 o                         
 -14  10   3         16.76         19.56        12.28 o                         
 -13  10   3         63.02         98.40        25.47 o                         
 -12  10   3         81.08         34.84        20.68 o                         
 -11  10   3          4.25          5.83         9.58 o                         
 -10  10   3        127.01         87.03         9.74 o                         
  -9  10   3         10.00         23.63         5.97 o                         
  -8  10   3        669.94        862.06        32.95 o                         
  -7  10   3         16.97         22.26         7.69 o                         
  -6  10   3        144.48        103.29        10.79 o                         
  -5  10   3         20.96          8.61         6.61 o                         
  -4  10   3        236.94        358.77        23.72 o                         
  -3  10   3        523.99        350.42        29.80 o                         
  -2  10   3         19.25         23.99         8.53 o                         
  -1  10   3        284.17        471.37        32.51 o                         
   0  10   3          5.91         16.87         5.73 o                         
   1  10   3          3.41         -1.83         4.59 o                         
   2  10   3         62.57         79.69         9.19 o                         
   3  10   3          0.46          8.29         5.05 o                         
   4  10   3        125.00         94.96        11.11 o                         
   5  10   3         13.49         -0.20         6.95 o                         
   6  10   3         12.55          8.40         9.67 o                         
   7  10   3          6.31         -1.59         7.40 o                         
   8  10   3        303.66        168.03        13.42 o                         
   9  10   3         26.11         12.16         6.75 o                         
 -16  11   3          3.36         -3.45         6.02 o                         
 -15  11   3        592.60        468.75       101.72 o                         
 -14  11   3          8.51          8.16        10.05 o                         
 -13  11   3          4.16         17.71        14.99 o                         
 -12  11   3        683.26        660.27        42.41 o                         
 -11  11   3          0.46        -10.91        10.91 o                         
 -10  11   3          0.11          5.01        10.33 o                         
  -9  11   3         62.46         50.78         7.37 o                         
  -8  11   3        138.28        255.16        13.99 o                         
  -7  11   3        475.54        457.31        20.41 o                         
  -6  11   3       1221.71       1269.83        42.93 o                         
  -5  11   3       4472.92       4068.84       144.65 o                         
  -4  11   3         39.60        127.40         9.62 o                         
  -3  11   3         56.14         57.62         6.06 o                         
  -2  11   3       1799.02       2267.93        62.35 o                         
  -1  11   3        324.12        214.87        11.81 o                         
   0  11   3        124.02         43.35         6.52 o                         
   1  11   3        169.43        128.60        11.74 o                         
   2  11   3         88.85         80.91        10.05 o                         
   3  11   3         53.22         51.12         9.40 o                         
   4  11   3         26.85         28.72         9.02 o                         
   5  11   3         85.67        190.11        21.39 o                         
   6  11   3         20.77          2.85        10.71 o                         
   7  11   3         59.85         53.66         8.16 o                         
   8  11   3         78.57        114.09        17.73 o                         
 -15  12   3         29.41         20.26         7.51 o                         
 -14  12   3         44.63         51.87        11.07 o                         
 -13  12   3        381.33        445.75        37.95 o                         
 -12  12   3         65.67         46.03        10.82 o                         
 -11  12   3         34.17         63.55        27.45 o                         
 -10  12   3         56.32         61.89        12.19 o                         
  -9  12   3        104.48        127.12        16.34 o                         
  -8  12   3        114.40         64.36        11.86 o                         
  -7  12   3          0.42         10.04         9.14 o                         
  -6  12   3         77.20        128.97        11.53 o                         
  -5  12   3       1169.22       1270.79        52.88 o                         
  -4  12   3          0.52          9.57         8.26 o                         
  -3  12   3         18.48         13.16         5.32 o                         
  -2  12   3         76.28         33.04         6.14 o                         
  -1  12   3          5.86         16.41         6.88 o                         
   0  12   3         41.68         31.47         8.26 o                         
   1  12   3         40.97         61.85         9.17 o                         
   2  12   3          0.84         -4.75         6.56 o                         
   3  12   3          7.66          1.00         8.52 o                         
   4  12   3        198.38        319.56        26.12 o                         
   5  12   3        217.35        190.55        41.00 o                         
   6  12   3          0.23         25.63         8.88 o                         
   7  12   3          0.66          3.57         8.15 o                         
 -14  13   3         11.60          6.13         6.19 o                         
 -13  13   3        209.00        238.06        16.90 o                         
 -12  13   3         29.66         43.09        11.14 o                         
 -11  13   3        351.82        309.29        34.65 o                         
 -10  13   3        222.74        237.01        23.08 o                         
  -9  13   3        105.26        157.34        14.81 o                         
  -8  13   3        308.68        333.23        23.10 o                         
  -7  13   3        138.77        153.66        14.97 o                         
  -6  13   3        122.45         78.35        15.19 o                         
  -5  13   3        655.74        675.34        44.92 o                         
  -4  13   3         96.44         62.20        13.16 o                         
  -3  13   3         61.35         91.44        12.13 o                         
  -2  13   3        709.80        816.66        43.39 o                         
  -1  13   3          8.35         21.48         8.47 o                         
   0  13   3         26.84         25.25         7.96 o                         
   1  13   3        216.83         93.03        15.71 o                         
   2  13   3         46.22        153.68        15.51 o                         
   3  13   3         22.23         14.96        12.06 o                         
   4  13   3         59.57         36.90         9.98 o                         
   5  13   3          6.18          4.43         7.63 o                         
   6  13   3         25.22         56.33        11.82 o                         
 -14  14   3          0.59          5.20         8.96 o                         
 -13  14   3          9.71         13.48         6.37 o                         
 -12  14   3        162.46        165.68        13.83 o                         
 -11  14   3         58.26        108.12        12.53 o                         
 -10  14   3         60.88         44.62        12.94 o                         
  -9  14   3        110.83         86.40        10.91 o                         
  -8  14   3        186.91        121.04        13.11 o                         
  -7  14   3         56.68         76.70        13.05 o                         
  -6  14   3         25.29         57.24        11.01 o                         
  -5  14   3        190.94        112.25        18.56 o                         
  -4  14   3        163.59        135.33        17.10 o                         
  -3  14   3          2.16         -0.17         8.46 o                         
  -2  14   3         38.47         20.59        12.86 o                         
  -1  14   3         61.55         11.17         8.93 o                         
   0  14   3        164.59         96.74        12.54 o                         
   1  14   3         17.64         20.79         9.82 o                         
   2  14   3        608.26        312.08        22.90 o                         
   3  14   3         61.30         31.99        15.99 o                         
   4  14   3         38.23         88.22        17.73 o                         
 -12  15   3        278.87        256.25        19.09 o                         
 -11  15   3        246.10        213.09        20.22 o                         
 -10  15   3          0.01          6.87         6.79 o                         
  -9  15   3          0.55         14.29         6.94 o                         
  -8  15   3        393.21        478.97        31.53 o                         
  -7  15   3         32.03         82.69        12.08 o                         
  -6  15   3         90.25         82.60        12.48 o                         
  -5  15   3         49.67         47.62        11.20 o                         
  -4  15   3        247.25        201.77        24.52 o                         
  -3  15   3          4.34         -7.24        13.95 o                         
  -2  15   3         44.14         32.30        17.93 o                         
  -1  15   3          8.78         13.02        11.87 o                         
   0  15   3          2.76         20.57        10.60 o                         
   1  15   3          1.53         10.86        32.04 o                         
   2  15   3        237.04        450.46        47.98 o                         
 -10  16   3          3.48         -4.28         9.88 o                         
  -9  16   3          1.30         -1.27         5.79 o                         
  -8  16   3          6.71         -0.95         6.75 o                         
  -7  16   3          0.27          2.59         6.60 o                         
  -6  16   3         97.15         66.50        13.87 o                         
  -5  16   3         10.62         10.63        11.69 o                         
  -4  16   3          0.55          9.31        12.23 o                         
  -3  16   3         66.33         82.59        15.25 o                         
  -2  16   3         33.24         24.77        16.91 o                         
  -1  16   3        380.25        380.70        65.04 o                         
   0  16   3         58.38        128.86        21.90 o                         
  -6  17   3          4.65         -2.34        10.59 o                         
  -4  17   3        114.33         89.13        17.01 o                         
   0 -19   4        122.08         79.48        13.60 o                         
   1 -19   4          9.37          2.39        23.12 o                         
   2 -19   4          9.94         37.81        11.37 o                         
   3 -19   4        219.43        229.56        21.95 o                         
   4 -19   4          4.97         25.06        14.16 o                         
   5 -19   4          8.23         24.75        12.73 o                         
  -3 -18   4         48.94         54.81        11.50 o                         
  -2 -18   4         13.34          1.41         7.36 o                         
  -1 -18   4        154.80        112.64        17.64 o                         
   0 -18   4         10.05         24.92        16.84 o                         
   1 -18   4         99.56        126.09        16.29 o                         
   2 -18   4         63.09         55.68        15.95 o                         
   3 -18   4         38.47         43.57         9.88 o                         
   4 -18   4        339.45        318.04        24.28 o                         
   5 -18   4         36.12         30.35         8.64 o                         
   6 -18   4          0.78         12.77        10.60 o                         
   7 -18   4          3.14          8.30         6.81 o                         
   8 -18   4         27.23         59.37        18.44 o                         
  -6 -17   4        156.86         83.50        20.98 o                         
  -5 -17   4          9.36         31.35        13.03 o                         
  -4 -17   4         16.42         70.13        11.28 o                         
  -3 -17   4         31.49         59.55        12.25 o                         
  -2 -17   4        147.09        231.51        20.59 o                         
  -1 -17   4          0.03         -8.30         9.51 o                         
   0 -17   4        253.02        229.66        23.67 o                         
   1 -17   4         41.80         11.44        13.17 o                         
   2 -17   4          1.30          6.92        10.52 o                         
   3 -17   4         14.92          1.37         9.44 o                         
   4 -17   4        486.73        489.63        29.05 o                         
   5 -17   4         18.18         22.90         9.84 o                         
   6 -17   4          2.64         -2.16         7.70 o                         
   7 -17   4        158.09        156.08        13.50 o                         
   8 -17   4         19.17         35.32         9.06 o                         
   9 -17   4         42.36         16.60        14.26 o                         
  10 -17   4         41.54         57.25        13.85 o                         
  -8 -16   4         27.79         45.81        14.92 o                         
  -7 -16   4         12.91         19.26        12.16 o                         
  -6 -16   4          2.99         20.54         8.42 o                         
  -5 -16   4         10.32         -8.34         9.45 o                         
  -4 -16   4          2.06          2.87        11.78 o                         
  -3 -16   4        404.95        431.04        25.16 o                         
  -2 -16   4        243.19        259.61        23.21 o                         
  -1 -16   4        344.93        240.22        20.76 o                         
   0 -16   4         53.44         75.06        17.03 o                         
   1 -16   4       1813.85       1878.69       108.12 o                         
   2 -16   4         15.22         16.59        12.22 o                         
   3 -16   4          0.31         16.79         8.96 o                         
   4 -16   4        407.63        579.90        34.34 o                         
   5 -16   4         13.76         24.43         9.30 o                         
   6 -16   4         12.59         11.04         8.76 o                         
   7 -16   4          2.48         -2.83         8.66 o                         
   8 -16   4          8.07         10.14        11.55 o                         
   9 -16   4         16.35         13.83        10.29 o                         
  10 -16   4         11.13         17.72        10.06 o                         
  11 -16   4          5.90          5.40         8.10 o                         
  -9 -15   4          6.50         -6.72        13.14 o                         
  -8 -15   4         38.12         44.76         9.26 o                         
  -7 -15   4        125.46        152.79        15.38 o                         
  -6 -15   4          1.33          8.42        11.00 o                         
  -5 -15   4         81.63         52.63        12.74 o                         
  -4 -15   4          2.66         -3.84        12.44 o                         
  -3 -15   4        455.19        333.09        23.04 o                         
  -2 -15   4         67.13         44.22        13.39 o                         
  -1 -15   4          3.06         -9.15        11.12 o                         
   0 -15   4          3.08         -7.26        14.88 o                         
   1 -15   4       1086.95       1196.84        75.16 o                         
   2 -15   4        195.82        352.49        26.67 o                         
   3 -15   4        182.09        231.61        16.30 o                         
   4 -15   4         71.01         57.26        10.91 o                         
   5 -15   4         94.32        100.11        13.79 o                         
   6 -15   4        359.99        351.06        24.70 o                         
   7 -15   4         23.69         43.94        12.90 o                         
   8 -15   4        254.55        258.08        28.13 o                         
   9 -15   4          0.55         12.02        16.20 o                         
  10 -15   4         30.04         45.02        13.73 o                         
  11 -15   4        116.49        103.89        22.61 o                         
  12 -15   4          8.29          3.08         7.27 o                         
 -10 -14   4         79.65        121.42        15.37 o                         
  -9 -14   4         19.85         22.92         8.90 o                         
  -8 -14   4         20.77         73.22        16.77 o                         
  -7 -14   4        606.45        578.24        54.57 o                         
  -6 -14   4         33.36         49.16         8.29 o                         
  -5 -14   4        381.26        273.71        18.43 o                         
  -4 -14   4        376.41        506.22        33.49 o                         
  -3 -14   4        449.61        554.47        29.51 o                         
  -2 -14   4        803.39        977.14        42.49 o                         
  -1 -14   4          3.07          7.85         7.52 o                         
   0 -14   4       1117.59       1220.10        52.72 o                         
   1 -14   4          0.83          1.36         7.13 o                         
   2 -14   4          5.40         19.79         6.61 o                         
   3 -14   4        295.42        229.30        12.48 o                         
   4 -14   4        122.53         94.45         8.79 o                         
   5 -14   4        192.10        176.89        13.28 o                         
   6 -14   4          1.44         -3.55         9.26 o                         
   7 -14   4        226.63        214.80        27.08 o                         
   8 -14   4         15.71         39.12        20.68 o                         
   9 -14   4          0.09         -4.37        10.82 o                         
  10 -14   4         90.57         85.96        13.27 o                         
  11 -14   4          1.37         -8.15         8.86 o                         
  12 -14   4          4.40          5.71         8.28 o                         
  13 -14   4         33.71         49.81        13.85 o                         
 -11 -13   4        284.80        373.41        31.21 o                         
 -10 -13   4        230.36        146.49        34.23 o                         
  -9 -13   4         19.31         10.74        11.42 o                         
  -8 -13   4         33.43          6.92         9.94 o                         
  -7 -13   4        969.18       1130.94        67.79 o                         
  -6 -13   4         72.98         54.24         9.21 o                         
  -5 -13   4        172.49        164.61        13.40 o                         
  -4 -13   4        399.84        416.16        19.00 o                         
  -3 -13   4        386.84        503.19        22.97 o                         
  -2 -13   4        275.24        316.44        16.05 o                         
  -1 -13   4        165.59        195.65        11.47 o                         
   0 -13   4         12.72         11.79         6.60 o                         
   1 -13   4        116.79        145.64        13.19 o                         
   2 -13   4          3.36          7.55         6.31 o                         
   3 -13   4        502.75        709.97        25.52 o                         
   4 -13   4        136.21        186.46        11.29 o                         
   5 -13   4         12.91         13.57         5.89 o                         
   6 -13   4        468.52        612.81        34.92 o                         
   7 -13   4        397.33        377.04        26.59 o                         
   8 -13   4        140.35        200.63        25.46 o                         
   9 -13   4        123.11        145.96        17.82 o                         
  10 -13   4         23.83         21.43        11.85 o                         
  11 -13   4         90.65        116.63        14.37 o                         
  12 -13   4         23.15         27.24         8.31 o                         
  13 -13   4         48.66         42.43        29.24 o                         
 -12 -12   4         11.74         27.49         7.68 o                         
 -11 -12   4         67.46         49.22        23.89 o                         
 -10 -12   4         11.52         29.22        23.23 o                         
  -9 -12   4        280.87        421.96        43.01 o                         
  -8 -12   4          6.31          1.89        10.81 o                         
  -7 -12   4          8.99         -8.34        11.19 o                         
  -6 -12   4         31.36         40.31         6.58 o                         
  -5 -12   4         71.43         33.47         5.93 o                         
  -4 -12   4        102.22        119.26         9.46 o                         
  -3 -12   4       1077.86       1298.87        66.88 o                         
  -2 -12   4        571.62        706.34        29.94 o                         
  -1 -12   4        713.27        747.69        32.91 o                         
   0 -12   4          1.10         20.44         6.69 o                         
   1 -12   4        804.50        910.15        42.56 o                         
   2 -12   4        131.36        212.59        14.08 o                         
   3 -12   4        633.63        442.01        22.55 o                         
   4 -12   4        130.35        110.00        12.22 o                         
   5 -12   4          2.82          7.57         7.65 o                         
   6 -12   4         13.65          2.73         7.56 o                         
   7 -12   4        624.23        569.42        31.01 o                         
   8 -12   4        102.81        137.20        12.43 o                         
   9 -12   4        277.48        291.06        22.38 o                         
  10 -12   4          1.22         -6.38        10.92 o                         
  11 -12   4        307.37        339.72        22.54 o                         
  12 -12   4          0.46         -7.64         7.64 o                         
  13 -12   4        105.54         76.36        12.81 o                         
 -13 -11   4        413.56        492.50        77.27 o                         
 -12 -11   4          1.41          1.26         8.16 o                         
 -11 -11   4         12.09          7.43         8.08 o                         
 -10 -11   4         89.79        110.31        21.85 o                         
  -9 -11   4        301.07        250.55        23.67 o                         
  -8 -11   4         15.17         28.81        16.28 o                         
  -7 -11   4        490.85        653.84        28.76 o                         
  -6 -11   4        345.74        280.10        14.11 o                         
  -5 -11   4         19.36         39.21         8.12 o                         
  -4 -11   4          7.92         18.74         9.54 o                         
  -3 -11   4       1212.15       1128.54        43.77 o                         
  -2 -11   4        281.54        259.66        15.65 o                         
  -1 -11   4        333.08        428.26        19.85 o                         
   0 -11   4          4.77          3.42         5.63 o                         
   1 -11   4        816.83        846.39        39.29 o                         
   2 -11   4         19.59         38.95         6.94 o                         
   3 -11   4       1012.50       1176.46        47.91 o                         
   4 -11   4        156.75        154.85        12.59 o                         
   5 -11   4        412.21        448.72        27.24 o                         
   6 -11   4        373.90        313.90        36.32 o                         
   7 -11   4        210.64        183.97        14.83 o                         
   8 -11   4         70.42         56.32         8.98 o                         
   9 -11   4        484.99        388.58        21.64 o                         
  10 -11   4         85.30         79.39        12.25 o                         
  11 -11   4          8.64          9.77         9.68 o                         
  12 -11   4        166.63        195.15        17.58 o                         
  13 -11   4        414.58        524.76        39.90 o                         
  14 -11   4         19.13         39.37        23.43 o                         
 -14 -10   4          0.70         -3.19         5.01 o                         
 -13 -10   4          1.87         12.15         7.19 o                         
 -12 -10   4         42.66         56.10         9.83 o                         
 -11 -10   4        150.92         82.62        19.28 o                         
 -10 -10   4          7.67         -2.51        14.80 o                         
  -9 -10   4          7.13         -2.85         5.91 o                         
  -8 -10   4         14.51          7.71         6.38 o                         
  -7 -10   4       1181.66       1360.18        54.38 o                         
  -6 -10   4         66.29         90.11        10.05 o                         
  -5 -10   4        407.21        357.43        19.50 o                         
  -4 -10   4          3.32          9.92         4.96 o                         
  -3 -10   4        969.43       1056.57        43.53 o                         
  -2 -10   4        211.46        220.99        18.24 o                         
  -1 -10   4       7222.67       8071.18       290.82 o                         
   0 -10   4         31.53         31.21         6.01 o                         
   1 -10   4         68.07         45.26         7.10 o                         
   2 -10   4       1918.44       2052.95        77.46 o                         
   3 -10   4        916.88        856.89        52.44 o                         
   4 -10   4         57.15         34.88         7.15 o                         
   5 -10   4        391.08        349.86        34.43 o                         
   6 -10   4        292.65        209.94        23.54 o                         
   7 -10   4         29.83         39.07        10.52 o                         
   8 -10   4       1774.95       1703.16        67.10 o                         
   9 -10   4        276.56        227.73        21.12 o                         
  10 -10   4        259.89        309.07        22.11 o                         
  11 -10   4          7.61          9.23         7.98 o                         
  12 -10   4          0.12         -1.13         8.12 o                         
  13 -10   4        151.97        174.17        23.33 o                         
  14 -10   4          1.75          9.19         6.26 o                         
 -15  -9   4         18.11         21.05         6.11 o                         
 -14  -9   4         62.53        116.91        11.36 o                         
 -13  -9   4         13.04         28.54         9.24 o                         
 -12  -9   4          6.09         10.69         8.44 o                         
 -11  -9   4         30.91         63.11        13.94 o                         
 -10  -9   4          3.74         11.41        10.91 o                         
  -9  -9   4         12.81         10.09         6.10 o                         
  -8  -9   4        444.64        505.88        22.95 o                         
  -7  -9   4        207.19        294.62        21.29 o                         
  -6  -9   4        594.59        678.55        33.56 o                         
  -5  -9   4        140.10        201.45        14.16 o                         
  -4  -9   4         20.73          4.41         4.48 o                         
  -3  -9   4         99.72         63.43         6.16 o                         
  -2  -9   4        192.31        142.35         8.83 o                         
  -1  -9   4         36.93         78.91         7.62 o                         
   0  -9   4          8.53          9.89         5.01 o                         
   1  -9   4       1038.65       1306.71        50.87 o                         
   2  -9   4       1098.55       1097.68        43.32 o                         
   3  -9   4       6455.73       6396.99       237.19 o                         
   4  -9   4          0.93         -0.24         6.70 o                         
   5  -9   4        111.52        193.04        16.93 o                         
   6  -9   4       1012.30       1025.30        45.66 o                         
   7  -9   4        355.04        302.74        17.57 o                         
   8  -9   4        224.23        311.78        21.89 o                         
   9  -9   4        653.61        671.72        32.50 o                         
  10  -9   4         58.25         56.25         7.71 o                         
  11  -9   4         72.71         68.99        12.27 o                         
  12  -9   4          0.74          4.04         9.15 o                         
  13  -9   4        214.44        268.36        17.59 o                         
  14  -9   4         59.68         34.78         8.89 o                         
  15  -9   4          4.56         -1.32         6.83 o                         
 -15  -8   4        142.66        224.53        16.10 o                         
 -14  -8   4          1.04         -5.46         7.82 o                         
 -13  -8   4        100.62         98.49        12.92 o                         
 -12  -8   4        119.91        149.41        17.25 o                         
 -11  -8   4        241.67        231.00        19.30 o                         
 -10  -8   4        590.86        540.61        22.75 o                         
  -9  -8   4       1530.70       1764.91        63.95 o                         
  -8  -8   4       1462.75       1385.13        55.21 o                         
  -7  -8   4         94.70         24.96         5.92 o                         
  -6  -8   4         45.07         49.18         6.39 o                         
  -5  -8   4        519.88        458.59        19.54 o                         
  -4  -8   4        201.80        209.10         9.75 o                         
  -3  -8   4        338.41        543.14        20.57 o                         
  -2  -8   4        620.06        641.75        26.84 o                         
  -1  -8   4          3.18         37.21         4.96 o                         
   0  -8   4          5.56          0.89         5.11 o                         
   1  -8   4       1827.12       2150.06        78.59 o                         
   2  -8   4         26.71         27.47         4.52 o                         
   3  -8   4        141.44        131.77         8.16 o                         
   4  -8   4        227.25        212.57        10.19 o                         
   5  -8   4         56.80         76.77         5.84 o                         
   6  -8   4         74.90         91.72         6.66 o                         
   7  -8   4        527.75        654.56        27.89 o                         
   8  -8   4       1423.28       1774.21        68.25 o                         
   9  -8   4        317.29        292.10        13.00 o                         
  10  -8   4        242.56        238.20        16.08 o                         
  11  -8   4        181.99        197.33        21.97 o                         
  12  -8   4         57.31         58.72        11.70 o                         
  13  -8   4        676.20        579.15        36.28 o                         
  14  -8   4         13.40          2.53         6.70 o                         
  15  -8   4         49.32         25.75         4.73 o                         
 -16  -7   4        456.66        391.12        28.12 o                         
 -15  -7   4        179.16        180.52        18.95 o                         
 -14  -7   4         16.77         33.93        11.06 o                         
 -13  -7   4         75.71         52.49        14.47 o                         
 -12  -7   4         91.41         65.70        11.97 o                         
 -11  -7   4        189.28        261.86        15.35 o                         
 -10  -7   4        542.29        577.33        28.20 o                         
  -9  -7   4        508.93        465.79        26.91 o                         
  -8  -7   4        113.55        152.27        12.35 o                         
  -7  -7   4        593.80        807.67        34.17 o                         
  -6  -7   4         59.98          8.04         4.57 o                         
  -5  -7   4        240.50        261.28        12.44 o                         
  -4  -7   4        699.27        774.45        25.61 o                         
  -3  -7   4        256.35        140.57         7.23 o                         
  -2  -7   4        868.07        968.68        31.57 o                         
  -1  -7   4        585.86        413.45        12.63 o                         
   0  -7   4       7682.13       7786.56       182.17 o                         
   1  -7   4      10762.68      10262.18       247.03 o                         
   2  -7   4       4494.72       4546.10       116.88 o                         
   3  -7   4       3767.83       3332.99        93.75 o                         
   4  -7   4       3563.81       3116.42       105.60 o                         
   5  -7   4       1610.77       1289.30        45.51 o                         
   6  -7   4        156.10         88.37         9.98 o                         
   7  -7   4       2161.69       2328.46       126.61 o                         
   8  -7   4         13.47         28.00         6.67 o                         
   9  -7   4         37.54         22.57         5.63 o                         
  10  -7   4        847.69        751.47        40.87 o                         
  11  -7   4          4.37        -11.42        11.42 o                         
  12  -7   4         35.47         14.52        11.24 o                         
  13  -7   4        446.38        427.69        34.85 o                         
  14  -7   4          9.73         -2.49         8.57 o                         
  15  -7   4         21.32         16.22         4.74 o                         
 -16  -6   4         62.00         85.03         8.91 o                         
 -15  -6   4        121.26         81.29        13.16 o                         
 -14  -6   4        201.26        210.22        18.49 o                         
 -13  -6   4          0.34          3.51        11.87 o                         
 -12  -6   4        347.07        376.71        23.13 o                         
 -11  -6   4          1.87          7.94         6.16 o                         
 -10  -6   4       1881.81       1940.58        83.05 o                         
  -9  -6   4       1502.38       1694.76        94.02 o                         
  -8  -6   4       1408.45       1365.12        66.90 o                         
  -7  -6   4       1836.33       1529.80        59.13 o                         
  -6  -6   4         12.15         89.23         6.89 o                         
  -5  -6   4       3216.23       3179.23        98.79 o                         
  -4  -6   4       6620.26       7413.30       174.16 o                         
  -3  -6   4        265.28        134.05         4.77 o                         
  -2  -6   4       1967.46       1180.62        27.28 o                         
  -1  -6   4       3442.82       3638.70        80.17 o                         
   0  -6   4       1744.49       1968.54        41.22 o                         
   1  -6   4        778.25        814.17        18.18 o                         
   2  -6   4         28.68         14.05         2.73 o                         
   3  -6   4       1918.95       1901.22        60.67 o                         
   4  -6   4         68.21          3.97         3.47 o                         
   5  -6   4        241.18        136.04         7.72 o                         
   6  -6   4       1907.82       1618.78        63.67 o                         
   7  -6   4       1347.17       1191.98        46.45 o                         
   8  -6   4       2038.67       2009.07        84.98 o                         
   9  -6   4       1848.71       1913.66       105.23 o                         
  10  -6   4       2373.64       2620.13       153.80 o                         
  11  -6   4       1106.76        929.55        67.71 o                         
  12  -6   4         14.78         13.02        10.98 o                         
  13  -6   4         86.37         68.05        19.56 o                         
  14  -6   4        350.08        331.34        68.40 o                         
  15  -6   4         35.91         35.19         7.12 o                         
 -17  -5   4         22.95         15.89         9.07 o                         
 -16  -5   4        122.68        121.82        11.37 o                         
 -15  -5   4         30.86         29.41         8.65 o                         
 -14  -5   4        111.40        154.47        17.54 o                         
 -13  -5   4          1.95          6.60         9.17 o                         
 -12  -5   4         27.59         30.46        10.12 o                         
 -11  -5   4        450.51        536.76        46.51 o                         
 -10  -5   4        443.30        542.19        22.79 o                         
  -9  -5   4         78.61        106.79         9.19 o                         
  -8  -5   4        430.11        415.03        19.41 o                         
  -7  -5   4        789.09        926.00        34.35 o                         
  -6  -5   4       3982.00       3209.95        90.83 o                         
  -5  -5   4         36.62         88.01         4.49 o                         
  -4  -5   4        747.79        649.99        15.33 o                         
  -3  -5   4       5225.12       4120.35        83.01 o                         
  -2  -5   4       2597.85       4041.33        87.20 o                         
  -1  -5   4         10.86         15.89         2.11 o                         
   0  -5   4       3972.16       3814.78        90.43 o                         
   1  -5   4        862.77        841.81        20.60 o                         
   2  -5   4       1373.71       1928.92        48.07 o                         
   3  -5   4       4698.73       5118.92       160.50 o                         
   4  -5   4        547.23        635.38        34.29 o                         
   5  -5   4        640.75        437.84        35.00 o                         
   6  -5   4        491.29        342.84        22.05 o                         
   7  -5   4        467.89        763.20        39.81 o                         
   8  -5   4        707.68        566.63        38.09 o                         
   9  -5   4        688.79        744.61        44.66 o                         
  10  -5   4          0.91         -4.04         5.33 o                         
  11  -5   4        270.73        171.85        30.05 o                         
  12  -5   4         39.63         26.02        12.24 o                         
  13  -5   4        313.69        202.00        61.07 o                         
  14  -5   4         50.88         37.34         8.54 o                         
  15  -5   4         40.19         25.51         6.92 o                         
 -17  -4   4         22.93         13.75         9.78 o                         
 -16  -4   4          1.76          3.96         8.80 o                         
 -15  -4   4         94.17         80.38        49.61 o                         
 -14  -4   4         60.59         42.19        12.62 o                         
 -13  -4   4         37.39         63.29         8.86 o                         
 -12  -4   4        327.39        413.55        19.02 o                         
 -11  -4   4       2199.06       1891.17        78.75 o                         
 -10  -4   4        881.60        755.90        35.34 o                         
  -9  -4   4        515.62        604.65        24.23 o                         
  -8  -4   4       5865.17       6333.54       197.10 o                         
  -7  -4   4       1945.33       1975.46        63.62 o                         
  -6  -4   4         62.59         28.09         3.95 o                         
  -5  -4   4       4030.14       3333.59        80.25 o                         
  -4  -4   4        817.82        781.00        19.84 o                         
  -3  -4   4      14018.43      12981.85       270.88 o                         
  -2  -4   4      12246.34       9843.02       227.65 o                         
  -1  -4   4       2983.18       4582.84       107.71 o                         
   0  -4   4       1581.79       1271.97        30.14 o                         
   1  -4   4       4801.22       4989.83       116.89 o                         
   2  -4   4        932.78        435.46        12.20 o                         
   3  -4   4         53.48          2.95         3.22 o                         
   4  -4   4        203.68        397.33        23.84 o                         
   5  -4   4        415.61        354.67        22.71 o                         
   6  -4   4       1322.81       1022.52        75.83 o                         
   7  -4   4        223.82        126.64         9.83 o                         
   8  -4   4        223.55        131.95        11.37 o                         
   9  -4   4       1055.87        830.94        78.05 o                         
  10  -4   4        712.84        655.46        54.48 o                         
  11  -4   4         85.51         64.28        22.72 o                         
  12  -4   4        183.22        208.63        33.31 o                         
  13  -4   4        301.88        357.07        81.24 o                         
  14  -4   4        142.99        167.17        14.10 o                         
  15  -4   4          4.17         10.76         5.02 o                         
 -17  -3   4        314.39        199.66        25.47 o                         
 -16  -3   4         30.44         18.41         7.81 o                         
 -15  -3   4        126.73        112.96        14.51 o                         
 -14  -3   4        179.38        155.32        15.63 o                         
 -13  -3   4         32.72        103.34         8.05 o                         
 -12  -3   4         60.77        130.32        13.81 o                         
 -11  -3   4        865.20        966.21        43.69 o                         
 -10  -3   4        883.08       1120.54        48.87 o                         
  -9  -3   4        812.53        815.66        27.28 o                         
  -8  -3   4       3788.98       3755.88       117.53 o                         
  -7  -3   4        255.48        273.38        11.29 o                         
  -6  -3   4        734.85        396.65        13.90 o                         
  -5  -3   4         91.33         12.62         3.24 o                         
  -4  -3   4      10918.01      10228.33       239.05 o                         
  -3  -3   4       5269.66       5213.85       134.39 o                         
  -2  -3   4       1220.07        630.40        24.50 o                         
  -1  -3   4       1433.05        426.56        13.33 o                         
   0  -3   4       5052.70       5467.46       132.14 o                         
   1  -3   4       6186.92       6153.09       217.33 o                         
   2  -3   4       1529.20       1811.92        64.62 o                         
   3  -3   4         65.32        211.98        11.29 o                         
   4  -3   4         29.03          7.17         3.19 o                         
   5  -3   4       1210.33       1682.39        87.64 o                         
   6  -3   4        316.73        237.81        12.27 o                         
   7  -3   4        542.63        575.82        38.37 o                         
   8  -3   4         33.28          0.66         5.35 o                         
   9  -3   4         11.21         65.03         7.20 o                         
  10  -3   4       2799.50       2704.68       187.16 o                         
  11  -3   4        384.41        304.90        29.82 o                         
  12  -3   4         68.38         41.21        10.37 o                         
  13  -3   4         14.35         15.67         6.98 o                         
  14  -3   4         61.82         90.38        16.14 o                         
  15  -3   4         78.01         51.77         8.08 o                         
 -17  -2   4        680.38        653.80        38.73 o                         
 -16  -2   4         27.99         24.02         7.02 o                         
 -15  -2   4         19.53         12.45         8.41 o                         
 -14  -2   4         22.04         15.38         9.15 o                         
 -13  -2   4        137.85        279.75        12.44 o                         
 -12  -2   4          0.40         10.59         5.93 o                         
 -11  -2   4       1088.01       1258.31        54.49 o                         
 -10  -2   4       1325.40       1645.37        62.67 o                         
  -9  -2   4        262.26        290.94        13.85 o                         
  -8  -2   4        677.40        969.56        34.86 o                         
  -7  -2   4          6.60         66.55         5.82 o                         
  -6  -2   4       1885.64       2075.41        64.53 o                         
  -5  -2   4       3348.16       4633.44       103.45 o                         
  -4  -2   4       3529.48       3694.35        95.65 o                         
  -3  -2   4       9844.36       9466.23       340.48 o                         
  -2  -2   4       2976.96       2759.73       100.10 o                         
  -1  -2   4       1185.62        412.70        19.86 o                         
   0  -2   4      17079.47      14264.14       486.75 o                         
   1  -2   4       2769.77       3132.46        92.41 o                         
   2  -2   4       3718.99       3431.57        94.86 o                         
   3  -2   4         94.84         37.94         3.97 o                         
   4  -2   4        589.14        853.87        35.86 o                         
   5  -2   4       1358.18        822.99        39.56 o                         
   6  -2   4       3682.07       4397.24       265.45 o                         
   7  -2   4        285.38        261.29        19.22 o                         
   8  -2   4        338.01        388.35        21.53 o                         
   9  -2   4         61.12         31.00         6.39 o                         
  10  -2   4       1170.54       1220.13        73.34 o                         
  11  -2   4        567.71        423.10        29.40 o                         
  12  -2   4          9.23         12.47         7.33 o                         
  13  -2   4         77.72        109.11        10.49 o                         
  14  -2   4          6.65         16.19         5.32 o                         
 -18  -1   4        139.14        119.04        26.43 o                         
 -17  -1   4        289.77        327.20        23.87 o                         
 -16  -1   4        320.50        384.11        25.91 o                         
 -15  -1   4        179.59        181.01        16.80 o                         
 -14  -1   4          6.78         10.79         7.74 o                         
 -13  -1   4        234.68        246.79        11.00 o                         
 -12  -1   4        834.37        656.45        29.37 o                         
 -11  -1   4        967.06        910.05        41.24 o                         
 -10  -1   4          2.48         10.76         5.11 o                         
  -9  -1   4        208.97        231.62        12.07 o                         
  -8  -1   4       2086.35       1987.29        73.42 o                         
  -7  -1   4       7297.43       8651.11       308.15 o                         
  -6  -1   4       2737.13       2870.01        92.36 o                         
  -5  -1   4        944.43       1429.51        34.09 o                         
  -4  -1   4       1479.95       1100.19        35.10 o                         
  -3  -1   4        236.36        100.52         6.70 o                         
  -2  -1   4       2117.37       2265.67        71.56 o                         
  -1  -1   4        123.95        378.28        30.05 o                         
   0  -1   4       8268.77       9042.04       384.67 o                         
   1  -1   4        454.41        453.21        13.90 o                         
   2  -1   4       1693.69       1310.32        34.13 o                         
   3  -1   4       2068.59       2186.78        59.24 o                         
   4  -1   4          5.53         49.71         4.79 o                         
   5  -1   4        848.51        821.25        29.74 o                         
   6  -1   4        468.07        255.39        11.02 o                         
   7  -1   4         17.81         42.42         5.73 o                         
   8  -1   4         37.07         37.16         5.94 o                         
   9  -1   4        422.15        431.57        48.93 o                         
  10  -1   4          5.54         13.07         5.25 o                         
  11  -1   4         20.64         60.77         9.91 o                         
  12  -1   4       1142.40       1207.82        62.80 o                         
  13  -1   4        158.96        165.50        12.64 o                         
  14  -1   4         78.12        138.93        12.38 o                         
 -18   0   4         36.04         27.80         7.27 o                         
 -17   0   4          0.98          4.84         8.32 o                         
 -16   0   4        197.20        207.80        21.75 o                         
 -15   0   4         86.15         91.79        10.88 o                         
 -14   0   4         37.10         92.24         7.61 o                         
 -13   0   4        375.46        330.14        13.84 o                         
 -12   0   4         14.67         30.65         6.38 o                         
 -11   0   4          2.21         16.07        10.16 o                         
 -10   0   4         85.38         87.82         9.30 o                         
  -9   0   4       1145.93       1241.82        44.88 o                         
  -8   0   4       1480.50       1369.77        48.27 o                         
  -7   0   4       4632.38       3772.57       106.57 o                         
  -6   0   4       2133.35       2668.42        73.11 o                         
  -5   0   4       2654.27       3221.64        85.01 o                         
  -4   0   4       3897.51       4657.43       129.64 o                         
  -3   0   4       2018.45       2364.86        61.69 o                         
  -2   0   4        163.46        491.22        14.82 o                         
  -1   0   4       8038.34       7165.88       197.08 o                         
   0   0   4      21950.86      20465.09       490.02 o                         
   1   0   4       1585.17       1637.34        39.20 o                         
   2   0   4          8.42         11.27         2.68 o                         
   3   0   4       6460.44       7566.27       203.27 o                         
   4   0   4       1751.89       2057.21        70.43 o                         
   5   0   4          4.12         21.01         3.31 o                         
   6   0   4       1994.95       2248.04        82.73 o                         
   7   0   4         44.31         11.28         4.35 o                         
   8   0   4         25.24         85.63         9.39 o                         
   9   0   4        992.95        947.69        48.34 o                         
  10   0   4        420.66        435.41        19.19 o                         
  11   0   4        337.50        250.14        18.97 o                         
  12   0   4        894.35       1003.64        53.61 o                         
  13   0   4         23.62         72.32         9.56 o                         
  14   0   4         88.21         62.34         9.43 o                         
 -18   1   4         12.16         14.29         6.84 o                         
 -17   1   4         42.89         77.23        15.89 o                         
 -16   1   4        228.42        196.95        20.74 o                         
 -15   1   4        181.94        188.02        22.43 o                         
 -14   1   4        165.30        198.04        14.37 o                         
 -13   1   4        301.65        318.43        15.26 o                         
 -12   1   4        105.51        111.00         9.50 o                         
 -11   1   4        437.82        415.28        23.21 o                         
 -10   1   4       1058.92       1107.13        40.68 o                         
  -9   1   4          7.73          9.08         5.88 o                         
  -8   1   4        235.17        182.02        11.67 o                         
  -7   1   4        104.42        192.99         8.77 o                         
  -6   1   4        681.37       1076.80        30.59 o                         
  -5   1   4        207.21        145.82         5.77 o                         
  -4   1   4       1583.65       2129.99        51.93 o                         
  -3   1   4         32.84         82.42         3.70 o                         
  -2   1   4       1538.13       2352.95        56.66 o                         
  -1   1   4       1210.57       1385.31        34.24 o                         
   0   1   4       2574.63       2940.33        65.24 o                         
   1   1   4       4610.33       5158.51       106.84 o                         
   2   1   4       1098.13       1176.01        27.89 o                         
   3   1   4       1735.50       2080.19        58.30 o                         
   4   1   4       2063.00       2191.43        82.94 o                         
   5   1   4         85.92         90.63         5.84 o                         
   6   1   4        858.93        986.59        43.07 o                         
   7   1   4         17.19          4.65         3.96 o                         
   8   1   4        530.50        561.03        35.64 o                         
   9   1   4        349.84        369.33        17.76 o                         
  10   1   4        569.88        684.51        40.61 o                         
  11   1   4         81.48        105.89        11.06 o                         
  12   1   4        390.29        492.94        35.82 o                         
  13   1   4         31.41         34.02         9.09 o                         
  14   1   4        143.84        226.79        18.26 o                         
 -18   2   4        216.02        275.03        21.83 o                         
 -17   2   4         18.52         25.83         7.98 o                         
 -16   2   4         85.31         69.12        11.27 o                         
 -15   2   4        523.92        490.60        33.49 o                         
 -14   2   4         80.50        110.79        11.16 o                         
 -13   2   4          1.14          6.70         5.58 o                         
 -12   2   4         97.65         52.16         8.55 o                         
 -11   2   4       1348.95       1523.39        65.46 o                         
 -10   2   4         67.14         95.43         7.82 o                         
  -9   2   4         15.81          0.82         4.02 o                         
  -8   2   4        172.22        120.40         8.59 o                         
  -7   2   4        220.03        150.69         9.47 o                         
  -6   2   4        235.83        118.85         6.32 o                         
  -5   2   4       1518.21       1440.17        34.47 o                         
  -4   2   4      24848.53      23327.24       541.88 o                         
  -3   2   4      13024.98      12437.61       255.58 o                         
  -2   2   4         18.17        138.80         5.84 o                         
  -1   2   4         17.98          7.73         1.89 o                         
   0   2   4       4608.03       4361.04        94.39 o                         
   1   2   4        834.77        644.80        16.61 o                         
   2   2   4       1408.76       1410.14        35.58 o                         
   3   2   4         44.80         81.69         5.48 o                         
   4   2   4        571.18        658.44        23.46 o                         
   5   2   4         22.31         23.96         4.03 o                         
   6   2   4       2674.00       2710.65       109.16 o                         
   7   2   4        545.82        519.95        26.07 o                         
   8   2   4          5.86         25.31         7.75 o                         
   9   2   4         19.10         28.50         8.24 o                         
  10   2   4        278.55        271.07        28.12 o                         
  11   2   4         43.89         15.04         8.19 o                         
  12   2   4          0.36          1.27         7.32 o                         
  13   2   4        156.93        185.14        17.25 o                         
 -18   3   4         23.47         23.15         9.42 o                         
 -17   3   4        117.46        112.58        11.94 o                         
 -16   3   4         30.72         26.20        10.92 o                         
 -15   3   4          1.61         11.46         9.44 o                         
 -14   3   4        243.08        211.76        14.00 o                         
 -13   3   4         61.31         74.89         7.53 o                         
 -12   3   4        115.75        131.94        10.87 o                         
 -11   3   4       1148.86       1213.62        53.89 o                         
 -10   3   4        277.59        317.65        16.76 o                         
  -9   3   4        288.85        227.15        11.67 o                         
  -8   3   4          0.85         12.88         4.88 o                         
  -7   3   4       1472.53       1655.96        62.18 o                         
  -6   3   4        384.52        246.10        10.53 o                         
  -5   3   4       1606.38       1493.18        36.91 o                         
  -4   3   4         98.88         31.98         2.91 o                         
  -3   3   4        299.25        254.63         8.30 o                         
  -2   3   4        476.43        396.94        11.26 o                         
  -1   3   4         60.02        221.01         8.12 o                         
   0   3   4       1708.17       1993.23        57.44 o                         
   1   3   4        425.66        349.51        12.57 o                         
   2   3   4          1.09         31.48         3.96 o                         
   3   3   4        283.52        213.06        11.62 o                         
   4   3   4        595.73        576.47        30.03 o                         
   5   3   4        774.50        722.09        43.79 o                         
   6   3   4        905.75        818.52        52.11 o                         
   7   3   4        538.14        562.86        36.60 o                         
   8   3   4          6.22         15.86         6.58 o                         
   9   3   4        520.31        388.88        33.95 o                         
  10   3   4        274.41        275.42        21.83 o                         
  11   3   4          2.28          5.42         8.38 o                         
  12   3   4          6.43         11.35         7.81 o                         
  13   3   4         63.34         66.95         8.10 o                         
 -18   4   4         82.89         98.34         9.44 o                         
 -17   4   4          6.61         20.43         6.68 o                         
 -16   4   4        118.18        114.78        11.56 o                         
 -15   4   4         34.36         17.63         9.50 o                         
 -14   4   4        735.49        756.27        40.72 o                         
 -13   4   4        490.44        469.34        19.74 o                         
 -12   4   4         46.57         42.00         7.27 o                         
 -11   4   4       1460.85       1578.71        68.20 o                         
 -10   4   4         41.93        107.92        12.93 o                         
  -9   4   4        128.19        113.98         8.40 o                         
  -8   4   4        914.33       1079.18        36.78 o                         
  -7   4   4       3518.43       3883.70       114.60 o                         
  -6   4   4       2740.58       3388.23       100.47 o                         
  -5   4   4       2944.89       2952.24        84.09 o                         
  -4   4   4          5.05         19.46         3.79 o                         
  -3   4   4          3.01         31.13         3.27 o                         
  -2   4   4        139.49        143.43         8.29 o                         
  -1   4   4         55.10        183.09        12.54 o                         
   0   4   4         18.90          8.35         8.96 o                         
   1   4   4        792.84       1067.61        60.45 o                         
   2   4   4        834.41       1402.34        75.91 o                         
   3   4   4       1590.97       1675.74       117.96 o                         
   4   4   4         11.42          6.08         6.01 o                         
   5   4   4        114.64        133.70        31.78 o                         
   6   4   4          7.43         -7.62         8.21 o                         
   7   4   4          1.27         -1.94         5.22 o                         
   8   4   4        641.05        556.70        54.49 o                         
   9   4   4        221.40        308.67        31.00 o                         
  10   4   4          0.22         14.73        11.61 o                         
  11   4   4         17.83         -2.13         9.68 o                         
  12   4   4          9.24          3.71         6.36 o                         
  13   4   4         61.13         66.00        11.46 o                         
 -18   5   4         85.21        104.92         9.54 o                         
 -17   5   4         11.62          7.76         5.72 o                         
 -16   5   4         22.82         29.64         7.88 o                         
 -15   5   4        110.37         90.31        13.28 o                         
 -14   5   4        161.94        180.34        15.94 o                         
 -13   5   4        105.25        116.82         8.19 o                         
 -12   5   4       1024.90        944.94        49.19 o                         
 -11   5   4       1015.97       1115.41        45.34 o                         
 -10   5   4        247.12        357.77        20.14 o                         
  -9   5   4       2587.85       2818.17        97.25 o                         
  -8   5   4          3.87         11.11         3.95 o                         
  -7   5   4        761.28        656.08        27.64 o                         
  -6   5   4          0.35         12.46         3.90 o                         
  -5   5   4        985.69       1201.00        58.22 o                         
  -4   5   4       1856.72       2207.36       101.31 o                         
  -3   5   4         17.31         62.68         8.27 o                         
  -2   5   4       4230.32       4286.28       215.77 o                         
  -1   5   4       2831.97       2218.99       201.09 o                         
   0   5   4        346.09        494.56        36.47 o                         
   1   5   4       1130.25       1203.70        57.97 o                         
   2   5   4        416.78        341.73        27.95 o                         
   3   5   4       3647.79       3119.06       174.64 o                         
   4   5   4        243.02        240.79        21.67 o                         
   5   5   4        784.60        740.91        58.29 o                         
   6   5   4          2.78          4.96         4.71 o                         
   7   5   4          1.06          7.07         7.24 o                         
   8   5   4        329.28        327.98        21.28 o                         
   9   5   4       1002.88        965.46        70.68 o                         
  10   5   4        104.38        154.05        14.98 o                         
  11   5   4         78.54         60.33         9.31 o                         
  12   5   4        619.46        642.89        44.44 o                         
 -18   6   4        261.56        250.90        16.14 o                         
 -17   6   4         39.32         42.94         6.81 o                         
 -16   6   4        104.90        100.17        13.96 o                         
 -15   6   4       1051.55       1086.98        53.99 o                         
 -14   6   4          1.32         -8.22         8.22 o                         
 -13   6   4         84.76        116.61         7.87 o                         
 -12   6   4        132.18        104.42         8.15 o                         
 -11   6   4        425.08        345.68        20.04 o                         
 -10   6   4         63.46         22.23         6.02 o                         
  -9   6   4       1518.11       1689.22        70.39 o                         
  -8   6   4       5847.44       5922.25       236.49 o                         
  -7   6   4       5489.29       5779.53       260.68 o                         
  -6   6   4         17.46         11.28         5.74 o                         
  -5   6   4       3169.79       2836.88       129.25 o                         
  -4   6   4       1249.05       1475.07        74.11 o                         
  -3   6   4        309.33        263.46        19.36 o                         
  -2   6   4         27.33         87.22        11.23 o                         
  -1   6   4       1837.34       2480.33       158.93 o                         
   0   6   4        456.91        909.42        83.63 o                         
   1   6   4        855.20        922.82        46.95 o                         
   2   6   4         94.26         51.36         8.81 o                         
   3   6   4        182.06        197.58        14.62 o                         
   4   6   4         51.77         68.05         9.78 o                         
   5   6   4       3552.10       3309.46       179.78 o                         
   6   6   4          0.27         -1.14         5.52 o                         
   7   6   4        863.42        805.08        37.71 o                         
   8   6   4        401.57        512.02        34.01 o                         
   9   6   4        102.75         90.28        14.80 o                         
  10   6   4         72.80         48.39         8.84 o                         
  11   6   4          0.45          4.50         6.21 o                         
 -18   7   4         73.32         62.85        12.43 o                         
 -17   7   4         75.79         52.87         6.74 o                         
 -16   7   4         49.05         60.10         8.21 o                         
 -15   7   4        458.12        490.13        36.32 o                         
 -14   7   4         50.95         70.02        10.22 o                         
 -13   7   4        102.53         93.44        14.24 o                         
 -12   7   4       1142.14       1200.14        45.72 o                         
 -11   7   4       1925.58       2014.75        72.17 o                         
 -10   7   4        344.32        441.36        26.96 o                         
  -9   7   4         12.71         10.79         5.97 o                         
  -8   7   4        290.60        312.13        21.21 o                         
  -7   7   4        938.49        894.77        46.37 o                         
  -6   7   4        110.61        147.95        12.87 o                         
  -5   7   4        127.12        233.74        15.92 o                         
  -4   7   4        122.19         25.41         5.64 o                         
  -3   7   4         49.50         83.15         9.13 o                         
  -2   7   4          3.52         11.97        15.33 o                         
  -1   7   4       1787.62       2142.51       138.69 o                         
   0   7   4         77.15        141.24        16.64 o                         
   1   7   4        162.28        107.99        22.67 o                         
   2   7   4        127.51        283.18        25.08 o                         
   3   7   4       1191.57       1037.91        66.28 o                         
   4   7   4        348.44        283.14        15.92 o                         
   5   7   4       2964.91       3484.63       174.37 o                         
   6   7   4        840.44       1160.18        52.02 o                         
   7   7   4         10.94         -5.13         6.71 o                         
   8   7   4        786.78        664.10        32.44 o                         
   9   7   4        632.90        866.43        49.77 o                         
  10   7   4         23.95         49.86         8.19 o                         
  11   7   4        181.00        299.67        22.51 o                         
 -17   8   4        200.68        206.49        23.89 o                         
 -16   8   4         55.86         60.89        15.33 o                         
 -15   8   4        208.88        187.75        28.81 o                         
 -14   8   4        189.31        140.25        26.23 o                         
 -13   8   4         29.02         20.32        12.25 o                         
 -12   8   4         27.59         33.73         8.69 o                         
 -11   8   4        198.49        244.46        20.29 o                         
 -10   8   4       1841.48       1876.46        88.70 o                         
  -9   8   4        187.73        157.11        24.48 o                         
  -8   8   4        279.31        268.69        19.56 o                         
  -7   8   4          1.36         13.22         6.32 o                         
  -6   8   4        979.99       1078.92        73.13 o                         
  -5   8   4       1409.96       1437.56        74.15 o                         
  -4   8   4        311.36        503.66        28.97 o                         
  -3   8   4        277.92        258.76        20.48 o                         
  -2   8   4         88.15         46.19         9.91 o                         
  -1   8   4       3118.11       3428.58       182.09 o                         
   0   8   4         17.35          5.65         7.76 o                         
   1   8   4       1466.44       1689.19        72.40 o                         
   2   8   4         37.96         51.33         8.68 o                         
   3   8   4        178.39        358.49        15.07 o                         
   4   8   4       3154.67       3121.42       120.05 o                         
   5   8   4        313.21        473.31        35.92 o                         
   6   8   4         56.68          4.72         6.84 o                         
   7   8   4        233.30        216.05        18.89 o                         
   8   8   4          0.86          7.38         7.57 o                         
   9   8   4        104.79         83.32         9.53 o                         
  10   8   4        222.95        243.57        16.04 o                         
 -17   9   4         15.44         28.97        16.76 o                         
 -16   9   4         15.43          4.01         6.80 o                         
 -15   9   4          1.20         -2.27         8.08 o                         
 -14   9   4        277.94        321.01        30.25 o                         
 -13   9   4          1.28         18.36         9.61 o                         
 -12   9   4          2.61          4.76        11.99 o                         
 -11   9   4        377.32        262.71        20.13 o                         
 -10   9   4         14.43         18.45         8.40 o                         
  -9   9   4          6.94         -2.36         7.03 o                         
  -8   9   4         66.68        113.01        24.55 o                         
  -7   9   4       1463.65       1825.78       107.69 o                         
  -6   9   4        206.67        110.16        13.13 o                         
  -5   9   4         64.94         69.03        11.42 o                         
  -4   9   4        187.94         67.36        10.34 o                         
  -3   9   4        447.50        830.44        52.25 o                         
  -2   9   4         20.15         34.43         9.06 o                         
  -1   9   4       1029.06       1237.86        90.76 o                         
   0   9   4         22.03         41.03         6.22 o                         
   1   9   4        147.66        194.50        10.18 o                         
   2   9   4        151.30        160.23        10.30 o                         
   3   9   4       2610.07       2357.89        81.24 o                         
   4   9   4        382.28        294.31        19.25 o                         
   5   9   4        402.39        263.81        28.48 o                         
   6   9   4         41.13         86.17        11.22 o                         
   7   9   4         14.41         -0.95         6.61 o                         
   8   9   4        488.34        546.87        32.46 o                         
   9   9   4          1.76          2.60         6.25 o                         
 -17  10   4         36.31         45.74        10.49 o                         
 -16  10   4         11.34          7.77         6.17 o                         
 -15  10   4        257.26        288.23        23.93 o                         
 -14  10   4         86.27         88.43        15.66 o                         
 -13  10   4         77.58         53.48        12.57 o                         
 -12  10   4         71.43        141.09        31.99 o                         
 -11  10   4        184.44        160.44        31.58 o                         
 -10  10   4         40.12         40.88         8.34 o                         
  -9  10   4        856.63        788.29        35.46 o                         
  -8  10   4         71.44         63.78         7.30 o                         
  -7  10   4         29.81         72.61         7.61 o                         
  -6  10   4        757.45       1090.50        43.02 o                         
  -5  10   4         25.56         18.11         8.15 o                         
  -4  10   4         34.06        150.48        14.86 o                         
  -3  10   4        561.52        921.68        38.35 o                         
  -2  10   4          0.94          4.02         4.44 o                         
  -1  10   4        207.48        120.57        10.28 o                         
   0  10   4         57.67         25.39         6.07 o                         
   1  10   4        161.39        137.15        11.81 o                         
   2  10   4         14.47          1.70         6.85 o                         
   3  10   4        324.81        377.09        20.69 o                         
   4  10   4        386.30        549.31        29.84 o                         
   5  10   4        337.22        386.62        24.21 o                         
   6  10   4          1.35          4.73         7.47 o                         
   7  10   4        432.86        481.52        35.99 o                         
   8  10   4        150.03        152.95        14.44 o                         
 -16  11   4         43.76         44.07         8.73 o                         
 -15  11   4        202.36        214.84        29.44 o                         
 -14  11   4         19.71         23.11        11.76 o                         
 -13  11   4          0.90         19.50        12.83 o                         
 -12  11   4       1012.61       1074.68        77.58 o                         
 -11  11   4        172.56        166.13        27.56 o                         
 -10  11   4         22.62          3.49         9.57 o                         
  -9  11   4        181.27        133.39        16.72 o                         
  -8  11   4        189.98        156.58        10.76 o                         
  -7  11   4        395.63        411.06        21.49 o                         
  -6  11   4        735.91       1014.19        48.04 o                         
  -5  11   4        708.61        940.01        33.07 o                         
  -4  11   4        354.20        399.87        18.65 o                         
  -3  11   4       1069.47        806.70        39.06 o                         
  -2  11   4        208.92        152.70         9.61 o                         
  -1  11   4         66.99         87.00         7.27 o                         
   0  11   4        144.03        247.92        15.33 o                         
   1  11   4        569.52        604.22        26.40 o                         
   2  11   4         72.68        125.31        13.76 o                         
   3  11   4          1.56          6.59         6.19 o                         
   4  11   4        411.43        281.25        26.22 o                         
   5  11   4        493.71        319.87        88.42 o                         
   6  11   4         43.62         21.25        26.33 o                         
   7  11   4         69.60         46.45        11.92 o                         
 -15  12   4          6.42          3.50         7.31 o                         
 -14  12   4         31.27         41.33         9.36 o                         
 -13  12   4        304.93        343.29        47.37 o                         
 -12  12   4        178.33        206.27        22.18 o                         
 -11  12   4         72.82         96.97        17.91 o                         
 -10  12   4          6.27          1.35         9.70 o                         
  -9  12   4          8.35         -5.44         8.92 o                         
  -8  12   4        136.97        128.10        14.38 o                         
  -7  12   4         50.04         22.99         9.63 o                         
  -6  12   4        145.80        128.90        16.86 o                         
  -5  12   4          3.97         -0.88         7.54 o                         
  -4  12   4        683.11        692.84        62.02 o                         
  -3  12   4         33.80         51.06         8.09 o                         
  -2  12   4        423.66        446.06        31.04 o                         
  -1  12   4          6.21         15.67         7.19 o                         
   0  12   4         63.94        141.52        13.72 o                         
   1  12   4         34.15         21.70         6.77 o                         
   2  12   4        108.66         61.09         7.92 o                         
   3  12   4         47.72         28.11         9.18 o                         
   4  12   4          3.49         29.64        15.59 o                         
   5  12   4         72.74        103.60        18.85 o                         
   6  12   4          1.61          8.86         9.17 o                         
 -14  13   4          7.04          9.43         6.27 o                         
 -13  13   4          0.03          6.88         8.51 o                         
 -12  13   4        240.39        207.80        23.58 o                         
 -11  13   4         37.02         45.87        10.53 o                         
 -10  13   4         64.80         73.12        12.42 o                         
  -9  13   4        172.04         88.91        11.55 o                         
  -8  13   4        193.11        170.71        15.32 o                         
  -7  13   4         62.71         22.69         9.50 o                         
  -6  13   4         78.91         71.74        12.28 o                         
  -5  13   4        112.50         84.44        14.26 o                         
  -4  13   4         38.47         49.80        12.36 o                         
  -3  13   4         97.91         60.56         9.01 o                         
  -2  13   4         80.60         58.44        11.26 o                         
  -1  13   4         93.61         71.84        12.19 o                         
   0  13   4         39.47        128.59        25.98 o                         
   1  13   4        171.10        271.14        26.41 o                         
   2  13   4        264.65        301.22        22.79 o                         
   3  13   4         47.68         70.64        12.20 o                         
   4  13   4          0.49         22.51        12.94 o                         
 -13  14   4        297.86        409.31        55.06 o                         
 -12  14   4        140.54        230.58        22.16 o                         
 -11  14   4        250.84        294.80        19.23 o                         
 -10  14   4         13.25         10.25         8.04 o                         
  -9  14   4         45.11         76.55        10.05 o                         
  -8  14   4         61.61        118.95        14.46 o                         
  -7  14   4          0.76         18.61         8.89 o                         
  -6  14   4        411.26        343.60        23.51 o                         
  -5  14   4          4.69          1.30        10.10 o                         
  -4  14   4        231.35        285.59        23.67 o                         
  -3  14   4         73.17         49.20        21.90 o                         
  -2  14   4          4.59         -3.45        10.08 o                         
  -1  14   4          3.62          3.80        10.12 o                         
   0  14   4        222.56        218.92        21.96 o                         
   1  14   4          1.03         25.38        18.03 o                         
   2  14   4        558.33        595.52        61.12 o                         
 -11  15   4        312.30        455.92        22.10 o                         
 -10  15   4         24.29         40.14         7.44 o                         
  -9  15   4         52.90         29.86         8.19 o                         
  -8  15   4          3.17         15.38         8.14 o                         
  -7  15   4         53.75         77.43        10.11 o                         
  -6  15   4         29.83         29.02         8.48 o                         
  -5  15   4        243.88        210.49        26.59 o                         
  -4  15   4         33.79         16.33        14.46 o                         
  -3  15   4         29.89         77.95        15.84 o                         
  -2  15   4        288.06        171.75        28.32 o                         
  -1  15   4          1.48         25.39        10.76 o                         
   0  15   4         11.46         47.78        17.83 o                         
  -8  16   4         21.56        -10.19        11.00 o                         
  -7  16   4        288.95        256.61        34.13 o                         
  -6  16   4          4.25        -12.12        14.97 o                         
  -5  16   4          5.18         -3.06        13.96 o                         
  -4  16   4         21.91         28.21        10.20 o                         
  -3  16   4        100.10         49.75        11.43 o                         
  -2 -19   5         79.73         67.74        17.52 o                         
  -1 -19   5         27.53         14.92         7.62 o                         
   0 -19   5         29.26         24.05         8.65 o                         
   1 -19   5         98.13         84.58        11.84 o                         
   2 -19   5        140.47        164.72        27.00 o                         
   3 -19   5         17.63         20.42        10.28 o                         
   4 -19   5        275.91        247.34        33.11 o                         
   5 -19   5         11.97          4.99        11.21 o                         
  -4 -18   5         14.38         15.35        10.53 o                         
  -3 -18   5         43.10         -1.68        12.72 o                         
  -2 -18   5         40.00        101.46        20.27 o                         
  -1 -18   5        365.74        424.71        31.16 o                         
   0 -18   5          6.02         -0.26        10.84 o                         
   1 -18   5         10.41         15.44        11.27 o                         
   2 -18   5        257.04        214.54        30.61 o                         
   3 -18   5          7.03         13.91        10.48 o                         
   4 -18   5          2.25         10.65         8.06 o                         
   5 -18   5         60.04        101.18        12.17 o                         
   6 -18   5          0.38          6.49         7.59 o                         
   7 -18   5         88.26         68.34        13.50 o                         
   8 -18   5          4.20          6.94         7.53 o                         
  -7 -17   5          2.20         -3.58        13.75 o                         
  -6 -17   5         59.23         25.21         7.99 o                         
  -5 -17   5         65.95         96.67        11.81 o                         
  -4 -17   5         66.97         47.10        12.13 o                         
  -3 -17   5         69.00        100.52        12.35 o                         
  -2 -17   5         99.32         52.46        20.58 o                         
  -1 -17   5          0.02          5.33        13.18 o                         
   0 -17   5         71.88         98.93        18.51 o                         
   1 -17   5          1.58         11.67        13.58 o                         
   2 -17   5         42.69         53.40        14.58 o                         
   3 -17   5          0.49          3.85         8.01 o                         
   4 -17   5        116.62        168.75        17.23 o                         
   5 -17   5        283.88        249.55        17.91 o                         
   6 -17   5        346.82        319.26        20.97 o                         
   7 -17   5        166.76        174.72        18.32 o                         
   8 -17   5         86.86         76.49        13.40 o                         
   9 -17   5         10.48         -5.68         6.75 o                         
  10 -17   5          0.33          7.54         9.68 o                         
  -8 -16   5         18.99         32.19        12.59 o                         
  -7 -16   5         12.23        -12.61        12.61 o                         
  -6 -16   5        160.17        130.83        14.25 o                         
  -5 -16   5         49.21         61.46        11.87 o                         
  -4 -16   5          5.67          1.88        11.27 o                         
  -3 -16   5         20.28         -4.60        10.14 o                         
  -2 -16   5         78.92        123.58        23.67 o                         
  -1 -16   5        473.31        533.73        40.73 o                         
   0 -16   5        228.86        333.76        30.66 o                         
   1 -16   5       1002.11       1441.27       106.85 o                         
   2 -16   5         28.05         17.48         9.25 o                         
   3 -16   5         42.45         14.07         9.66 o                         
   4 -16   5         47.12         38.41        10.88 o                         
   5 -16   5         35.63         71.63        11.67 o                         
   6 -16   5        301.59        292.59        21.09 o                         
   7 -16   5         15.06         13.01        10.26 o                         
   8 -16   5        252.32        297.91        25.92 o                         
   9 -16   5          0.41         13.46        10.74 o                         
  10 -16   5         76.94         53.03        11.06 o                         
  11 -16   5         13.92         10.52         6.03 o                         
 -10 -15   5        390.36        303.06        34.64 o                         
  -9 -15   5         32.68          7.90         7.29 o                         
  -8 -15   5         99.16         83.11        11.69 o                         
  -7 -15   5        167.34        233.62        17.65 o                         
  -6 -15   5        191.30        241.12        21.96 o                         
  -5 -15   5         15.38         40.85         8.85 o                         
  -4 -15   5         90.51        134.44        17.19 o                         
  -3 -15   5        678.48        619.69        38.02 o                         
  -2 -15   5        338.71        245.89        32.00 o                         
  -1 -15   5        149.98        127.24        19.63 o                         
   0 -15   5        115.60        150.01        21.66 o                         
   1 -15   5          0.81         39.90        21.76 o                         
   2 -15   5          4.52         -0.79         8.38 o                         
   3 -15   5        279.91        349.79        20.86 o                         
   4 -15   5        102.89        146.79        14.12 o                         
   5 -15   5          1.09          8.90         9.82 o                         
   6 -15   5        235.60        245.08        17.99 o                         
   7 -15   5         17.34         20.02        14.98 o                         
   8 -15   5         97.04        111.56        15.55 o                         
   9 -15   5         18.89         30.36        17.93 o                         
  10 -15   5         26.26         35.82        14.03 o                         
  11 -15   5          8.74          4.26         7.46 o                         
  12 -15   5          9.97          8.15        10.70 o                         
 -11 -14   5          4.07          2.66         5.79 o                         
 -10 -14   5         28.00         10.10         9.94 o                         
  -9 -14   5          1.79         11.01         8.88 o                         
  -8 -14   5         37.30         40.45        10.51 o                         
  -7 -14   5        628.22        566.28        45.98 o                         
  -6 -14   5          0.94          2.40         8.51 o                         
  -5 -14   5          4.42          4.23         7.35 o                         
  -4 -14   5        494.67        454.97        23.77 o                         
  -3 -14   5       1271.65       1286.57        44.03 o                         
  -2 -14   5        842.62        856.71        36.32 o                         
  -1 -14   5        246.42        226.45        13.21 o                         
   0 -14   5         25.31         18.20         8.39 o                         
   1 -14   5        273.74        333.58        17.44 o                         
   2 -14   5          0.43         11.69         5.96 o                         
   3 -14   5          6.72         10.55         5.59 o                         
   4 -14   5        529.51        435.33        20.17 o                         
   5 -14   5         13.90          1.63         8.79 o                         
   6 -14   5        256.98        239.94        20.46 o                         
   7 -14   5        232.99        196.84        18.30 o                         
   8 -14   5        184.79        264.74        29.42 o                         
   9 -14   5         26.11         14.92        11.01 o                         
  10 -14   5        216.25        246.36        20.88 o                         
  11 -14   5          4.81         10.91         8.54 o                         
  12 -14   5         83.31         65.65        11.31 o                         
 -12 -13   5          4.41          4.40         7.45 o                         
 -11 -13   5         14.26          1.73         7.63 o                         
 -10 -13   5         32.96         92.41        17.43 o                         
  -9 -13   5         27.39          3.13        10.60 o                         
  -8 -13   5        114.43        112.05        17.34 o                         
  -7 -13   5          3.54          7.63         9.21 o                         
  -6 -13   5         35.35         37.71        10.18 o                         
  -5 -13   5        218.67        226.10        14.37 o                         
  -4 -13   5         34.06         96.04        10.36 o                         
  -3 -13   5        128.89        144.23         9.75 o                         
  -2 -13   5          1.97          3.49         6.16 o                         
  -1 -13   5         20.96         69.65         7.84 o                         
   0 -13   5        209.59        340.28        28.41 o                         
   1 -13   5        673.75        513.00        25.65 o                         
   2 -13   5         48.65         84.85        10.02 o                         
   3 -13   5        145.70        181.87        11.09 o                         
   4 -13   5        610.74        756.66        28.26 o                         
   5 -13   5        212.91        199.86        12.57 o                         
   6 -13   5        341.90        320.50        21.16 o                         
   7 -13   5          2.27         -7.43        11.51 o                         
   8 -13   5        576.16        585.66        40.77 o                         
   9 -13   5         78.76        103.21        16.19 o                         
  10 -13   5         11.59          4.40        10.43 o                         
  11 -13   5          7.34          0.15         9.06 o                         
  12 -13   5         69.59         68.96        13.17 o                         
  13 -13   5         88.71        132.94        21.19 o                         
 -13 -12   5         24.97          9.98        11.10 o                         
 -12 -12   5         26.22         18.64        28.12 o                         
 -11 -12   5         36.40         65.80        12.52 o                         
 -10 -12   5         18.74         40.03        12.12 o                         
  -9 -12   5        274.33        327.43        31.23 o                         
  -8 -12   5        204.14        127.25        14.86 o                         
  -7 -12   5         42.93         53.80         8.31 o                         
  -6 -12   5        765.36        856.73        31.38 o                         
  -5 -12   5        108.93         54.05         6.83 o                         
  -4 -12   5        415.16        603.80        36.04 o                         
  -3 -12   5       1149.12       1085.44        50.57 o                         
  -2 -12   5        438.19        381.45        19.12 o                         
  -1 -12   5        500.61        552.98        23.02 o                         
   0 -12   5         34.71         20.20         7.66 o                         
   1 -12   5       1164.52       1327.85        58.79 o                         
   2 -12   5        116.21        172.61        12.72 o                         
   3 -12   5        183.25        163.01        13.46 o                         
   4 -12   5         30.05         23.23         7.15 o                         
   5 -12   5        106.94        123.54        17.78 o                         
   6 -12   5        366.47        386.39        34.78 o                         
   7 -12   5          2.69          0.53         6.53 o                         
   8 -12   5         97.82        100.71        13.64 o                         
   9 -12   5         40.59         55.84        12.00 o                         
  10 -12   5         36.65         39.43        11.42 o                         
  11 -12   5         55.77         60.12        14.81 o                         
  12 -12   5         35.66         37.03        11.48 o                         
  13 -12   5        189.92        220.54        30.15 o                         
 -14 -11   5        113.76        143.34        13.53 o                         
 -13 -11   5         41.42         66.11         8.54 o                         
 -12 -11   5         95.05         63.63        11.17 o                         
 -11 -11   5         20.53         -2.73         9.51 o                         
 -10 -11   5        227.24        233.91        22.13 o                         
  -9 -11   5          0.58         -4.61         8.29 o                         
  -8 -11   5        358.33        493.70        22.78 o                         
  -7 -11   5        281.46        216.68        12.94 o                         
  -6 -11   5          4.61         -0.47         6.42 o                         
  -5 -11   5          2.70         -1.65         5.93 o                         
  -4 -11   5         95.65         82.61         9.18 o                         
  -3 -11   5          3.82          8.92         6.36 o                         
  -2 -11   5         73.22         37.20         7.15 o                         
  -1 -11   5         60.27         42.98         6.79 o                         
   0 -11   5        137.03        242.20        16.52 o                         
   1 -11   5        234.85        204.02        14.29 o                         
   2 -11   5        159.59        242.92        14.60 o                         
   3 -11   5          7.94          2.31         7.04 o                         
   4 -11   5         64.68         36.25         8.31 o                         
   5 -11   5         40.71         13.12         8.85 o                         
   6 -11   5         59.36         54.65        11.39 o                         
   7 -11   5        252.06        256.08        19.24 o                         
   8 -11   5          8.70         11.74         6.96 o                         
   9 -11   5         23.20         29.63         9.80 o                         
  10 -11   5         10.97         -0.86         8.23 o                         
  11 -11   5        254.18        251.49        21.18 o                         
  12 -11   5         40.23         31.16         8.62 o                         
  13 -11   5        226.65        266.08        35.86 o                         
 -14 -10   5          6.04          2.85         5.95 o                         
 -13 -10   5          2.01         13.21         7.31 o                         
 -12 -10   5         65.25        119.81        14.90 o                         
 -11 -10   5         54.77         50.81        12.37 o                         
 -10 -10   5        230.16        221.20        30.34 o                         
  -9 -10   5        246.61        367.65        17.78 o                         
  -8 -10   5       1025.33       1030.27        38.24 o                         
  -7 -10   5        700.20        736.98        45.78 o                         
  -6 -10   5        190.66        164.72        14.53 o                         
  -5 -10   5       1103.51       1276.05        64.77 o                         
  -4 -10   5        110.80         58.87         6.58 o                         
  -3 -10   5        213.74        118.43         9.07 o                         
  -2 -10   5        650.87        874.47        40.78 o                         
  -1 -10   5       1402.02       1592.15        62.69 o                         
   0 -10   5        220.40        225.01        13.34 o                         
   1 -10   5         34.09         16.97         8.02 o                         
   2 -10   5          1.66          6.64         6.37 o                         
   3 -10   5        153.49        228.88        15.22 o                         
   4 -10   5         37.92          7.65         7.13 o                         
   5 -10   5          4.06          3.99         7.08 o                         
   6 -10   5         30.38         11.26         9.21 o                         
   7 -10   5       2687.54       2580.71       142.56 o                         
   8 -10   5        105.14        151.95        13.15 o                         
   9 -10   5        341.43        312.88        19.36 o                         
  10 -10   5         10.23         25.73         9.22 o                         
  11 -10   5        384.86        467.47        34.79 o                         
  12 -10   5          3.66         15.45         7.10 o                         
  13 -10   5         17.78         10.57         6.04 o                         
  14 -10   5          0.99          0.86         4.92 o                         
 -15  -9   5        177.75        208.47        14.83 o                         
 -14  -9   5         22.29         27.39         8.16 o                         
 -13  -9   5         31.34         30.90         8.91 o                         
 -12  -9   5         32.04         18.68        10.95 o                         
 -11  -9   5         66.57         68.38        14.00 o                         
 -10  -9   5        957.39       1091.40        37.44 o                         
  -9  -9   5         50.23         74.15         7.82 o                         
  -8  -9   5        338.00        465.42        29.18 o                         
  -7  -9   5        893.45        980.91        42.01 o                         
  -6  -9   5       1029.80        917.23        47.27 o                         
  -5  -9   5        385.17        376.93        19.26 o                         
  -4  -9   5          9.99          1.10         4.84 o                         
  -3  -9   5         43.24         34.60         5.76 o                         
  -2  -9   5       3616.14       4096.61       151.01 o                         
  -1  -9   5       2588.57       2858.94       106.23 o                         
   0  -9   5        129.56        100.61        12.37 o                         
   1  -9   5        250.93        177.47        13.60 o                         
   2  -9   5        274.45        166.56        12.04 o                         
   3  -9   5        195.66        137.53        10.86 o                         
   4  -9   5        110.30        178.56        11.30 o                         
   5  -9   5          4.50         -0.56         4.25 o                         
   6  -9   5        202.88        165.14        12.16 o                         
   7  -9   5       2399.20       2549.12       158.69 o                         
   8  -9   5       1803.88       1909.94        85.96 o                         
   9  -9   5         66.34         71.54         6.88 o                         
  10  -9   5        347.48        386.07        27.62 o                         
  11  -9   5        198.29        186.76        20.99 o                         
  12  -9   5          6.17          9.35         9.82 o                         
  13  -9   5         83.36         55.79        10.41 o                         
  14  -9   5          0.97         -1.33         4.69 o                         
 -16  -8   5        367.11        332.90        34.94 o                         
 -15  -8   5         79.23         76.43         9.50 o                         
 -14  -8   5         20.58          8.22         8.68 o                         
 -13  -8   5         38.01         18.62         9.27 o                         
 -12  -8   5        105.53        154.83        15.73 o                         
 -11  -8   5         27.76         24.84         6.87 o                         
 -10  -8   5         34.38         30.29         8.75 o                         
  -9  -8   5        141.01         61.88         9.55 o                         
  -8  -8   5         18.09         67.34         8.07 o                         
  -7  -8   5        433.97        643.54        26.52 o                         
  -6  -8   5          2.21          5.90         4.55 o                         
  -5  -8   5        240.49        250.24        11.80 o                         
  -4  -8   5       1383.59       1413.39        47.24 o                         
  -3  -8   5         12.28         28.88         4.00 o                         
  -2  -8   5       1307.44       1335.44        44.53 o                         
  -1  -8   5       1208.57       1565.07        56.56 o                         
   0  -8   5         21.66         41.00         6.70 o                         
   1  -8   5       4761.09       4852.03       161.49 o                         
   2  -8   5       3779.91       3253.66       110.69 o                         
   3  -8   5        968.66        782.16        33.27 o                         
   4  -8   5          6.13         18.02         3.97 o                         
   5  -8   5         23.11         22.03         4.38 o                         
   6  -8   5        229.69        261.65        12.73 o                         
   7  -8   5       1608.91       1545.14        72.83 o                         
   8  -8   5         51.78         30.27         5.92 o                         
   9  -8   5       1044.71       1114.27        44.98 o                         
  10  -8   5        910.96        917.04        66.45 o                         
  11  -8   5         15.36          0.04        10.54 o                         
  12  -8   5         85.69         71.70        14.57 o                         
  13  -8   5          2.81         13.15         8.29 o                         
  14  -8   5        149.60        174.53        13.88 o                         
 -16  -7   5        105.91        125.39        13.10 o                         
 -15  -7   5         33.09         34.29        10.03 o                         
 -14  -7   5         34.99         54.25        10.98 o                         
 -13  -7   5          9.64          1.02         9.04 o                         
 -12  -7   5         10.77         20.28         9.73 o                         
 -11  -7   5         82.83        109.01        10.27 o                         
 -10  -7   5        633.45        682.79        45.49 o                         
  -9  -7   5        804.21        971.62        40.79 o                         
  -8  -7   5         83.43        229.80        13.69 o                         
  -7  -7   5         16.10          4.44         4.62 o                         
  -6  -7   5       2701.72       2643.25        84.88 o                         
  -5  -7   5        264.35        285.10        11.79 o                         
  -4  -7   5       1543.87       1406.69        43.74 o                         
  -3  -7   5        983.86        973.64        29.65 o                         
  -2  -7   5       1601.94       1456.30        36.65 o                         
  -1  -7   5        231.56        348.57        12.32 o                         
   0  -7   5         70.71         51.34         3.65 o                         
   1  -7   5        804.54        864.42        24.11 o                         
   2  -7   5        116.77         18.79         3.01 o                         
   3  -7   5       1244.07       2044.55        70.80 o                         
   4  -7   5         68.80         24.32         4.14 o                         
   5  -7   5         24.70         64.93         6.40 o                         
   6  -7   5          0.11          0.96         3.88 o                         
   7  -7   5       1179.23       1359.53        70.28 o                         
   8  -7   5       1916.49       1871.51       129.53 o                         
   9  -7   5        324.69        308.84        16.76 o                         
  10  -7   5        207.15        184.68        15.51 o                         
  11  -7   5        139.11        166.39        21.03 o                         
  12  -7   5        211.78        158.79        19.41 o                         
  13  -7   5        119.36        103.84        12.44 o                         
  14  -7   5         15.38         31.95         7.09 o                         
  15  -7   5          0.82         -2.55         7.33 o                         
 -17  -6   5          0.53         -1.43         8.05 o                         
 -16  -6   5         49.15         50.12         8.31 o                         
 -15  -6   5         74.63         48.28         9.74 o                         
 -14  -6   5        105.56        155.14        19.93 o                         
 -13  -6   5         60.28         83.52        15.35 o                         
 -12  -6   5          1.39         19.45         6.63 o                         
 -11  -6   5         22.00         22.97         7.79 o                         
 -10  -6   5        200.03        229.06        21.89 o                         
  -9  -6   5        189.89        151.77        14.28 o                         
  -8  -6   5        221.28        302.06        15.85 o                         
  -7  -6   5       3938.99       3371.33       114.36 o                         
  -6  -6   5       5678.72       5692.62       177.26 o                         
  -5  -6   5          1.56         12.28         3.49 o                         
  -4  -6   5        297.13        135.91         6.08 o                         
  -3  -6   5       1825.72       1444.58        32.28 o                         
  -2  -6   5       1178.98       1179.49        27.07 o                         
  -1  -6   5        262.12        116.86         4.60 o                         
   0  -6   5        147.59        200.84         6.59 o                         
   1  -6   5        269.95        448.06        12.90 o                         
   2  -6   5       2651.65       3492.85       107.77 o                         
   3  -6   5         66.45          9.12         4.15 o                         
   4  -6   5        714.01        530.55        23.99 o                         
   5  -6   5        188.81         93.57         7.67 o                         
   6  -6   5       1352.41       1795.61        93.41 o                         
   7  -6   5        505.71        544.63        47.83 o                         
   8  -6   5       2776.39       3365.27       270.37 o                         
   9  -6   5        184.65        201.64        15.78 o                         
  10  -6   5        141.25        150.99        19.72 o                         
  11  -6   5          2.46         -7.54        16.10 o                         
  12  -6   5        318.60        311.21        40.03 o                         
  13  -6   5         35.81         23.23        15.18 o                         
  14  -6   5          1.96         15.02         6.65 o                         
  15  -6   5          4.23          0.66         5.11 o                         
 -17  -5   5         45.81         37.81         8.42 o                         
 -16  -5   5         84.85         96.60        13.83 o                         
 -15  -5   5        190.97        167.27        17.96 o                         
 -14  -5   5          0.31          6.25        10.60 o                         
 -13  -5   5        365.65        377.80        34.26 o                         
 -12  -5   5        534.68        385.00        24.79 o                         
 -11  -5   5         25.49         19.20         5.93 o                         
 -10  -5   5          4.61         17.89         8.41 o                         
  -9  -5   5        149.85        110.78         7.98 o                         
  -8  -5   5        402.74        260.17        11.23 o                         
  -7  -5   5       5751.78       7183.03       200.17 o                         
  -6  -5   5       1530.62       1869.69        60.09 o                         
  -5  -5   5          0.11         25.65         3.10 o                         
  -4  -5   5       1536.32       2381.57        58.75 o                         
  -3  -5   5       2057.19       1270.97        30.08 o                         
  -2  -5   5        988.23        690.23        15.46 o                         
  -1  -5   5       2024.65       2651.93        58.01 o                         
   0  -5   5          8.25          8.24         2.05 o                         
   1  -5   5         85.19         45.78         4.55 o                         
   2  -5   5       3957.30       4056.19       119.66 o                         
   3  -5   5        748.29        745.31        27.06 o                         
   4  -5   5        766.57        491.11        31.97 o                         
   5  -5   5        254.74        157.12        12.80 o                         
   6  -5   5         43.66        147.84         9.51 o                         
   7  -5   5        631.41        325.54        33.88 o                         
   8  -5   5        111.95         88.69        12.75 o                         
   9  -5   5          2.88         -1.87         5.10 o                         
  10  -5   5       1304.07       1185.85        97.02 o                         
  11  -5   5          2.24          7.65        10.48 o                         
  12  -5   5         21.49         41.85        12.58 o                         
  13  -5   5        981.50        967.83        67.20 o                         
  14  -5   5          2.88          5.68        12.99 o                         
  15  -5   5          9.51          2.55         7.23 o                         
 -17  -4   5        146.56        147.05        35.76 o                         
 -16  -4   5          0.11         -5.32         7.01 o                         
 -15  -4   5        141.39        210.40        28.61 o                         
 -14  -4   5        241.51        410.30        36.72 o                         
 -13  -4   5        141.62        125.28         8.64 o                         
 -12  -4   5         73.44        104.28         7.40 o                         
 -11  -4   5        692.11        780.56        36.51 o                         
 -10  -4   5         22.50         14.37         5.30 o                         
  -9  -4   5          0.43          3.81         4.55 o                         
  -8  -4   5          3.63          0.20         4.56 o                         
  -7  -4   5        555.63        270.05        12.35 o                         
  -6  -4   5       4139.62       5300.72       176.30 o                         
  -5  -4   5       2933.19       2626.32        66.34 o                         
  -4  -4   5       5301.63       3901.54        87.90 o                         
  -3  -4   5       1652.65       2919.73        63.38 o                         
  -2  -4   5        576.16       1113.08        27.04 o                         
  -1  -4   5        178.64        139.68         5.08 o                         
   0  -4   5          3.40         45.80         2.86 o                         
   1  -4   5         47.30        110.47         4.64 o                         
   2  -4   5        213.22        117.93         6.07 o                         
   3  -4   5        708.06        821.08        33.05 o                         
   4  -4   5        373.87        327.44        18.29 o                         
   5  -4   5       3032.16       3215.78       208.62 o                         
   6  -4   5        214.06        338.09        21.57 o                         
   7  -4   5         13.89         14.09         4.98 o                         
   8  -4   5        742.06        478.04        43.72 o                         
   9  -4   5          1.43          7.11         6.07 o                         
  10  -4   5        677.32        676.96        41.60 o                         
  11  -4   5        206.81        178.27        30.76 o                         
  12  -4   5        355.09        303.74        24.63 o                         
  13  -4   5         27.47         20.06        12.67 o                         
  14  -4   5         17.06         15.66         7.27 o                         
 -17  -3   5        278.54        336.46        21.82 o                         
 -16  -3   5        267.46        275.34        17.62 o                         
 -15  -3   5         96.45        102.85        15.16 o                         
 -14  -3   5        223.09        166.71        16.61 o                         
 -13  -3   5         98.87         50.96         5.87 o                         
 -12  -3   5        219.67        221.38        14.23 o                         
 -11  -3   5          3.83         -3.43         7.29 o                         
 -10  -3   5        372.27        365.92        17.09 o                         
  -9  -3   5        905.99        791.95        32.49 o                         
  -8  -3   5        339.21        328.16        15.82 o                         
  -7  -3   5       1597.54       1316.29        50.00 o                         
  -6  -3   5         64.28         23.47         4.46 o                         
  -5  -3   5       1774.66       2312.46        55.59 o                         
  -4  -3   5        172.03        114.92         7.13 o                         
  -3  -3   5      15062.71      12386.69       326.84 o                         
  -2  -3   5       5391.84       3355.41       106.40 o                         
  -1  -3   5       2503.51       2829.31        79.84 o                         
   0  -3   5         75.77        146.36         6.40 o                         
   1  -3   5        134.45         99.55         4.47 o                         
   2  -3   5       1386.97       1063.87        33.83 o                         
   3  -3   5        201.49         82.65         5.05 o                         
   4  -3   5        130.11        119.81         6.76 o                         
   5  -3   5        562.03        448.58        29.72 o                         
   6  -3   5        572.91        503.79        36.58 o                         
   7  -3   5          2.45         36.78         7.16 o                         
   8  -3   5         31.89         89.91         8.12 o                         
   9  -3   5        561.15        464.62        41.81 o                         
  10  -3   5        428.40        478.05        23.52 o                         
  11  -3   5        100.75         98.36        16.64 o                         
  12  -3   5          0.54          1.37         6.82 o                         
  13  -3   5         96.24         80.40        13.09 o                         
  14  -3   5          7.86          6.53         6.46 o                         
 -18  -2   5         91.78         80.95        12.38 o                         
 -17  -2   5        355.56        361.90        24.73 o                         
 -16  -2   5          5.90          5.81         7.56 o                         
 -15  -2   5        307.19        282.79        18.90 o                         
 -14  -2   5         48.71         98.05        11.83 o                         
 -13  -2   5        518.81        333.27        14.10 o                         
 -12  -2   5        240.17        221.25        15.21 o                         
 -11  -2   5         80.14        106.82         9.98 o                         
 -10  -2   5        788.17        761.66        29.76 o                         
  -9  -2   5         50.00          9.71         4.64 o                         
  -8  -2   5         26.21         12.87         4.74 o                         
  -7  -2   5        106.88        180.64         9.41 o                         
  -6  -2   5       1211.05       1656.82        51.01 o                         
  -5  -2   5        164.88        234.75        11.51 o                         
  -4  -2   5       2520.51       2212.49        61.86 o                         
  -3  -2   5        120.51         26.30         5.20 o                         
  -2  -2   5       1192.61       2153.94        75.34 o                         
  -1  -2   5       3717.05       2833.65       101.01 o                         
   0  -2   5        789.52        717.11        19.02 o                         
   1  -2   5       2606.67       2356.12        68.08 o                         
   2  -2   5       1134.39       1133.34        37.85 o                         
   3  -2   5       7110.03       7780.16       259.13 o                         
   4  -2   5        799.87        628.70        31.38 o                         
   5  -2   5          0.93         10.79         3.81 o                         
   6  -2   5        456.06        369.41        18.79 o                         
   7  -2   5        117.35        116.68        10.05 o                         
   8  -2   5        966.47        827.64        62.20 o                         
   9  -2   5        578.85        490.49        33.80 o                         
  10  -2   5       1106.29        855.31        44.60 o                         
  11  -2   5         99.67        108.39        11.52 o                         
  12  -2   5        238.24        244.00        19.97 o                         
  13  -2   5         16.79         23.40         6.34 o                         
  14  -2   5         49.74         55.06         6.03 o                         
 -18  -1   5          2.05          0.80         6.16 o                         
 -17  -1   5        193.51        174.95        24.93 o                         
 -16  -1   5        217.95        314.31        19.66 o                         
 -15  -1   5         21.76          2.22         7.31 o                         
 -14  -1   5          3.22         -2.11         5.05 o                         
 -13  -1   5         98.29        138.40         8.56 o                         
 -12  -1   5         13.30         33.94         9.71 o                         
 -11  -1   5        139.08        165.42        10.65 o                         
 -10  -1   5        290.16        363.36        16.88 o                         
  -9  -1   5         85.83        126.10        10.06 o                         
  -8  -1   5        165.67        344.63        17.88 o                         
  -7  -1   5        189.40        368.01        14.61 o                         
  -6  -1   5         38.01         61.17         4.81 o                         
  -5  -1   5          1.94          3.76         3.10 o                         
  -4  -1   5       1407.58       1800.14        41.58 o                         
  -3  -1   5       2537.89       2100.11        68.07 o                         
  -2  -1   5       8715.88       6601.55       206.54 o                         
  -1  -1   5        198.26         68.61         3.47 o                         
   0  -1   5       7868.67       7701.58       168.97 o                         
   1  -1   5        115.61        219.52         7.14 o                         
   2  -1   5       3908.76       4116.77       121.70 o                         
   3  -1   5       5037.49       5352.64       149.93 o                         
   4  -1   5       1951.24       2051.74        69.57 o                         
   5  -1   5          0.86          3.42         4.00 o                         
   6  -1   5        322.79        334.46        15.98 o                         
   7  -1   5        157.30        151.39        10.84 o                         
   8  -1   5        756.85        994.20        83.08 o                         
   9  -1   5         44.36         45.25         7.43 o                         
  10  -1   5        185.09        207.85        28.71 o                         
  11  -1   5        169.79        148.52        15.78 o                         
  12  -1   5         55.93         35.42         7.71 o                         
  13  -1   5        112.75        135.97        10.86 o                         
  14  -1   5          4.22          7.97         9.52 o                         
 -18   0   5         53.33         86.95        11.18 o                         
 -17   0   5        107.80        141.57        16.64 o                         
 -16   0   5         47.95         57.72        11.46 o                         
 -15   0   5         32.87         64.24        10.23 o                         
 -14   0   5        711.06        652.77        24.26 o                         
 -13   0   5       1728.07       1760.68        81.04 o                         
 -12   0   5         10.59         10.84         8.03 o                         
 -11   0   5       1524.58       1431.94        52.08 o                         
 -10   0   5        659.66        992.15        37.30 o                         
  -9   0   5          5.04          8.34         4.61 o                         
  -8   0   5        219.11        112.83         7.50 o                         
  -7   0   5        358.31        429.95        19.03 o                         
  -6   0   5         98.76        137.32         7.60 o                         
  -5   0   5        467.97        507.24        14.64 o                         
  -4   0   5        538.68        931.91        21.13 o                         
  -3   0   5        181.64         62.02         3.63 o                         
  -2   0   5          8.88         86.99         3.63 o                         
  -1   0   5         45.41         27.56         2.51 o                         
   0   0   5       9604.99      10010.55       218.71 o                         
   1   0   5       1300.11       1289.48        30.50 o                         
   2   0   5         29.41          4.06         2.57 o                         
   3   0   5        261.19        288.70        12.61 o                         
   4   0   5        283.21        350.11        13.51 o                         
   5   0   5       2356.43       2736.45        96.84 o                         
   6   0   5        573.23        511.54        29.04 o                         
   7   0   5        518.53        495.79        25.01 o                         
   8   0   5        165.22        198.19        12.17 o                         
   9   0   5        487.98        508.30        32.65 o                         
  10   0   5         34.21         25.91         7.19 o                         
  11   0   5          8.25          3.35         6.81 o                         
  12   0   5         42.05         14.99         7.50 o                         
  13   0   5         67.66         34.10         9.07 o                         
 -18   1   5          4.43         13.58         7.70 o                         
 -17   1   5         18.26         13.69         8.35 o                         
 -16   1   5        436.51        381.81        33.10 o                         
 -15   1   5          1.05          0.52        11.85 o                         
 -14   1   5        788.19        808.39        28.41 o                         
 -13   1   5        596.46        587.39        29.62 o                         
 -12   1   5         99.32         73.18         8.14 o                         
 -11   1   5       2008.18       2090.04        86.87 o                         
 -10   1   5        763.91        848.24        45.88 o                         
  -9   1   5         33.87         14.80         5.40 o                         
  -8   1   5       1196.95       1375.92        48.48 o                         
  -7   1   5         21.40          1.87         3.90 o                         
  -6   1   5       1196.55       1323.82        38.20 o                         
  -5   1   5       1398.34       1487.10        31.93 o                         
  -4   1   5      10570.41      12272.11       251.66 o                         
  -3   1   5       4221.55       5126.89       109.46 o                         
  -2   1   5        134.09        160.68         4.99 o                         
  -1   1   5        720.67        432.38        11.21 o                         
   0   1   5       9621.75       9519.44       223.26 o                         
   1   1   5        732.63        620.41        16.81 o                         
   2   1   5        127.31        124.61         6.19 o                         
   3   1   5        742.12        924.75        46.45 o                         
   4   1   5       1643.47       1376.67        50.07 o                         
   5   1   5         90.91        124.77         7.53 o                         
   6   1   5        122.41        112.07         8.18 o                         
   7   1   5       1067.97       1012.03        50.22 o                         
   8   1   5          4.10          1.17         5.40 o                         
   9   1   5         47.18         32.25         9.45 o                         
  10   1   5         99.98         63.15        10.99 o                         
  11   1   5         40.44         40.56         9.35 o                         
  12   1   5          3.67         15.46         9.74 o                         
  13   1   5        509.24        749.48        51.36 o                         
 -19   2   5         16.41         12.43         7.54 o                         
 -18   2   5         20.22          4.51         5.80 o                         
 -17   2   5        152.23        160.91        12.64 o                         
 -16   2   5        930.60        765.82        40.03 o                         
 -15   2   5         18.85         19.11        11.94 o                         
 -14   2   5         63.12         73.96        10.33 o                         
 -13   2   5        607.53        609.68        24.41 o                         
 -12   2   5        316.90        217.81        13.70 o                         
 -11   2   5        440.17        468.26        21.25 o                         
 -10   2   5        105.15         53.05         7.78 o                         
  -9   2   5        164.59        281.63        13.48 o                         
  -8   2   5        586.66        448.99        18.38 o                         
  -7   2   5         40.39         50.61         4.96 o                         
  -6   2   5        888.38        802.93        23.48 o                         
  -5   2   5        143.82        249.46         8.39 o                         
  -4   2   5       1034.54        924.87        24.34 o                         
  -3   2   5       5564.25       4797.36       102.84 o                         
  -2   2   5      15325.95      15436.25       339.02 o                         
  -1   2   5       1658.57       1563.93        38.97 o                         
   0   2   5       2925.36       3715.21        89.11 o                         
   1   2   5        747.44       1099.50        33.21 o                         
   2   2   5         34.76         22.81         3.49 o                         
   3   2   5        672.33        780.63        31.34 o                         
   4   2   5        554.68        595.45        25.67 o                         
   5   2   5          0.81         14.14         4.12 o                         
   6   2   5       1176.45       1318.09        73.62 o                         
   7   2   5         97.38        139.82        12.75 o                         
   8   2   5        367.68        263.49        34.24 o                         
   9   2   5        286.02        252.69        48.64 o                         
  10   2   5       1076.46       1466.45        88.20 o                         
  11   2   5         19.46         11.76         8.02 o                         
  12   2   5         56.26         37.61         8.16 o
[truncated: 725,601 more chars]
