# Supplementary material for: DMSO solvates of tert-butyl­calix[6]arene and related multisolvent structures
Source: Acta Crystallogr B Struct Sci Cryst Eng Mater. 2025 Nov 5;81(Pt 6):517–27. doi: 10.1107/S2052520625008625 (PMC12786388; doi:10.1107/S2052520625008625)
Supplement: Supplementary file 8 [file b-81-00517-7sup9.hkl]

data_7                                                                          
_shelx_title ' 2022_12_22_mm_x6_dmso_12dichloro_auto_a.res in P2(1)/n'          
_shelx_refln_list_code          4                                               
_shelx_F_calc_maximum      661.80                                               
_exptl_crystal_F_000      5488.00                                               
_reflns_d_resolution_high  0.7891                                               
                                                                                
loop_                                                                           
 _space_group_symop_operation_xyz                                               
 'x, y, z'                                                                      
 '-x+1/2, y+1/2, -z+1/2'                                                        
 '-x, -y, -z'                                                                   
 'x-1/2, -y-1/2, z-1/2'                                                         
                                                                                
_cell_length_a    27.7559                                                       
_cell_length_b    16.6890                                                       
_cell_length_c    33.3096                                                       
_cell_angle_alpha  90.000                                                       
_cell_angle_beta  111.053                                                       
_cell_angle_gamma  90.000                                                       
                                                                                
_shelx_F_squared_multiplier     1.000                                           
                                                                                
loop_                                                                           
 _refln_index_h                                                                 
 _refln_index_k                                                                 
 _refln_index_l                                                                 
 _refln_F_squared_calc                                                          
 _refln_F_squared_meas                                                          
 _refln_F_squared_sigma                                                         
 _refln_observed_status                                                         
   4   0   0      10968.08       9623.98       260.76 o                         
   6   0   0      32931.72      30096.22       629.57 o                         
   8   0   0       1689.06       1458.91        66.07 o                         
  10   0   0      23843.48      20342.86       320.22 o                         
  12   0   0       7720.61       8557.75       240.45 o                         
  14   0   0      19200.49      24083.76       497.86 o                         
  16   0   0      33694.05      33947.46       698.33 o                         
  18   0   0       4038.87       4369.70       116.36 o                         
  20   0   0      10489.11      10316.89       239.48 o                         
  22   0   0      22206.23      22632.73       485.53 o                         
  24   0   0       8811.92       9879.85       182.71 o                         
  26   0   0       7608.08       8163.28       242.87 o                         
  28   0   0       2170.00       2086.94        70.97 o                         
  30   0   0       1465.08       1575.15        82.39 o                         
  32   0   0        399.31        544.87        25.81 o                         
   2   1   0       5387.57       5475.13        85.94 o                         
   3   1   0      23537.51      22769.98       331.47 o                         
   4   1   0        565.52        382.19        20.01 o                         
   5   1   0          0.93         22.96        23.54 o                         
   6   1   0      15284.48      15375.61       339.62 o                         
   7   1   0     162990.78     162023.38      3243.39 o                         
   8   1   0       6022.68       5788.80       166.59 o                         
   9   1   0      22021.99      22937.08       416.21 o                         
  10   1   0       9047.38       8758.65       124.11 o                         
  11   1   0      65074.65      67041.41       973.23 o                         
  12   1   0        143.71        195.00        18.57 o                         
  13   1   0       8001.92       8705.35       192.61 o                         
  14   1   0        117.61         49.58        20.47 o                         
  15   1   0        416.21        375.00        26.87 o                         
  16   1   0        487.99        453.79        25.55 o                         
  17   1   0       6166.47       6174.48       130.03 o                         
  18   1   0        521.00        615.48        31.48 o                         
  19   1   0        441.86        435.25        41.56 o                         
  20   1   0       3056.32       3167.75        95.59 o                         
  21   1   0       3267.45       2675.71        74.77 o                         
  22   1   0        597.14        626.05        31.85 o                         
  23   1   0       9610.64       9830.31       202.07 o                         
  24   1   0       1880.47       1957.14        52.29 o                         
  25   1   0       8472.51       8831.84       139.69 o                         
  26   1   0       2723.77       3013.39        94.31 o                         
  27   1   0        416.83        390.82        31.21 o                         
  28   1   0          3.23         -6.15        21.94 o                         
  29   1   0        342.23        387.68        24.95 o                         
  30   1   0        310.91        306.65        24.46 o                         
  31   1   0        640.94        646.32        26.31 o                         
  32   1   0       1454.62       1510.60        38.53 o                         
   0   2   0      91246.98      84605.52      1686.37 o                         
   1   2   0       7486.97       7778.23        82.05 o                         
   2   2   0      28973.79      28726.27       280.87 o                         
   3   2   0       5614.58       5136.47        57.61 o                         
   4   2   0      10385.85      10337.90       125.60 o                         
   5   2   0        172.55        240.59        14.87 o                         
   6   2   0     144246.98     138639.66      1604.09 o                         
   7   2   0       9927.86       9462.45       149.17 o                         
   8   2   0         13.60         49.06        16.36 o                         
   9   2   0        337.34        317.82        24.93 o                         
  10   2   0          7.68         35.57         9.98 o                         
  11   2   0       1664.50       1815.90        33.71 o                         
  12   2   0        163.38        109.45        11.39 o                         
  13   2   0       5500.70       5557.85        91.69 o                         
  14   2   0       3893.68       3894.09        69.50 o                         
  15   2   0       2541.60       2481.60        56.10 o                         
  16   2   0        446.90        560.84        25.58 o                         
  17   2   0      12107.20      12811.39       219.24 o                         
  18   2   0       5618.65       6576.74       113.80 o                         
  19   2   0        100.17        114.26        15.71 o                         
  20   2   0       9112.75       9083.12       140.54 o                         
  21   2   0         10.63         -9.00        15.59 o                         
  22   2   0       1563.75       1536.97        45.04 o                         
  23   2   0        724.80        678.99        25.13 o                         
  24   2   0         22.06         13.35        14.70 o                         
  25   2   0        430.41        390.40        21.09 o                         
  26   2   0        790.99        912.74        40.90 o                         
  27   2   0        844.96        839.19        40.71 o                         
  28   2   0         63.96         31.84        23.93 o                         
  29   2   0       4919.56       5340.47       115.37 o                         
  30   2   0        828.85        667.96        33.70 o                         
  31   2   0         28.07          7.13        11.94 o                         
  32   2   0         51.75         25.17        10.20 o                         
   1   3   0      44698.19      44621.34       522.22 o                         
   2   3   0      26872.93      25628.96       243.18 o                         
   3   3   0      55824.37      51863.02       524.78 o                         
   4   3   0      10054.17       9392.74       106.54 o                         
   5   3   0       6523.35       7136.10        86.50 o                         
   6   3   0        435.39        299.40        13.90 o                         
   7   3   0      17207.59      17593.19       208.90 o                         
   8   3   0        859.36        845.29        29.81 o                         
   9   3   0      10843.79      10058.10       138.27 o                         
  10   3   0          2.56         14.51         8.66 o                         
  11   3   0       1816.61       1997.89        36.67 o                         
  12   3   0         27.72         35.41        10.43 o                         
  13   3   0      18911.06      20129.26       273.90 o                         
  14   3   0       6107.89       5633.24        94.47 o                         
  15   3   0       4826.09       5097.10        81.76 o                         
  16   3   0       2038.97       2121.50        47.74 o                         
  17   3   0        474.61        537.75        23.89 o                         
  18   3   0         20.41         20.96        14.92 o                         
  19   3   0       1153.52       1211.70        34.11 o                         
  20   3   0         27.66         11.68        15.01 o                         
  21   3   0       5920.97       5837.90       107.49 o                         
  22   3   0       2722.20       2665.22        61.90 o                         
  23   3   0         86.26         80.96        14.78 o                         
  24   3   0        946.89        937.29        27.66 o                         
  25   3   0        365.87        351.88        20.19 o                         
  26   3   0       2349.01       2458.84        72.30 o                         
  27   3   0          1.77         -8.00        25.39 o                         
  28   3   0         50.71         15.15        22.94 o                         
  29   3   0       3650.76       3641.12        85.14 o                         
  30   3   0         20.94          7.14        18.19 o                         
  31   3   0       2793.13       2923.97        49.13 o                         
  32   3   0        327.78        317.31        16.39 o                         
   0   4   0      15823.49      15694.34       295.71 o                         
   1   4   0       3436.49       3935.05        62.30 o                         
   2   4   0        737.99        770.90        14.20 o                         
   3   4   0      33235.81      33605.36       334.38 o                         
   4   4   0      85559.91      84321.54       849.47 o                         
   5   4   0      30096.06      27973.28       294.18 o                         
   6   4   0      25114.53      26089.64       258.99 o                         
   7   4   0       4853.66       4876.27        75.11 o                         
   8   4   0      22333.78      21280.11       203.01 o                         
   9   4   0       2171.09       1965.41        29.28 o                         
  10   4   0        823.14        883.39        21.23 o                         
  11   4   0       9744.79       9534.48       134.99 o                         
  12   4   0        395.99        599.16        24.35 o                         
  13   4   0        199.83        220.39        14.02 o                         
  14   4   0       5732.44       5405.23        79.60 o                         
  15   4   0        413.49        414.48        17.39 o                         
  16   4   0      10575.69      10851.10       158.58 o                         
  17   4   0        131.24        125.89        16.02 o                         
  18   4   0       1372.55       1258.92        36.87 o                         
  19   4   0        121.47        128.90        17.20 o                         
  20   4   0       2281.57       2490.90        57.91 o                         
  21   4   0       6246.87       6337.90       114.36 o                         
  22   4   0         29.50         52.05        17.40 o                         
  23   4   0       1485.66       1528.41        33.25 o                         
  24   4   0       2926.85       2979.74        50.74 o                         
  25   4   0         42.89         26.53        17.16 o                         
  26   4   0        169.36        157.11        22.72 o                         
  27   4   0        494.20        522.35        33.57 o                         
  28   4   0       1410.00       1424.74        54.51 o                         
  29   4   0        870.86        874.30        35.52 o                         
  30   4   0       1498.85       1599.58        36.35 o                         
  31   4   0        739.45        687.39        20.86 o                         
  32   4   0        705.61        706.09        30.83 o                         
   1   5   0      18813.44      17975.56       229.29 o                         
   2   5   0        538.53        747.97        97.35 o                         
   3   5   0      16992.54      16382.60       159.76 o                         
   4   5   0       7020.85       7128.80        87.30 o                         
   5   5   0       1400.38       1118.49        20.29 o                         
   6   5   0      13675.83      13817.45       136.75 o                         
   7   5   0      23079.30      24260.11       224.20 o                         
   8   5   0       6997.31       7625.21        96.94 o                         
   9   5   0        584.89        524.77        16.93 o                         
  10   5   0         92.11         83.46         9.83 o                         
  11   5   0        293.82        283.58        14.29 o                         
  12   5   0        106.08         71.28        13.73 o                         
  13   5   0       7097.83       7425.01       110.65 o                         
  14   5   0       1237.52       1278.80        30.44 o                         
  15   5   0       1712.63       1575.96        33.37 o                         
  16   5   0       5579.75       5970.01        89.21 o                         
  17   5   0       8374.02       8697.07       132.10 o                         
  18   5   0       1054.89        877.02        30.84 o                         
  19   5   0       1535.13       1533.87        50.44 o                         
  20   5   0          3.66         -3.13        15.79 o                         
  21   5   0       1309.98       1363.42        40.78 o                         
  22   5   0        149.96        135.98        14.46 o                         
  23   5   0        448.45        519.11        20.22 o                         
  24   5   0        237.23        219.43        15.78 o                         
  25   5   0         14.46         24.49        20.55 o                         
  26   5   0         10.76        -19.47        19.47 o                         
  27   5   0       4234.37       4314.69        88.44 o                         
  28   5   0          9.85         26.27        21.21 o                         
  29   5   0         33.66         31.85        18.72 o                         
  30   5   0        709.87        618.90        19.57 o                         
  31   5   0          2.28         -1.07        10.81 o                         
   0   6   0        123.66         64.19        20.51 o                         
   1   6   0       7247.40       7264.69        98.87 o                         
   2   6   0          4.62         17.18         8.54 o                         
   3   6   0       1734.39       2372.86        40.21 o                         
   4   6   0      10840.04      10971.37       110.52 o                         
   5   6   0      13106.38      12949.96       151.07 o                         
   6   6   0      13741.08      13884.05       147.97 o                         
   7   6   0       2774.82       2649.05        44.53 o                         
   8   6   0      33425.08      33566.23       404.64 o                         
   9   6   0       5798.96       5444.31        90.65 o                         
  10   6   0       1787.91       1821.26        42.74 o                         
  11   6   0       4526.33       4577.31        86.00 o                         
  12   6   0       2627.72       2352.17        52.45 o                         
  13   6   0       2649.66       2864.25        61.68 o                         
  14   6   0       1445.68       1204.45        35.79 o                         
  15   6   0       9348.37       8767.87       155.81 o                         
  16   6   0       7207.12       7220.96       133.10 o                         
  17   6   0       1298.30       1271.24        36.82 o                         
  18   6   0       3247.45       3077.11        70.51 o                         
  19   6   0        328.61        475.83        29.98 o                         
  20   6   0        489.71        490.53        31.41 o                         
  21   6   0         30.50          1.37        20.83 o                         
  22   6   0       7763.66       7506.71       131.48 o                         
  23   6   0       7149.83       6614.73       109.10 o                         
  24   6   0        608.39        660.40        33.53 o                         
  25   6   0        875.19        961.01        42.10 o                         
  26   6   0       2907.37       3079.93        78.79 o                         
  27   6   0        880.77        892.78        37.16 o                         
  28   6   0       2963.62       2995.50        83.67 o                         
  29   6   0         66.46         11.03        16.01 o                         
  30   6   0         56.35         11.48        10.41 o                         
  31   6   0        166.23        142.41        12.94 o                         
   1   7   0      12187.38      13074.19       127.12 o                         
   2   7   0       3485.88       4079.34        49.25 o                         
   3   7   0       1351.39       1549.62        26.16 o                         
   4   7   0       6779.77       7090.83        91.37 o                         
   5   7   0       6587.69       6846.93       101.56 o                         
   6   7   0       1394.90       1433.39        32.85 o                         
   7   7   0         53.39        126.45        12.91 o                         
   8   7   0        435.38        539.97        43.10 o                         
   9   7   0      15353.78      15219.09       251.39 o                         
  10   7   0       2984.14       2611.81        64.97 o                         
  11   7   0      14151.68      13433.66       292.63 o                         
  12   7   0      27775.63      26944.22       561.38 o                         
  13   7   0         10.44         19.51        17.36 o                         
  14   7   0       5817.72       5516.97       140.21 o                         
  15   7   0       7162.80       7488.93       180.64 o                         
  16   7   0         32.88         95.38        22.98 o                         
  17   7   0        235.18        278.78        44.66 o                         
  18   7   0       2934.16       3188.41        98.04 o                         
  19   7   0       4040.62       3708.92       180.99 o                         
  20   7   0       1855.91       2104.14       166.52 o                         
  21   7   0         15.03         10.72        18.54 o                         
  22   7   0        737.54        735.60        36.97 o                         
  23   7   0        212.24        183.37        25.28 o                         
  24   7   0        294.96        252.61        39.40 o                         
  25   7   0         81.60         88.98        32.01 o                         
  26   7   0       2014.65       1724.75        75.58 o                         
  27   7   0        414.36        361.28        30.27 o                         
  28   7   0       1179.84       1218.17        50.42 o                         
  29   7   0        240.10        184.36        24.33 o                         
  30   7   0        334.96        317.91        25.10 o                         
   0   8   0        713.19        735.99        37.10 o                         
   1   8   0       1778.28       1850.86        40.49 o                         
   2   8   0       4208.36       4429.95        54.01 o                         
   3   8   0       2273.78       2720.70        43.91 o                         
   4   8   0       1617.13       1960.35        39.17 o                         
   5   8   0         22.70         45.03        11.63 o                         
   6   8   0        411.48        444.69        31.35 o                         
   7   8   0        494.36        452.12        24.84 o                         
   8   8   0       8792.70       8820.27       154.26 o                         
   9   8   0       4983.05       5113.13       109.34 o                         
  10   8   0       2862.80       2785.06        62.93 o                         
  11   8   0        690.75        736.75        33.61 o                         
  12   8   0         97.22         74.86        22.47 o                         
  13   8   0       3618.92       3512.34       100.58 o                         
  14   8   0       3677.39       3833.29        93.54 o                         
  15   8   0          4.49          6.57        27.69 o                         
  16   8   0        242.97        266.83        38.21 o                         
  17   8   0       1159.31       1333.77        87.62 o                         
  18   8   0        197.67        205.70        40.04 o                         
  19   8   0        154.48        284.73        40.52 o                         
  20   8   0       5714.16       6261.33       107.16 o                         
  21   8   0       7797.94       8251.42       133.13 o                         
  22   8   0       1259.98       1454.98        58.94 o                         
  23   8   0          0.05         -6.35        23.93 o                         
  24   8   0       1491.69       1265.85        48.41 o                         
  25   8   0       1065.70       1010.17        48.33 o                         
  26   8   0        621.29        650.62        39.64 o                         
  27   8   0        289.67        286.43        38.06 o                         
  28   8   0         29.92          0.14        26.57 o                         
  29   8   0        556.46        453.63        34.50 o                         
  30   8   0       2512.38       2734.61        67.42 o                         
   1   9   0        728.01        786.17        19.14 o                         
   2   9   0       8350.64       9925.55       120.37 o                         
   3   9   0       4265.92       4333.35       109.22 o                         
   4   9   0      14635.73      15022.77       211.85 o                         
   5   9   0       1319.97       1480.51        34.83 o                         
   6   9   0      15800.59      16767.79       277.94 o                         
   7   9   0       8800.12       8945.67       183.31 o                         
   8   9   0       2267.03       2075.59        67.95 o                         
   9   9   0        105.98         75.93        18.89 o                         
  10   9   0       1984.60       1976.86        66.99 o                         
  11   9   0       5625.36       5476.50       172.18 o                         
  12   9   0       8156.71       7538.96       182.62 o                         
  13   9   0       8421.66       8157.06       241.02 o                         
  14   9   0       2310.53       2455.36       178.22 o                         
  15   9   0        162.57        159.86        30.39 o                         
  16   9   0      13192.04      13024.28       297.28 o                         
  17   9   0       4291.79       4347.11       152.75 o                         
  18   9   0        618.13        839.58        85.71 o                         
  19   9   0        503.56        432.13        31.45 o                         
  20   9   0        307.33        299.33        25.79 o                         
  21   9   0         32.15         49.55        20.68 o                         
  22   9   0       6539.60       6208.69       124.63 o                         
  23   9   0        943.01        888.54        42.00 o                         
  24   9   0        747.04        731.33        34.83 o                         
  25   9   0        197.02        186.95        22.59 o                         
  26   9   0        256.24        158.12        19.95 o                         
  27   9   0        108.09        139.03        19.88 o                         
  28   9   0       1624.49       1696.45        54.54 o                         
  29   9   0         54.85         75.58        19.42 o                         
   0  10   0      22430.46      23106.02       375.14 o                         
   1  10   0       2635.15       2833.31        44.12 o                         
   2  10   0        503.94        751.04        23.77 o                         
   3  10   0       6386.37       7426.41       107.12 o                         
   4  10   0       2382.33       2696.14        69.01 o                         
   5  10   0        226.21        327.37        23.59 o                         
   6  10   0        138.77        147.70        20.09 o                         
   7  10   0      21343.60      22888.01       420.22 o                         
   8  10   0       1113.97       1034.26        46.97 o                         
   9  10   0       1898.40       1999.78        70.01 o                         
  10  10   0       9767.44       9584.42       263.76 o                         
  11  10   0        502.70        560.89        58.88 o                         
  12  10   0        185.39        200.62        31.39 o                         
  13  10   0       6280.68       6512.48       170.42 o                         
  14  10   0         85.19         61.46        29.75 o                         
  15  10   0       2545.41       2694.60        93.74 o                         
  16  10   0       1986.20       1755.13        92.48 o                         
  17  10   0       2034.10       2144.41        83.00 o                         
  18  10   0        906.76        779.84        31.15 o                         
  19  10   0         45.50         46.05        21.64 o                         
  20  10   0        138.30        202.70        23.29 o                         
  21  10   0        187.41        268.78        28.66 o                         
  22  10   0       1836.23       1881.28        55.64 o                         
  23  10   0        699.40        696.55        34.36 o                         
  24  10   0        397.15        377.47        27.03 o                         
  25  10   0       1285.00       1410.85        42.23 o                         
  26  10   0        779.73        641.42        30.64 o                         
  27  10   0         55.50         27.03        13.14 o                         
  28  10   0         18.48         14.91        17.28 o                         
   1  11   0        614.00        790.74        33.44 o                         
   2  11   0       8641.18       9147.39       129.78 o                         
   3  11   0       3088.21       3217.89        61.78 o                         
   4  11   0        383.90        230.91        17.34 o                         
   5  11   0        269.13        372.39        22.15 o                         
   6  11   0      11119.55      10907.54       216.76 o                         
   7  11   0       2417.60       2351.47        67.85 o                         
   8  11   0         52.77         -3.89        19.25 o                         
   9  11   0         33.35         24.97        21.49 o                         
  10  11   0        139.20        113.92        27.03 o                         
  11  11   0        104.35         70.37        27.73 o                         
  12  11   0        142.21         79.37        29.74 o                         
  13  11   0        130.25        144.19        31.35 o                         
  14  11   0        512.31        493.76        42.31 o                         
  15  11   0       3571.53       3460.83       111.38 o                         
  16  11   0      15431.58      15084.57       187.74 o                         
  17  11   0        641.18        718.47        26.98 o                         
  18  11   0       1510.95       1475.60        38.71 o                         
  19  11   0        344.95        306.73        23.40 o                         
  20  11   0          5.57         16.50        22.07 o                         
  21  11   0        133.56        160.34        24.77 o                         
  22  11   0        294.96        265.54        29.15 o                         
  23  11   0        141.75        192.16        34.10 o                         
  24  11   0          4.07         11.43        19.03 o                         
  25  11   0       1360.54       1401.35        44.50 o                         
  26  11   0         81.55         31.97        15.58 o                         
  27  11   0        404.66        446.70        25.19 o                         
  28  11   0        316.71        320.75        27.01 o                         
   0  12   0        801.10        734.08        35.26 o                         
   1  12   0       6562.35       6531.03       107.25 o                         
   2  12   0       5027.12       4846.25        85.35 o                         
   3  12   0        482.07        522.65        24.20 o                         
   4  12   0       3942.18       3854.68        78.11 o                         
   5  12   0       5171.18       5273.67       107.80 o                         
   6  12   0       1353.98       1239.99        48.26 o                         
   7  12   0       4066.05       4364.60       106.05 o                         
   8  12   0       6214.18       6276.37       186.21 o                         
   9  12   0        452.19        403.37        32.93 o                         
  10  12   0         46.40         59.21        29.48 o                         
  11  12   0      20605.52      21203.67       571.67 o                         
  12  12   0        136.09         81.48        36.73 o                         
  13  12   0       8070.84       8063.15       220.52 o                         
  14  12   0       3347.20       3368.66        59.10 o                         
  15  12   0       5259.89       5348.33        85.03 o                         
  16  12   0         71.36         98.85        18.56 o                         
  17  12   0        637.35        630.37        28.05 o                         
  18  12   0       1097.18       1034.04        33.94 o                         
  19  12   0         79.60        111.40        21.66 o                         
  20  12   0       1054.34        981.82        35.87 o                         
  21  12   0        141.86        126.82        23.59 o                         
  22  12   0        280.93        368.65        41.16 o                         
  23  12   0         88.69        110.07        20.15 o                         
  24  12   0       2357.93       2487.79        63.40 o                         
  25  12   0        259.99        347.01        24.74 o                         
  26  12   0         60.04         50.02        17.25 o                         
  27  12   0        467.65        459.95        43.81 o                         
   1  13   0          4.81          2.91        23.13 o                         
   2  13   0        103.25         76.92        18.54 o                         
   3  13   0       2383.86       2253.65        52.31 o                         
   4  13   0      10170.88      10379.04       188.80 o                         
   5  13   0       1773.50       1825.41        67.78 o                         
   6  13   0         24.78         61.67        22.30 o                         
   7  13   0        360.89        451.03        38.86 o                         
   8  13   0       7360.23       7403.02       162.05 o                         
   9  13   0       4117.72       4121.71       123.18 o                         
  10  13   0      46303.99      46076.54       957.55 o                         
  11  13   0       1207.36       1150.90        60.22 o                         
  12  13   0       5582.44       5624.07       116.52 o                         
  13  13   0       5550.68       5185.66        72.88 o                         
  14  13   0        658.22        689.49        24.65 o                         
  15  13   0        119.55         97.38        18.33 o                         
  16  13   0       2572.54       2748.16        60.11 o                         
  17  13   0          9.46         50.02        23.59 o                         
  18  13   0       4239.48       4138.75        91.10 o                         
  19  13   0        198.66        165.71        22.94 o                         
  20  13   0        125.38        139.46        20.25 o                         
  21  13   0        623.94        637.25        27.21 o                         
  22  13   0       1633.45       1534.67        43.91 o                         
  23  13   0         24.78         10.21        19.19 o                         
  24  13   0       3411.86       3678.75        79.77 o                         
  25  13   0        686.80        660.84        28.96 o                         
   0  14   0       2642.80       2634.48       115.14 o                         
   1  14   0      20424.85      19773.31       441.04 o                         
   2  14   0       1862.23       1955.36        79.30 o                         
   3  14   0       1129.93        999.36        51.46 o                         
   4  14   0       2766.54       2416.97        84.79 o                         
   5  14   0       2843.68       2654.92        90.63 o                         
   6  14   0        308.06        333.06        30.10 o                         
   7  14   0        590.13        542.85        35.90 o                         
   8  14   0        542.72        569.42        35.76 o                         
   9  14   0      12542.66      12445.61       140.94 o                         
  10  14   0         22.68         18.05        15.10 o                         
  11  14   0       1450.10       1393.39        33.68 o                         
  12  14   0        848.33        759.63        25.76 o                         
  13  14   0       4443.25       4487.06        66.09 o                         
  14  14   0       4429.85       4448.60        64.53 o                         
  15  14   0       1173.11       1081.89        34.80 o                         
  16  14   0       2733.80       2910.58        68.68 o                         
  17  14   0        621.88        618.27        32.57 o                         
  18  14   0        558.28        475.86        28.27 o                         
  19  14   0       1036.65       1092.67        41.62 o                         
  20  14   0       2546.03       2338.34        55.56 o                         
  21  14   0         21.42          9.03        17.64 o                         
  22  14   0        105.32        128.27        19.37 o                         
  23  14   0        571.66        468.41        22.98 o                         
  24  14   0       1460.08       1573.83        55.74 o                         
   1  15   0        847.42        838.50        31.62 o                         
   2  15   0       2910.04       3183.15        56.93 o                         
   3  15   0       4602.89       4650.87        76.74 o                         
   4  15   0       3721.56       3927.89        65.02 o                         
   5  15   0       4293.71       4210.30        61.92 o                         
   6  15   0       3746.81       3755.07        57.11 o                         
   7  15   0       1701.42       1711.76        37.46 o                         
   8  15   0        766.55        764.98        25.12 o                         
   9  15   0        773.34        693.10        24.20 o                         
  10  15   0         79.64        105.18        16.86 o                         
  11  15   0        904.79        936.76        35.66 o                         
  12  15   0        320.81        264.45        22.23 o                         
  13  15   0        621.27        661.19        29.05 o                         
  14  15   0       1636.96       1766.55        46.74 o                         
  15  15   0         72.92         54.63        21.09 o                         
  16  15   0       4312.93       4678.17        82.56 o                         
  17  15   0          3.59        -16.41        18.31 o                         
  18  15   0       3086.03       3187.06        64.54 o                         
  19  15   0         32.93         33.35        18.45 o                         
  20  15   0         61.35         80.79        17.46 o                         
  21  15   0        417.08        445.03        24.45 o                         
  22  15   0        310.01        223.72        20.71 o                         
   0  16   0       5631.39       6094.36       159.87 o                         
   1  16   0       2061.43       2030.12        58.72 o                         
   2  16   0        157.10        130.27        20.24 o                         
   3  16   0        137.52         96.15        19.27 o                         
   4  16   0       1513.60       1425.28        36.43 o                         
   5  16   0      12864.81      13045.04       160.67 o                         
   6  16   0        428.00        372.95        22.26 o                         
   7  16   0         13.39         41.45        19.60 o                         
   8  16   0        114.46         84.32        21.03 o                         
   9  16   0        131.13        208.90        24.33 o                         
  10  16   0        691.86        670.45        31.75 o                         
  11  16   0        147.28        121.85        23.77 o                         
  12  16   0        530.54        441.89        28.73 o                         
  13  16   0        512.04        453.39        28.40 o                         
  14  16   0        897.83        783.37        32.95 o                         
  15  16   0         22.90         12.03        24.74 o                         
  16  16   0         56.55         62.24        21.51 o                         
  17  16   0        301.73        291.06        25.61 o                         
  18  16   0         62.64        103.92        24.42 o                         
  19  16   0       2171.76       2280.85        65.21 o                         
  20  16   0       4492.56       4768.74       138.73 o                         
   1  17   0        733.87        664.62        32.56 o                         
   2  17   0         44.73         21.75        19.26 o                         
   3  17   0        280.74        300.94        25.25 o                         
   4  17   0        976.87        972.00        33.33 o                         
   5  17   0        113.06        121.37        20.40 o                         
   6  17   0        349.57        356.42        23.64 o                         
   7  17   0          3.51          3.38        20.17 o                         
   8  17   0       1212.25       1260.56        40.74 o                         
   9  17   0        276.41        303.68        29.74 o                         
  10  17   0        160.20        159.09        22.09 o                         
  11  17   0       1411.68       1545.01        41.27 o                         
  12  17   0       4375.55       4384.37        84.68 o                         
  13  17   0        382.52        476.67        28.93 o                         
  14  17   0       1632.55       1712.57        54.14 o                         
  15  17   0         29.49         65.96        25.67 o                         
  16  17   0       3619.39       3820.36       146.73 o                         
  17  17   0          2.00         15.35        19.62 o                         
  18  17   0        969.99       1009.81       108.89 o                         
  19  17   0        417.57        404.51        42.11 o                         
   0  18   0        178.62        151.64        38.65 o                         
   1  18   0       3672.73       3673.97        79.59 o                         
   2  18   0          2.13        -21.03        21.03 o                         
   3  18   0         44.39         20.57        19.05 o                         
   4  18   0        534.50        679.91        28.76 o                         
   5  18   0        371.75        381.94        24.46 o                         
   6  18   0         50.79         51.68        18.72 o                         
   7  18   0         53.97         56.47        21.84 o                         
   8  18   0        189.06        150.69        22.52 o                         
   9  18   0        958.55       1021.67        36.17 o                         
  10  18   0        784.94        814.51        32.03 o                         
  11  18   0         73.38         56.49        18.29 o                         
  12  18   0        281.85        277.54        22.88 o                         
  13  18   0          5.63          6.04        35.41 o                         
  14  18   0        559.52        461.82        30.15 o                         
  15  18   0        138.57        147.05        20.28 o                         
  16  18   0         97.92        172.27        36.15 o                         
   1  19   0        135.87        117.42        21.58 o                         
   2  19   0       1923.31       1774.45        41.62 o                         
   3  19   0         46.04         67.17        19.24 o                         
   4  19   0        802.21        719.34        31.54 o                         
   5  19   0          3.02         17.50        19.38 o                         
   6  19   0         62.49         47.37        18.61 o                         
   7  19   0        122.49         76.36        21.30 o                         
   8  19   0        625.06        588.43        28.72 o                         
   9  19   0        212.07        262.18        21.81 o                         
  10  19   0        413.49        384.61        22.09 o                         
  11  19   0        913.30        844.39        42.71 o                         
  12  19   0         18.67         33.56        17.25 o                         
  13  19   0        535.59        414.33        28.23 o                         
   0  20   0       1278.98       1219.05        83.79 o                         
   1  20   0        339.89        334.00        33.40 o                         
   2  20   0         12.99         19.27        16.70 o                         
   3  20   0        307.11        273.15        22.07 o                         
   4  20   0         28.84         19.33        16.80 o                         
   5  20   0         17.61         23.12        14.34 o                         
   6  20   0        325.72        346.44        20.87 o                         
   7  20   0         32.37         24.82        14.43 o                         
   8  20   0         56.48         33.76        12.59 o                         
   9  20   0        729.05        637.91        35.49 o                         
   1  21   0          5.70          8.30        14.07 o                         
   2  21   0         73.65         48.75        17.85 o                         
   3  21   0        222.54        196.68        21.77 o                         
 -33   0   1       1287.97       1288.54        44.66 o                         
 -31   0   1        304.77        250.06        35.94 o                         
 -29   0   1      10982.69      12514.58       323.31 o                         
 -27   0   1      10832.44      10826.13       304.78 o                         
 -25   0   1       2748.66       2734.24        70.07 o                         
 -23   0   1       2523.57       2806.98       108.40 o                         
 -21   0   1       5397.64       5740.67       148.82 o                         
 -19   0   1       4368.86       4268.39       115.78 o                         
 -17   0   1         29.34         12.34        18.65 o                         
 -15   0   1       6709.27       7247.17       166.72 o                         
 -13   0   1       6087.82       6649.54       150.93 o                         
 -11   0   1        308.52        204.04        22.59 o                         
  -9   0   1        675.53        754.98        32.68 o                         
  -7   0   1        313.45        436.54        30.45 o                         
  -5   0   1       8057.07       7504.74       272.42 o                         
  -3   0   1       9429.15       8689.27       160.69 o                         
   3   0   1       2440.41       2673.16        72.50 o                         
   5   0   1      18958.30      18609.32       487.99 o                         
   7   0   1      11349.97      10770.91       277.76 o                         
   9   0   1       5334.67       5293.13        93.75 o                         
  11   0   1        591.74        493.65        55.72 o                         
  13   0   1       3105.33       3412.08       107.96 o                         
  15   0   1          6.57         47.23        18.02 o                         
  17   0   1       5691.42       5624.87       140.60 o                         
  19   0   1      15440.62      16055.42       352.37 o                         
  21   0   1      13715.18      14352.79       322.16 o                         
  23   0   1      12747.93      13071.83       211.04 o                         
  25   0   1       1074.89       1069.71        41.41 o                         
  27   0   1       2224.70       2357.20        96.38 o                         
  29   0   1         43.58         42.91        25.33 o                         
  31   0   1       1985.43       2000.63        43.42 o                         
 -33   1   1        278.33        228.10        21.27 o                         
 -32   1   1        670.76        606.40        47.46 o                         
 -31   1   1         11.28          5.99        15.79 o                         
 -30   1   1        758.64        803.71        34.33 o                         
 -29   1   1         93.32         74.06        27.33 o                         
 -28   1   1        248.28        220.66        35.57 o                         
 -27   1   1       3519.53       3530.87       102.53 o                         
 -26   1   1        150.21        134.74        21.46 o                         
 -25   1   1          2.66         -9.14        17.60 o                         
 -24   1   1       2286.80       2135.56        56.24 o                         
 -23   1   1       2106.29       1902.62        62.09 o                         
 -22   1   1       1191.62       1225.67        60.17 o                         
 -21   1   1       6956.41       6776.58       130.70 o                         
 -20   1   1        438.41        475.47        30.29 o                         
 -19   1   1      24310.64      24199.34       441.33 o                         
 -18   1   1        172.34        210.66        23.33 o                         
 -17   1   1       1002.51        966.66        36.42 o                         
 -16   1   1         34.27         31.58        14.86 o                         
 -15   1   1       2719.90       2862.51        79.29 o                         
 -14   1   1       4130.83       4719.14       114.56 o                         
 -13   1   1       1689.52       2501.43        68.39 o                         
 -12   1   1        502.05        387.14        21.76 o                         
 -11   1   1       8696.10       9034.79       233.21 o                         
 -10   1   1       1124.05       1212.97        31.56 o                         
  -9   1   1      26371.87      24858.85       331.55 o                         
  -8   1   1       5274.07       5063.02        90.82 o                         
  -7   1   1      61976.46      60917.03      1077.19 o                         
  -6   1   1       1107.65       1011.36        41.93 o                         
  -5   1   1      82664.03      86037.55      1130.47 o                         
  -4   1   1         68.79         98.58        13.06 o                         
  -3   1   1      79045.85      78159.70      1102.84 o                         
  -2   1   1       1327.87       1224.92        21.06 o                         
   1   1   1       1560.60       1707.02        48.92 o                         
   2   1   1       4599.85       4383.32        83.61 o                         
   3   1   1       5893.84       5781.57       105.14 o                         
   4   1   1       9265.86       9435.49       165.75 o                         
   5   1   1     119010.85     116484.80      2015.98 o                         
   6   1   1       9160.96       8613.84       180.95 o                         
   7   1   1      29917.40      30602.71       503.33 o                         
   8   1   1       3682.19       3691.23        85.76 o                         
   9   1   1       8732.46       7905.34       122.91 o                         
  10   1   1        421.25        518.46        28.87 o                         
  11   1   1      22825.25      23265.69       386.98 o                         
  12   1   1       4407.55       4180.27        86.75 o                         
  13   1   1         23.06         50.53        13.62 o                         
  14   1   1       1302.87       1450.28        49.50 o                         
  15   1   1          4.67         17.25        18.12 o                         
  16   1   1        132.50        168.31        23.39 o                         
  17   1   1         19.42         16.25        18.02 o                         
  18   1   1        842.31        955.06        45.02 o                         
  19   1   1        400.84        560.72        32.10 o                         
  20   1   1         88.84         78.82        21.33 o                         
  21   1   1        295.90        249.07        27.25 o                         
  22   1   1       7250.09       7554.65       164.36 o                         
  23   1   1        683.36        635.28        28.15 o                         
  24   1   1       1536.15       1690.11        44.65 o                         
  25   1   1          1.26        -10.61        17.47 o                         
  26   1   1         35.84         38.40        28.76 o                         
  27   1   1       2596.45       2820.43        76.01 o                         
  28   1   1       1614.80       1493.15        49.75 o                         
  29   1   1        524.49        463.36        25.70 o                         
  30   1   1         28.37          3.60        13.00 o                         
  31   1   1        825.03        847.82        26.09 o                         
  32   1   1        605.51        487.39        19.54 o                         
 -32   2   1        432.00        463.51        21.72 o                         
 -31   2   1        150.47        151.45        18.45 o                         
 -30   2   1          2.80        -17.90        20.18 o                         
 -29   2   1         42.01         10.18        24.47 o                         
 -28   2   1        358.14        377.42        35.37 o                         
 -27   2   1        206.74        158.39        34.73 o                         
 -26   2   1       6113.67       6709.22       190.84 o                         
 -25   2   1          0.46        -10.94        16.46 o                         
 -24   2   1       3363.13       3224.72        61.96 o                         
 -23   2   1         46.20         32.17        18.51 o                         
 -22   2   1       2342.21       2741.80        62.95 o                         
 -21   2   1       4388.31       4421.68        86.83 o                         
 -20   2   1         28.13         45.19        14.76 o                         
 -19   2   1       3753.45       3608.92        66.90 o                         
 -18   2   1         27.43         13.55        13.96 o                         
 -17   2   1         21.15         26.76        14.83 o                         
 -16   2   1      15026.69      15505.82       258.32 o                         
 -15   2   1         99.03         48.52        13.52 o                         
 -14   2   1       5190.29       5064.48        94.46 o                         
 -13   2   1      10428.31      10040.36       154.18 o                         
 -12   2   1      42034.30      45984.01       655.75 o                         
 -11   2   1        319.84        293.11        19.72 o                         
 -10   2   1      35445.56      33415.33       339.30 o                         
  -9   2   1        824.76        612.61        22.84 o                         
  -8   2   1       3334.40       3508.82        56.30 o                         
  -7   2   1       3006.40       3128.31        47.75 o                         
  -6   2   1      54136.55      53522.73       571.12 o                         
  -5   2   1       4050.57       3862.44        52.95 o                         
  -4   2   1      26163.74      24224.32       242.57 o                         
  -3   2   1       2403.30       2401.98        31.80 o                         
  -2   2   1         32.28         43.94         5.77 o                         
  -1   2   1         51.89         39.16         4.63 o                         
   0   2   1       9073.62       9254.72       129.70 o                         
   1   2   1       4060.46       4125.33        47.16 o                         
   2   2   1      20044.80      19074.58       206.12 o                         
   3   2   1       5066.44       5144.47        71.42 o                         
   4   2   1       8511.77       7379.08       106.33 o                         
   5   2   1      24913.99      24262.21       313.93 o                         
   6   2   1        405.59        337.70        28.41 o                         
   7   2   1       4510.19       4463.09        84.53 o                         
   8   2   1      80440.84      77891.95       977.50 o                         
   9   2   1         26.74         14.38         8.49 o                         
  10   2   1       9965.71      10678.89       164.73 o                         
  11   2   1         42.66         45.58         9.46 o                         
  12   2   1      13501.39      14013.25       208.57 o                         
  13   2   1      10217.12      10485.04       161.19 o                         
  14   2   1      17075.68      18078.15       268.85 o                         
  15   2   1        641.93        798.63        29.24 o                         
  16   2   1        998.15        915.96        43.74 o                         
  17   2   1        135.09        115.44        18.09 o                         
  18   2   1         22.11         27.88        15.44 o                         
  19   2   1        314.51        297.08        21.61 o                         
  20   2   1       3317.45       3558.07        68.36 o                         
  21   2   1       7623.36       7624.26       123.23 o                         
  22   2   1       3428.75       3298.86        66.33 o                         
  23   2   1       2350.78       2128.48        42.53 o                         
  24   2   1         14.73         12.21        13.65 o                         
  25   2   1         65.38         74.84        14.66 o                         
  26   2   1       1180.47       1174.30        45.75 o                         
  27   2   1        736.43        808.34        35.29 o                         
  28   2   1         90.89         38.51        19.38 o                         
  29   2   1        546.32        556.14        31.08 o                         
  30   2   1       1612.67       1750.84        52.35 o                         
  31   2   1        184.24        126.94        12.35 o                         
  32   2   1        198.86        161.66        10.68 o                         
 -32   3   1         24.44         22.04         9.93 o                         
 -31   3   1        144.85        142.97        17.74 o                         
 -30   3   1       1430.58       1577.92        53.69 o                         
 -29   3   1       1246.89       1266.08        51.07 o                         
 -28   3   1          8.89        -23.77        28.14 o                         
 -27   3   1        730.02        689.17        43.46 o                         
 -26   3   1         82.44         43.52        28.14 o                         
 -25   3   1       3490.86       3589.86        72.40 o                         
 -24   3   1        886.99        844.25        27.55 o                         
 -23   3   1        246.74        195.48        18.95 o                         
 -22   3   1        102.68         73.26        18.16 o                         
 -21   3   1       5110.30       5372.25       100.46 o                         
 -20   3   1       1248.57       1241.68        38.47 o                         
 -19   3   1        235.09        262.34        18.32 o                         
 -18   3   1         19.38         -0.56        14.74 o                         
 -17   3   1        773.95        729.13        26.91 o                         
 -16   3   1        337.43        409.24        30.85 o                         
 -15   3   1      46529.72      48732.65       645.96 o                         
 -14   3   1       6694.67       6628.74        99.96 o                         
 -13   3   1        191.76         69.35        10.27 o                         
 -12   3   1      13416.09      15437.24       198.18 o                         
 -11   3   1      16041.20      16950.21       215.48 o                         
 -10   3   1      11875.00      11347.66       111.24 o                         
  -9   3   1      11556.57      11137.47       153.85 o                         
  -8   3   1       3815.17       3423.62        58.13 o                         
  -7   3   1       3323.91       2662.42        55.07 o                         
  -6   3   1       3711.64       3544.64        48.91 o                         
  -5   3   1       4295.28       3408.71        53.21 o                         
  -4   3   1       8931.56       8501.30        93.91 o                         
  -3   3   1       1902.27       1584.21        25.36 o                         
  -2   3   1      29289.95      28938.27       273.95 o                         
  -1   3   1      62430.79      62161.86       822.76 o                         
   0   3   1       4130.10       3958.81        58.48 o                         
   1   3   1     262698.34     247437.62      2195.39 o                         
   2   3   1      46760.75      46549.42       451.50 o                         
   3   3   1       7073.62       6013.11        88.50 o                         
   4   3   1      20933.85      20855.50       221.57 o                         
   5   3   1      68299.66      71047.82       718.73 o                         
   6   3   1       5332.23       5194.46        77.89 o                         
   7   3   1      48629.30      44684.57       538.84 o                         
   8   3   1       7883.70       7542.90       122.76 o                         
   9   3   1      17600.57      19548.07       195.69 o                         
  10   3   1      10383.69      11235.65       155.85 o                         
  11   3   1      43846.05      47011.02       619.80 o                         
  12   3   1       2165.04       2545.71        45.06 o                         
  13   3   1       7505.65       8696.60       126.42 o                         
  14   3   1       2908.31       3111.02        59.18 o                         
  15   3   1       1525.38       1567.63        43.53 o                         
  16   3   1        339.72        407.30        18.89 o                         
  17   3   1       3664.04       3406.33        68.24 o                         
  18   3   1       8973.44       8747.37       145.48 o                         
  19   3   1      13144.28      13176.90       193.34 o                         
  20   3   1       4835.93       5073.42        88.46 o                         
  21   3   1        998.15        985.69        32.50 o                         
  22   3   1       1250.27       1291.01        42.85 o                         
  23   3   1       1134.00       1163.99        29.22 o                         
  24   3   1       4415.23       4506.20        66.19 o                         
  25   3   1        124.20        133.51        15.73 o                         
  26   3   1        172.79        107.43        22.87 o                         
  27   3   1       1566.65       1611.09        54.70 o                         
  28   3   1        367.05        408.08        33.62 o                         
  29   3   1       1140.56       1185.92        41.56 o                         
  30   3   1       1638.09       1788.59        36.55 o                         
  31   3   1        234.05        161.25        12.06 o                         
  32   3   1        146.25        143.35        16.69 o                         
 -32   4   1       1488.53       1398.78        54.28 o                         
 -31   4   1         10.83         -6.16        12.15 o                         
 -30   4   1       1252.12       1388.17        64.93 o                         
 -29   4   1        122.37         73.16        23.98 o                         
 -28   4   1        841.46        667.14        43.67 o                         
 -27   4   1         20.64        -20.14        29.04 o                         
 -26   4   1         13.17          8.69        27.97 o                         
 -25   4   1        327.35        314.72        20.43 o                         
 -24   4   1       2167.70       2303.59        46.35 o                         
 -23   4   1        344.27        278.87        19.03 o                         
 -22   4   1        497.11        437.92        25.43 o                         
 -21   4   1       4400.36       4426.30        86.62 o                         
 -20   4   1       1972.02       2046.07        50.69 o                         
 -19   4   1        576.11        668.77        27.72 o                         
 -18   4   1       6087.08       5720.23       101.52 o                         
 -17   4   1       2377.96       2315.44        51.17 o                         
 -16   4   1       1941.88       2100.68        42.96 o                         
 -15   4   1       6586.16       6565.25        94.35 o                         
 -14   4   1       7809.57       7200.11       101.13 o                         
 -13   4   1      14225.68      15320.55       198.47 o                         
 -12   4   1      14363.97      16717.16       213.95 o                         
 -11   4   1       1639.06       1873.48        32.99 o                         
 -10   4   1      13081.29      12158.64       152.93 o                         
  -9   4   1      36564.65      38444.28       388.74 o                         
  -8   4   1       7845.90       6385.47        69.00 o                         
  -7   4   1       8479.46       8797.34       106.81 o                         
  -6   4   1      49034.50      48716.13       484.44 o                         
  -5   4   1      10029.74       9988.55       126.71 o                         
  -4   4   1     173159.36     168859.41      1754.03 o                         
  -3   4   1      55241.28      53750.17       523.19 o                         
  -2   4   1       2786.45       2920.14        69.03 o                         
  -1   4   1       7042.57       7701.46       101.02 o                         
   0   4   1      33631.12      32798.07       372.29 o                         
   1   4   1         23.55         37.10         5.44 o                         
   2   4   1      12605.66      11754.48       114.68 o                         
   3   4   1      10950.95      10478.02       109.82 o                         
   4   4   1       9896.08      10997.78       124.63 o                         
   5   4   1      69202.32      68982.12       673.21 o                         
   6   4   1      22498.59      21577.37       266.52 o                         
   7   4   1       4649.72       4800.53        62.87 o                         
   8   4   1       6585.60       7293.38        95.39 o                         
   9   4   1       3227.35       3510.73        45.17 o                         
  10   4   1       3573.38       3921.99        61.55 o                         
  11   4   1       2488.95       3743.17        56.57 o                         
  12   4   1         18.18        154.52        14.47 o                         
  13   4   1       3289.14       3825.85        63.51 o                         
  14   4   1       3764.44       4446.04        72.81 o                         
  15   4   1       2541.17       2624.51        53.90 o                         
  16   4   1       3414.99       2990.16        56.06 o                         
  17   4   1          3.73         22.98        12.47 o                         
  18   4   1         26.74         23.88        14.97 o                         
  19   4   1        526.24        610.51        27.37 o                         
  20   4   1         63.75         38.30        15.31 o                         
  21   4   1       1666.26       1730.40        47.56 o                         
  22   4   1       2902.60       3157.41        60.62 o                         
  23   4   1       1485.82       1660.79        34.96 o                         
  24   4   1       1823.60       1884.73        37.22 o                         
  25   4   1       3009.87       3155.90        75.21 o                         
  26   4   1       2148.84       2246.83        59.26 o                         
  27   4   1       1317.40       1416.35        43.77 o                         
  28   4   1         37.75         33.58        22.41 o                         
  29   4   1       1786.06       2125.78        56.42 o                         
  30   4   1        650.50        695.64        22.50 o                         
  31   4   1        168.15        139.25         9.78 o                         
 -32   5   1         39.99         17.01        18.72 o                         
 -31   5   1        232.50        217.51        11.60 o                         
 -30   5   1        257.60        205.19        16.49 o                         
 -29   5   1        115.97         90.75        22.29 o                         
 -28   5   1        928.87        938.88        44.38 o                         
 -27   5   1        916.50        910.52        45.83 o                         
 -26   5   1        355.72        354.24        35.33 o                         
 -25   5   1        568.81        674.31        37.05 o                         
 -24   5   1       3960.57       3982.33        62.26 o                         
 -23   5   1         99.18         65.58        14.42 o                         
 -22   5   1        374.10        332.75        22.78 o                         
 -21   5   1       2467.52       2688.15        60.90 o                         
 -20   5   1       3958.82       3715.13        75.25 o                         
 -19   5   1         99.53         62.46        17.44 o                         
 -18   5   1        195.91        202.76        17.97 o                         
 -17   5   1      17392.54      17787.19       249.34 o                         
 -16   5   1       4553.82       4873.54        75.44 o                         
 -15   5   1        487.21        718.72        21.74 o                         
 -14   5   1       2488.00       2799.49        47.60 o                         
 -13   5   1       8923.82       9004.46       122.59 o                         
 -12   5   1       1051.17        976.85        24.28 o                         
 -11   5   1       1731.46       2131.60        43.08 o                         
 -10   5   1       1749.98       1890.29        32.79 o                         
  -9   5   1        364.99        259.65        17.69 o                         
  -8   5   1        233.64        282.60        14.36 o                         
  -7   5   1      13741.71      13740.32       137.88 o                         
  -6   5   1       4638.14       5095.68        66.60 o                         
  -5   5   1        273.53        137.26        15.25 o                         
  -4   5   1      29270.09      28676.80       291.19 o                         
  -3   5   1      25573.57      27197.19       284.55 o                         
  -2   5   1       8080.88       8884.76       124.79 o                         
  -1   5   1        387.55        526.10        21.66 o                         
   0   5   1         94.47         47.71        13.43 o                         
   1   5   1      22358.15      22385.22       264.74 o                         
   2   5   1       1132.01       1050.90        23.57 o                         
   3   5   1      25607.87      26658.74       259.17 o                         
   4   5   1      23556.86      23875.27       244.78 o                         
   5   5   1       2540.88       2033.05        40.79 o                         
   6   5   1       5672.81       6381.96        69.10 o                         
   7   5   1      31950.49      32087.56       311.35 o                         
   8   5   1       1846.16       1501.78        28.11 o                         
   9   5   1        629.51        762.92        24.41 o                         
  10   5   1        444.66        617.46        18.22 o                         
  11   5   1       1640.41       1705.51        33.96 o                         
  12   5   1      11075.40      11061.95       147.34 o                         
  13   5   1       8119.00       7254.63       108.92 o                         
  14   5   1        664.88        531.83        20.05 o                         
  15   5   1       7751.38       7869.27       119.27 o                         
  16   5   1         37.21         35.94        12.47 o                         
  17   5   1         48.77         31.77        13.72 o                         
  18   5   1       1113.33       1134.83        32.42 o                         
  19   5   1        800.77        677.48        28.50 o                         
  20   5   1          7.47        -10.40        16.29 o                         
  21   5   1       1078.99        817.54        32.25 o                         
  22   5   1         10.12         -2.50        14.41 o                         
  23   5   1       5145.38       5015.17        71.07 o                         
  24   5   1         48.68         40.08        13.77 o                         
  25   5   1        280.49        259.19        25.21 o                         
  26   5   1        186.37        220.42        32.25 o                         
  27   5   1       4782.97       5002.26        98.72 o                         
  28   5   1       3707.46       3790.00       109.47 o                         
  29   5   1          9.46         -8.80        14.13 o                         
  30   5   1        539.42        481.59        15.55 o                         
  31   5   1        673.08        719.57        27.33 o                         
 -31   6   1       1027.73       1157.48        46.87 o                         
 -30   6   1         63.15         11.25        15.79 o                         
 -29   6   1       2035.30       1808.23        55.21 o                         
 -28   6   1       2794.25       2774.23       129.73 o                         
 -27   6   1       1872.50       1766.86        76.40 o                         
 -26   6   1       5986.77       6138.74       151.49 o                         
 -25   6   1        384.96        303.91        45.77 o                         
 -24   6   1       1828.85       2086.13        52.12 o                         
 -23   6   1         33.39          5.79        16.30 o                         
 -22   6   1        858.68        645.15        29.25 o                         
 -21   6   1       3544.09       3483.01        89.12 o                         
 -20   6   1        223.71        201.12        26.97 o                         
 -19   6   1        327.73        230.52        23.87 o                         
 -18   6   1       1709.92       1831.50        56.08 o                         
 -17   6   1       1948.90       1862.24        48.83 o                         
 -16   6   1       1477.62       1294.91        35.69 o                         
 -15   6   1       4975.34       5017.53        88.96 o                         
 -14   6   1        255.90        163.89        15.11 o                         
 -13   6   1       2743.72       3192.17        66.11 o                         
 -12   6   1       5675.16       5979.32       108.70 o                         
 -11   6   1        202.18        168.06        14.24 o                         
 -10   6   1       1486.53       1593.25        85.87 o                         
  -9   6   1      19181.05      22145.70       308.78 o                         
  -8   6   1       6056.00       6227.13       109.13 o                         
  -7   6   1        198.19        264.06        14.09 o                         
  -6   6   1       3562.63       3254.93        44.97 o                         
  -5   6   1      32148.11      31512.65       327.69 o                         
  -4   6   1       9735.46      10426.74       108.21 o                         
  -3   6   1        906.32        824.82        17.88 o                         
  -2   6   1       6874.44       6565.00        86.00 o                         
  -1   6   1      12021.34      13263.24       161.88 o                         
   0   6   1       1008.40       1398.69        42.16 o                         
   1   6   1         23.50         50.19        10.84 o                         
   2   6   1        988.00        934.45        22.18 o                         
   3   6   1      38585.89      38585.21       335.65 o                         
   4   6   1      11564.45      11887.04       123.36 o                         
   5   6   1       2474.51       2257.71        35.10 o                         
   6   6   1       2920.25       2573.82        39.34 o                         
   7   6   1       2382.07       2361.69        56.97 o                         
   8   6   1      13445.42      15063.26       201.04 o                         
   9   6   1        348.53        327.45        15.59 o                         
  10   6   1       4150.36       4684.30        86.80 o                         
  11   6   1      12783.56      13324.28       220.16 o                         
  12   6   1         65.41         24.29        13.15 o                         
  13   6   1       1768.31       1702.79        53.74 o                         
  14   6   1       2015.80       2267.70        49.36 o                         
  15   6   1       1965.41       2050.87        51.26 o                         
  16   6   1       7547.52       7348.10       136.00 o                         
  17   6   1       3877.94       3837.86        82.11 o                         
  18   6   1        726.18        692.77        42.09 o                         
  19   6   1      11860.14      11054.37       219.94 o                         
  20   6   1       1457.51       1480.05        51.99 o                         
  21   6   1          4.08        -10.43        16.70 o                         
  22   6   1         40.04         26.29        16.81 o                         
  23   6   1       2915.01       2928.09        65.54 o                         
  24   6   1       2123.38       2168.69        75.86 o                         
  25   6   1       1983.79       1905.89        68.25 o                         
  26   6   1        231.06        155.05        23.29 o                         
  27   6   1        216.69        175.86        24.93 o                         
  28   6   1        104.62        146.55        17.00 o                         
  29   6   1       1930.79       1850.44       137.83 o                         
  30   6   1       1348.38       1427.45        51.64 o                         
  31   6   1        153.45        135.10        24.67 o                         
 -31   7   1        264.20        189.40        26.80 o                         
 -30   7   1         82.53         68.49        25.12 o                         
 -29   7   1       1040.43       1027.08       116.12 o                         
 -28   7   1        148.72         91.02        41.68 o                         
 -27   7   1        146.09        272.67        54.66 o                         
 -26   7   1         67.12         43.60        29.65 o                         
 -25   7   1        763.56        541.89        62.95 o                         
 -24   7   1        301.75        277.75        54.02 o                         
 -23   7   1       2264.23       2122.88        65.59 o                         
 -22   7   1       5084.39       5248.95       121.82 o                         
 -21   7   1          5.42         -3.67        21.12 o                         
 -20   7   1       7065.47       6668.40       208.28 o                         
 -19   7   1        154.21         86.56        34.88 o                         
 -18   7   1         10.30         11.76        25.13 o                         
 -17   7   1        642.34        724.52        51.43 o                         
 -16   7   1        795.43        841.69        44.35 o                         
 -15   7   1        605.79        716.21        59.33 o                         
 -14   7   1        257.50        249.54        26.70 o                         
 -13   7   1          9.00          9.40        20.08 o                         
 -12   7   1       1452.99       1502.93        54.49 o                         
 -11   7   1        350.58        268.40        25.06 o                         
 -10   7   1       1237.91       1343.85        42.19 o                         
  -9   7   1      17607.30      17369.45       317.68 o                         
  -8   7   1        476.24        586.36        29.89 o                         
  -7   7   1       3553.81       3225.80        59.08 o                         
  -6   7   1       4369.01       4508.10       103.39 o                         
  -5   7   1       2046.28       2604.97        40.20 o                         
  -4   7   1       5512.83       5650.44        90.69 o                         
  -3   7   1       1731.74       1476.84        26.98 o                         
  -2   7   1        561.81        488.46        18.74 o                         
  -1   7   1      14350.25      15603.07       142.87 o                         
   0   7   1       6424.64       7329.10        75.75 o                         
   1   7   1      35784.74      36277.10       336.94 o                         
   2   7   1      13292.98      13794.89       141.19 o                         
   3   7   1       4376.24       4770.70        64.51 o                         
   4   7   1      11331.26      13109.49       196.42 o                         
   5   7   1       2066.43       2288.76        45.37 o                         
   6   7   1        864.05        713.80        24.39 o                         
   7   7   1       3155.39       3122.65        58.41 o                         
   8   7   1       1615.08       2229.28        99.15 o                         
   9   7   1         45.30         47.03        13.95 o                         
  10   7   1      11152.90      11178.58       213.46 o                         
  11   7   1       1727.65       1651.69        49.73 o                         
  12   7   1       4752.66       5025.09       127.58 o                         
  13   7   1       6914.82       7266.33       173.84 o                         
  14   7   1       1621.39       1389.85        54.64 o                         
  15   7   1          6.30         41.50        19.78 o                         
  16   7   1        205.99        161.56        25.85 o                         
  17   7   1        132.93         58.56        28.11 o                         
  18   7   1       2175.97       2309.64       136.96 o                         
  19   7   1       1137.91       1309.22        99.53 o                         
  20   7   1       1628.59       1829.04        87.07 o                         
  21   7   1         20.85         28.84        18.88 o                         
  22   7   1          0.62         17.33        20.29 o                         
  23   7   1        660.15        575.04        32.04 o                         
  24   7   1        159.50        160.98        30.80 o                         
  25   7   1       2241.31       2377.15        95.41 o                         
  26   7   1         47.15         25.25        28.92 o                         
  27   7   1         87.85         94.55        24.41 o                         
  28   7   1        352.28        402.58        28.29 o                         
  29   7   1       1365.87       1387.77        47.09 o                         
  30   7   1        240.10        166.72        17.15 o                         
 -30   8   1       2016.95       2052.03       152.70 o                         
 -29   8   1        353.57        392.00        34.42 o                         
 -28   8   1        673.89        698.00        74.01 o                         
 -27   8   1         80.15         39.40        26.59 o                         
 -26   8   1        444.76        539.34        55.72 o                         
 -25   8   1       1844.81       1893.82        80.08 o                         
 -24   8   1        716.09        742.00        44.31 o                         
 -23   8   1        303.00        292.53        36.22 o                         
 -22   8   1        577.26        529.53        33.05 o                         
 -21   8   1        495.51        477.72        29.33 o                         
 -20   8   1        934.66        967.64        37.54 o                         
 -19   8   1       3010.80       3275.44       123.86 o                         
 -18   8   1        909.56        798.21        46.90 o                         
 -17   8   1       2865.83       3107.88        96.34 o                         
 -16   8   1        988.56        849.39        56.82 o                         
 -15   8   1        725.01        660.43        49.56 o                         
 -14   8   1          3.32          6.14        27.29 o                         
 -13   8   1        438.72        483.99        61.68 o                         
 -12   8   1        105.05        157.10        37.76 o                         
 -11   8   1       2555.51       2735.25        70.11 o                         
 -10   8   1       2289.58       2646.84        67.48 o                         
  -9   8   1       6583.66       6999.61       141.73 o                         
  -8   8   1       1063.93       1370.28        49.06 o                         
  -7   8   1      31367.00      32685.59       687.12 o                         
  -6   8   1       1718.66       1621.38        41.28 o                         
  -5   8   1        492.19        408.27        29.42 o                         
  -4   8   1       7397.41       7700.49       114.37 o                         
  -3   8   1       6852.65       6798.30        94.04 o                         
  -2   8   1         19.61         61.90         8.41 o                         
  -1   8   1       4099.67       4358.52        51.24 o                         
   0   8   1      25544.53      26436.60       248.68 o                         
   1   8   1        203.06        519.06        21.04 o                         
   2   8   1        957.75        912.67        23.43 o                         
   3   8   1       2445.42       2334.28        38.19 o                         
   4   8   1         16.55         30.40        10.60 o                         
   5   8   1       2925.49       2804.46        58.87 o                         
   6   8   1       6182.47       6450.09       117.10 o                         
   7   8   1       7643.57       7618.84       149.25 o                         
   8   8   1       3726.20       4247.89        83.91 o                         
   9   8   1       1543.57       1511.95        48.26 o                         
  10   8   1       1614.92       1708.90        51.34 o                         
  11   8   1        581.44        635.16        31.67 o                         
  12   8   1       3163.59       3081.92        78.48 o                         
  13   8   1       5292.53       5098.43       133.25 o                         
  14   8   1       1195.36       1015.77        49.31 o                         
  15   8   1       7873.39       7850.61       269.30 o                         
  16   8   1       2821.94       2889.47        79.24 o                         
  17   8   1      11211.72      11263.26       261.68 o                         
  18   8   1        960.02        672.48        75.29 o                         
  19   8   1       1255.51       1253.50       100.81 o                         
  20   8   1       1239.45       1137.27        40.99 o                         
  21   8   1       9144.73       9634.56       151.24 o                         
  22   8   1       1370.28       1418.26        43.83 o                         
  23   8   1       1494.81       1158.43        47.58 o                         
  24   8   1         28.05         21.64        22.59 o                         
  25   8   1         86.47        100.31        27.11 o                         
  26   8   1         11.07          5.46        21.78 o                         
  27   8   1        172.43        112.32        20.70 o                         
  28   8   1       1421.59       1279.34        49.77 o                         
  29   8   1        150.05        179.94        63.16 o                         
  30   8   1        225.89        198.21        25.10 o                         
 -29   9   1        428.40        485.75        52.32 o                         
 -28   9   1          5.31         19.57        43.81 o                         
 -27   9   1        607.49        534.39        48.49 o                         
 -26   9   1        458.39        462.83        29.16 o                         
 -25   9   1         90.21        101.33        23.82 o                         
 -24   9   1       4460.61       4456.14       115.11 o                         
 -23   9   1        248.14        248.70        33.03 o                         
 -22   9   1         54.72        122.51        23.74 o                         
 -21   9   1          8.18        -16.34        22.94 o                         
 -20   9   1        332.67        268.85        27.88 o                         
 -19   9   1          6.13         17.64        20.57 o                         
 -18   9   1       8330.50       8646.56       259.24 o                         
 -17   9   1      16103.32      15671.56       610.80 o                         
 -16   9   1      15909.66      16019.07       623.14 o                         
 -15   9   1         39.57        166.31        55.72 o                         
 -14   9   1       3229.21       3027.21       166.74 o                         
 -13   9   1       2419.18       2339.24       206.51 o                         
 -12   9   1          6.31         -3.96        28.60 o                         
 -11   9   1        121.63         77.21        22.32 o                         
 -10   9   1       4102.59       4271.49       115.63 o                         
  -9   9   1          3.57         19.25        17.51 o                         
  -8   9   1       9149.23       9849.09       301.90 o                         
  -7   9   1      24503.12      25574.66       413.39 o                         
  -6   9   1        301.90        226.40        17.20 o                         
  -5   9   1       8217.12       8804.28       131.62 o                         
  -4   9   1      55479.31      58581.93       776.35 o                         
  -3   9   1       3854.10       3969.86        62.71 o                         
  -2   9   1       1161.21       1462.79        30.55 o                         
  -1   9   1       2095.87       2097.99        34.31 o                         
   0   9   1       6663.08       6120.92        78.74 o                         
   1   9   1        107.62        192.25        11.39 o                         
   2   9   1      26599.88      28841.44       364.33 o                         
   3   9   1       2334.82       2537.54        48.61 o                         
   4   9   1       2137.74       2158.92        43.67 o                         
   5   9   1       2465.18       2615.08        62.49 o                         
   6   9   1        660.18        612.61        26.39 o                         
   7   9   1        318.94        350.30        20.60 o                         
   8   9   1       4789.35       4855.22       108.53 o                         
   9   9   1        297.09        324.50        27.75 o                         
  10   9   1         16.20         13.76        21.79 o                         
  11   9   1       3064.02       2859.61        89.70 o                         
  12   9   1       1744.42       1444.99        50.38 o                         
  13   9   1        150.23        129.98        22.65 o                         
  14   9   1        344.31        284.64        62.31 o                         
  15   9   1       2358.24       2474.48       102.89 o                         
  16   9   1        450.61        490.40        50.81 o                         
  17   9   1       3132.66       3034.84       123.42 o                         
  18   9   1       1717.29       1395.08        75.48 o                         
  19   9   1        884.63        724.78        43.62 o                         
  20   9   1        533.29        593.30        35.29 o                         
  21   9   1        169.22        209.27        28.07 o                         
  22   9   1        352.49        259.46        29.33 o                         
  23   9   1        556.33        540.30        45.10 o                         
  24   9   1        239.79        133.98        22.47 o                         
  25   9   1       2262.56       2415.21        59.50 o                         
  26   9   1          6.96         -3.36        20.15 o                         
  27   9   1         44.71         29.42        17.21 o                         
  28   9   1         28.28         23.86        18.53 o                         
  29   9   1        156.70        138.72        15.22 o                         
 -29  10   1       5006.99       5077.50       145.04 o                         
 -28  10   1        814.41        901.50        72.73 o                         
 -27  10   1        281.38        187.63        38.28 o                         
 -26  10   1       2317.85       2328.53        60.77 o                         
 -25  10   1       1369.81       1421.98        48.01 o                         
 -24  10   1       2655.11       2789.00        75.27 o                         
 -23  10   1       1581.07       1496.71        65.63 o                         
 -22  10   1         62.65         92.66        25.43 o                         
 -21  10   1         14.75         13.78        19.58 o                         
 -20  10   1       1092.50       1241.44        40.69 o                         
 -19  10   1       1452.10       1329.57        44.86 o                         
 -18  10   1         21.38         17.40        24.67 o                         
 -17  10   1       5586.90       6380.66       292.64 o                         
 -16  10   1       2780.51       3088.03       175.67 o                         
 -15  10   1          0.73         43.40        28.50 o                         
 -14  10   1       2081.03       2258.04        82.95 o                         
 -13  10   1       3420.81       3592.26       154.94 o                         
 -12  10   1        350.43        314.23        34.62 o                         
 -11  10   1       1724.57       1374.12        56.85 o                         
 -10  10   1       1011.02        983.70        42.26 o                         
  -9  10   1        647.57        536.01        36.02 o                         
  -8  10   1        638.05        563.26        31.32 o                         
  -7  10   1        108.22        124.46        28.61 o                         
  -6  10   1         71.05         46.80        14.78 o                         
  -5  10   1        519.65        439.05        20.55 o                         
  -4  10   1       1088.22       1233.58        32.46 o                         
  -3  10   1      37164.51      38648.70       517.73 o                         
  -2  10   1         45.93         95.26        11.56 o                         
  -1  10   1       5058.55       5638.92        90.78 o                         
   0  10   1       7110.47       7410.83        94.39 o                         
   1  10   1        927.22       1443.22        28.33 o                         
   2  10   1        114.76        109.58        12.82 o                         
   3  10   1       2232.88       2918.27        55.69 o                         
   4  10   1        122.51         75.93        13.27 o                         
   5  10   1       8690.71       8843.13       144.83 o                         
   6  10   1       2885.46       2821.43        72.95 o                         
   7  10   1       3726.39       3636.89        80.08 o                         
   8  10   1        253.47        288.51        25.88 o                         
   9  10   1       2179.73       1875.87        67.63 o                         
  10  10   1          2.97        -11.37        25.07 o                         
  11  10   1       6545.13       6290.74       163.45 o                         
  12  10   1        870.97        828.06        49.08 o                         
  13  10   1       2264.75       2213.24        81.95 o                         
  14  10   1       1250.58       1310.38        73.84 o                         
  15  10   1      10621.56      10049.63       295.04 o                         
  16  10   1       2319.85       2028.48        94.63 o                         
  17  10   1         83.69         65.99        19.26 o                         
  18  10   1       1643.26       1650.18        43.15 o                         
  19  10   1       2498.89       2354.71        56.42 o                         
  20  10   1          0.55         26.56        22.41 o                         
  21  10   1      10358.11      10423.83       191.38 o                         
  22  10   1       1459.67       1473.62        65.65 o                         
  23  10   1        114.30        129.86        28.81 o                         
  24  10   1         43.06         38.91        19.96 o                         
  25  10   1       2191.46       1984.95        69.19 o                         
  26  10   1        507.68        473.94        27.01 o                         
  27  10   1        102.09         88.31        15.30 o                         
  28  10   1         55.86         43.33        14.13 o                         
 -28  11   1          3.92         -5.64        21.91 o                         
 -27  11   1        588.64        716.17        51.04 o                         
 -26  11   1        746.61        782.66        39.81 o                         
 -25  11   1        605.09        588.02        30.53 o                         
 -24  11   1       1870.76       2036.12        59.71 o                         
 -23  11   1        560.21        704.86        37.24 o                         
 -22  11   1        275.93        370.09        32.41 o                         
 -21  11   1         19.33         -5.62        25.90 o                         
 -20  11   1       2264.97       2166.70        63.65 o                         
 -19  11   1       2053.41       2207.89        62.44 o                         
 -18  11   1         93.17         73.24        19.90 o                         
 -17  11   1        176.35        158.54        25.69 o                         
 -16  11   1        373.60        447.91        27.82 o                         
 -15  11   1       2123.25       1807.96        79.46 o                         
 -14  11   1       2197.19       2260.89        84.99 o                         
 -13  11   1       1856.15       1851.22        74.56 o                         
 -12  11   1       9177.60       8814.97       368.75 o                         
 -11  11   1       3657.27       3545.10       201.19 o                         
 -10  11   1       9525.28       9559.13       227.54 o                         
  -9  11   1        466.94        482.77        46.78 o                         
  -8  11   1       5489.78       5683.56       127.63 o                         
  -7  11   1         89.55        114.50        22.35 o                         
  -6  11   1      10121.68      10598.24       188.11 o                         
  -5  11   1         41.21         65.60        15.88 o                         
  -4  11   1       7972.58       7847.80       123.41 o                         
  -3  11   1       3476.65       3134.09        60.67 o                         
  -2  11   1      20341.22      20153.06       282.66 o                         
  -1  11   1        372.39        418.66        29.48 o                         
   0  11   1       2349.44       2582.08        42.80 o                         
   1  11   1       1941.80       1831.47        47.08 o                         
   2  11   1        405.56        369.41        21.64 o                         
   3  11   1        623.67        686.52        23.39 o                         
   4  11   1        158.38        190.99        15.43 o                         
   5  11   1       7395.85       7567.06       142.33 o                         
   6  11   1       1489.21       1307.92        47.18 o                         
   7  11   1       4573.56       4647.08       146.06 o                         
   8  11   1        301.08        376.70        29.13 o                         
   9  11   1       1765.17       1911.97        61.85 o                         
  10  11   1       1328.23       1307.74        74.07 o                         
  11  11   1        449.39        347.37        36.19 o                         
  12  11   1        521.26        433.82        48.13 o                         
  13  11   1        811.40        953.87        54.36 o                         
  14  11   1       3307.00       3649.50       246.49 o                         
  15  11   1       6283.08       6660.88       207.82 o                         
  16  11   1       1263.28       1308.73        34.87 o                         
  17  11   1        578.68        708.83        28.25 o                         
  18  11   1       3569.20       3173.67        59.67 o                         
  19  11   1          5.25         12.77        17.04 o                         
  20  11   1       2719.01       2796.04        64.71 o                         
  21  11   1         83.82         62.25        23.02 o                         
  22  11   1          7.48          0.02        20.97 o                         
  23  11   1          2.36         -3.08        19.96 o                         
  24  11   1       2115.22       2131.88        53.30 o                         
  25  11   1         14.73         -6.36        18.59 o                         
  26  11   1         43.94         50.63        16.51 o                         
  27  11   1        136.58        166.46        18.58 o                         
 -27  12   1        630.88        770.16        79.11 o                         
 -26  12   1         15.33         35.59        23.18 o                         
 -25  12   1         12.31         43.49        19.13 o                         
 -24  12   1        101.58        107.59        20.71 o                         
 -23  12   1       4558.78       4649.82       105.25 o                         
 -22  12   1          1.23        -18.38        22.96 o                         
 -21  12   1         52.40         36.38        24.04 o                         
 -20  12   1        442.53        516.12        32.85 o                         
 -19  12   1       1901.97       1844.44        60.82 o                         
 -18  12   1        197.30        252.04        25.34 o                         
 -17  12   1       3307.23       3819.06        75.84 o                         
 -16  12   1       4947.99       5132.52       106.39 o                         
 -15  12   1        486.52        408.66        23.04 o                         
 -14  12   1       1427.41       1316.96        63.95 o                         
 -13  12   1        255.35        351.81        39.07 o                         
 -12  12   1       2463.61       2298.36       174.18 o                         
 -11  12   1       1888.10       1788.32        89.13 o                         
 -10  12   1         46.34         48.04        23.75 o                         
  -9  12   1      31588.56      31615.20       577.63 o                         
  -8  12   1       2461.55       2342.15       102.47 o                         
  -7  12   1        268.27        459.47        31.64 o                         
  -6  12   1       2374.32       2131.08        64.57 o                         
  -5  12   1      26438.24      26035.37       427.72 o                         
  -4  12   1       5390.35       5215.31        97.81 o                         
  -3  12   1       2809.74       2592.02        55.27 o                         
  -2  12   1       3565.63       3323.11       108.24 o                         
  -1  12   1       3714.94       3749.19        70.47 o                         
   0  12   1       1913.39       1951.93        56.49 o                         
   1  12   1       3827.44       3521.99        67.29 o                         
   2  12   1       1648.50       1493.96        59.90 o                         
   3  12   1         43.00         21.59        14.97 o                         
   4  12   1       1355.96       1343.31        41.73 o                         
   5  12   1         99.17        132.07        21.43 o                         
   6  12   1        115.53        108.33        21.43 o                         
   7  12   1       4438.85       5018.71       133.41 o                         
   8  12   1       1062.13        962.31        67.90 o                         
   9  12   1       5055.11       4697.94       134.04 o                         
  10  12   1        167.30        213.78        32.17 o                         
  11  12   1      15346.09      14980.51       420.76 o                         
  12  12   1        212.77        170.08        33.60 o                         
  13  12   1        856.67        946.50        55.76 o                         
  14  12   1       2857.19       2808.15        55.00 o                         
  15  12   1         69.49         90.26        18.25 o                         
  16  12   1       1921.06       2115.97        49.93 o                         
  17  12   1        781.83        736.63        31.49 o                         
  18  12   1        269.85        219.25        24.14 o                         
  19  12   1        468.70        553.35        29.66 o                         
  20  12   1          8.00        -13.06        20.09 o                         
  21  12   1        392.64        513.08        66.32 o                         
  22  12   1       3010.27       3062.21        70.10 o                         
  23  12   1       3228.55       3157.08        69.09 o                         
  24  12   1        716.69        866.12        41.01 o                         
  25  12   1        324.09        301.90        24.07 o                         
  26  12   1        548.45        575.37        26.60 o                         
 -26  13   1         50.41         16.59        25.52 o                         
 -25  13   1         68.56        110.13        22.67 o                         
 -24  13   1       1128.03       1232.69        49.88 o                         
 -23  13   1         40.33         41.23        19.75 o                         
 -22  13   1        693.00        880.76        41.57 o                         
 -21  13   1        278.30        259.01        30.51 o                         
 -20  13   1       4819.65       4952.69       111.00 o                         
 -19  13   1        478.82        447.96        32.21 o                         
 -18  13   1        942.99       1080.21        47.40 o                         
 -17  13   1        116.80         94.43        23.31 o                         
 -16  13   1          8.01         48.46        21.40 o                         
 -15  13   1        713.34        743.55        26.30 o                         
 -14  13   1       2478.83       2141.80        41.46 o                         
 -13  13   1       1301.55       1235.05        35.59 o                         
 -12  13   1        316.65        298.93        19.87 o                         
 -11  13   1       3245.56       2954.07        99.89 o                         
 -10  13   1        918.76        974.28        55.06 o                         
  -9  13   1        107.13         84.18        23.47 o                         
  -8  13   1       8809.23       8444.27       180.58 o                         
  -7  13   1       4453.20       4792.74       115.65 o                         
  -6  13   1       4085.87       3987.26       117.74 o                         
  -5  13   1       1918.86       1960.35        62.56 o                         
  -4  13   1        124.16        182.52        22.24 o                         
  -3  13   1       1185.10       1229.17        39.72 o                         
  -2  13   1       1195.72       1127.96        38.06 o                         
  -1  13   1       2255.27       2078.56        65.45 o                         
   0  13   1      10738.99      10653.00       221.59 o                         
   1  13   1       1072.36       1088.22        42.50 o                         
   2  13   1        318.10        297.53        23.65 o                         
   3  13   1       1123.32        925.20        62.19 o                         
   4  13   1       1056.91       1086.67        53.65 o                         
   5  13   1       1049.03       1006.98        44.67 o                         
   6  13   1       2182.30       2075.38        93.44 o                         
   7  13   1         85.35         69.28        23.41 o                         
   8  13   1       1545.67       1350.46        52.68 o                         
   9  13   1        319.30        455.38        41.02 o                         
  10  13   1       5075.78       5221.92       146.99 o                         
  11  13   1       4389.54       4379.85       130.24 o                         
  12  13   1        415.04        343.25        22.96 o                         
  13  13   1         20.55         43.82        19.80 o                         
  14  13   1          7.81         20.00        18.39 o                         
  15  13   1        684.50        567.03        28.21 o                         
  16  13   1        233.46        253.56        27.43 o                         
  17  13   1       2680.32       2669.32        69.66 o                         
  18  13   1        139.63        133.17        21.89 o                         
  19  13   1        216.92        218.76        22.37 o                         
  20  13   1        549.75        463.70        25.94 o                         
  21  13   1        820.16        897.63        37.00 o                         
  22  13   1       1621.99       1843.62        53.55 o                         
  23  13   1         77.27         55.46        18.18 o                         
  24  13   1         26.67         19.78        14.96 o                         
  25  13   1        279.56        254.17        18.83 o                         
 -24  14   1        128.75        121.22        26.80 o                         
 -23  14   1        380.51        460.78        54.66 o                         
 -22  14   1         25.51         29.12        23.71 o                         
 -21  14   1        292.65        312.84        23.73 o                         
 -20  14   1          2.84         -7.46        21.73 o                         
 -19  14   1        159.13        139.02        24.52 o                         
 -18  14   1       1499.45       1659.63        45.79 o                         
 -17  14   1       3817.12       3926.56        80.47 o                         
 -16  14   1       1017.25        970.55        33.19 o                         
 -15  14   1       5643.87       5607.62        83.49 o                         
 -14  14   1       1139.12       1086.54        34.54 o                         
 -13  14   1         66.11         85.33        15.90 o                         
 -12  14   1        798.26        717.19        27.82 o                         
 -11  14   1       1101.73       1010.02        30.21 o                         
 -10  14   1       1085.22       1170.92        33.98 o                         
  -9  14   1       1025.92        829.78        25.35 o                         
  -8  14   1       2837.56       3053.21        85.96 o                         
  -7  14   1          6.45          2.61        22.87 o                         
  -6  14   1       4195.59       4122.92       104.24 o                         
  -5  14   1       4141.14       4041.02       102.54 o                         
  -4  14   1       5480.19       5566.07       115.48 o                         
  -3  14   1         93.46        137.82        31.58 o                         
  -2  14   1       7733.07       7705.68       199.84 o                         
  -1  14   1       4084.06       4176.77       140.02 o                         
   0  14   1        326.99        257.72        36.60 o                         
   1  14   1        228.34        222.26        36.14 o                         
   2  14   1       5240.98       4690.36       168.31 o                         
   3  14   1        337.53        376.55        32.97 o                         
   4  14   1       5205.32       5120.94       183.04 o                         
   5  14   1       3203.78       3264.13       103.89 o                         
   6  14   1        860.71        958.06        61.70 o                         
   7  14   1        887.21        970.40        53.85 o                         
   8  14   1        335.86        308.26        17.44 o                         
   9  14   1        292.84        355.51        22.26 o                         
  10  14   1        205.28        226.47        17.42 o                         
  11  14   1       6737.13       6609.95        88.05 o                         
  12  14   1       2347.53       2288.44        43.06 o                         
  13  14   1        159.75        233.02        30.68 o                         
  14  14   1       2590.12       2801.39        80.10 o                         
  15  14   1         12.57          8.54        21.72 o                         
  16  14   1        167.92        181.48        23.96 o                         
  17  14   1       1147.68       1103.81        40.17 o                         
  18  14   1        518.05        540.75        32.16 o                         
  19  14   1        509.12        397.50        26.15 o                         
  20  14   1         22.21         20.63        18.36 o                         
  21  14   1        107.35        144.15        18.05 o                         
  22  14   1        556.28        454.33        32.54 o                         
  23  14   1        237.23        258.93        20.32 o                         
  24  14   1       1206.02       1155.14        45.06 o                         
 -22  15   1        189.70        292.54        24.04 o                         
 -21  15   1          1.70        -10.78        10.78 o                         
 -20  15   1         18.07         -4.50        17.24 o                         
 -19  15   1       1638.41       1761.06        46.46 o                         
 -18  15   1        192.41        177.40        19.95 o                         
 -17  15   1        297.77        278.66        22.67 o                         
 -16  15   1       1163.67       1237.39        36.71 o                         
 -15  15   1        962.96       1030.04        32.54 o                         
 -14  15   1        272.91        275.85        22.39 o                         
 -13  15   1       1678.94       1621.04        49.98 o                         
 -12  15   1       1022.84        989.22        32.87 o                         
 -11  15   1        450.55        462.57        27.73 o                         
 -10  15   1          1.00         -0.54        15.31 o                         
  -9  15   1        353.73        372.70        21.70 o                         
  -8  15   1       2456.98       2256.16        53.00 o                         
  -7  15   1       1328.83       1352.53        33.72 o                         
  -6  15   1         17.11         31.93        15.10 o                         
  -5  15   1         31.97         27.46        16.56 o                         
  -4  15   1        179.10        127.02        18.56 o                         
  -3  15   1         12.44         -5.57        17.24 o                         
  -2  15   1       4110.57       3952.24        72.87 o                         
  -1  15   1        114.78         53.52        20.73 o                         
   0  15   1          3.77         -8.10        16.69 o                         
   1  15   1       1543.43       1487.76        37.42 o                         
   2  15   1          7.00         12.96        17.94 o                         
   3  15   1          1.37         -6.37        18.53 o                         
   4  15   1       1084.59       1106.86        30.75 o                         
   5  15   1        545.46        594.60        22.88 o                         
   6  15   1        121.61        148.81        16.59 o                         
   7  15   1        155.17        168.66        17.64 o                         
   8  15   1        349.31        314.57        19.64 o                         
   9  15   1       2566.25       2655.04        51.38 o                         
  10  15   1         16.73         40.15        15.80 o                         
  11  15   1         10.31        -13.73        19.45 o                         
  12  15   1       3508.39       3606.41        64.22 o                         
  13  15   1        142.60        135.04        20.11 o                         
  14  15   1        376.53        383.46        30.52 o                         
  15  15   1        175.25        178.01        25.85 o                         
  16  15   1        459.68        475.14        32.62 o                         
  17  15   1       1409.73       1484.44        49.81 o                         
  18  15   1       1089.69       1276.31        42.76 o                         
  19  15   1         13.44         14.70        17.67 o                         
  20  15   1        504.16        567.30        23.89 o                         
  21  15   1        110.56         78.86        15.83 o                         
  22  15   1       3731.72       3961.40        93.31 o                         
 -21  16   1         34.33         -2.22        16.91 o                         
 -20  16   1         27.38         36.68        29.56 o                         
 -19  16   1       3804.42       3975.65       100.07 o                         
 -18  16   1        397.54        441.01        26.77 o                         
 -17  16   1        741.88        687.04        33.81 o                         
 -16  16   1       1108.98       1208.33        45.52 o                         
 -15  16   1       3419.07       3434.19        65.54 o                         
 -14  16   1       1452.46       1508.84        40.97 o                         
 -13  16   1        562.55        558.65        32.68 o                         
 -12  16   1         25.35         35.12        20.26 o                         
 -11  16   1        966.28       1090.28        35.02 o                         
 -10  16   1       1948.71       1753.34        41.50 o                         
  -9  16   1       2156.26       2204.72        52.26 o                         
  -8  16   1       1211.97       1200.99        39.27 o                         
  -7  16   1        154.12        126.75        18.56 o                         
  -6  16   1       6558.02       6925.05        96.31 o                         
  -5  16   1       3302.69       3594.76        60.88 o                         
  -4  16   1       3985.07       3910.21        67.94 o                         
  -3  16   1       1301.35       1311.02        41.57 o                         
  -2  16   1       2140.58       1956.02        49.96 o                         
  -1  16   1          2.73         15.20        23.58 o                         
   0  16   1         11.74         -1.83        19.62 o                         
   1  16   1       1786.69       1877.20        44.34 o                         
   2  16   1       1604.38       1527.10        41.15 o                         
   3  16   1       3720.71       3373.33        61.49 o                         
   4  16   1        301.84        274.84        21.17 o                         
   5  16   1       2984.85       2743.19        51.22 o                         
   6  16   1        108.65         79.48        17.67 o                         
   7  16   1        622.31        657.52        29.66 o                         
   8  16   1        645.55        629.04        28.07 o                         
   9  16   1         22.87          1.48        19.47 o                         
  10  16   1          6.21          4.42        19.39 o                         
  11  16   1        165.61        166.38        20.75 o                         
  12  16   1        542.63        631.92        32.14 o                         
  13  16   1        215.92        181.48        21.07 o                         
  14  16   1        181.82        130.42        25.94 o                         
  15  16   1        565.81        511.54        33.46 o                         
  16  16   1        408.64        390.32        34.35 o                         
  17  16   1         52.43         83.36        23.25 o                         
  18  16   1        138.00        133.49        22.51 o                         
  19  16   1          8.97         15.46        17.35 o                         
  20  16   1        162.00        105.14        20.22 o                         
 -19  17   1        871.99       1076.56        65.93 o                         
 -18  17   1        130.72        183.23        28.07 o                         
 -17  17   1       1058.01       1057.58        53.04 o                         
 -16  17   1        445.68        387.71        31.01 o                         
 -15  17   1        186.79        214.39        21.79 o                         
 -14  17   1       2791.92       2899.55        67.45 o                         
 -13  17   1       1758.87       1688.35        50.14 o                         
 -12  17   1        187.75        206.45        28.60 o                         
 -11  17   1        343.23        388.68        24.83 o                         
 -10  17   1        278.45        296.51        24.21 o                         
  -9  17   1        183.99        134.37        22.73 o                         
  -8  17   1       1066.27       1000.04        36.64 o                         
  -7  17   1        140.92        126.55        20.29 o                         
  -6  17   1         48.20         34.92        19.16 o                         
  -5  17   1        180.26        188.43        21.25 o                         
  -4  17   1        542.69        585.66        29.65 o                         
  -3  17   1        234.89        252.74        24.02 o                         
  -2  17   1         15.56        -14.99        21.89 o                         
  -1  17   1        250.25        228.17        26.72 o                         
   0  17   1        821.51        904.06        36.60 o                         
   1  17   1         91.13         42.87        20.00 o                         
   2  17   1        446.90        518.15        29.00 o                         
   3  17   1        626.32        480.15        28.04 o                         
   4  17   1         29.22          0.69        19.38 o                         
   5  17   1        736.12        655.72        26.58 o                         
   6  17   1          5.81         28.04        18.39 o                         
   7  17   1        631.55        616.79        28.87 o                         
   8  17   1        522.60        532.81        28.42 o                         
   9  17   1        570.75        611.93        29.15 o                         
  10  17   1       4144.12       4235.87        78.28 o                         
  11  17   1        139.38         71.57        19.14 o                         
  12  17   1       6475.25       6400.16       112.33 o                         
  13  17   1        342.86        373.99        25.97 o                         
  14  17   1       1436.72       1491.50        49.19 o                         
  15  17   1          2.27          4.15        22.72 o                         
  16  17   1        262.23        327.36        35.83 o                         
  17  17   1        833.40        925.87        46.88 o                         
  18  17   1         38.45         59.67        15.98 o                         
  19  17   1          3.83         15.74        22.97 o                         
 -16  18   1       1630.15       1621.43        88.90 o                         
 -15  18   1          1.01         -8.99        22.98 o                         
 -14  18   1        240.51        215.18        21.44 o                         
 -13  18   1        811.79        942.10        37.39 o                         
 -12  18   1         41.14         42.64        18.63 o                         
 -11  18   1        648.40        629.67        27.87 o                         
 -10  18   1        791.76        895.38        33.29 o                         
  -9  18   1       1074.34       1159.09        43.72 o                         
  -8  18   1        124.25        134.71        22.54 o                         
  -7  18   1         37.99         34.38        19.09 o                         
  -6  18   1       1084.21       1114.63        36.93 o                         
  -5  18   1        747.63        764.48        30.70 o                         
  -4  18   1        501.93        522.87        26.84 o                         
  -3  18   1       1782.86       1775.69        47.94 o                         
  -2  18   1         37.52          7.71        24.31 o                         
  -1  18   1        875.38        907.98        41.73 o                         
   0  18   1        428.17        454.86        30.51 o                         
   1  18   1       1157.50       1103.68        36.21 o                         
   2  18   1         84.91         58.98        18.39 o                         
   3  18   1        157.63        113.90        20.33 o                         
   4  18   1        147.91        170.81        21.17 o                         
   5  18   1       3337.10       3573.63        66.11 o                         
   6  18   1        121.44        142.87        19.90 o                         
   7  18   1        152.37        118.74        22.15 o                         
   8  18   1         52.72         57.38        24.92 o                         
   9  18   1       3084.50       3285.67        77.10 o                         
  10  18   1         41.43         35.68        18.89 o                         
  11  18   1       1255.21       1319.35        36.77 o                         
  12  18   1        831.37        862.96        34.26 o                         
  13  18   1        401.78        396.15        52.96 o                         
  14  18   1        950.34       1162.11        53.98 o                         
  15  18   1       1620.54       1772.91       133.56 o                         
  16  18   1       2557.37       2437.25       113.57 o                         
 -13  19   1       2067.57       1954.74        54.38 o                         
 -12  19   1         48.73         42.99        20.66 o                         
 -11  19   1       1172.30       1085.09        32.03 o                         
 -10  19   1       2781.07       2810.44        76.37 o                         
  -9  19   1        306.11        311.17        23.55 o                         
  -8  19   1       1205.66       1057.39        37.25 o                         
  -7  19   1        251.40        211.64        24.15 o                         
  -6  19   1        822.45        743.44        30.12 o                         
  -5  19   1        346.67        341.25        24.45 o                         
  -4  19   1          8.58         18.82        20.53 o                         
  -3  19   1          1.30        -17.30        21.01 o                         
  -2  19   1        378.94        400.29        26.12 o                         
  -1  19   1        249.96        306.01        29.92 o                         
   0  19   1        151.31         97.82        20.97 o                         
   1  19   1       2998.55       2893.36        61.37 o                         
   2  19   1        865.13        842.61        31.60 o                         
   3  19   1        331.56        393.97        26.35 o                         
   4  19   1        261.71        232.09        28.11 o                         
   5  19   1       1135.28       1129.08        36.26 o                         
   6  19   1       2024.39       2060.36        48.74 o                         
   7  19   1          0.08         -5.54        17.64 o                         
   8  19   1        265.44        298.92        20.84 o                         
   9  19   1        568.39        644.11        24.88 o                         
  10  19   1        414.19        447.72        20.29 o                         
  11  19   1        500.06        481.98        28.66 o                         
  12  19   1       2044.49       1902.82        67.71 o                         
  13  19   1         81.83         57.42        28.50 o                         
 -10  20   1       5308.13       5061.65       200.34 o                         
  -9  20   1       1830.15       1676.79        62.85 o                         
  -8  20   1        693.80        638.82        26.63 o                         
  -7  20   1        916.14        945.44        33.73 o                         
  -6  20   1       1816.75       1729.12        80.45 o                         
  -5  20   1         26.07         13.95        14.11 o                         
  -4  20   1       1472.63       1531.74        46.16 o                         
  -3  20   1       1562.38       1600.97        44.02 o                         
  -2  20   1        132.71        158.66        23.00 o                         
  -1  20   1        183.10        226.83        27.93 o                         
   0  20   1          1.58          4.43        21.49 o                         
   1  20   1       3656.88       3767.07        65.50 o                         
   2  20   1        431.15        424.43        22.16 o                         
   3  20   1       1377.33       1340.00        38.81 o                         
   4  20   1        875.66        951.90        28.81 o                         
   5  20   1          0.59         -4.69        14.21 o                         
   6  20   1       1912.59       1920.81        54.32 o                         
   7  20   1         77.55         91.39        14.45 o                         
   8  20   1        142.87        185.17        16.55 o                         
   9  20   1       2378.40       2251.37       103.36 o                         
  -4  21   1         13.58        -19.57        23.82 o                         
  -3  21   1         42.18         41.26        24.24 o                         
  -2  21   1       1154.09       1057.78        43.44 o                         
  -1  21   1         31.20         14.10        14.23 o                         
   0  21   1        374.88        371.77        21.60 o                         
   1  21   1        274.88        280.29        19.87 o                         
   2  21   1       1901.07       1647.58        57.41 o                         
   3  21   1       1163.27        918.75        57.00 o                         
 -32   0   2       6026.21       6844.29       265.42 o                         
 -30   0   2       3751.14       3881.31       181.20 o                         
 -28   0   2       8388.31       8231.01       357.08 o                         
 -26   0   2        204.02        256.23        30.47 o                         
 -24   0   2        388.95        351.93        27.69 o                         
 -22   0   2       1414.38       1292.18        72.73 o                         
 -20   0   2      21174.78      22322.44       475.31 o                         
 -18   0   2       4031.48       3879.15       104.48 o                         
 -16   0   2       4533.43       5190.27       147.01 o                         
 -14   0   2       2426.19       2605.55        91.70 o                         
 -12   0   2      72186.99      78818.17      1928.52 o                         
 -10   0   2     167540.08     163041.73      2010.47 o                         
  -8   0   2     143918.89     144413.48      2506.08 o                         
  -6   0   2     413586.94     385621.03      6607.90 o                         
  -4   0   2      70528.88      67586.29      1050.51 o                         
  -2   0   2      43265.83      41994.93       841.50 o                         
   2   0   2       3920.37       3187.51        99.91 o                         
   4   0   2      79318.74      79366.70      1594.25 o                         
   6   0   2      88427.54      84348.59      1708.76 o                         
   8   0   2       9988.84       6798.05       181.30 o                         
  10   0   2      10291.21      10974.46       245.66 o                         
  12   0   2      14134.05      14506.99       304.30 o                         
  14   0   2      19396.05      20558.11       528.29 o                         
  16   0   2       4981.14       5830.83       143.41 o                         
  18   0   2      11546.98      11675.76       264.65 o                         
  20   0   2      21465.85      22581.63       484.50 o                         
  22   0   2      46305.07      49802.26      1024.45 o                         
  24   0   2       3314.69       3125.15        97.57 o                         
  26   0   2       4001.92       3814.68       134.74 o                         
  28   0   2       5875.33       5407.30       170.98 o                         
  30   0   2        228.21        185.86        21.97 o                         
  32   0   2       3726.74       3442.09        79.07 o                         
 -33   1   2        457.11        466.54        36.58 o                         
 -32   1   2        139.42         96.55        34.88 o                         
 -31   1   2       3863.52       2698.07      2021.47 o                         
 -30   1   2        165.63        133.38        30.04 o                         
 -29   1   2       1316.56       1263.07        63.63 o                         
 -28   1   2        587.64        695.25        77.63 o                         
 -27   1   2       3837.20       3846.15       135.60 o                         
 -26   1   2         35.04          4.46        17.77 o                         
 -25   1   2        598.12        647.90        30.27 o                         
 -24   1   2        639.43        585.75        29.64 o                         
 -23   1   2        909.59        914.40        49.56 o                         
 -22   1   2          4.88        -21.13        21.88 o                         
 -21   1   2       4081.25       4144.79       105.23 o                         
 -20   1   2        847.23        658.18        32.98 o                         
 -19   1   2      14474.30      14742.16       279.14 o                         
 -18   1   2         20.62         17.47        16.54 o                         
 -17   1   2       5806.09       5685.68       119.49 o                         
 -16   1   2        938.81        870.27        32.86 o                         
 -15   1   2      16252.10      18276.14       332.28 o                         
 -14   1   2       3142.52       3385.69        87.44 o                         
 -13   1   2       6032.88       6779.63       153.22 o                         
 -12   1   2       3861.64       3814.74        91.60 o                         
 -11   1   2       5054.79       4627.75       104.10 o                         
 -10   1   2        109.76         73.02        13.91 o                         
  -9   1   2       9236.05       8464.57       143.26 o                         
  -8   1   2       4829.47       4652.10        84.56 o                         
  -7   1   2       9258.57       8655.53       187.82 o                         
  -6   1   2         10.37         32.17        14.01 o                         
  -5   1   2      84759.87      84336.19      1039.70 o                         
  -4   1   2       3468.65       3413.00        77.29 o                         
  -3   1   2     209139.09     197233.12      2393.62 o                         
  -2   1   2        312.81        279.96        11.30 o                         
  -1   1   2      26503.08      25471.27       363.49 o                         
   0   1   2         21.84         35.23         7.02 o                         
   1   1   2        114.77        146.30        10.93 o                         
   2   1   2        105.39        104.67        13.71 o                         
   3   1   2       6206.18       6316.30       116.24 o                         
   4   1   2      10251.18       9450.10       153.79 o                         
   5   1   2     146267.69     139125.56      2156.84 o                         
   6   1   2       3869.64       3593.81        95.24 o                         
   7   1   2        831.25        757.70        50.40 o                         
   8   1   2       6759.97       6012.29       128.91 o                         
   9   1   2        165.82         89.23        14.60 o                         
  10   1   2        535.70        596.85        31.10 o                         
  11   1   2      37943.39      39201.66       789.84 o                         
  12   1   2       1644.79       1670.22        44.08 o                         
  13   1   2      51091.36      53344.06       928.05 o                         
  14   1   2         88.18         62.30        18.48 o                         
  15   1   2       2763.08       3625.38       114.22 o                         
  16   1   2        972.05       1217.97        49.24 o                         
  17   1   2       2643.44       2967.77        75.68 o                         
  18   1   2         11.81         -6.40        18.99 o                         
  19   1   2       1545.25       1593.60        53.90 o                         
  20   1   2       1067.73       1150.83        46.36 o                         
  21   1   2      51862.72      53861.61       956.18 o                         
  22   1   2        484.54        495.10        30.53 o                         
  23   1   2      11201.76      11858.67       168.16 o                         
  24   1   2       4339.88       4151.18        95.30 o                         
  25   1   2       2792.39       2781.90        59.52 o                         
  26   1   2        158.46        127.02        22.80 o                         
  27   1   2       2169.96       2167.84        64.04 o                         
  28   1   2       2078.11       2207.46        61.94 o                         
  29   1   2      12415.61      12633.72       212.03 o                         
  30   1   2         36.23         26.13        12.85 o                         
  31   1   2       1049.93        838.72        44.37 o                         
  32   1   2        473.88        405.31        20.45 o                         
 -33   2   2       1416.97       1224.02        30.35 o                         
 -32   2   2        347.94        381.48        29.13 o                         
 -31   2   2         66.62         56.48        19.28 o                         
 -30   2   2        200.61        190.93        26.29 o                         
 -29   2   2       2235.68       2457.49        76.31 o                         
 -28   2   2       2269.76       2349.36       110.12 o                         
 -27   2   2        999.70       1029.64        52.11 o                         
 -26   2   2       1456.87       1458.83        37.68 o                         
 -25   2   2        719.81        781.89        30.86 o                         
 -24   2   2         14.62        -10.47        17.11 o                         
 -23   2   2         83.43         64.27        18.05 o                         
 -22   2   2       1827.93       1972.53        51.23 o                         
 -21   2   2       3161.54       3276.27        69.79 o                         
 -20   2   2       3627.47       3470.64        72.47 o                         
 -19   2   2       8195.56       8124.62       125.70 o                         
 -18   2   2       5352.48       5171.79        85.66 o                         
 -17   2   2       2178.47       1886.49        43.87 o                         
 -16   2   2      16771.05      18013.40       295.75 o                         
 -15   2   2         15.94         37.69        12.92 o                         
 -14   2   2      22321.90      22504.97       361.49 o                         
 -13   2   2       4411.43       4281.73        72.94 o                         
 -12   2   2       4483.72       5463.08        84.84 o                         
 -11   2   2        165.01        178.80        15.11 o                         
 -10   2   2       7870.03       6272.62        81.91 o                         
  -9   2   2         66.62         66.89        12.94 o                         
  -8   2   2      38214.15      39112.93       393.66 o                         
  -7   2   2       3273.21       2834.11        42.89 o                         
  -6   2   2        294.79        255.34        15.31 o                         
  -5   2   2       2255.99       2347.11        35.58 o                         
  -4   2   2     137108.00     136204.22      1257.29 o                         
  -3   2   2       6988.37       6950.17        75.53 o                         
  -2   2   2      14553.95      13667.85       149.03 o                         
  -1   2   2       1981.07       1930.33        27.62 o                         
   0   2   2       6665.30       6801.79        76.26 o                         
   1   2   2       2579.29       2347.52        33.27 o                         
   2   2   2      94631.31      90889.80      1192.08 o                         
   3   2   2       1663.85       1928.47        53.03 o                         
   4   2   2     402220.81     383825.72      4667.90 o                         
   5   2   2      17340.66      18097.52       342.51 o                         
   6   2   2        134.10         94.41        17.05 o                         
   7   2   2       3762.31       3459.71        62.04 o                         
   8   2   2      55820.15      56463.04       743.90 o                         
   9   2   2      20499.17      19872.11       210.95 o                         
  10   2   2       5202.64       5874.06        93.99 o                         
  11   2   2        121.79        238.87        13.05 o                         
  12   2   2       1134.75        649.32        26.29 o                         
  13   2   2          5.83         24.66        11.40 o                         
  14   2   2       2110.14       1940.31        42.53 o                         
  15   2   2        111.64        141.48        15.22 o                         
  16   2   2        942.94        927.13        32.74 o                         
  17   2   2       1012.33       1253.57        69.51 o                         
  18   2   2       2700.53       3180.67        66.52 o                         
  19   2   2         16.41         -5.57        16.31 o                         
  20   2   2        763.52        656.90        29.82 o                         
  21   2   2        229.26        226.70        22.40 o                         
  22   2   2         43.44         16.69        17.26 o                         
  23   2   2        782.55        772.26        26.08 o                         
  24   2   2       2174.08       2213.28        43.88 o                         
  25   2   2       1221.72       1166.71        30.56 o                         
  26   2   2       7225.13       7164.12       124.42 o                         
  27   2   2        996.29        881.21        32.44 o                         
  28   2   2       2336.09       2345.84        57.13 o                         
  29   2   2       1666.20       1806.97        41.74 o                         
  30   2   2        214.87        144.47        14.63 o                         
  31   2   2        537.09        494.82        24.43 o                         
  32   2   2        120.04        129.73        20.84 o                         
 -32   3   2        738.19        720.42        25.19 o                         
 -31   3   2          8.11         -3.52        18.28 o                         
 -30   3   2        119.10        128.85        32.09 o                         
 -29   3   2         11.78        -11.47        24.10 o                         
 -28   3   2       2137.22       2301.37        75.70 o                         
 -27   3   2          1.19          3.49        29.29 o                         
 -26   3   2        193.26        144.30        32.83 o                         
 -25   3   2       2136.21       1926.38        44.43 o                         
 -24   3   2         95.59         36.73        16.58 o                         
 -23   3   2       1459.49       1370.00        64.54 o                         
 -22   3   2       1105.74       1152.78        38.06 o                         
 -21   3   2        403.92        447.56        25.37 o                         
 -20   3   2       2200.10       2367.79        55.20 o                         
 -19   3   2       7633.78       7110.65       122.24 o                         
 -18   3   2       1140.78       1140.11        34.10 o                         
 -17   3   2        495.97        382.34        20.77 o                         
 -16   3   2       3106.90       3252.46        63.07 o                         
 -15   3   2       3872.65       3799.92        63.88 o                         
 -14   3   2       1087.98       1218.01        28.43 o                         
 -13   3   2      49357.55      50300.14       621.14 o                         
 -12   3   2       2255.42       2314.91        38.60 o                         
 -11   3   2       6360.79       6962.62        86.17 o                         
 -10   3   2       8930.80       8688.23        91.52 o                         
  -9   3   2      42095.49      41860.34       397.55 o                         
  -8   3   2      12211.84      12393.74       136.42 o                         
  -7   3   2      11554.09      11586.42       161.20 o                         
  -6   3   2        145.05        243.43        15.90 o                         
  -5   3   2      23175.62      23874.78       242.65 o                         
  -4   3   2        925.41        903.80        20.54 o                         
  -3   3   2      30348.46      28467.02       261.21 o                         
  -2   3   2        990.30        913.53        16.27 o                         
  -1   3   2       3820.44       3781.47        45.86 o                         
   0   3   2      38659.00      36120.33       366.77 o                         
   1   3   2     134228.25     130296.66      1240.30 o                         
   2   3   2      20468.25      22190.58       333.78 o                         
   3   3   2      18799.99      19491.60       215.07 o                         
   4   3   2      21939.96      23290.22       256.57 o                         
   5   3   2      22669.12      23605.33       340.37 o                         
   6   3   2       8354.86       9569.95       142.21 o                         
   7   3   2      73532.80      74190.68       930.80 o                         
   8   3   2       3287.18       2938.82        75.96 o                         
   9   3   2       5118.24       5318.09        66.08 o                         
  10   3   2          5.01         57.68        10.75 o                         
  11   3   2       1079.25        952.62        23.35 o                         
  12   3   2       9648.40       9627.12       137.68 o                         
  13   3   2       9739.35      10776.93       153.99 o                         
  14   3   2        330.80        398.67        19.08 o                         
  15   3   2       1473.44       1690.96        41.06 o                         
  16   3   2         34.91         26.77        13.31 o                         
  17   3   2       2592.70       2415.33        54.17 o                         
  18   3   2       7404.64       7608.70       130.05 o                         
  19   3   2       1983.22       2152.17        52.81 o                         
  20   3   2        915.81        971.18        32.29 o                         
  21   3   2       4090.70       4143.42       105.57 o                         
  22   3   2        173.18        130.18        20.09 o                         
  23   3   2        494.57        505.52        19.88 o                         
  24   3   2       1157.35       1125.72        27.48 o                         
  25   3   2        743.23        752.33        32.32 o                         
  26   3   2       3521.94       3753.36        75.62 o                         
  27   3   2       1393.38       1313.74        38.26 o                         
  28   3   2        494.08        517.96        29.79 o                         
  29   3   2       1018.45       1044.29        37.98 o                         
  30   3   2        116.41        114.94        13.38 o                         
  31   3   2         11.64         17.94         9.36 o                         
 -32   4   2        785.37        707.13        41.49 o                         
 -31   4   2        123.99        111.72        18.82 o                         
 -30   4   2       1055.16        985.23        40.93 o                         
 -29   4   2        308.32        349.49        44.58 o                         
 -28   4   2        170.09        164.72        34.16 o                         
 -27   4   2        478.39        484.88        52.43 o                         
 -26   4   2       9416.03       9414.45       221.92 o                         
 -25   4   2       1777.04       1757.80        45.07 o                         
 -24   4   2       2251.30       2181.07        44.79 o                         
 -23   4   2        543.36        594.25        22.88 o                         
 -22   4   2       3135.32       3305.88        70.73 o                         
 -21   4   2       2495.55       2601.33        59.54 o                         
 -20   4   2       3692.30       3766.65        80.15 o                         
 -19   4   2        219.82        278.10        23.35 o                         
 -18   4   2       1615.42       1732.31        43.07 o                         
 -17   4   2        531.99        529.31        23.03 o                         
 -16   4   2        112.61         80.12        12.74 o                         
 -15   4   2       4813.95       4999.81        74.92 o                         
 -14   4   2       1944.99       1608.29        31.93 o                         
 -13   4   2        359.30        289.35        13.64 o                         
 -12   4   2       1803.95       1927.08        34.21 o                         
 -11   4   2      29447.95      30156.54       354.19 o                         
 -10   4   2       5888.35       6113.87        66.62 o                         
  -9   4   2      10060.87      10916.52       109.13 o                         
  -8   4   2       2093.06       1827.03        35.77 o                         
  -7   4   2      14385.03      14948.51       158.36 o                         
  -6   4   2       9524.54       9185.04       102.43 o                         
  -5   4   2       4978.65       5730.42        69.70 o                         
  -4   4   2        962.37       1042.36        18.75 o                         
  -3   4   2      12194.48      11583.94       126.95 o                         
  -2   4   2      45407.93      42808.52       377.64 o                         
  -1   4   2      29294.70      26532.42       236.12 o                         
   0   4   2      63641.57      61517.61       590.11 o                         
   1   4   2      27736.56      29263.91       276.54 o                         
   2   4   2      13059.78      13281.08       143.30 o                         
   3   4   2       5611.56       5850.89        71.94 o                         
   4   4   2      40964.47      38426.82       398.87 o                         
   5   4   2       4897.56       5255.03        69.91 o                         
   6   4   2       1092.42       1095.06        64.34 o                         
   7   4   2       1821.74       1627.03        33.23 o                         
   8   4   2       9549.78      10169.15       120.08 o                         
   9   4   2      12316.32      11585.27       135.71 o                         
  10   4   2      14026.53      13423.64       185.22 o                         
  11   4   2      22446.68      23668.33       318.91 o                         
  12   4   2       9930.03      11024.90       146.52 o                         
  13   4   2       4909.74       4725.61        71.06 o                         
  14   4   2        921.88        950.71        26.48 o                         
  15   4   2        193.62        194.15        16.26 o                         
  16   4   2       1793.65       1666.85        41.25 o                         
  17   4   2        201.34        178.92        17.31 o                         
  18   4   2         23.94         24.38        16.86 o                         
  19   4   2       1561.97       1572.69        44.03 o                         
  20   4   2        711.81        752.96        34.87 o                         
  21   4   2        131.49        117.65        18.97 o                         
  22   4   2        393.34        337.81        18.11 o                         
  23   4   2       8638.27       9227.09       115.64 o                         
  24   4   2        142.67        155.30        16.15 o                         
  25   4   2        107.90        137.94        22.87 o                         
  26   4   2       1053.59        862.66        35.94 o                         
  27   4   2        823.69        829.30        33.96 o                         
  28   4   2       1017.43       1110.02        36.00 o                         
  29   4   2        349.34        404.96        22.10 o                         
  30   4   2       3017.26       3260.46        52.46 o                         
  31   4   2        354.16        297.80        25.52 o                         
 -32   5   2         87.51        104.21        29.35 o                         
 -31   5   2        836.11        657.58        42.79 o                         
 -30   5   2       1744.16       1862.80        56.05 o                         
 -29   5   2       1276.60       1165.30        46.61 o                         
 -28   5   2        101.46         90.34        25.13 o                         
 -27   5   2       3652.73       3701.88       132.55 o                         
 -26   5   2        374.12        220.60        31.62 o                         
 -25   5   2         14.31         20.71        16.20 o                         
 -24   5   2         16.45         -5.45        14.85 o                         
 -23   5   2         88.50         85.97        18.53 o                         
 -22   5   2       1343.20       1213.84        43.88 o                         
 -21   5   2         13.69        -12.04        15.87 o                         
 -20   5   2       4175.90       4457.08        85.51 o                         
 -19   5   2       5382.18       5648.72       105.13 o                         
 -18   5   2       4638.12       4851.45        89.01 o                         
 -17   5   2        622.99        592.10        26.49 o                         
 -16   5   2       1263.19       1098.90        29.38 o                         
 -15   5   2       1188.60       1131.14        27.05 o                         
 -14   5   2       5846.01       5861.23        84.94 o                         
 -13   5   2      14415.53      14170.71       184.48 o                         
 -12   5   2       3700.69       3568.77        55.08 o                         
 -11   5   2       2052.00       2223.70        37.98 o                         
 -10   5   2        294.37        450.74        12.34 o                         
  -9   5   2         24.27         46.50        10.97 o                         
  -8   5   2       1364.64       1138.12        34.79 o                         
  -7   5   2       9779.10      10966.33       117.20 o                         
  -6   5   2      25567.47      28509.49       278.87 o                         
  -5   5   2      24511.40      24348.53       257.25 o                         
  -4   5   2      19595.84      20217.38       200.76 o                         
  -3   5   2        514.42        567.33        22.77 o                         
  -2   5   2       2326.01       2146.05        40.08 o                         
  -1   5   2       1455.75       1110.85        29.52 o                         
   0   5   2      17291.17      18418.93       221.90 o                         
   1   5   2      62330.63      61905.66       578.95 o                         
   2   5   2      14502.02      13372.90       126.56 o                         
   3   5   2      14293.63      14761.34       156.84 o                         
   4   5   2       6761.53       6666.96        78.65 o                         
   5   5   2       1659.65       1440.10        22.18 o                         
   6   5   2        955.36        998.90        19.75 o                         
   7   5   2      42232.09      42575.32       423.27 o                         
   8   5   2       9730.25      10384.61       127.84 o                         
   9   5   2      45853.39      48845.15       601.06 o                         
  10   5   2        486.35        385.22        15.09 o                         
  11   5   2       1485.15       1401.69        30.23 o                         
  12   5   2         85.23         75.32        11.11 o                         
  13   5   2       1354.73       1193.46        27.38 o                         
  14   5   2        767.09        689.73        21.53 o                         
  15   5   2       2895.80       2826.56        50.21 o                         
  16   5   2        601.34        550.35        22.42 o                         
  17   5   2       4316.08       4712.00        86.99 o                         
  18   5   2        566.99        529.01        24.82 o                         
  19   5   2          8.55         33.83        18.38 o                         
  20   5   2        937.39        845.66        32.01 o                         
  21   5   2        310.35        349.07        30.25 o                         
  22   5   2       4955.79       5133.65        75.76 o                         
  23   5   2       3332.83       3541.50        57.82 o                         
  24   5   2       2723.92       2941.85        66.00 o                         
  25   5   2        829.93        719.39        42.24 o                         
  26   5   2       1407.41       1519.29        45.87 o                         
  27   5   2       1154.95       1255.00        39.52 o                         
  28   5   2          1.80        -14.03        14.03 o                         
  29   5   2         52.34         74.96        12.94 o                         
  30   5   2        760.55        675.37        22.67 o                         
  31   5   2        435.04        391.37        23.75 o                         
 -31   6   2         31.34         22.12        21.15 o                         
 -30   6   2          1.04         -0.63        10.87 o                         
 -29   6   2       1504.35       1560.13        63.63 o                         
 -28   6   2         19.16         -8.52        27.66 o                         
 -27   6   2        271.29        278.85        36.69 o                         
 -26   6   2        546.09        573.11        48.02 o                         
 -25   6   2       1779.40       1625.52        77.79 o                         
 -24   6   2        661.83        445.72        25.41 o                         
 -23   6   2         35.28         29.37        14.97 o                         
 -22   6   2          9.02         -2.72        15.71 o                         
 -21   6   2       2813.05       2425.91        69.42 o                         
 -20   6   2        135.50        136.91        22.45 o                         
 -19   6   2        113.34        125.72        20.59 o                         
 -18   6   2       2709.34       2608.31        69.99 o                         
 -17   6   2       2000.20       1663.60        45.88 o                         
 -16   6   2         22.72         11.07        13.74 o                         
 -15   6   2       1792.83       1845.26        56.88 o                         
 -14   6   2       2402.42       2424.33        57.49 o                         
 -13   6   2       2806.01       2965.27        57.04 o                         
 -12   6   2        330.11        292.64        16.03 o                         
 -11   6   2       6776.74       7039.65       112.71 o                         
 -10   6   2       8066.85       7248.21       114.36 o                         
  -9   6   2        156.32         55.61        12.08 o                         
  -8   6   2       2275.47       2257.73        41.67 o                         
  -7   6   2      39502.16      39258.95       447.41 o                         
  -6   6   2      34659.41      34358.71       371.34 o                         
  -5   6   2      62347.23      61953.11       632.73 o                         
  -4   6   2       3554.86       3621.19        65.95 o                         
  -3   6   2        646.64        442.74        16.67 o                         
  -2   6   2       1873.31       1589.24        27.76 o                         
  -1   6   2       6112.41       6891.28        88.91 o                         
   0   6   2      15935.30      15108.46       178.11 o                         
   1   6   2      25476.65      24749.28       254.12 o                         
   2   6   2        312.10        207.26        11.05 o                         
   3   6   2      71297.82      69174.32       574.84 o                         
   4   6   2      14432.54      12702.87       135.00 o                         
   5   6   2       6310.72       5540.29        79.15 o                         
   6   6   2      22041.11      22578.22       261.12 o                         
   7   6   2      44615.62      45098.25       566.90 o                         
   8   6   2       2834.75       3012.84        69.63 o                         
   9   6   2        790.88        753.33        24.67 o                         
  10   6   2       6241.45       5958.78        97.85 o                         
  11   6   2       3852.54       4571.24        82.17 o                         
  12   6   2       4312.81       3983.96        79.05 o                         
  13   6   2        370.22        165.91        16.36 o                         
  14   6   2       7642.86       7286.97       142.30 o                         
  15   6   2        371.37        444.70        23.43 o                         
  16   6   2        815.90        981.99        32.23 o                         
  17   6   2        453.70        405.50        30.08 o                         
  18   6   2       1441.27       1523.40        50.94 o                         
  19   6   2       1511.05       1493.36        59.39 o                         
  20   6   2       1833.25       1794.91        80.30 o                         
  21   6   2        885.14        869.94        31.53 o                         
  22   6   2       2466.75       2252.85        51.95 o                         
  23   6   2       3107.52       3125.07        68.48 o                         
  24   6   2       3514.51       3564.00       103.82 o                         
  25   6   2       1823.88       1826.58        66.09 o                         
  26   6   2       1696.12       1591.75        58.52 o                         
  27   6   2        396.13        473.24        27.03 o                         
  28   6   2         22.90         39.75        14.27 o                         
  29   6   2         17.57          8.68        10.81 o                         
  30   6   2        110.08        138.59        16.90 o                         
 -31   7   2        200.53        139.93        20.63 o                         
 -30   7   2       1141.22       1039.17        84.01 o                         
 -29   7   2        146.92        171.93        80.18 o                         
 -28   7   2       1969.25       1883.02       110.17 o                         
 -27   7   2       1574.77       1837.51       114.42 o                         
 -26   7   2        479.45        302.42        62.95 o                         
 -25   7   2        810.38        721.16        51.83 o                         
 -24   7   2       1895.51       1985.58        72.97 o                         
 -23   7   2       5848.17       5806.35       117.46 o                         
 -22   7   2       1455.08       1503.59        49.12 o                         
 -21   7   2         29.11         25.01        38.07 o                         
 -20   7   2       3818.86       3909.30       138.94 o                         
 -19   7   2        874.44        822.62        55.92 o                         
 -18   7   2       2196.66       1726.31        71.34 o                         
 -17   7   2        941.84        904.08        45.77 o                         
 -16   7   2       3922.74       4114.46       113.11 o                         
 -15   7   2        851.67       1040.64        47.14 o                         
 -14   7   2      25025.76      26572.89       555.97 o                         
 -13   7   2       2934.63       3025.07        74.99 o                         
 -12   7   2       1148.97       1294.96        49.83 o                         
 -11   7   2      11271.92      10882.83       208.67 o                         
 -10   7   2        526.69        470.96        29.32 o                         
  -9   7   2         56.79         54.37        17.67 o                         
  -8   7   2      18713.53      18160.84       328.83 o                         
  -7   7   2        311.34        247.69        37.94 o                         
  -6   7   2        169.21        163.52        17.80 o                         
  -5   7   2          2.56         -5.43        10.59 o                         
  -4   7   2      10062.33       9340.84       108.46 o                         
  -3   7   2      24148.95      23690.92       233.50 o                         
  -2   7   2      10039.00      10055.95       121.66 o                         
  -1   7   2       3144.01       3042.60        39.92 o                         
   0   7   2         25.94         50.07         7.43 o                         
   1   7   2        173.88        107.41         9.45 o                         
   2   7   2       9204.08       9936.89       126.90 o                         
   3   7   2       2053.00       2075.87        38.45 o                         
   4   7   2       2235.40       2728.26        58.72 o                         
   5   7   2       2289.44       2496.99        52.60 o                         
   6   7   2       6037.04       6244.07       111.37 o                         
   7   7   2       1298.93       1108.35        29.52 o                         
   8   7   2      11501.39      12134.98       275.05 o                         
   9   7   2       5281.89       6202.44       127.38 o                         
  10   7   2        256.24        208.64        20.33 o                         
  11   7   2       7309.46       7547.87       153.54 o                         
  12   7   2        295.44        280.39        23.34 o                         
  13   7   2          2.62         -4.57        20.66 o                         
  14   7   2      22526.84      22714.97       482.47 o                         
  15   7   2       2512.13       2330.68        87.88 o                         
  16   7   2       5912.14       6202.43       136.90 o                         
  17   7   2        886.62        840.98        46.53 o                         
  18   7   2        697.75        612.94        48.98 o                         
  19   7   2        523.25        419.82        65.08 o                         
  20   7   2        274.67        224.48        24.84 o                         
  21   7   2         26.39         68.38        25.01 o                         
  22   7   2        122.56        116.06        22.95 o                         
  23   7   2          0.54          4.28        28.89 o                         
  24   7   2        344.47        340.70        35.74 o                         
  25   7   2        104.89         78.03        38.34 o                         
  26   7   2        585.47        602.96        45.30 o                         
  27   7   2       3326.69       3331.80        79.55 o                         
  28   7   2        284.35        241.50        23.09 o                         
  29   7   2        657.94        686.79        38.45 o                         
  30   7   2        209.75        129.87        19.57 o                         
 -30   8   2         34.00         24.95        16.44 o                         
 -29   8   2        211.25        173.37        41.90 o                         
 -28   8   2        594.07        613.59        56.36 o                         
 -27   8   2        643.44        636.22        52.17 o                         
 -26   8   2       3292.41       3272.64       153.98 o                         
 -25   8   2       4238.13       3974.39       143.34 o                         
 -24   8   2         20.96         18.71        26.92 o                         
 -23   8   2       3760.23       3815.55        96.29 o                         
 -22   8   2       5507.81       5614.47       105.82 o                         
 -21   8   2         14.67         92.09        20.64 o                         
 -20   8   2         44.89         33.64        28.99 o                         
 -19   8   2        442.60        478.07        37.63 o                         
 -18   8   2        752.49        833.23        46.61 o                         
 -17   8   2       2683.49       2471.13        82.32 o                         
 -16   8   2       1450.36       1577.37        62.17 o                         
 -15   8   2        200.74        190.35        26.38 o                         
 -14   8   2        800.17        704.15        67.63 o                         
 -13   8   2       2299.97       2407.96        94.39 o                         
 -12   8   2      22964.86      21867.85       676.94 o                         
 -11   8   2       4365.49       4635.14       147.19 o                         
 -10   8   2        336.12        319.54        33.72 o                         
  -9   8   2        418.94        426.01        34.41 o                         
  -8   8   2       1534.46       1786.38        56.23 o                         
  -7   8   2         25.04          6.10        14.28 o                         
  -6   8   2         81.07        105.38        13.54 o                         
  -5   8   2          7.16         27.84        11.61 o                         
  -4   8   2        100.22         76.70        11.83 o                         
  -3   8   2       6862.08       6775.58        85.87 o                         
  -2   8   2       5610.09       5774.66        85.71 o                         
  -1   8   2      16359.31      18283.53       199.60 o                         
   0   8   2       3138.16       3533.61        50.95 o                         
   1   8   2      42643.53      46276.97       513.32 o                         
   2   8   2        601.94        499.38        15.53 o                         
   3   8   2      36765.82      41129.09       510.66 o                         
   4   8   2       5520.79       6065.72        99.76 o                         
   5   8   2       7927.52       8460.25       147.38 o                         
   6   8   2        261.79        160.59        17.34 o                         
   7   8   2      12547.01      13008.07       218.63 o                         
   8   8   2         30.86          8.02        13.09 o                         
   9   8   2          9.17         22.55        19.62 o                         
  10   8   2       6158.12       5898.90       125.99 o                         
  11   8   2       2807.76       3048.22        76.99 o                         
  12   8   2      19710.68      19747.48       367.02 o                         
  13   8   2       1959.42       1808.81        72.20 o                         
  14   8   2        107.87        104.31        30.37 o                         
  15   8   2       7379.12       7528.78       185.47 o                         
  16   8   2         46.33         77.80        26.34 o                         
  17   8   2      17205.07      17239.04       380.88 o                         
  18   8   2        192.44        249.60        40.05 o                         
  19   8   2        284.43        355.03        25.39 o                         
  20   8   2         52.69         42.71        20.01 o                         
  21   8   2        398.79        424.37        30.02 o                         
  22   8   2       2673.29       2872.26        80.49 o                         
  23   8   2       1100.08       1020.63        44.90 o                         
  24   8   2       3295.19       3482.88       101.30 o                         
  25   8   2         36.80         54.65        20.84 o                         
  26   8   2        222.01        183.03        21.48 o                         
  27   8   2       3262.51       3204.41        83.43 o                         
  28   8   2        781.63        707.69        49.77 o                         
  29   8   2        175.51        126.90        21.16 o                         
 -30   9   2        206.69        258.37        17.43 o                         
 -29   9   2       1459.04       1371.14       118.46 o                         
 -28   9   2          5.28        -13.40        28.10 o                         
 -27   9   2        175.43        272.74        59.12 o                         
 -26   9   2        255.48        316.28        32.94 o                         
 -25   9   2          0.76          4.12        22.18 o                         
 -24   9   2         29.08         14.43        23.04 o                         
 -23   9   2       2356.73       2419.01        64.09 o                         
 -22   9   2       2486.66       2559.51        61.68 o                         
 -21   9   2       4458.15       4622.94        92.27 o                         
 -20   9   2        813.25        990.39        47.96 o                         
 -19   9   2        720.15        765.15        50.04 o                         
 -18   9   2       2833.65       2634.79       121.01 o                         
 -17   9   2         28.43         18.03        31.43 o                         
 -16   9   2       7567.96       7050.47       218.04 o                         
 -15   9   2         85.21         21.69        48.06 o                         
 -14   9   2         20.32         14.04        48.06 o                         
 -13   9   2        924.69        890.26        83.37 o                         
 -12   9   2       3564.51       3557.09       220.54 o                         
 -11   9   2       2061.56       2157.18        70.95 o                         
 -10   9   2       3532.25       3783.43        91.01 o                         
  -9   9   2       4137.86       3989.48       225.01 o                         
  -8   9   2         30.77         28.13        19.30 o                         
  -7   9   2        450.25        469.15        23.98 o                         
  -6   9   2       5142.34       5247.10       100.35 o                         
  -5   9   2         55.09         97.62        15.17 o                         
  -4   9   2       2542.68       2386.71        94.30 o                         
  -3   9   2       5312.29       5812.43       132.45 o                         
  -2   9   2       5135.31       5275.58        73.60 o                         
  -1   9   2          6.95         30.15         8.60 o                         
   0   9   2       5665.39       5145.14        67.73 o                         
   1   9   2        536.60        419.34        15.26 o                         
   2   9   2       3269.76       3164.16        74.42 o                         
   3   9   2       3925.69       3854.18        70.64 o                         
   4   9   2       3652.31       4032.55        73.09 o                         
   5   9   2        866.33        826.10        32.63 o                         
   6   9   2       4050.77       4135.07       102.11 o                         
   7   9   2        291.03        317.98        23.75 o                         
   8   9   2       6750.90       6691.68       139.52 o                         
   9   9   2       5164.25       5091.25       113.18 o                         
  10   9   2       9658.04       9674.30       223.78 o                         
  11   9   2       1318.37       1369.41        48.73 o                         
  12   9   2       2116.04       2109.99        74.85 o                         
  13   9   2         22.07         30.11        21.78 o                         
  14   9   2       5256.36       5267.88       122.53 o                         
  15   9   2       2823.05       2623.67        88.22 o                         
  16   9   2       5981.20       5236.17       185.88 o                         
  17   9   2        394.86        309.23        57.42 o                         
  18   9   2        615.88        556.96        28.13 o                         
  19   9   2        389.75        452.71        37.10 o                         
  20   9   2       2403.57       1858.57        48.06 o                         
  21   9   2         44.21         27.50        24.63 o                         
  22   9   2       1637.38       1569.58        49.81 o                         
  23   9   2        261.01        231.03        23.23 o                         
  24   9   2       1734.09       1607.82        52.77 o                         
  25   9   2        841.09        758.66        45.43 o                         
  26   9   2        712.70        733.36        32.93 o                         
  27   9   2        310.14        300.03        27.26 o                         
  28   9   2       3335.46       3462.82        85.55 o                         
  29   9   2         14.91         23.05        17.86 o                         
 -29  10   2         16.60         20.11        17.39 o                         
 -28  10   2        382.70        459.55        40.04 o                         
 -27  10   2        376.41        268.81        33.29 o                         
 -26  10   2        805.89        883.45        39.43 o                         
 -25  10   2       1984.93       1845.05        50.50 o                         
 -24  10   2         14.06         19.23        21.06 o                         
 -23  10   2        982.94       1015.05        37.87 o                         
 -22  10   2        503.91        576.58        31.36 o                         
 -21  10   2        476.36        395.47        40.50 o                         
 -20  10   2       1867.37       1760.05        47.23 o                         
 -19  10   2        569.90        592.65        27.81 o                         
 -18  10   2         10.18         39.53        19.79 o                         
 -17  10   2       3921.24       3899.17       204.17 o                         
 -16  10   2        259.82        319.86        65.93 o                         
 -15  10   2         37.71         -0.09        35.16 o                         
 -14  10   2       2863.24       2974.16       122.66 o                         
 -13  10   2         56.20         36.59        48.49 o                         
 -12  10   2      10283.48       9643.42       295.89 o                         
 -11  10   2       4546.67       4596.15       114.70 o                         
 -10  10   2       3888.58       3883.18       109.79 o                         
  -9  10   2       2379.70       2410.26       105.91 o                         
  -8  10   2        362.58        260.30        24.02 o                         
  -7  10   2      16935.93      17733.76       296.01 o                         
  -6  10   2        305.21        263.54        25.97 o                         
  -5  10   2      25982.08      27412.61       374.76 o                         
  -4  10   2       1510.01       1520.62        36.49 o                         
  -3  10   2        606.94        926.04        45.62 o                         
  -2  10   2       4420.00       4310.17        68.63 o                         
  -1  10   2       2034.71       2055.70        37.56 o                         
   0  10   2       6042.22       6022.42        79.67 o                         
   1  10   2        905.38       1068.40        28.75 o                         
   2  10   2         70.10        104.86        12.47 o                         
   3  10   2       4509.49       4601.64        87.58 o                         
   4  10   2        183.46        181.40        23.03 o                         
   5  10   2       1301.16       1228.74        48.46 o                         
   6  10   2        733.04        715.11        40.58 o                         
   7  10   2        631.74        709.69        34.07 o                         
   8  10   2       4881.23       4768.74       146.62 o                         
   9  10   2        604.20        659.77        47.65 o                         
  10  10   2        829.01        927.10        70.61 o                         
  11  10   2        402.21        466.61        45.51 o                         
  12  10   2        159.97        207.03        39.36 o                         
  13  10   2       2548.43       2440.07       103.94 o                         
  14  10   2          6.11         32.34        42.75 o                         
  15  10   2       7056.83       7191.58       244.36 o                         
  16  10   2        195.04        200.76        54.44 o                         
  17  10   2        196.27        181.19        21.15 o                         
  18  10   2       3967.61       4133.84        75.19 o                         
  19  10   2        930.71        660.55        30.03 o                         
  20  10   2       2422.84       2203.83        57.34 o                         
  21  10   2       1985.64       1881.41        58.56 o                         
  22  10   2         43.40         46.87        22.24 o                         
  23  10   2        408.16        370.92        27.69 o                         
  24  10   2         57.43         32.67        19.44 o                         
  25  10   2        689.24        735.10        33.76 o                         
  26  10   2        231.99        242.42        21.62 o                         
  27  10   2        468.10        403.76        25.02 o                         
  28  10   2       2381.96       2641.81        64.73 o                         
 -28  11   2        276.85        250.39        19.43 o                         
 -27  11   2          8.84         14.38        19.50 o                         
 -26  11   2       1730.04       1928.79        67.65 o                         
 -25  11   2       1242.94       1146.31        36.73 o                         
 -24  11   2          8.31         20.55        19.78 o                         
 -23  11   2         37.53         71.11        21.27 o                         
 -22  11   2        197.99        151.96        25.09 o                         
 -21  11   2        543.43        553.02        55.13 o                         
 -20  11   2        370.98        328.96        25.86 o                         
 -19  11   2         53.62         82.31        18.38 o                         
 -18  11   2         17.34         29.92        17.64 o                         
 -17  11   2       4276.67       4524.15        75.64 o                         
 -16  11   2        116.10        189.01        43.53 o                         
 -15  11   2       2795.68       2806.49       121.61 o                         
 -14  11   2       1595.51       1200.06        60.36 o                         
 -13  11   2        574.26        545.73        42.87 o                         
 -12  11   2      11286.69      11390.86       268.62 o                         
 -11  11   2        170.51        212.86        37.94 o                         
 -10  11   2       2309.35       2380.13        80.77 o                         
  -9  11   2        231.61        205.26        25.56 o                         
  -8  11   2       4925.03       5155.96       118.29 o                         
  -7  11   2       4344.59       4254.79        90.34 o                         
  -6  11   2       1146.18        845.19        49.81 o                         
  -5  11   2        284.64        278.44        20.22 o                         
  -4  11   2        602.38        432.80        24.42 o                         
  -3  11   2          6.91         21.23        14.50 o                         
  -2  11   2       1218.64       1510.29        37.87 o                         
  -1  11   2        242.94        237.81        14.74 o                         
   0  11   2       9802.89      10482.38       137.15 o                         
   1  11   2         57.67         21.56        14.00 o                         
   2  11   2        414.33        626.78        28.50 o                         
   3  11   2        872.65       1063.70        29.87 o                         
   4  11   2        230.57        227.97        20.80 o                         
   5  11   2       1194.62       1239.10        45.10 o                         
   6  11   2         35.61         58.33        19.75 o                         
   7  11   2        259.25        218.57        36.88 o                         
   8  11   2        123.29         58.45        23.24 o                         
   9  11   2        483.15        364.00        71.03 o                         
  10  11   2       4209.24       4250.94       204.17 o                         
  11  11   2        246.91        224.31        40.47 o                         
  12  11   2       1538.77       1253.94        72.63 o                         
  13  11   2       1614.32       1663.25        85.52 o                         
  14  11   2       1646.15       1598.64        84.55 o                         
  15  11   2        656.18        658.28        34.70 o                         
  16  11   2        877.04       1048.95        35.16 o                         
  17  11   2       1174.60       1255.05        56.27 o                         
  18  11   2        204.65        273.93        24.52 o                         
  19  11   2          2.41         18.03        20.33 o                         
  20  11   2        312.39        352.95        26.04 o                         
  21  11   2        563.33        548.73        31.97 o                         
  22  11   2          9.99         -2.35        20.85 o                         
  23  11   2        184.07        189.36        22.54 o                         
  24  11   2        252.07        240.16        24.76 o                         
  25  11   2        408.77        432.89        25.22 o                         
  26  11   2        317.75        304.89        21.08 o                         
  27  11   2        295.38        254.93        17.83 o                         
 -27  12   2        270.49        266.99        19.83 o                         
 -26  12   2       1030.47       1025.06        39.91 o                         
 -25  12   2        777.58        753.86        32.06 o                         
 -24  12   2        562.05        582.44        27.64 o                         
 -23  12   2        139.22        137.25        22.96 o                         
 -22  12   2        664.77        630.19        34.32 o                         
 -21  12   2       1000.91       1202.39        43.56 o                         
 -20  12   2        252.41        310.97        25.07 o                         
 -19  12   2        257.34        289.77        25.71 o                         
 -18  12   2         54.94         49.96        19.25 o                         
 -17  12   2       3153.48       3310.18        64.24 o                         
 -16  12   2        303.40        289.83        20.04 o                         
 -15  12   2        240.24        259.05        17.79 o                         
 -14  12   2       1395.73       1340.33        95.83 o                         
 -13  12   2       3146.19       3049.46       101.61 o                         
 -12  12   2       1042.35        781.54        59.77 o                         
 -11  12   2         12.33         22.09        25.15 o                         
 -10  12   2       7100.13       7212.87       158.95 o                         
  -9  12   2        921.89       1002.75        45.09 o                         
  -8  12   2       2236.07       2349.71        70.65 o                         
  -7  12   2       1272.34       1149.40        46.38 o                         
  -6  12   2        260.96        232.81        23.13 o                         
  -5  12   2        625.37        556.90        32.31 o                         
  -4  12   2       4072.78       4168.26        98.12 o                         
  -3  12   2        149.56         92.45        17.66 o                         
  -2  12   2        496.68        476.92        23.52 o                         
  -1  12   2        683.13        728.41        41.94 o                         
   0  12   2         16.76          2.54        14.68 o                         
   1  12   2       2053.53       1990.44        49.90 o                         
   2  12   2       2612.45       2619.44        56.52 o                         
   3  12   2       1507.96       1360.26        40.20 o                         
   4  12   2       1483.99       1378.57        58.27 o                         
   5  12   2       2403.75       2492.75        74.97 o                         
   6  12   2       9334.07       9415.40       238.64 o                         
   7  12   2       3634.34       3593.25       109.83 o                         
   8  12   2        153.40        162.75        29.57 o                         
   9  12   2        885.74        818.05        50.71 o                         
  10  12   2        344.67        273.55        49.76 o                         
  11  12   2       3689.95       4085.22       204.81 o                         
  12  12   2        846.09        871.80        64.97 o                         
  13  12   2        279.75        268.26        44.14 o                         
  14  12   2       2264.67       2198.13        51.23 o                         
  15  12   2       2868.97       2766.86        66.90 o                         
  16  12   2         19.26         31.92        17.23 o                         
  17  12   2        608.72        598.16        26.39 o                         
  18  12   2        123.78        112.14        21.94 o                         
  19  12   2        764.21        890.50        51.68 o                         
  20  12   2          1.76        -19.69        19.69 o                         
  21  12   2       1865.82       1774.66        45.51 o                         
  22  12   2          0.05         20.75        19.80 o                         
  23  12   2        520.44        571.35        43.07 o                         
  24  12   2       2135.07       2320.87        61.38 o                         
  25  12   2         16.19          3.50        14.04 o                         
  26  12   2        315.30        365.48        21.08 o                         
 -26  13   2          6.40          6.09        15.19 o                         
 -25  13   2         96.99         32.05        24.13 o                         
 -24  13   2        696.27        640.93        33.83 o                         
 -23  13   2        186.39        188.11        22.35 o                         
 -22  13   2        877.96       1037.55        39.85 o                         
 -21  13   2       2707.46       2774.93        72.32 o                         
 -20  13   2        355.96        349.88        26.63 o                         
 -19  13   2         13.53         33.37        20.93 o                         
 -18  13   2      13956.75      14225.26       227.55 o                         
 -17  13   2       5211.15       5350.07        95.20 o                         
 -16  13   2       1925.12       1899.62        46.09 o                         
 -15  13   2       1156.99       1213.95        29.52 o                         
 -14  13   2       1717.46       1910.74        37.33 o                         
 -13  13   2       2072.34       2222.07        42.34 o                         
 -12  13   2      14409.82      13540.62       150.67 o                         
 -11  13   2       1792.05       1794.92        96.06 o                         
 -10  13   2        298.39        448.26        34.25 o                         
  -9  13   2        421.33        382.93        31.80 o                         
  -8  13   2       4659.39       4509.27       111.24 o                         
  -7  13   2       1946.68       1845.08        62.29 o                         
  -6  13   2        229.93        235.27        32.02 o                         
  -5  13   2          5.23         15.51        18.97 o                         
  -4  13   2       1811.96       1794.96        79.80 o                         
  -3  13   2        160.71        175.99        20.51 o                         
  -2  13   2      19632.01      20400.02       313.50 o                         
  -1  13   2          5.20         29.47        23.68 o                         
   0  13   2       7105.34       6818.52       136.41 o                         
   1  13   2       3079.40       2811.53        71.99 o                         
   2  13   2       2163.85       2255.15        57.06 o                         
   3  13   2       5427.81       5077.78       141.34 o                         
   4  13   2      10952.18      10407.61       215.06 o                         
   5  13   2       5310.77       5420.06       147.94 o                         
   6  13   2      19542.64      19812.36       435.07 o                         
   7  13   2        389.64        348.73        30.56 o                         
   8  13   2        174.21        154.68        31.33 o                         
   9  13   2       5427.67       5501.42       216.04 o                         
  10  13   2      55497.14      55198.23      1140.04 o                         
  11  13   2       6330.99       6371.16        97.83 o                         
  12  13   2      19387.96      19680.71       265.91 o                         
  13  13   2        322.26        345.68        31.67 o                         
  14  13   2       4976.84       5276.61        97.27 o                         
  15  13   2        726.09        609.63        29.67 o                         
  16  13   2        881.86        667.58        35.42 o                         
  17  13   2          2.22         -4.10        22.02 o                         
  18  13   2        115.71        122.32        21.61 o                         
  19  13   2         15.73         13.45        18.44 o                         
  20  13   2       2614.24       2573.06        56.92 o                         
  21  13   2        126.79        138.29        20.18 o                         
  22  13   2       4780.65       4984.71       107.18 o                         
  23  13   2        210.34        207.25        20.31 o                         
  24  13   2         38.51         19.42        13.75 o                         
  25  13   2          7.38          2.30        22.97 o                         
 -25  14   2         30.08          8.93        18.29 o                         
 -24  14   2          5.36         17.47        18.02 o                         
 -23  14   2         49.80         67.59        18.06 o                         
 -22  14   2        912.76        965.20        32.41 o                         
 -21  14   2       1016.20       1166.18        33.45 o                         
 -20  14   2         70.25         93.40        19.88 o                         
 -19  14   2        247.92        231.61        21.35 o                         
 -18  14   2        841.91        841.49        31.06 o                         
 -17  14   2       4375.64       4524.18        82.58 o                         
 -16  14   2       3434.14       3720.14        69.70 o                         
 -15  14   2       1920.18       2080.00        43.67 o                         
 -14  14   2       1317.28       1345.58        32.03 o                         
 -13  14   2       3792.33       3895.24        57.17 o                         
 -12  14   2         12.82         15.22        14.24 o                         
 -11  14   2       7809.80       8656.93       103.92 o                         
 -10  14   2       8039.89       8175.28       104.12 o                         
  -9  14   2        297.25        290.90        20.16 o                         
  -8  14   2        351.88        413.44        33.63 o                         
  -7  14   2       6354.57       6085.13       139.62 o                         
  -6  14   2       5076.33       4892.45       126.10 o                         
  -5  14   2        168.96        197.00        31.95 o                         
  -4  14   2        791.24        753.19        35.63 o                         
  -3  14   2        231.44        247.33        38.80 o                         
  -2  14   2        101.84         81.25        28.21 o                         
  -1  14   2          2.74         32.93        29.01 o                         
   0  14   2        313.54        369.18        39.30 o                         
   1  14   2       6948.15       7051.33       204.50 o                         
   2  14   2        386.00        286.62        34.56 o                         
   3  14   2       1504.08       1386.86        61.51 o                         
   4  14   2        106.27        125.10        31.59 o                         
   5  14   2      20374.43      20377.84       447.00 o                         
   6  14   2        522.28        709.54        58.91 o                         
   7  14   2        853.50        868.37        66.21 o                         
   8  14   2       9855.10      10172.78       114.71 o                         
   9  14   2        924.47       1058.37        45.17 o                         
  10  14   2        852.29        889.32        27.22 o                         
  11  14   2       4167.03       4121.19        71.70 o                         
  12  14   2          6.82         21.25        18.07 o                         
  13  14   2       5348.75       5497.27        97.97 o                         
  14  14   2        210.54        201.57        41.49 o                         
  15  14   2        657.70        748.06        52.60 o                         
  16  14   2         94.79         60.22        23.04 o                         
  17  14   2       1206.13       1234.74        43.15 o                         
  18  14   2         45.69         25.16        20.49 o                         
  19  14   2       2017.20       1948.86        51.34 o                         
  20  14   2         57.87         78.47        17.90 o                         
  21  14   2       2896.35       3420.16        72.97 o                         
  22  14   2        152.00        181.40        18.62 o                         
  23  14   2      12045.25      12029.37       295.12 o                         
 -23  15   2        465.38        478.26        22.95 o                         
 -22  15   2        792.12        802.53        28.38 o                         
 -21  15   2        841.83        912.25        33.47 o                         
 -20  15   2        322.02        306.86        22.64 o                         
 -19  15   2         38.56         28.53        15.78 o                         
 -18  15   2        813.05        733.22        27.43 o                         
 -17  15   2        521.81        479.30        25.98 o                         
 -16  15   2        905.67        984.43        28.54 o                         
 -15  15   2          8.30         35.96        15.86 o                         
 -14  15   2       1963.84       1925.53        39.15 o                         
 -13  15   2        886.10        892.53        29.48 o                         
 -12  15   2       1232.69       1194.86        32.05 o                         
 -11  15   2        475.70        398.48        20.61 o                         
 -10  15   2        230.91        271.86        19.08 o                         
  -9  15   2        510.04        494.85        20.09 o                         
  -8  15   2       2191.56       2392.79        38.48 o                         
  -7  15   2       1668.01       1702.69        38.56 o                         
  -6  15   2       8559.83       8430.90        95.39 o                         
  -5  15   2       1784.95       1759.16        36.86 o                         
  -4  15   2        630.50        626.37        26.86 o                         
  -3  15   2       2917.83       2838.48        57.74 o                         
  -2  15   2       3514.52       3452.50        61.88 o                         
  -1  15   2       1676.19       1608.24        38.83 o                         
   0  15   2       4196.27       4082.53        74.70 o                         
   1  15   2       5429.44       5297.75        75.87 o                         
   2  15   2        405.39        399.68        24.72 o                         
   3  15   2        207.19        210.83        19.47 o                         
   4  15   2          2.42          4.94        14.77 o                         
   5  15   2         27.80         52.22        15.13 o                         
   6  15   2       1021.21        997.50        30.09 o                         
   7  15   2         49.60         81.54        16.89 o                         
   8  15   2         25.41         27.65        15.35 o                         
   9  15   2       1135.08       1218.72        30.97 o                         
  10  15   2         28.84          5.04        15.57 o                         
  11  15   2         77.53         93.56        19.72 o                         
  12  15   2         57.60         20.68        21.19 o                         
  13  15   2       1751.01       1717.25        81.08 o                         
  14  15   2        113.41         98.67        22.71 o                         
  15  15   2       4571.85       4982.82       131.86 o                         
  16  15   2      16776.21      17757.12       469.20 o                         
  17  15   2       5193.09       5638.97       143.88 o                         
  18  15   2        643.43        719.68        34.77 o                         
  19  15   2        210.98        212.29        23.01 o                         
  20  15   2        375.92        312.94        21.95 o                         
  21  15   2         29.04          3.53        17.38 o                         
  22  15   2        274.80        192.80        16.85 o                         
 -21  16   2        419.97        469.50        35.52 o                         
 -20  16   2        116.23        106.60        16.08 o                         
 -19  16   2       1416.66       1662.01        41.00 o                         
 -18  16   2          1.26        -10.40        15.22 o                         
 -17  16   2        437.42        427.26        24.82 o                         
 -16  16   2        406.46        372.68        23.18 o                         
 -15  16   2       2749.16       2796.52        53.67 o                         
 -14  16   2        164.88        166.35        20.41 o                         
 -13  16   2        371.74        435.85        21.76 o                         
 -12  16   2        832.46        826.31        28.93 o                         
 -11  16   2        630.29        711.88        29.59 o                         
 -10  16   2        565.79        578.59        32.96 o                         
  -9  16   2       3994.42       3858.14        64.95 o                         
  -8  16   2        193.12        189.82        20.76 o                         
  -7  16   2       9633.66       9915.87       127.59 o                         
  -6  16   2       2360.93       2404.84        58.45 o                         
  -5  16   2        190.14        129.11        18.71 o                         
  -4  16   2        960.08        890.61        32.44 o                         
  -3  16   2        611.63        561.32        30.98 o                         
  -2  16   2       1447.57       1469.59        43.26 o                         
  -1  16   2        145.73        184.39        23.93 o                         
   0  16   2          8.11        -10.95        17.21 o                         
   1  16   2        348.68        284.79        22.62 o                         
   2  16   2       5486.87       5534.81        86.00 o                         
   3  16   2        195.70        110.14        19.19 o                         
   4  16   2       3716.03       3762.37        66.66 o                         
   5  16   2        699.18        762.70        45.06 o                         
   6  16   2       1159.43       1132.30        33.43 o                         
   7  16   2        800.40        872.85        31.42 o                         
   8  16   2        333.25        331.52        23.35 o                         
   9  16   2        659.39        751.94        30.49 o                         
  10  16   2          3.59          2.12        18.66 o                         
  11  16   2       1336.34       1190.56        35.67 o                         
  12  16   2       4667.46       4622.05       111.44 o                         
  13  16   2        363.19        433.83        43.35 o                         
  14  16   2        236.04        236.67        26.72 o                         
  15  16   2       3134.05       3276.45        93.24 o                         
  16  16   2        199.16        260.57        36.38 o                         
  17  16   2        207.26        172.82        30.74 o                         
  18  16   2         50.28         67.46        20.46 o                         
  19  16   2       1070.80       1224.81        36.59 o                         
  20  16   2        426.77        370.83        22.20 o                         
 -19  17   2        312.67        239.90        38.71 o                         
 -18  17   2       3030.03       2647.03        97.83 o                         
 -17  17   2         78.47         75.29        18.54 o                         
 -16  17   2        359.08        366.47        23.21 o                         
 -15  17   2          7.44        -11.71        19.55 o                         
 -14  17   2       3216.34       3680.16       101.24 o                         
 -13  17   2        276.33        279.90        23.75 o                         
 -12  17   2        172.09        135.43        24.32 o                         
 -11  17   2        668.87        625.68        28.96 o                         
 -10  17   2       1162.01       1216.88        38.55 o                         
  -9  17   2        828.48        844.64        33.87 o                         
  -8  17   2        426.22        428.82        27.62 o                         
  -7  17   2          0.26         14.14        19.95 o                         
  -6  17   2        540.76        607.84        27.82 o                         
  -5  17   2        283.63        324.48        24.07 o                         
  -4  17   2       1726.15       1837.32        50.75 o                         
  -3  17   2       1129.55       1067.37        41.51 o                         
  -2  17   2       1958.89       1910.13        51.48 o                         
  -1  17   2        194.08        206.59        25.38 o                         
   0  17   2       4042.02       4130.12        73.47 o                         
   1  17   2        581.50        576.28        27.67 o                         
   2  17   2        300.18        210.59        22.08 o                         
   3  17   2        619.35        588.13        33.45 o                         
   4  17   2       1632.48       1590.27        41.60 o                         
   5  17   2          0.88         -7.79        18.63 o                         
   6  17   2         32.97         36.91        18.60 o                         
   7  17   2        170.55        224.70        22.75 o                         
   8  17   2       1173.21       1290.33        39.86 o                         
   9  17   2        222.89        253.89        23.15 o                         
  10  17   2        573.20        646.84        31.80 o                         
  11  17   2        771.57        702.76        28.20 o                         
  12  17   2        464.17        476.75        32.60 o                         
  13  17   2        144.77        152.82        28.62 o                         
  14  17   2       6543.63       7198.30       146.67 o                         
  15  17   2         99.89         91.82        24.33 o                         
  16  17   2        805.20        770.73        60.82 o                         
  17  17   2        291.46        271.80        37.43 o                         
  18  17   2       1456.65       1324.54        65.93 o                         
 -16  18   2         58.39         64.52        21.77 o                         
 -15  18   2         10.66         30.89        19.31 o                         
 -14  18   2       1641.50       1897.48        52.80 o                         
 -13  18   2        108.56         79.95        22.51 o                         
 -12  18   2        170.27        157.90        21.08 o                         
 -11  18   2       3572.84       3693.47        73.02 o                         
 -10  18   2         62.54         40.29        20.17 o                         
  -9  18   2        443.55        387.26        26.62 o                         
  -8  18   2         39.39         27.82        21.29 o                         
  -7  18   2         66.03         76.27        20.42 o                         
  -6  18   2        332.88        336.31        27.32 o                         
  -5  18   2         36.97         22.58        18.05 o                         
  -4  18   2        583.06        521.80        33.56 o                         
  -3  18   2         44.59         26.68        25.05 o                         
  -2  18   2       2400.00       2272.62        59.03 o                         
  -1  18   2        211.62        225.08        24.84 o                         
   0  18   2        165.76        150.16        21.82 o                         
   1  18   2       1942.67       2054.53        45.02 o                         
   2  18   2          7.26          1.53        18.24 o                         
   3  18   2          5.62        -19.08        19.08 o                         
   4  18   2         16.62         12.72        19.18 o                         
   5  18   2         13.55          0.51        19.08 o                         
   6  18   2          1.04          3.81        18.07 o                         
   7  18   2       2379.32       2347.23        56.88 o                         
   8  18   2        228.34        202.80        22.70 o                         
   9  18   2        724.95        854.80        32.29 o                         
  10  18   2       1362.18       1279.81        39.58 o                         
  11  18   2        280.85        207.17        16.40 o                         
  12  18   2          2.50          7.51        22.74 o                         
  13  18   2         17.96         17.91        26.72 o                         
  14  18   2        457.52        632.49        62.95 o                         
  15  18   2        464.67        400.52        30.88 o                         
  16  18   2        113.50        108.46        28.50 o                         
 -14  19   2       1630.03       1476.39        74.86 o                         
 -13  19   2        406.94        336.88        23.30 o                         
 -12  19   2         12.59         13.58        19.80 o                         
 -11  19   2       2160.45       2195.11        50.03 o                         
 -10  19   2       2912.13       2936.35        63.88 o                         
  -9  19   2       1691.47       1783.49        53.76 o                         
  -8  19   2        545.55        593.02        29.46 o                         
  -7  19   2        375.30        337.36        23.22 o                         
  -6  19   2        182.78        179.38        21.19 o                         
  -5  19   2       3373.90       3515.82        99.71 o                         
  -4  19   2        799.18        874.99        40.87 o                         
  -3  19   2         37.79         17.21        20.89 o                         
  -2  19   2       1135.02       1050.12        47.62 o                         
  -1  19   2       1230.94       1368.50        38.43 o                         
   0  19   2        853.20        830.32        33.20 o                         
   1  19   2        721.42        961.66        33.59 o                         
   2  19   2        553.36        527.93        26.44 o                         
   3  19   2       1324.14       1276.41        45.65 o                         
   4  19   2       1124.77       1141.22        34.41 o                         
   5  19   2          1.18         -8.08        18.72 o                         
   6  19   2       2661.71       2701.09        62.74 o                         
   7  19   2       1544.56       1672.43        65.13 o                         
   8  19   2       1649.08       1809.55        54.77 o                         
   9  19   2       2289.91       2390.82        55.48 o                         
  10  19   2        269.01        282.00        28.58 o                         
  11  19   2         60.15         30.87        18.14 o                         
  12  19   2         95.49         80.39        33.18 o                         
  13  19   2        572.44        444.92        42.11 o                         
 -10  20   2       5124.28       4762.37       218.20 o                         
  -9  20   2       1387.82       1229.29        35.32 o                         
  -8  20   2        109.35        133.16        17.99 o                         
  -7  20   2        632.13        539.46        35.64 o                         
  -6  20   2        651.14        701.88        24.80 o                         
  -5  20   2         20.87          8.50        12.15 o                         
  -4  20   2        413.65        474.64        30.64 o                         
  -3  20   2        129.42        112.55        21.59 o                         
  -2  20   2        763.55        637.33        35.65 o                         
  -1  20   2       2438.39       2165.05        67.03 o                         
   0  20   2         60.41         51.52        17.47 o                         
   1  20   2          4.33         -5.59        15.38 o                         
   2  20   2         35.95         -0.96        15.91 o                         
   3  20   2         34.90         -3.97        17.41 o                         
   4  20   2          7.53          3.99        15.03 o                         
   5  20   2       2273.40       2138.98        44.13 o                         
   6  20   2         73.89         51.37        14.91 o                         
   7  20   2        107.69        117.50        16.60 o                         
   8  20   2        482.01        399.39        29.16 o                         
  -3  21   2         49.70         47.56        19.57 o                         
  -2  21   2         32.02         34.69        17.29 o                         
  -1  21   2        255.61        292.44        28.62 o                         
   0  21   2         11.84         23.81        12.26 o                         
   1  21   2          5.01        -18.05        18.05 o                         
   2  21   2       2432.24       2362.65        86.77 o                         
 -33   0   3       1045.30       1031.41        34.77 o                         
 -31   0   3         59.70         50.97        30.63 o                         
 -29   0   3       1829.55       2052.12        87.52 o                         
 -27   0   3       2954.23       3073.53       115.68 o                         
 -25   0   3       1153.26       1139.12        42.54 o                         
 -23   0   3       4908.34       5044.40       137.15 o                         
 -21   0   3       2225.55       2135.96        93.31 o                         
 -19   0   3      22985.94      24238.25       509.93 o                         
 -17   0   3        316.73        210.08        27.78 o                         
 -15   0   3       2371.06       2693.01        74.17 o                         
 -13   0   3         23.83         21.51        17.01 o                         
 -11   0   3      20122.71      20376.53       437.50 o                         
  -9   0   3       6858.79       7140.94       129.99 o                         
  -7   0   3       7181.12       6280.29       133.93 o                         
  -5   0   3      14679.40      14130.06       231.29 o                         
  -3   0   3       3380.79       3185.45        58.85 o                         
  -1   0   3       3867.50       3469.12        78.52 o                         
   1   0   3        346.50        384.07        47.00 o                         
   3   0   3       3806.86       3191.60        91.15 o                         
   5   0   3       8536.64       7366.35       183.72 o                         
   7   0   3        369.26        107.21        44.24 o                         
   9   0   3       6910.26       7401.60       158.37 o                         
  11   0   3       8004.11       8629.70       187.82 o                         
  13   0   3        792.44        754.66        83.79 o                         
  15   0   3       5454.33       6035.34       146.10 o                         
  17   0   3      17413.99      16875.52       366.56 o                         
  19   0   3       6469.39       6671.93       167.72 o                         
  21   0   3        105.70        129.07        28.70 o                         
  23   0   3        806.42        738.42        34.62 o                         
  25   0   3         37.68         13.64        34.58 o                         
  27   0   3        518.73        662.97        39.84 o                         
  29   0   3        756.08        854.87        39.50 o                         
  31   0   3         22.31         18.50        15.59 o                         
 -33   1   3       2098.37       2002.30        45.77 o                         
 -32   1   3        132.88        150.00        34.55 o                         
 -31   1   3        387.35        292.66        27.99 o                         
 -30   1   3        766.38        788.76        34.80 o                         
 -29   1   3        874.75        907.00        45.69 o                         
 -28   1   3         23.10         21.24        31.88 o                         
 -27   1   3        723.10        816.64        70.40 o                         
 -26   1   3       7723.17       8271.20       156.17 o                         
 -25   1   3       3075.83       2976.85        83.77 o                         
 -24   1   3       1866.95       1884.30        50.44 o                         
 -23   1   3        303.00        309.23        51.23 o                         
 -22   1   3       6287.88       6241.58       160.30 o                         
 -21   1   3       1072.58       1006.97        41.53 o                         
 -20   1   3        114.72        114.03        23.79 o                         
 -19   1   3       1819.09       1656.28        60.29 o                         
 -18   1   3       2896.99       3098.42        75.54 o                         
 -17   1   3      13308.69      12272.75       232.02 o                         
 -16   1   3       3253.07       3225.36        74.44 o                         
 -15   1   3       9887.98      11170.08       209.65 o                         
 -14   1   3       1179.15       1534.33        41.88 o                         
 -13   1   3       7298.25       7994.76       287.32 o                         
 -12   1   3         23.13         41.18        23.76 o                         
 -11   1   3      14998.06      17309.33       407.91 o                         
 -10   1   3       9542.38       9418.00       132.17 o                         
  -9   1   3       5292.34       6134.90        98.97 o                         
  -8   1   3       6248.83       5929.56        93.28 o                         
  -7   1   3      12440.15      12075.16       228.39 o                         
  -6   1   3       3390.25       3695.74        69.98 o                         
  -5   1   3      17598.16      17762.73       205.19 o                         
  -4   1   3       3080.71       3258.97        51.64 o                         
  -3   1   3       1082.34       1148.31        31.12 o                         
  -2   1   3          0.18          4.96         6.77 o                         
  -1   1   3       1821.91       1680.01        30.40 o                         
   0   1   3         26.70         41.82         9.17 o                         
   1   1   3       5336.48       5058.54       124.95 o                         
   2   1   3       2079.41       2228.59        90.62 o                         
   3   1   3     367033.16     349931.25      5988.32 o                         
   4   1   3       1754.36       1890.81        82.14 o                         
   5   1   3     140100.17     131533.00      2279.22 o                         
   6   1   3       1917.84       1742.56        80.73 o                         
   7   1   3       3998.25       3243.57        98.14 o                         
   8   1   3         11.07         25.99        16.22 o                         
   9   1   3        539.22        444.36        32.25 o                         
  10   1   3        229.02        274.19        19.96 o                         
  11   1   3       6695.42       6223.66       140.52 o                         
  12   1   3          2.50         13.38        13.36 o                         
  13   1   3       6243.31       5737.48       116.87 o                         
  14   1   3       1617.42       1691.14        56.83 o                         
  15   1   3       3122.78       3101.04        87.34 o                         
  16   1   3       7117.73       7505.47       178.11 o                         
  17   1   3      18788.92      18705.41       348.46 o                         
  18   1   3        172.70        172.64        22.94 o                         
  19   1   3       3138.76       2880.95        78.63 o                         
  20   1   3       4368.63       4406.32       114.48 o                         
  21   1   3        661.54        674.50        37.88 o                         
  22   1   3          1.10         -5.61        20.31 o                         
  23   1   3         66.66        113.67        17.56 o                         
  24   1   3        130.30        131.97        19.25 o                         
  25   1   3          0.12          8.96        28.95 o                         
  26   1   3          3.12         -2.99        21.10 o                         
  27   1   3        790.17        858.65        34.62 o                         
  28   1   3          1.08         -1.53        16.49 o                         
  29   1   3       1201.61       1381.28        38.65 o                         
  30   1   3        107.58        135.49        15.95 o                         
  31   1   3       5695.62       6120.09       133.72 o                         
 -33   2   3         41.87         41.67         9.30 o                         
 -32   2   3         19.69         46.38        17.13 o                         
 -31   2   3         40.45         52.61        16.16 o                         
 -30   2   3        568.36        517.88        29.64 o                         
 -29   2   3       1000.12        967.77        40.66 o                         
 -28   2   3       4630.83       4954.95       113.36 o                         
 -27   2   3        261.47        218.48        28.50 o                         
 -26   2   3        188.06        174.12        21.50 o                         
 -25   2   3         29.58         22.41        14.55 o                         
 -24   2   3       1922.07       1995.56        45.61 o                         
 -23   2   3       1091.70       1089.60        41.78 o                         
 -22   2   3       4870.14       5170.11        97.51 o                         
 -21   2   3        496.46        396.36        23.67 o                         
 -20   2   3       3028.43       3060.81        64.84 o                         
 -19   2   3       7374.53       7549.17       127.89 o                         
 -18   2   3       3795.50       3413.09        67.28 o                         
 -17   2   3        554.15        510.67        20.16 o                         
 -16   2   3       1381.72       1242.92        36.27 o                         
 -15   2   3       6813.66       6651.53       119.75 o                         
 -14   2   3        732.02        396.95        19.80 o                         
 -13   2   3        531.15        511.10        21.77 o                         
 -12   2   3        464.62        414.82        16.83 o                         
 -11   2   3       2447.18       2217.32        94.52 o                         
 -10   2   3       9871.12       9608.93       114.61 o                         
  -9   2   3        116.82         59.67        11.70 o                         
  -8   2   3         27.62         30.48        11.14 o                         
  -7   2   3       3413.99       3902.00        54.95 o                         
  -6   2   3      70310.93      72823.59       682.21 o                         
  -5   2   3        890.21        882.78        21.44 o                         
  -4   2   3      37969.31      35679.37       364.78 o                         
  -3   2   3       4942.78       4663.18        56.26 o                         
  -2   2   3      73689.98      70687.45       813.69 o                         
  -1   2   3      10962.64       9884.01       116.59 o                         
   0   2   3        164.73        119.92         9.54 o                         
   1   2   3       8310.16       7834.62        99.97 o                         
   2   2   3     137484.06     131059.48      1837.17 o                         
   3   2   3       4297.26       3728.98        82.30 o                         
   4   2   3      53041.85      51666.59       688.50 o                         
   5   2   3      23160.29      23099.54       286.49 o                         
   6   2   3       2809.28       2611.85        86.08 o                         
   7   2   3        498.73        565.11        30.07 o                         
   8   2   3         73.55        151.14        12.81 o                         
   9   2   3       6797.12       7044.61       113.62 o                         
  10   2   3      16275.28      15952.34       234.36 o                         
  11   2   3       3143.86       3367.13        55.35 o                         
  12   2   3       9655.28      10872.56       166.58 o                         
  13   2   3       1759.96       1919.61        41.70 o                         
  14   2   3       1655.08       1541.86        37.20 o                         
  15   2   3       1365.26       1422.11        36.40 o                         
  16   2   3         79.74         99.46        16.91 o                         
  17   2   3       5860.62       5991.13       116.25 o                         
  18   2   3         25.98          9.94        17.92 o                         
  19   2   3      11036.61      11645.24       188.62 o                         
  20   2   3       4601.82       5101.29        90.20 o                         
  21   2   3        292.73        269.89        21.56 o                         
  22   2   3        206.25        265.54        17.39 o                         
  23   2   3       3191.51       3384.96        54.26 o                         
  24   2   3       3490.88       3815.50        59.01 o                         
  25   2   3        370.41        322.85        25.16 o                         
  26   2   3       1167.69       1057.28        41.25 o                         
  27   2   3       3957.10       4066.36        77.79 o                         
  28   2   3        759.72        622.14        25.84 o                         
  29   2   3        512.82        555.96        20.03 o                         
  30   2   3         32.06         24.38        12.20 o                         
  31   2   3        697.94        691.99        25.60 o                         
 -33   3   3       1233.19       1168.36        28.85 o                         
 -32   3   3        268.50        288.23        18.66 o                         
 -31   3   3       1033.77        973.06        30.55 o                         
 -30   3   3        250.21        229.16        23.19 o                         
 -29   3   3       7091.30       7576.74       157.35 o                         
 -28   3   3         47.33         21.64        24.39 o                         
 -27   3   3       1733.23       1823.85        74.47 o                         
 -26   3   3        221.90        236.99        18.69 o                         
 -25   3   3          2.60        -16.17        16.17 o                         
 -24   3   3        191.96        157.37        16.80 o                         
 -23   3   3       2815.13       2898.47        94.19 o                         
 -22   3   3        835.88        759.32        32.40 o                         
 -21   3   3      12590.77      12778.37       204.08 o                         
 -20   3   3      10067.89      10529.15       171.17 o                         
 -19   3   3        296.99        289.01        20.12 o                         
 -18   3   3       2019.66       2033.05        47.35 o                         
 -17   3   3       6119.15       6477.22       109.79 o                         
 -16   3   3        895.03        911.38        28.23 o                         
 -15   3   3      56487.32      59162.95       844.19 o                         
 -14   3   3          0.74          5.00         9.58 o                         
 -13   3   3       1086.06       1256.03        33.45 o                         
 -12   3   3      17418.22      18819.47       254.84 o                         
 -11   3   3      46267.86      46625.30       580.56 o                         
 -10   3   3      11137.23      10841.86       108.85 o                         
  -9   3   3       2826.39       2889.19        44.74 o                         
  -8   3   3        901.84        891.36        24.41 o                         
  -7   3   3      13338.03      12841.14       142.76 o                         
  -6   3   3      11104.22      10644.48       123.72 o                         
  -5   3   3      10497.03      10732.34       117.44 o                         
  -4   3   3          1.07          9.46         7.21 o                         
  -3   3   3      12061.52      13159.56       141.94 o                         
  -2   3   3         40.75         46.13         8.37 o                         
  -1   3   3      14427.53      13616.41       132.89 o                         
   0   3   3       1375.54       1453.31        22.71 o                         
   1   3   3     132155.88     124140.94      1234.48 o                         
   2   3   3        128.57        241.36        30.68 o                         
   3   3   3     122382.21     113315.07      1313.63 o                         
   4   3   3       7488.39       7463.06       104.80 o                         
   5   3   3       6159.70       5940.13        89.92 o                         
   6   3   3          3.03          6.64        14.89 o                         
   7   3   3      73200.68      72713.82       780.35 o                         
   8   3   3       3290.10       3406.93        43.76 o                         
   9   3   3       6026.84       6912.47       102.74 o                         
  10   3   3       2001.06       1945.02        41.74 o                         
  11   3   3      22097.68      23118.09       336.62 o                         
  12   3   3       2857.16       2983.09        51.91 o                         
  13   3   3      15562.40      16796.11       251.09 o                         
  14   3   3        137.97        135.76        14.36 o                         
  15   3   3       1662.21       1610.52        39.77 o                         
  16   3   3       2243.96       2166.71        49.11 o                         
  17   3   3       1516.75       1410.23        42.93 o                         
  18   3   3         63.60         97.95        19.35 o                         
  19   3   3       4099.64       3881.47        89.21 o                         
  20   3   3        653.74        594.44        26.69 o                         
  21   3   3        380.45        308.35        21.78 o                         
  22   3   3        204.20        185.82        15.20 o                         
  23   3   3        928.84        903.92        27.51 o                         
  24   3   3        828.54        871.46        24.42 o                         
  25   3   3       8491.29       9013.84       151.66 o                         
  26   3   3       3102.34       3218.79        67.38 o                         
  27   3   3         46.34         38.90        17.47 o                         
  28   3   3        275.35        242.03        19.07 o                         
  29   3   3        394.76        349.38        18.46 o                         
  30   3   3       1522.55       1656.64        33.00 o                         
  31   3   3       2771.55       2582.32        40.96 o                         
 -32   4   3        899.50        890.28        21.81 o                         
 -31   4   3       1364.13       1465.09        41.56 o                         
 -30   4   3        105.17         72.48        19.73 o                         
 -29   4   3        961.48       1024.34        39.60 o                         
 -28   4   3       1021.53       1185.86        45.56 o                         
 -27   4   3        311.04        227.92        28.43 o                         
 -26   4   3       2910.80       3142.79        88.78 o                         
 -25   4   3        116.21         77.80        15.72 o                         
 -24   4   3       1096.99        973.86        29.57 o                         
 -23   4   3       1150.24       1031.10        35.83 o                         
 -22   4   3       3665.76       3867.62       101.41 o                         
 -21   4   3       4853.12       4672.13        89.10 o                         
 -20   4   3        376.13        340.80        21.81 o                         
 -19   4   3        314.68        328.88        23.32 o                         
 -18   4   3          7.18         93.49        15.45 o                         
 -17   4   3         15.52          3.54        12.57 o                         
 -16   4   3      12475.58      12416.85       177.29 o                         
 -15   4   3        764.20        741.54        22.63 o                         
 -14   4   3        859.13       1078.41        27.55 o                         
 -13   4   3      27629.11      29950.26       353.27 o                         
 -12   4   3      49203.62      54141.14       627.34 o                         
 -11   4   3       3502.70       4446.89        68.63 o                         
 -10   4   3      49480.53      50819.23       468.23 o                         
  -9   4   3       8878.44       9928.55       102.55 o                         
  -8   4   3       2804.60       3821.27        71.21 o                         
  -7   4   3       8698.35       8948.26       106.26 o                         
  -6   4   3      69171.75      66645.06       653.69 o                         
  -5   4   3       1160.87       1002.16        26.90 o                         
  -4   4   3       2952.90       3197.47        42.78 o                         
  -3   4   3        195.19        236.69        10.13 o                         
  -2   4   3       2287.97       1698.62        23.63 o                         
  -1   4   3       3967.15       4236.61        53.30 o                         
   0   4   3       6176.44       5687.61        67.43 o                         
   1   4   3      12765.24      12171.70       128.21 o                         
   2   4   3      45044.40      47089.08       477.38 o                         
   3   4   3      26050.06      24640.47       271.76 o                         
   4   4   3      25173.50      21923.10       228.02 o                         
   5   4   3       5100.18       5049.41        67.37 o                         
   6   4   3       2412.22       2502.17        40.58 o                         
   7   4   3       2924.26       2855.43        47.11 o                         
   8   4   3       2345.81       2233.89        30.22 o                         
   9   4   3       5899.44       6015.90        80.67 o                         
  10   4   3      11742.01      13002.20       180.35 o                         
  11   4   3       5936.05       6564.59        98.05 o                         
  12   4   3       5832.30       5496.59        85.40 o                         
  13   4   3      10526.55      10444.93       141.41 o                         
  14   4   3       5365.73       4802.38        73.73 o                         
  15   4   3        384.59        291.03        17.33 o                         
  16   4   3       2379.79       2300.46        47.79 o                         
  17   4   3        919.50        721.68        27.60 o                         
  18   4   3         40.86         33.93        17.06 o                         
  19   4   3         37.22        -11.60        18.96 o                         
  20   4   3        203.42        236.93        23.09 o                         
  21   4   3       3486.69       3466.37        68.51 o                         
  22   4   3         42.85         39.71        13.51 o                         
  23   4   3        639.92        658.78        21.75 o                         
  24   4   3       1335.77       1316.46        35.77 o                         
  25   4   3        146.07         99.11        19.90 o                         
  26   4   3       1672.26       1836.61        51.92 o                         
  27   4   3        184.09        114.42        20.31 o                         
  28   4   3        410.27        438.53        20.19 o                         
  29   4   3       1880.67       1926.74        38.32 o                         
  30   4   3       1065.15       1090.49        24.26 o                         
  31   4   3          8.42         19.29        12.92 o                         
 -32   5   3         11.95         31.23        15.51 o                         
 -31   5   3         23.02         52.73        11.64 o                         
 -30   5   3          6.55         10.33        17.29 o                         
 -29   5   3        199.65        219.13        24.21 o                         
 -28   5   3          2.47         -1.72        24.93 o                         
 -27   5   3       6037.66       6429.37       138.33 o                         
 -26   5   3       1472.81       1492.52        53.78 o                         
 -25   5   3        337.80        318.36        20.19 o                         
 -24   5   3        766.81        919.81        26.77 o                         
 -23   5   3       1320.52       1130.76        29.17 o                         
 -22   5   3         36.49         41.85        15.53 o                         
 -21   5   3        749.15        674.29        28.74 o                         
 -20   5   3      10004.63       9934.92       162.88 o                         
 -19   5   3      10452.19      10185.50       165.31 o                         
 -18   5   3       4904.13       4618.43        85.07 o                         
 -17   5   3       9083.12       9031.79       146.17 o                         
 -16   5   3       9446.99       9847.58       144.94 o                         
 -15   5   3        146.92        250.72        14.22 o                         
 -14   5   3       7621.36       7755.37       107.83 o                         
 -13   5   3      18180.72      18202.59       233.26 o                         
 -12   5   3      13345.60      13191.12       161.76 o                         
 -11   5   3        870.36       1274.21        34.13 o                         
 -10   5   3         55.06         24.78         7.66 o                         
  -9   5   3      14634.26      11892.64       124.54 o                         
  -8   5   3      14528.16      14983.47       143.21 o                         
  -7   5   3        246.09        335.53        10.68 o                         
  -6   5   3         99.58        234.15        24.40 o                         
  -5   5   3       1109.05        961.04        26.17 o                         
  -4   5   3       1272.42       1178.80        22.91 o                         
  -3   5   3        908.49        896.54        20.15 o                         
  -2   5   3        119.49         92.19         5.76 o                         
  -1   5   3       4873.18       5722.51        60.50 o                         
   0   5   3        510.45        584.57        15.06 o                         
   1   5   3        422.70        423.16        20.31 o                         
   2   5   3        278.39        188.54         9.00 o                         
   3   5   3      12718.48      12883.24       133.82 o                         
   4   5   3      11434.92      10635.98       113.81 o                         
   5   5   3      38712.34      39667.80       337.38 o                         
   6   5   3      35017.41      35747.85       357.62 o                         
   7   5   3       7608.26       8591.28       126.62 o                         
   8   5   3      14523.60      15311.55       149.67 o                         
   9   5   3      75294.47      78807.73       964.25 o                         
  10   5   3         61.06         71.05         9.83 o                         
  11   5   3      17915.45      19195.71       245.69 o                         
  12   5   3       1352.42       1553.20        33.69 o                         
  13   5   3       1274.46       1194.74        29.72 o                         
  14   5   3       4776.25       4692.46        72.83 o                         
  15   5   3       8276.96       8920.85       134.04 o                         
  16   5   3       6422.31       6466.21       103.62 o                         
  17   5   3         27.58         36.56        14.41 o                         
  18   5   3       1428.29       1348.68        39.50 o                         
  19   5   3       5232.29       5418.54       109.67 o                         
  20   5   3       1286.12       1232.60        42.48 o                         
  21   5   3       4526.03       4862.93        72.89 o                         
  22   5   3         15.41         -7.50        13.83 o                         
  23   5   3       8489.66       8612.05       113.72 o                         
  24   5   3         22.75          8.25        23.40 o                         
  25   5   3        212.16        183.78        26.77 o                         
  26   5   3         32.64          5.33        20.29 o                         
  27   5   3      13320.67      13974.38       198.01 o                         
  28   5   3       4288.23       4625.33        75.49 o                         
  29   5   3         13.45         -1.97        12.02 o                         
  30   5   3          4.80          4.77        11.86 o                         
 -32   6   3        530.69        581.87        32.68 o                         
 -31   6   3        110.96        109.51        19.15 o                         
 -30   6   3       1655.53       1733.89        60.90 o                         
 -29   6   3       1584.86       1641.84        55.21 o                         
 -28   6   3          0.15          2.61        23.57 o                         
 -27   6   3         37.53         -9.16        26.46 o                         
 -26   6   3         13.83         -6.46        28.07 o                         
 -25   6   3        644.17        661.11        43.54 o                         
 -24   6   3       3255.73       3147.64        84.93 o                         
 -23   6   3       8180.19       8292.29       131.23 o                         
 -22   6   3          8.18          5.25        16.04 o                         
 -21   6   3         15.55         18.70        18.68 o                         
 -20   6   3       1279.18       1169.61        44.80 o                         
 -19   6   3          1.64          7.72        17.24 o                         
 -18   6   3        653.02        619.66        27.86 o                         
 -17   6   3       1292.75       1219.63        38.32 o                         
 -16   6   3       9306.40       8976.92       159.22 o                         
 -15   6   3          3.97          3.02        13.68 o                         
 -14   6   3        191.93        143.13        15.04 o                         
 -13   6   3        327.16        433.49        20.98 o                         
 -12   6   3       1088.18       1053.29        31.06 o                         
 -11   6   3      10948.06      11506.73       161.80 o                         
 -10   6   3       2735.84       2899.75        64.27 o                         
  -9   6   3      21312.79      21999.41       268.97 o                         
  -8   6   3       1989.88       1910.44        70.17 o                         
  -7   6   3       2582.51       2924.35        57.65 o                         
  -6   6   3      14796.40      13915.00       168.49 o                         
  -5   6   3      10577.66      10940.99       123.96 o                         
  -4   6   3      11402.69      11477.64        97.75 o                         
  -3   6   3      47967.98      49197.03       370.14 o                         
  -2   6   3      27923.29      28632.20       273.88 o                         
  -1   6   3       8136.70       8827.55       102.81 o                         
   0   6   3       2672.64       2679.93        41.02 o                         
   1   6   3        372.95        342.33        13.17 o                         
   2   6   3       4240.43       4570.79        50.44 o                         
   3   6   3         21.09         51.62         8.63 o                         
   4   6   3       3202.08       2924.70        43.26 o                         
   5   6   3       2058.28       1866.09        39.64 o                         
   6   6   3          2.82         19.37         9.05 o                         
   7   6   3       6351.14       6687.57       132.29 o                         
   8   6   3       5774.85       6064.64        91.58 o                         
   9   6   3      20385.59      23749.85       345.67 o                         
  10   6   3       1187.17       1054.05        34.56 o                         
  11   6   3       3069.53       3129.39        59.64 o                         
  12   6   3        782.87        826.87        29.74 o                         
  13   6   3       5000.26       4991.20       103.12 o                         
  14   6   3       2190.14       2309.66        55.58 o                         
  15   6   3         49.11         47.34        16.43 o                         
  16   6   3       4334.22       4212.79        88.44 o                         
  17   6   3         52.39         72.98        17.41 o                         
  18   6   3         20.76         10.04        17.34 o                         
  19   6   3       1764.66       1733.82        94.62 o                         
  20   6   3       2342.20       2108.62        74.03 o                         
  21   6   3         38.86         13.95        18.02 o                         
  22   6   3       2629.67       2429.96        60.70 o                         
  23   6   3         75.11         71.39        19.34 o                         
  24   6   3        453.05        584.37        35.63 o                         
  25   6   3        491.05        526.62        37.58 o                         
  26   6   3       1676.21       1526.03        47.90 o                         
  27   6   3         34.07         27.67        17.40 o                         
  28   6   3         87.23         74.86        14.35 o                         
  29   6   3         17.23         -0.67        10.23 o                         
  30   6   3        585.82        539.00        36.77 o                         
 -31   7   3       1484.75       1468.50        51.13 o                         
 -30   7   3       1777.13       1949.72        64.48 o                         
 -29   7   3         74.86        106.18        28.55 o                         
 -28   7   3         10.20         10.29        30.17 o                         
 -27   7   3       1435.16       1547.48       104.85 o                         
 -26   7   3        281.02        236.20        49.98 o                         
 -25   7   3          5.00        -26.61        37.14 o                         
 -24   7   3        348.17        306.31        29.94 o                         
 -23   7   3         63.68         62.39        20.74 o                         
 -22   7   3       3808.10       3618.82        76.00 o                         
 -21   7   3       6743.37       6261.80       196.85 o                         
 -20   7   3         41.16         92.19        34.88 o                         
 -19   7   3       6944.59       6887.02       210.53 o                         
 -18   7   3        548.37        576.21        38.16 o                         
 -17   7   3        957.22       1020.20        48.34 o                         
 -16   7   3       3629.96       3285.39        95.51 o                         
 -15   7   3       1298.78       1374.12        54.41 o                         
 -14   7   3       3085.62       3076.28        88.77 o                         
 -13   7   3      18005.33      17397.19       372.69 o                         
 -12   7   3         62.23        184.05        19.37 o                         
 -11   7   3       4657.20       4974.97       106.21 o                         
 -10   7   3      10796.52      11016.62       242.20 o                         
  -9   7   3         17.83         33.93        18.05 o                         
  -8   7   3       6143.20       6771.32       172.57 o                         
  -7   7   3       2717.62       2877.91        94.34 o                         
  -6   7   3         40.68         -3.45        20.42 o                         
  -5   7   3       1089.68       1180.37        23.16 o                         
  -4   7   3       9449.45       9743.18       100.86 o                         
  -3   7   3      26613.68      26532.23       241.45 o                         
  -2   7   3       3237.12       2920.35        40.16 o                         
  -1   7   3       8801.51      10020.08        95.23 o                         
   0   7   3      19662.10      20269.52       187.73 o                         
   1   7   3      19654.41      21930.55       206.15 o                         
   2   7   3         65.09        147.07        17.04 o                         
   3   7   3       8643.61       9125.19       117.29 o                         
   4   7   3        201.31        188.90        13.77 o                         
   5   7   3         41.49        157.82        14.61 o                         
   6   7   3       7667.35       8260.54       142.76 o                         
   7   7   3       5401.14       6284.82       103.77 o                         
   8   7   3       5564.61       6067.60       124.70 o                         
   9   7   3       1289.80       1164.42        49.28 o                         
  10   7   3          0.13         17.60        16.51 o                         
  11   7   3        490.88        397.23        31.56 o                         
  12   7   3       1026.91       1243.36        43.80 o                         
  13   7   3        240.69        128.90        21.82 o                         
  14   7   3         53.26         67.75        23.49 o                         
  15   7   3       2781.84       2832.71        88.99 o                         
  16   7   3        371.09        301.17        39.58 o                         
  17   7   3        626.72        551.78        56.47 o                         
  18   7   3       2725.05       2882.15        92.31 o                         
  19   7   3          1.48         -0.29        24.61 o                         
  20   7   3        241.47        181.07        22.27 o                         
  21   7   3        701.36        636.15        48.69 o                         
  22   7   3       3547.02       3758.52        97.02 o                         
  23   7   3        249.15        237.16        35.75 o                         
  24   7   3        221.79        345.19        37.65 o                         
  25   7   3          1.70         -4.22        26.18 o                         
  26   7   3        299.81        346.82        36.16 o                         
  27   7   3        623.12        736.25        54.65 o                         
  28   7   3         61.78         35.25        14.01 o                         
  29   7   3        874.39       1108.71        46.57 o                         
 -31   8   3         98.02         93.06        34.67 o                         
 -30   8   3       1689.41       1740.77        52.87 o                         
 -29   8   3         38.38         25.12        21.42 o                         
 -28   8   3         43.38         10.67        25.02 o                         
 -27   8   3        916.10       1107.49        60.45 o                         
 -26   8   3        420.38        332.37        32.72 o                         
 -25   8   3        150.04        155.01        27.49 o                         
 -24   8   3        158.66        157.28        28.57 o                         
 -23   8   3       4471.53       4323.84       105.14 o                         
 -22   8   3       1537.98       1478.67        49.23 o                         
 -21   8   3          6.09          0.58        21.08 o                         
 -20   8   3        680.54        506.17        67.21 o                         
 -19   8   3       1089.18        856.87        76.35 o                         
 -18   8   3       1134.44       1230.21        55.82 o                         
 -17   8   3      12143.06      11519.15       264.48 o                         
 -16   8   3        757.08        909.29        46.65 o                         
 -15   8   3       1092.90       1170.00        61.99 o                         
 -14   8   3        832.72        974.80        59.07 o                         
 -13   8   3       2405.74       3178.29        92.03 o                         
 -12   8   3       1396.62       1304.18        64.75 o                         
 -11   8   3      11972.25      12295.25       333.97 o                         
 -10   8   3       2087.86       2069.57        81.47 o                         
  -9   8   3       5208.00       5416.92       207.36 o                         
  -8   8   3       7320.94       7533.78       259.04 o                         
  -7   8   3       8857.64       8037.04       187.87 o                         
  -6   8   3       3585.57       3338.24        78.22 o                         
  -5   8   3       1024.90        753.08        32.08 o                         
  -4   8   3       1273.35       1356.64        30.96 o                         
  -3   8   3       1017.81       1451.51        29.67 o                         
  -2   8   3      15840.59      16305.60       189.87 o                         
  -1   8   3       3660.34       3345.55        45.40 o                         
   0   8   3       1965.78       1815.52        28.51 o                         
   1   8   3       9248.41       8431.05        97.71 o                         
   2   8   3       2613.80       2614.14        70.69 o                         
   3   8   3      64935.64      68479.44       842.06 o                         
   4   8   3      41689.92      43894.37       630.18 o                         
   5   8   3      72639.13      74366.65       979.98 o                         
   6   8   3        470.71        529.71        21.61 o                         
   7   8   3         20.90         33.49        13.90 o                         
   8   8   3       3317.86       3207.25        81.89 o                         
   9   8   3       1010.09       1137.81        47.22 o                         
  10   8   3       5501.29       5474.13       137.58 o                         
  11   8   3      10874.51      11196.79       219.41 o                         
  12   8   3        209.13        264.05        27.38 o                         
  13   8   3        533.39        598.08        36.79 o                         
  14   8   3          1.58         18.40        21.94 o                         
  15   8   3        458.42        457.92        48.77 o                         
  16   8   3        483.30        497.82        46.91 o                         
  17   8   3       4769.15       4898.84       173.33 o                         
  18   8   3       3019.09       3557.68       133.08 o                         
  19   8   3      12338.93      12441.57       188.65 o                         
  20   8   3        124.95        124.80        20.47 o                         
  21   8   3         88.99         37.38        19.43 o                         
  22   8   3        149.93        110.62        26.15 o                         
  23   8   3       4566.73       4951.66       133.00 o                         
  24   8   3       1245.34       1226.66        54.04 o                         
  25   8   3       1416.63       1495.81        76.28 o                         
  26   8   3        107.66         83.68        19.11 o                         
  27   8   3        189.65        198.57        20.73 o                         
  28   8   3        135.46        103.45        14.44 o                         
  29   8   3         43.97         47.53        15.79 o                         
 -30   9   3        529.93        539.85        24.87 o                         
 -29   9   3         20.02         -9.46        19.29 o                         
 -28   9   3       1868.28       2048.21       158.87 o                         
 -27   9   3        715.14        628.88        37.42 o                         
 -26   9   3          5.48         15.35        27.56 o                         
 -25   9   3        481.14        586.23        37.51 o                         
 -24   9   3        928.48        968.85        45.84 o                         
 -23   9   3         82.31        116.99        23.94 o                         
 -22   9   3        901.59        970.27        37.07 o                         
 -21   9   3        281.59        301.88        28.23 o                         
 -20   9   3        161.72        255.37        23.13 o                         
 -19   9   3       1571.94       1609.01        82.11 o                         
 -18   9   3       2392.26       2036.44        93.53 o                         
 -17   9   3        481.03        564.17        64.65 o                         
 -16   9   3          9.89         34.11        32.91 o                         
 -15   9   3      11310.50      11448.60       465.76 o                         
 -14   9   3        208.20        102.18        33.32 o                         
 -13   9   3        112.54         39.98        45.09 o                         
 -12   9   3       4063.32       3796.77       131.37 o                         
 -11   9   3        623.97        601.33        47.55 o                         
 -10   9   3          3.23         -6.95        21.72 o                         
  -9   9   3       6051.82       6159.35       236.13 o                         
  -8   9   3       8793.40       9709.93       190.26 o                         
  -7   9   3        361.80        344.79        21.07 o                         
  -6   9   3       3025.95       2635.71        59.48 o                         
  -5   9   3       5612.41       5666.18       106.19 o                         
  -4   9   3       1297.39       1338.77        34.70 o                         
  -3   9   3       2742.96       3114.43        67.34 o                         
  -2   9   3       4502.59       4992.84        70.01 o                         
  -1   9   3       1120.36       1032.51        34.20 o                         
   0   9   3      12830.77      13338.26       156.94 o                         
   1   9   3       7378.29       7574.31       105.39 o                         
   2   9   3      17089.24      17473.21       226.53 o                         
   3   9   3        614.44        628.05        23.13 o                         
   4   9   3       3030.96       3289.92        69.51 o                         
   5   9   3        446.56        349.27        19.41 o                         
   6   9   3        878.20        780.29        27.86 o                         
   7   9   3        685.96        771.77        34.99 o                         
   8   9   3        112.70         98.22        18.63 o                         
   9   9   3        472.90        460.72        32.84 o                         
  10   9   3       1725.10       1658.16        61.62 o                         
  11   9   3        835.64        860.36        47.37 o                         
  12   9   3      10497.60      10647.00       224.49 o                         
  13   9   3        522.15        637.03        35.90 o                         
  14   9   3       2508.78       2472.61        72.86 o                         
  15   9   3        783.62        684.98        50.29 o                         
  16   9   3       1448.90       1292.21        72.63 o                         
  17   9   3      11449.01      11808.11       476.39 o                         
  18   9   3        297.60        184.13        21.88 o                         
  19   9   3         83.04         62.27        20.00 o                         
  20   9   3          9.37         25.38        19.18 o                         
  21   9   3       3478.12       3091.34        77.32 o                         
  22   9   3        405.14        250.10        24.46 o                         
  23   9   3          6.41         -5.67        19.54 o                         
  24   9   3        565.96        595.92        30.75 o                         
  25   9   3          5.02         -1.29        18.22 o                         
  26   9   3         38.76         31.76        19.39 o                         
  27   9   3       1545.77       1485.29        78.28 o                         
  28   9   3          0.26         -9.26        14.43 o                         
 -29  10   3        324.85        261.77        25.84 o                         
 -28  10   3         18.89         41.53        24.93 o                         
 -27  10   3       1101.83       1109.91        48.88 o                         
 -26  10   3       5274.02       5453.18       104.23 o                         
 -25  10   3       2150.84       2048.09        54.05 o                         
 -24  10   3        778.26        770.39        32.28 o                         
 -23  10   3         19.66         35.18        23.74 o                         
 -22  10   3          4.13          4.11        22.16 o                         
 -21  10   3       2299.42       1797.29        47.27 o                         
 -20  10   3         49.17         93.86        18.87 o                         
 -19  10   3         66.16         35.28        18.84 o                         
 -18  10   3       1240.60       1290.15        38.18 o                         
 -17  10   3       5754.82       5842.74       190.98 o                         
 -16  10   3        489.45        372.95        47.34 o                         
 -15  10   3       1943.64       1728.31        96.77 o                         
 -14  10   3       1280.82       1055.53        70.05 o                         
 -13  10   3       1324.32       1470.98        80.30 o                         
 -12  10   3       9487.03       9192.91       221.53 o                         
 -11  10   3      41287.70      39371.78       817.89 o                         
 -10  10   3         22.49         44.54        31.45 o                         
  -9  10   3       9366.41       9893.24       229.24 o                         
  -8  10   3        905.32        769.27        31.48 o                         
  -7  10   3         37.29         22.48        15.12 o                         
  -6  10   3         37.18         47.99        15.70 o                         
  -5  10   3        948.44        985.20        33.86 o                         
  -4  10   3       6508.65       6632.71       113.03 o                         
  -3  10   3      15910.12      16937.82       257.10 o                         
  -2  10   3        422.55        365.00        18.01 o                         
  -1  10   3      16168.81      14842.10       200.80 o                         
   0  10   3          5.55         14.51        10.37 o                         
   1  10   3       1762.56       1662.66        50.10 o                         
   2  10   3         39.00         19.21        11.20 o                         
   3  10   3       1977.36       1824.93        43.17 o                         
   4  10   3        121.32        124.63        22.06 o                         
   5  10   3       7665.77       8404.26       151.75 o                         
   6  10   3       2765.52       2891.81        74.68 o                         
   7  10   3        528.18        491.16        26.77 o                         
   8  10   3        297.75        299.13        36.33 o                         
   9  10   3       7661.99       7911.80       193.95 o                         
  10  10   3        406.58        432.95        33.89 o                         
  11  10   3        158.91        120.56        28.52 o                         
  12  10   3       3940.98       3818.20       107.07 o                         
  13  10   3        680.32        658.74        39.04 o                         
  14  10   3        300.89        258.58        36.96 o                         
  15  10   3       6874.71       7202.47       323.05 o                         
  16  10   3       4243.83       3848.35       318.59 o                         
  17  10   3       3678.78       3387.85        59.59 o                         
  18  10   3       1348.48       1267.66        36.19 o                         
  19  10   3       5258.52       5039.61        81.36 o                         
  20  10   3        166.77        171.18        23.61 o                         
  21  10   3       1892.24       2103.32        64.10 o                         
  22  10   3        260.27        237.04        23.45 o                         
  23  10   3          0.90        -20.38        20.38 o                         
  24  10   3        445.04        423.01        33.34 o                         
  25  10   3         47.28         81.30        20.28 o                         
  26  10   3         38.72         20.34        16.77 o                         
  27  10   3        118.93        127.53        18.58 o                         
 -28  11   3        312.11        297.12        21.53 o                         
 -27  11   3       2785.21       3116.43        82.68 o                         
 -26  11   3        557.34        551.85        31.37 o                         
 -25  11   3        211.29        244.54        22.72 o                         
 -24  11   3       3114.35       3295.75        80.71 o                         
 -23  11   3       1481.35       1467.95        50.95 o                         
 -22  11   3        154.05        182.31        24.12 o                         
 -21  11   3          0.80        -12.79        22.62 o                         
 -20  11   3         18.20         26.27        16.88 o                         
 -19  11   3         23.57         17.54        17.24 o                         
 -18  11   3       1149.41       1053.99        31.81 o                         
 -17  11   3         17.34         25.88        15.67 o                         
 -16  11   3        714.84        724.51        61.87 o                         
 -15  11   3       4102.64       3861.27       148.86 o                         
 -14  11   3        204.38        131.48        39.54 o                         
 -13  11   3       8403.72       7937.67       248.50 o                         
 -12  11   3      15108.99      14838.48       337.24 o                         
 -11  11   3       3354.54       3240.66        99.84 o                         
 -10  11   3         89.80        124.40        27.83 o                         
  -9  11   3          0.52          3.64        20.10 o                         
  -8  11   3        690.93        617.15        33.48 o                         
  -7  11   3        314.15        230.56        22.38 o                         
  -6  11   3       1327.84       1501.18        92.97 o                         
  -5  11   3       1705.08       1627.85        43.41 o                         
  -4  11   3       1273.11       1225.89        36.69 o                         
  -3  11   3        322.82        284.76        18.71 o                         
  -2  11   3      12670.10      13049.83       205.00 o                         
  -1  11   3         67.70         35.96        12.34 o                         
   0  11   3        485.25        536.17        22.02 o                         
   1  11   3        466.74        460.07        24.39 o                         
   2  11   3      24700.37      25197.12       375.39 o                         
   3  11   3       4803.15       4702.83       100.13 o                         
   4  11   3        484.99        645.82        36.63 o                         
   5  11   3        619.66        557.60        34.29 o                         
   6  11   3        998.95        946.98        44.26 o                         
   7  11   3          4.16         12.77        19.62 o                         
   8  11   3       7489.17       7363.00       221.46 o                         
   9  11   3       4231.14       3953.62       192.26 o                         
  10  11   3        428.98        466.18        64.23 o                         
  11  11   3       2708.49       2278.22        99.83 o                         
  12  11   3      18470.53      18951.19       725.65 o                         
  13  11   3        145.17        253.05        45.75 o                         
  14  11   3       4505.65       5225.41       247.55 o                         
  15  11   3        284.57        220.45        20.47 o                         
  16  11   3       2486.12       2641.59        60.09 o                         
  17  11   3        321.29        255.05        20.96 o                         
  18  11   3        742.25        865.54        32.05 o                         
  19  11   3        260.95        225.86        23.83 o                         
  20  11   3       2066.14       2152.15        54.19 o                         
  21  11   3         25.26         14.77        21.71 o                         
  22  11   3        102.44        110.10        21.84 o                         
  23  11   3       2496.94       2476.03        66.66 o                         
  24  11   3       1340.95       1426.62        45.36 o                         
  25  11   3         69.04         54.85        17.36 o                         
  26  11   3       1210.04       1354.22        65.08 o                         
  27  11   3         47.90         35.30        19.14 o                         
 -27  12   3         70.21         96.45        24.03 o                         
 -26  12   3         96.87        109.66        24.78 o                         
 -25  12   3       2691.85       2921.53        74.34 o                         
 -24  12   3          2.54         -8.72        19.68 o                         
 -23  12   3        457.52        504.61        30.23 o                         
 -22  12   3        657.91        588.76        29.47 o                         
 -21  12   3       6875.36       7410.33       130.10 o                         
 -20  12   3       1055.19       1107.83        40.24 o                         
 -19  12   3       5585.21       5583.61       151.15 o                         
 -18  12   3        930.09        945.21        36.10 o                         
 -17  12   3       1818.90       2110.39        48.79 o                         
 -16  12   3        498.84        552.23        23.11 o                         
 -15  12   3       2730.45       2800.70        50.58 o                         
 -14  12   3        419.43        391.28        95.28 o                         
 -13  12   3        787.30        827.75        50.73 o                         
 -12  12   3        335.31        366.91        45.44 o                         
 -11  12   3       4362.43       4329.57       108.37 o                         
 -10  12   3      15088.36      15221.38       297.35 o                         
  -9  12   3      37884.01      38140.45       689.49 o                         
  -8  12   3         13.71         37.04        22.57 o                         
  -7  12   3        419.36        485.97        37.92 o                         
  -6  12   3        518.63        465.24        27.83 o                         
  -5  12   3       1647.82       1581.24        48.14 o                         
  -4  12   3        316.89        309.92        24.13 o                         
  -3  12   3       1450.27       1486.99        42.66 o                         
  -2  12   3       1517.61       1520.38        79.55 o                         
  -1  12   3        193.62        309.65        40.48 o                         
   0  12   3       3051.19       2891.97        59.84 o                         
   1  12   3       5621.91       5166.76        89.73 o                         
   2  12   3         80.68         93.36        18.07 o                         
   3  12   3        683.85        479.81        43.71 o                         
   4  12   3        608.58        618.79        33.65 o                         
   5  12   3       1469.81       1627.05        61.46 o                         
   6  12   3       3178.03       3188.81        84.62 o                         
   7  12   3        328.09        368.18        43.28 o                         
   8  12   3        741.91        897.91       119.10 o                         
   9  12   3      10277.00      10489.32       392.17 o                         
  10  12   3       2457.17       2934.27       225.01 o                         
  11  12   3        207.63        240.32        52.32 o                         
  12  12   3       3920.38       4310.68       154.64 o                         
  13  12   3      11580.54      11942.84       244.24 o                         
  14  12   3         53.19         91.52        26.81 o                         
  15  12   3       4649.13       4429.17        91.79 o                         
  16  12   3        525.77        608.27        42.94 o                         
  17  12   3       4660.15       4834.91        95.54 o                         
  18  12   3       1327.82       1217.26        51.84 o                         
  19  12   3       3199.30       3179.88        69.11 o                         
  20  12   3          6.09         -3.91        18.84 o                         
  21  12   3        629.95        523.34        31.86 o                         
  22  12   3         44.41         59.96        21.60 o                         
  23  12   3       5006.26       5262.20       111.60 o                         
  24  12   3         85.73         81.46        17.39 o                         
  25  12   3        114.63         65.06        14.06 o                         
 -26  13   3        288.86        247.39        22.67 o                         
 -25  13   3          1.21          5.95        13.54 o                         
 -24  13   3         88.04         65.15        16.44 o                         
 -23  13   3        120.07        106.32        18.58 o                         
 -22  13   3       3174.82       3265.44        72.48 o                         
 -21  13   3        138.98        132.16        22.95 o                         
 -20  13   3       1808.50       1985.94        51.03 o                         
 -19  13   3       1699.26       1674.43        47.76 o                         
 -18  13   3       4578.96       4659.31        85.53 o                         
 -17  13   3       6812.08       7227.03       106.57 o                         
 -16  13   3       2045.20       1834.55        39.57 o                         
 -15  13   3        199.78        179.93        17.72 o                         
 -14  13   3          5.56         -3.37        15.18 o                         
 -13  13   3          4.02         -3.27        14.94 o                         
 -12  13   3      10944.36      10961.28       262.97 o                         
 -11  13   3       2416.83       2281.35        85.83 o                         
 -10  13   3         37.01         47.84        22.40 o                         
  -9  13   3        216.00        169.70        25.75 o                         
  -8  13   3       2000.28       1717.28        59.66 o                         
  -7  13   3        193.65        195.55        26.36 o                         
  -6  13   3         23.29         41.37        19.60 o                         
  -5  13   3       2156.27       2047.28        59.63 o                         
  -4  13   3          3.67          1.09        17.56 o                         
  -3  13   3        237.01        248.91        21.83 o                         
  -2  13   3       9689.33       9618.49       178.72 o                         
  -1  13   3       2544.48       2525.53        75.62 o                         
   0  13   3       1128.52       1114.41        48.34 o                         
   1  13   3        138.95        167.90        21.10 o                         
   2  13   3        716.34        630.53        33.42 o                         
   3  13   3        855.48        828.36        39.09 o                         
   4  13   3      23428.01      23382.01       438.28 o                         
   5  13   3        544.86        478.51        40.53 o                         
   6  13   3       4085.41       4107.95       121.13 o                         
   7  13   3        228.34        263.45        36.17 o                         
   8  13   3         90.42         40.79        32.45 o                         
   9  13   3        942.54        963.00        55.07 o                         
  10  13   3        264.35        320.46        92.51 o                         
  11  13   3          1.44         13.11        20.20 o                         
  12  13   3        703.63        768.15        31.29 o                         
  13  13   3        139.47        222.54        26.18 o                         
  14  13   3       3534.59       3674.84        79.71 o                         
  15  13   3        214.96        229.35        26.71 o                         
  16  13   3         13.29         23.57        25.39 o                         
  17  13   3         24.86         51.62        20.30 o                         
  18  13   3        936.91        863.84        37.28 o                         
  19  13   3         70.48         56.91        19.37 o                         
  20  13   3          3.33         -7.28        19.33 o                         
  21  13   3       2279.34       2537.67        58.16 o                         
  22  13   3          0.39          7.03        18.51 o                         
  23  13   3       1038.68       1085.48        34.94 o                         
  24  13   3        332.42        360.56        18.37 o                         
 -25  14   3       4297.91       4381.05        99.76 o                         
 -24  14   3        917.02        915.19        45.58 o                         
 -23  14   3        229.37        180.81        20.97 o                         
 -22  14   3       2352.75       2549.39        64.17 o                         
 -21  14   3        172.13        204.02        38.64 o                         
 -20  14   3       1400.85       1514.23        40.93 o                         
 -19  14   3         74.78         56.27        17.71 o                         
 -18  14   3        299.01        287.67        22.38 o                         
 -17  14   3        440.81        495.14        24.36 o                         
 -16  14   3       1229.27       1263.17        36.75 o                         
 -15  14   3         74.38         59.17        17.30 o                         
 -14  14   3        810.11        828.98        26.16 o                         
 -13  14   3          3.20          1.37        14.63 o                         
 -12  14   3         13.74          8.69        14.23 o                         
 -11  14   3        265.86        313.15        22.86 o                         
 -10  14   3       1815.39       1762.52        36.50 o                         
  -9  14   3       1721.74       1660.61        46.13 o                         
  -8  14   3       7710.29       7710.17       168.64 o                         
  -7  14   3       3471.33       3419.14        92.42 o                         
  -6  14   3       6835.88       6734.38       134.53 o                         
  -5  14   3        761.73        726.55        35.29 o                         
  -4  14   3       8601.95       8227.33       177.16 o                         
  -3  14   3        961.16        823.54        51.01 o                         
  -2  14   3        289.31        297.34        30.43 o                         
  -1  14   3        195.90        114.39        25.41 o                         
   0  14   3        973.95        952.24        46.48 o                         
   1  14   3       3623.17       3234.36       302.00 o                         
   2  14   3        468.75        542.06        42.44 o                         
   3  14   3        715.00        767.90        53.47 o                         
   4  14   3       1588.60       1671.48       165.67 o                         
   5  14   3       1587.79       1637.94       206.72 o                         
   6  14   3        876.06        955.41        65.48 o                         
   7  14   3       7915.98       8358.96       106.04 o                         
   8  14   3         17.44         17.85        14.75 o                         
   9  14   3         61.19         68.54        15.61 o                         
  10  14   3        664.95        555.57        25.50 o                         
  11  14   3        332.14        298.07        25.77 o                         
  12  14   3       1890.02       1943.29        62.51 o                         
  13  14   3         19.63         15.85        22.12 o                         
  14  14   3       1765.92       1980.98        81.82 o                         
  15  14   3        650.53        688.08        41.00 o                         
  16  14   3        293.65        306.30        32.12 o                         
  17  14   3       3597.76       3588.82       122.15 o                         
  18  14   3         38.68         32.26        20.39 o                         
  19  14   3        270.60        218.38        21.76 o                         
  20  14   3       2196.31       2187.51        51.73 o                         
  21  14   3       4094.14       4394.42        81.96 o                         
  22  14   3        767.95        869.28        29.27 o                         
  23  14   3          5.60         24.13        13.94 o                         
 -23  15   3        753.17        718.23        28.67 o                         
 -22  15   3        286.09        335.30        20.19 o                         
 -21  15   3         83.37         68.63        16.35 o                         
 -20  15   3        243.36        254.90        17.72 o                         
 -19  15   3        191.29        194.12        19.86 o                         
 -18  15   3        276.79        355.56        20.53 o                         
 -17  15   3       1272.67       1279.22        50.72 o                         
 -16  15   3       2763.05       2727.32        48.99 o                         
 -15  15   3          7.05         14.16        16.18 o                         
 -14  15   3       2837.08       2934.20        63.22 o                         
 -13  15   3         29.47         36.94        15.56 o                         
 -12  15   3       1772.31       1883.04        37.74 o                         
 -11  15   3        271.80        249.29        16.88 o                         
 -10  15   3        302.71        250.38        19.61 o                         
  -9  15   3        217.97        184.17        16.12 o                         
  -8  15   3       1990.50       1800.86        39.40 o                         
  -7  15   3        363.17        333.79        16.31 o                         
  -6  15   3       4414.14       4565.70        58.43 o                         
  -5  15   3       1852.28       1772.03        36.17 o                         
  -4  15   3       4371.38       4455.68        93.36 o                         
  -3  15   3        292.05        259.08        20.89 o                         
  -2  15   3       3363.30       3230.35        60.63 o                         
  -1  15   3        268.23        280.24        20.18 o                         
   0  15   3       4081.38       3880.09        58.86 o                         
   1  15   3          3.84        -12.89        15.60 o                         
   2  15   3        137.47        135.12        20.83 o                         
   3  15   3       1006.03        958.89        38.25 o                         
   4  15   3        192.36        207.94        17.97 o                         
   5  15   3         67.04         61.21        16.37 o                         
   6  15   3       2552.54       2378.99        48.08 o                         
   7  15   3         40.37         36.73        16.43 o                         
   8  15   3       1703.42       1777.71        39.26 o                         
   9  15   3       4235.13       4565.68        66.26 o                         
  10  15   3       6189.22       6330.54        91.04 o                         
  11  15   3        526.48        514.60        40.23 o                         
  12  15   3          7.31         18.97        25.21 o                         
  13  15   3       1243.40       1285.60        50.22 o                         
  14  15   3        410.12        638.65        49.48 o                         
  15  15   3         34.75         46.52        25.85 o                         
  16  15   3        439.60        532.63        41.48 o                         
  17  15   3        246.93        165.13        29.91 o                         
  18  15   3        406.43        475.28        34.00 o                         
  19  15   3         38.38          5.06        18.65 o                         
  20  15   3       3075.68       3705.05        79.82 o                         
  21  15   3          1.65         22.90        16.79 o                         
  22  15   3         14.20          8.83        15.02 o                         
 -21  16   3       3828.24       3756.62        89.30 o                         
 -20  16   3         77.38         50.83        15.69 o                         
 -19  16   3       1628.73       1737.30        39.08 o                         
 -18  16   3        193.43        216.20        18.53 o                         
 -17  16   3       4881.81       5337.20        81.64 o                         
 -16  16   3        308.63        257.15        18.65 o                         
 -15  16   3          5.25          2.14        15.82 o                         
 -14  16   3       2488.23       2532.30        60.74 o                         
 -13  16   3        776.99        738.83        24.71 o                         
 -12  16   3        287.05        305.21        22.27 o                         
 -11  16   3       2972.03       3175.77        59.03 o                         
 -10  16   3       1688.62       1779.98        63.63 o                         
  -9  16   3       3104.33       3289.56        58.92 o                         
  -8  16   3       1316.34       1404.26        37.33 o                         
  -7  16   3        175.99        154.54        18.88 o                         
  -6  16   3        660.24        703.80        25.74 o                         
  -5  16   3       5486.98       5599.67        95.52 o                         
  -4  16   3        544.82        520.87        39.85 o                         
  -3  16   3       5216.63       5237.16       122.48 o                         
  -2  16   3        775.63        673.15        32.23 o                         
  -1  16   3         42.06         28.24        20.15 o                         
   0  16   3        530.55        493.32        24.14 o                         
   1  16   3        228.34        202.29        21.14 o                         
   2  16   3       1756.86       1725.68        44.12 o                         
   3  16   3       1655.62       1619.25        41.62 o                         
   4  16   3       1796.24       1715.54        41.47 o                         
   5  16   3        491.71        508.12        24.97 o                         
   6  16   3         35.98         13.65        20.26 o                         
   7  16   3       9002.86       9458.60       136.97 o                         
   8  16   3       2835.31       3068.93        58.27 o                         
   9  16   3        432.52        379.74        24.39 o                         
  10  16   3       1378.20       1429.09        38.99 o                         
  11  16   3       2694.49       2792.51        63.43 o                         
  12  16   3         77.59         86.30        29.12 o                         
  13  16   3        517.66        458.33        38.45 o                         
  14  16   3          4.92         24.12        26.36 o                         
  15  16   3        557.29        705.45        40.17 o                         
  16  16   3       4962.58       5063.10       110.52 o                         
  17  16   3        798.78        823.87        55.35 o                         
  18  16   3       1226.56       1264.86        45.92 o                         
  19  16   3        284.42        320.73        19.33 o                         
  20  16   3        414.60        432.44        43.39 o                         
 -19  17   3       2261.25       2005.10        99.53 o                         
 -18  17   3       2190.00       1927.15       166.31 o                         
 -17  17   3        539.76        568.96        33.93 o                         
 -16  17   3       2718.62       2963.44       152.28 o                         
 -15  17   3        521.26        498.96        36.03 o                         
 -14  17   3       1894.21       1846.84        47.47 o                         
 -13  17   3        600.09        598.23        26.78 o                         
 -12  17   3       1060.37       1162.11        39.53 o                         
 -11  17   3         25.53         40.48        21.92 o                         
 -10  17   3          9.97         11.14        20.41 o                         
  -9  17   3        814.25        856.46        46.10 o                         
  -8  17   3       4703.74       4881.81        89.76 o                         
  -7  17   3        486.32        471.13        25.49 o                         
  -6  17   3         41.93         51.07        19.51 o                         
  -5  17   3         49.63         65.23        23.31 o                         
  -4  17   3        129.90         82.49        25.78 o                         
  -3  17   3        547.12        511.45        30.16 o                         
  -2  17   3       5147.13       4889.14        93.64 o                         
  -1  17   3         86.30         39.30        21.79 o                         
   0  17   3       4304.77       4341.64        80.72 o                         
   1  17   3        388.88        389.05        30.96 o                         
   2  17   3       1283.59       1376.38        45.54 o                         
   3  17   3         10.43         16.50        20.68 o                         
   4  17   3        119.54         95.54        19.18 o                         
   5  17   3       1257.26       1314.07        36.55 o                         
   6  17   3        846.04        783.62        31.62 o                         
   7  17   3        653.65        665.51        29.08 o                         
   8  17   3       2968.00       3183.01        77.55 o                         
   9  17   3       5120.63       5140.03        90.06 o                         
  10  17   3       2363.65       2486.35        53.48 o                         
  11  17   3         52.93         74.83        19.41 o                         
  12  17   3        196.15        228.93        27.26 o                         
  13  17   3       1259.84       1360.66       161.85 o                         
  14  17   3       2708.57       2946.54       340.70 o                         
  15  17   3        587.79        720.65        43.90 o                         
  16  17   3       2926.56       3066.11        97.75 o                         
  17  17   3        215.52        330.50        37.43 o                         
  18  17   3       2539.55       2695.86       121.22 o                         
 -16  18   3        375.18        410.28        24.94 o                         
 -15  18   3       1512.54       1603.64        57.33 o                         
 -14  18   3        312.70        326.72        29.78 o                         
 -13  18   3         10.80          7.91        13.78 o                         
 -12  18   3          2.92        -19.72        19.72 o                         
 -11  18   3       1421.63       1561.58        42.75 o                         
 -10  18   3          5.81         11.78        19.81 o                         
  -9  18   3        204.60        217.50        23.57 o                         
  -8  18   3        375.41        338.60        26.50 o                         
  -7  18   3       2412.40       2595.62        60.69 o                         
  -6  18   3       1591.18       1837.42        48.33 o                         
  -5  18   3       2481.81       2807.45        85.38 o                         
  -4  18   3        324.63        414.83        35.21 o                         
  -3  18   3        335.98        347.21        30.82 o                         
  -2  18   3        629.72        580.46        33.60 o                         
  -1  18   3        385.10        398.70        27.24 o                         
   0  18   3        752.88        719.22        30.28 o                         
   1  18   3        648.37        680.84        42.94 o                         
   2  18   3         26.93         58.66        21.10 o                         
   3  18   3        709.51        815.28        37.68 o                         
   4  18   3        339.14        275.61        22.07 o                         
   5  18   3       2714.80       2824.87        55.77 o                         
   6  18   3          0.43         17.17        20.72 o                         
   7  18   3         69.40         54.87        20.79 o                         
   8  18   3       3250.60       3364.06        69.34 o                         
   9  18   3       2775.58       3100.87        83.16 o                         
  10  18   3          3.79          1.20        14.68 o                         
  11  18   3          4.81         20.26        19.47 o                         
  12  18   3        761.15        802.01        42.30 o                         
  13  18   3        467.45        510.42        59.97 o                         
  14  18   3        205.78        173.54        42.96 o                         
  15  18   3       1667.08       1813.26        88.47 o                         
 -14  19   3        147.41         98.68        30.20 o                         
 -13  19   3        886.07        965.34        47.64 o                         
 -12  19   3       2229.00       2095.48       145.75 o                         
 -11  19   3        675.36        815.74        29.01 o                         
 -10  19   3        525.32        467.23        25.41 o                         
  -9  19   3        445.57        509.92        27.77 o                         
  -8  19   3       1091.41       1190.18        39.74 o                         
  -7  19   3          3.98         16.42        17.94 o                         
  -6  19   3          5.40        -10.15        18.95 o                         
  -5  19   3        500.55        482.13        32.36 o                         
  -4  19   3          0.17          2.07        23.86 o                         
  -3  19   3        988.78        860.11        32.87 o                         
  -2  19   3        116.51         69.41        18.81 o                         
  -1  19   3         24.65         31.88        19.46 o                         
   0  19   3        103.25        112.39        20.68 o                         
   1  19   3          1.41         -5.46        19.62 o                         
   2  19   3        212.83        206.28        22.84 o                         
   3  19   3        308.92        347.48        25.00 o                         
   4  19   3         33.59         33.65        19.07 o                         
   5  19   3       2769.84       2937.27        56.11 o                         
   6  19   3        633.51        624.02        27.05 o                         
   7  19   3       1333.65       1260.17        35.22 o                         
   8  19   3          7.33          6.55        15.14 o                         
   9  19   3        150.93        157.30        17.75 o                         
  10  19   3        812.15       1040.94        56.78 o                         
  11  19   3       1181.52       1117.99        39.57 o                         
  12  19   3         56.36         57.42        33.18 o                         
  13  19   3        956.05        792.00        52.32 o                         
 -11  20   3       5287.49       4713.72       186.30 o                         
 -10  20   3        371.59        427.98        30.67 o                         
  -9  20   3          2.82          4.68        14.91 o                         
  -8  20   3       2540.81       2447.30        59.09 o                         
  -7  20   3        267.55        258.63        22.06 o                         
  -6  20   3       1158.43       1322.65        36.91 o                         
  -5  20   3        112.15        101.18        22.88 o                         
  -4  20   3         80.48         38.93        22.69 o                         
  -3  20   3        125.41        110.98        23.95 o                         
  -2  20   3       1818.56       1934.21        54.36 o                         
  -1  20   3       2533.23       2816.34        62.90 o                         
   0  20   3       1008.30       1130.31        40.20 o                         
   1  20   3        452.86        539.08        22.23 o                         
   2  20   3       2675.67       2859.32        56.65 o                         
   3  20   3        509.98        524.12        24.88 o                         
   4  20   3        154.14        126.92        16.89 o                         
   5  20   3        250.12        245.66        18.68 o                         
   6  20   3        273.71        286.29        20.54 o                         
   7  20   3         35.27         48.26        14.54 o                         
   8  20   3        966.92        746.62        61.68 o                         
  -3  21   3       2020.71       1859.20        85.50 o                         
  -2  21   3         63.98        125.05        26.80 o                         
  -1  21   3        788.74        688.60        27.11 o                         
   0  21   3        263.10        242.88        22.94 o                         
   1  21   3         24.05         -4.37        17.14 o                         
 -32   0   4        168.18        124.55        26.28 o                         
 -30   0   4        834.45        821.32        92.09 o                         
 -28   0   4        959.20        835.81        84.64 o                         
 -26   0   4      33194.25      34431.30       721.98 o                         
 -24   0   4       1609.43       1859.90        70.47 o                         
 -22   0   4       3117.34       3419.59       102.14 o                         
 -20   0   4       2506.15       2609.58       114.63 o                         
 -18   0   4       1368.77       1568.66        63.37 o                         
 -16   0   4       1758.54       1736.20        55.58 o                         
 -14   0   4      45545.46      48807.96      1203.80 o                         
 -12   0   4       2989.03       3505.30       149.72 o                         
 -10   0   4       5300.42       5466.53        96.12 o                         
  -8   0   4      29708.79      30026.78       547.55 o                         
  -6   0   4      15923.39      17421.44       287.43 o                         
  -4   0   4      60997.04      60052.16      1038.61 o                         
  -2   0   4      84824.46      79371.78      1373.88 o                         
   0   0   4        729.16        675.92        27.57 o                         
   2   0   4       8341.84       7691.49       179.29 o                         
   4   0   4     380147.88     337645.25     10659.46 o                         
   6   0   4      41967.62      40579.24       852.33 o                         
   8   0   4      10986.43      11109.38       197.10 o                         
  10   0   4     120406.20     120208.56      2931.73 o                         
  12   0   4     114646.12     119822.89      2380.93 o                         
  14   0   4      90498.00      98949.95      2428.54 o                         
  16   0   4      18159.57      19175.22       410.85 o                         
  18   0   4      23895.99      25410.37       539.20 o                         
  20   0   4         27.11         40.05        26.85 o                         
  22   0   4       1239.35       1412.76        63.61 o                         
  24   0   4       1972.74       1936.63        51.97 o                         
  26   0   4        294.03        398.32        45.14 o                         
  28   0   4       1949.61       1961.93        54.64 o                         
  30   0   4        641.97        444.07        33.89 o                         
 -33   1   4         16.01          0.90        14.75 o                         
 -32   1   4        903.23        827.61        35.99 o                         
 -31   1   4       1909.23       1761.04        58.85 o                         
 -30   1   4         11.47        -10.27        25.86 o                         
 -29   1   4         16.61         27.71        25.58 o                         
 -28   1   4       4309.11       4322.75       118.95 o                         
 -27   1   4       2272.81       2543.78       103.06 o                         
 -26   1   4       1934.86       2139.69        59.27 o                         
 -25   1   4       2029.24       1995.61        51.90 o                         
 -24   1   4         16.92        -12.02        19.41 o                         
 -23   1   4       2989.37       2999.92       137.63 o                         
 -22   1   4        681.48        561.19        55.78 o                         
 -21   1   4      13760.53      13900.59       310.94 o                         
 -20   1   4       4238.95       4657.73       106.76 o                         
 -19   1   4         47.75         39.30        20.32 o                         
 -18   1   4       3552.41       4019.51       106.31 o                         
 -17   1   4      21412.34      23731.70       427.59 o                         
 -16   1   4        118.63        117.93        15.31 o                         
 -15   1   4       1496.50       2276.55        63.29 o                         
 -14   1   4        359.77        488.28        33.68 o                         
 -13   1   4       7666.80       7369.63       161.53 o                         
 -12   1   4       9127.69       9506.10       287.44 o                         
 -11   1   4       3962.04       2767.13       107.12 o                         
 -10   1   4        626.17        452.15        19.59 o                         
  -9   1   4       5556.85       5553.17        86.49 o                         
  -8   1   4       1460.48       1570.43        34.67 o                         
  -7   1   4       9128.81      11634.74       169.78 o                         
  -6   1   4       1470.56       1546.55        32.35 o                         
  -5   1   4         87.43         64.50        12.69 o                         
  -4   1   4         12.44         21.35        10.85 o                         
  -3   1   4       7182.31       7197.93       126.11 o                         
  -2   1   4        408.24        368.34        15.53 o                         
  -1   1   4      11373.07      10829.07       149.76 o                         
   0   1   4       3815.84       3675.06        54.09 o                         
   1   1   4       5962.02       5810.25        95.14 o                         
   2   1   4       5058.11       4573.73        85.56 o                         
   3   1   4      83189.48      83569.88      2217.73 o                         
   4   1   4        665.90        822.21        70.82 o                         
   5   1   4      56658.62      54105.12       865.74 o                         
   6   1   4         64.00         75.19        21.80 o                         
   7   1   4      92770.41      95158.57      1270.46 o                         
   8   1   4        130.79        187.12        20.27 o                         
   9   1   4      10289.04      10949.63       211.19 o                         
  10   1   4        246.05        205.16        18.81 o                         
  11   1   4        752.56        724.60        31.24 o                         
  12   1   4        775.38        701.83        30.83 o                         
  13   1   4        214.61        157.95        23.80 o                         
  14   1   4          9.48        -12.09        14.87 o                         
  15   1   4        150.26        118.84        24.10 o                         
  16   1   4       2874.82       2998.89        88.46 o                         
  17   1   4       5143.67       5569.07       123.43 o                         
  18   1   4       4824.97       5244.29       119.72 o                         
  19   1   4      11220.16      12429.81       245.47 o                         
  20   1   4       6466.41       6570.92       145.33 o                         
  21   1   4      66690.34      69437.26      1224.26 o                         
  22   1   4       1860.27       1959.25        43.39 o                         
  23   1   4         54.78         16.66        16.15 o                         
  24   1   4         49.58        115.50        17.27 o                         
  25   1   4       7036.60       7315.74       181.72 o                         
  26   1   4        252.74        225.26        24.74 o                         
  27   1   4        611.23        608.70        26.58 o                         
  28   1   4         13.01         -0.24        16.00 o                         
  29   1   4        531.99        460.10        30.82 o                         
  30   1   4       3041.78       3425.04        65.70 o                         
  31   1   4        269.78        222.59        14.57 o                         
 -33   2   4          2.18          1.76        10.79 o                         
 -32   2   4         88.82        138.90        17.96 o                         
 -31   2   4       4706.93       4984.99        93.50 o                         
 -30   2   4         24.46          7.30        21.76 o                         
 -29   2   4         96.01         91.61        23.46 o                         
 -28   2   4         36.38          0.76        24.87 o                         
 -27   2   4       4871.04       5046.18       117.45 o                         
 -26   2   4       1922.85       1813.70        42.62 o                         
 -25   2   4        372.77        362.86        21.38 o                         
 -24   2   4        322.63        266.92        19.03 o                         
 -23   2   4       4688.46       4833.71       102.63 o                         
 -22   2   4         22.23          0.13        18.08 o                         
 -21   2   4         35.33         38.88        16.30 o                         
 -20   2   4       7305.56       6875.99       130.43 o                         
 -19   2   4      13788.87      14479.43       224.50 o                         
 -18   2   4      12240.70      12797.23       199.50 o                         
 -17   2   4         30.52        104.99        14.19 o                         
 -16   2   4          6.37         -4.46        12.76 o                         
 -15   2   4      10903.10      11292.78       190.77 o                         
 -14   2   4      12877.95      14487.66       306.80 o                         
 -13   2   4         47.25         76.16        15.69 o                         
 -12   2   4       2129.15       2210.40        44.05 o                         
 -11   2   4       8628.71       8223.94       148.24 o                         
 -10   2   4      52914.84      53544.86       514.27 o                         
  -9   2   4      16473.03      16083.44       184.09 o                         
  -8   2   4         44.97         40.33        12.93 o                         
  -7   2   4         69.00         19.10        12.28 o                         
  -6   2   4        304.95        282.19        14.91 o                         
  -5   2   4        577.70        566.23        15.78 o                         
  -4   2   4      27383.64      28989.30       327.95 o                         
  -3   2   4      21218.98      20633.53       235.45 o                         
  -2   2   4     139668.80     129248.46      1414.68 o                         
  -1   2   4        312.03        383.97        11.48 o                         
   0   2   4      52988.60      51330.59       564.76 o                         
   1   2   4       5063.36       5028.87        65.72 o                         
   2   2   4     135454.88     128493.12      1812.16 o                         
   3   2   4      20474.42      19027.79       268.59 o                         
   4   2   4       1800.20       1403.79        39.33 o                         
   5   2   4        292.45        246.19        19.52 o                         
   6   2   4      27158.73      25051.20       314.52 o                         
   7   2   4        971.23        897.42        35.42 o                         
   8   2   4      22366.10      23984.54       239.69 o                         
   9   2   4       8601.57       8894.63       129.66 o                         
  10   2   4       5606.55       6097.91       131.25 o                         
  11   2   4        148.75        268.44        16.58 o                         
  12   2   4        526.15        973.81        27.24 o                         
  13   2   4        569.25        522.42        21.72 o                         
  14   2   4       3610.57       3904.87        72.09 o                         
  15   2   4       2652.80       2703.93        56.08 o                         
  16   2   4      14887.79      15421.68       260.37 o                         
  17   2   4        828.44        931.59        35.49 o                         
  18   2   4       9832.08      10879.05       194.33 o                         
  19   2   4          5.09         -1.14        17.34 o                         
  20   2   4         61.25         23.71        17.44 o                         
  21   2   4       1343.50       1350.35        39.48 o                         
  22   2   4        603.08        651.76        23.22 o                         
  23   2   4         36.53         14.46        13.65 o                         
  24   2   4        773.69        722.80        24.45 o                         
  25   2   4       1519.16       1492.61        66.51 o                         
  26   2   4        992.59        908.91        33.57 o                         
  27   2   4       5931.31       6069.46       105.36 o                         
  28   2   4       3294.79       3224.00        65.32 o                         
  29   2   4        179.13        192.81        15.82 o                         
  30   2   4        615.74        729.95        20.53 o                         
  31   2   4        399.69        269.34        11.82 o                         
 -33   3   4         65.12         57.79         9.16 o                         
 -32   3   4         39.98          8.41         9.55 o                         
 -31   3   4        789.73        854.72        32.28 o                         
 -30   3   4        151.02        173.40        23.29 o                         
 -29   3   4        402.60        351.94        28.49 o                         
 -28   3   4        246.76        252.44        27.90 o                         
 -27   3   4       2398.58       2192.78        66.59 o                         
 -26   3   4         49.85         38.44        14.77 o                         
 -25   3   4        440.32        499.76        22.68 o                         
 -24   3   4        375.34        433.78        20.34 o                         
 -23   3   4       5155.79       5136.81       106.86 o                         
 -22   3   4       4627.47       4683.04        90.16 o                         
 -21   3   4       6505.86       6269.46       112.00 o                         
 -20   3   4        564.13        515.15        39.85 o                         
 -19   3   4        154.33        177.26        17.14 o                         
 -18   3   4       1231.08       1393.75        37.48 o                         
 -17   3   4       4104.08       4246.25        78.02 o                         
 -16   3   4       3385.43       3498.25        65.79 o                         
 -15   3   4       1298.58        966.59        33.13 o                         
 -14   3   4        584.03        853.68        28.75 o                         
 -13   3   4          1.92         37.10         9.67 o                         
 -12   3   4      11708.60      11972.23       165.24 o                         
 -11   3   4      10526.52      12122.73       163.65 o                         
 -10   3   4       1315.11       1803.61        34.16 o                         
  -9   3   4         29.68         11.65        11.76 o                         
  -8   3   4       2400.01       2736.27        46.03 o                         
  -7   3   4      46374.31      45640.07       455.16 o                         
  -6   3   4         14.25         23.83        11.29 o                         
  -5   3   4     139808.95     135670.59      1416.73 o                         
  -4   3   4      14104.26      14616.22       158.91 o                         
  -3   3   4      42247.68      41943.11       446.03 o                         
  -2   3   4      18944.09      17710.45       215.59 o                         
  -1   3   4      36721.87      35569.22       360.96 o                         
   0   3   4          8.63         49.73        10.09 o                         
   1   3   4      72091.50      68011.41       683.77 o                         
   2   3   4        809.36        943.64        24.72 o                         
   3   3   4       4776.68       4451.07        83.74 o                         
   4   3   4       6852.87       6509.86       101.60 o                         
   5   3   4        124.57        199.49        24.66 o                         
   6   3   4       8816.90       8610.44       120.78 o                         
   7   3   4      43905.45      42618.39       431.14 o                         
   8   3   4      18706.23      18929.72       190.77 o                         
   9   3   4      14634.71      14447.95       189.38 o                         
  10   3   4      11568.17      11718.31       176.83 o                         
  11   3   4        146.78        169.51        15.36 o                         
  12   3   4       7165.76       8016.85       139.73 o                         
  13   3   4       5606.95       5951.69       100.22 o                         
  14   3   4         10.95          8.47        12.63 o                         
  15   3   4        558.44        633.44        24.72 o                         
  16   3   4        574.66        536.86        24.25 o                         
  17   3   4       3212.72       3464.22        77.39 o                         
  18   3   4       2088.57       2099.49        56.83 o                         
  19   3   4       1002.43        896.61        37.22 o                         
  20   3   4       2460.25       2541.95        60.31 o                         
  21   3   4       7554.93       7865.55       137.71 o                         
  22   3   4       8409.53       8280.02       101.78 o                         
  23   3   4        976.27        875.46        26.71 o                         
  24   3   4          6.30          6.29        13.82 o                         
  25   3   4        824.57       1086.09        37.45 o                         
  26   3   4       6134.46       6225.42       109.59 o                         
  27   3   4       1038.97        860.89        30.23 o                         
  28   3   4       2597.25       2899.81        78.33 o                         
  29   3   4         38.05         19.68        10.13 o                         
  30   3   4       1517.12       1612.40        30.93 o                         
  31   3   4          6.65          9.78        17.01 o                         
 -33   4   4        174.92        227.94        18.64 o                         
 -32   4   4         55.19         44.19        12.54 o                         
 -31   4   4        323.75        318.33        21.69 o                         
 -30   4   4        503.02        430.95        30.96 o                         
 -29   4   4       1096.43       1021.00        40.29 o                         
 -28   4   4       7038.14       7013.94       147.68 o                         
 -27   4   4        932.18        918.58        46.90 o                         
 -26   4   4         49.19         62.38        18.55 o                         
 -25   4   4      12439.83      12440.96       163.99 o                         
 -24   4   4       4530.96       4353.24        67.28 o                         
 -23   4   4       1303.78       1295.12        52.78 o                         
 -22   4   4       1349.61       1086.84        51.01 o                         
 -21   4   4       8846.88       9244.15       153.89 o                         
 -20   4   4        610.24        543.26        25.43 o                         
 -19   4   4       4424.69       4202.49        79.89 o                         
 -18   4   4         22.17         15.00        13.20 o                         
 -17   4   4        200.13        130.24        14.85 o                         
 -16   4   4      12819.08      11451.74       178.13 o                         
 -15   4   4       1057.08       1001.47        26.36 o                         
 -14   4   4      10580.19       9620.69       129.82 o                         
 -13   4   4        585.78        710.77        20.51 o                         
 -12   4   4         37.16        104.26        14.61 o                         
 -11   4   4      10642.55      12413.23       160.66 o                         
 -10   4   4       2393.72       2382.29        31.40 o                         
  -9   4   4      10342.68       9502.72       105.76 o                         
  -8   4   4       5349.99       5446.72        60.98 o                         
  -7   4   4       8997.09       8731.15       104.15 o                         
  -6   4   4      31771.12      31989.54       337.51 o                         
  -5   4   4        661.61        709.06        17.14 o                         
  -4   4   4          5.42         39.13         8.23 o                         
  -3   4   4       3811.44       3761.97        48.15 o                         
  -2   4   4       1395.39       1250.85        18.99 o                         
  -1   4   4         10.28         19.89         7.63 o                         
   0   4   4      34585.70      34758.71       374.83 o                         
   1   4   4      22611.18      21655.43       228.43 o                         
   2   4   4       4012.29       3996.46        53.76 o                         
   3   4   4       3113.50       3209.67        54.74 o                         
   4   4   4      36362.84      37050.95       403.21 o                         
   5   4   4        872.09        981.58        43.95 o                         
   6   4   4       9303.72       8410.93        92.16 o                         
   7   4   4      32740.97      32534.23       344.30 o                         
   8   4   4      10909.32      10592.00       115.63 o                         
   9   4   4          8.74         23.14         9.06 o                         
  10   4   4      24341.30      26752.23       335.69 o                         
  11   4   4        223.90        180.70        12.37 o                         
  12   4   4      18811.81      18770.62       258.16 o                         
  13   4   4       1710.53       1803.75        41.26 o                         
  14   4   4       1471.57       1598.15        36.55 o                         
  15   4   4          4.55        -12.39        13.27 o                         
  16   4   4       2697.40       2583.22        52.37 o                         
  17   4   4       9367.20       9444.32       144.07 o                         
  18   4   4       1992.81       2041.33        50.77 o                         
  19   4   4        386.77        390.16        26.50 o                         
  20   4   4        133.23        101.91        20.71 o                         
  21   4   4       3628.14       3641.05        56.86 o                         
  22   4   4        171.39        112.56        14.76 o                         
  23   4   4         67.88         39.46        13.87 o                         
  24   4   4       2256.62       2441.41        58.32 o                         
  25   4   4         86.49         79.28        20.09 o                         
  26   4   4       2245.49       2283.32        52.39 o                         
  27   4   4       1270.42       1304.94        33.84 o                         
  28   4   4         31.52         19.48        13.89 o                         
  29   4   4        775.13        847.42        20.15 o                         
  30   4   4        265.24        225.00        11.46 o                         
 -32   5   4        114.28         75.17         9.85 o                         
 -31   5   4        238.09        234.65        18.33 o                         
 -30   5   4       2984.13       3055.06        74.23 o                         
 -29   5   4        217.30        153.65        22.58 o                         
 -28   5   4        898.66        893.70        38.98 o                         
 -27   5   4        985.76       1084.32        48.38 o                         
 -26   5   4          3.89         46.77        23.39 o                         
 -25   5   4       1846.45       1887.13        42.58 o                         
 -24   5   4        646.34        584.98        23.20 o                         
 -23   5   4        660.60        689.21        22.98 o                         
 -22   5   4        228.04        166.68        18.06 o                         
 -21   5   4       3209.57       3084.00        65.54 o                         
 -20   5   4       6298.35       6495.02       113.93 o                         
 -19   5   4       1229.08       1274.85        36.75 o                         
 -18   5   4         93.72        178.96        16.76 o                         
 -17   5   4       1017.97        978.50        32.01 o                         
 -16   5   4        244.24        371.36        17.98 o                         
 -15   5   4       5009.36       5521.09        87.05 o                         
 -14   5   4       3805.67       4275.19        71.27 o                         
 -13   5   4       4002.17       3957.45        60.50 o                         
 -12   5   4        685.80       1018.06        21.81 o                         
 -11   5   4        924.66       1256.72        31.38 o                         
 -10   5   4       3031.11       2736.17        40.98 o                         
  -9   5   4       1463.27       1233.04        28.99 o                         
  -8   5   4         72.74         35.60         8.45 o                         
  -7   5   4      17061.46      18271.53       171.40 o                         
  -6   5   4      18479.79      17128.87       166.53 o                         
  -5   5   4      15176.40      14677.83       146.47 o                         
  -4   5   4      14841.79      13186.84       132.23 o                         
  -3   5   4      17698.66      16154.71       152.03 o                         
  -2   5   4      11269.06      11577.85       104.82 o                         
  -1   5   4       4128.39       4064.99        51.00 o                         
   0   5   4       1118.35       1093.56        21.36 o                         
   1   5   4      28369.30      27732.24       304.64 o                         
   2   5   4       3872.02       4020.41        48.51 o                         
   3   5   4       5801.08       6114.95        67.30 o                         
   4   5   4       1889.49       2232.49        31.18 o                         
   5   5   4        500.91        586.56        14.27 o                         
   6   5   4       8123.82       8807.50       109.35 o                         
   7   5   4       8532.33       8972.45       112.68 o                         
   8   5   4        222.67        204.35        10.84 o                         
   9   5   4       1720.19       1803.34        34.46 o                         
  10   5   4       6839.97       7555.33       104.04 o                         
  11   5   4       2307.81       2767.31        46.44 o                         
  12   5   4       2197.77       2136.55        39.64 o                         
  13   5   4       3763.08       3446.91        67.95 o                         
  14   5   4       1055.02       1112.35        32.09 o                         
  15   5   4        244.97        171.91        16.91 o                         
  16   5   4        768.89        747.53        27.35 o                         
  17   5   4        639.96        709.81        26.16 o                         
  18   5   4          9.44          1.79        15.15 o                         
  19   5   4        275.30        355.92        23.26 o                         
  20   5   4        510.30        466.23        28.32 o                         
  21   5   4        519.67        340.28        17.22 o                         
  22   5   4        831.45        925.14        25.94 o                         
  23   5   4        136.92        170.43        16.52 o                         
  24   5   4         73.72         38.58        23.65 o                         
  25   5   4        335.14        257.62        26.98 o                         
  26   5   4       2330.20       2529.33        69.31 o                         
  27   5   4       1653.96       1744.10        40.92 o                         
  28   5   4        422.39        419.65        16.98 o                         
  29   5   4        155.40        192.85        12.84 o                         
  30   5   4        228.69        245.15        17.65 o                         
 -32   6   4       3107.52       2896.34        71.11 o                         
 -31   6   4        173.50        269.99        35.52 o                         
 -30   6   4         57.94         78.29        22.06 o                         
 -29   6   4        175.27        181.71        27.59 o                         
 -28   6   4       1471.64       1519.05        56.75 o                         
 -27   6   4         24.51          0.02        27.39 o                         
 -26   6   4       1197.33       1366.03        62.60 o                         
 -25   6   4         70.65         74.88        28.56 o                         
 -24   6   4       1353.35       1304.06        42.99 o                         
 -23   6   4        318.81        318.86        21.13 o                         
 -22   6   4       2969.60       2911.04        77.90 o                         
 -21   6   4       1619.67       1500.58        51.18 o                         
 -20   6   4        896.25       1076.29        42.09 o                         
 -19   6   4       7425.81       7632.40       157.93 o                         
 -18   6   4       5515.87       6152.45       117.64 o                         
 -17   6   4       2107.25       2504.28        62.81 o                         
 -16   6   4       3139.62       3291.06        70.51 o                         
 -15   6   4      15621.73      15759.79       261.49 o                         
 -14   6   4      35499.78      36844.49       581.64 o                         
 -13   6   4       9782.39      10333.06       175.90 o                         
 -12   6   4      18835.61      18800.98       277.33 o                         
 -11   6   4       4621.39       4454.04        75.70 o                         
 -10   6   4         28.76         38.80        15.10 o                         
  -9   6   4       1980.10       1728.45        35.87 o                         
  -8   6   4        328.70        279.97        15.96 o                         
  -7   6   4        530.24        415.32        25.66 o                         
  -6   6   4       1879.29       2154.61        46.59 o                         
  -5   6   4       4765.37       5278.18        69.81 o                         
  -4   6   4      15507.65      15493.07       134.88 o                         
  -3   6   4      43251.47      39830.73       299.24 o                         
  -2   6   4      15797.70      16010.13       150.40 o                         
  -1   6   4       8568.60       9078.35       105.27 o                         
   0   6   4        636.34        381.20        10.54 o                         
   1   6   4        730.38        402.34        12.44 o                         
   2   6   4       2569.16       2801.15        39.47 o                         
   3   6   4      16212.98      16603.70       163.17 o                         
   4   6   4       5559.63       5815.46        93.56 o                         
   5   6   4         70.99         28.89         8.38 o                         
   6   6   4      34604.54      36736.88       463.48 o                         
   7   6   4          8.31         15.73        11.87 o                         
   8   6   4        883.86       1183.65        31.91 o                         
   9   6   4       7545.16       8350.40       131.53 o                         
  10   6   4         40.87         67.46        12.13 o                         
  11   6   4       9351.84       8411.37       135.21 o                         
  12   6   4      12721.63      13148.15       202.47 o                         
  13   6   4      10682.76      11996.20       187.65 o                         
  14   6   4        420.61        416.00        25.62 o                         
  15   6   4        775.59        604.75        31.06 o                         
  16   6   4        624.30        654.09        33.18 o                         
  17   6   4        212.51        179.49        21.86 o                         
  18   6   4      16422.81      16272.83       278.04 o                         
  19   6   4          6.82         13.32        17.97 o                         
  20   6   4        232.38        198.71        19.41 o                         
  21   6   4         76.61         70.49        17.27 o                         
  22   6   4        234.33         93.66        23.85 o                         
  23   6   4        693.16        662.69        48.69 o                         
  24   6   4       2114.53       2148.87        80.67 o                         
  25   6   4         29.06          4.40        18.90 o                         
  26   6   4       1685.26       1552.13        43.19 o                         
  27   6   4       1915.75       1912.61        46.23 o                         
  28   6   4       1185.17       1090.76        30.74 o                         
  29   6   4        283.49        278.89        19.84 o                         
  30   6   4        959.59        968.97        35.93 o                         
 -31   7   4       1384.87       1523.06        66.80 o                         
 -30   7   4       1935.49       2041.48        62.32 o                         
 -29   7   4         91.48         80.70        29.77 o                         
 -28   7   4         54.82         17.53        29.27 o                         
 -27   7   4       1190.95       1027.13        66.78 o                         
 -26   7   4       4072.60       4376.56       148.43 o                         
 -25   7   4       1434.49       1610.21        65.13 o                         
 -24   7   4       1194.16       1123.86        47.50 o                         
 -23   7   4         49.98         19.50        30.03 o                         
 -22   7   4         41.24         73.81        23.94 o                         
 -21   7   4       2711.07       2609.11       109.31 o                         
 -20   7   4          1.60         -6.58        28.02 o                         
 -19   7   4      16214.72      15506.42       342.90 o                         
 -18   7   4         28.07         -0.19        23.02 o                         
 -17   7   4        268.00        142.10        24.84 o                         
 -16   7   4        405.73        394.48        31.76 o                         
 -15   7   4        902.70        909.87        53.55 o                         
 -14   7   4       1217.88       1043.26        65.90 o                         
 -13   7   4       3068.80       2980.33        84.54 o                         
 -12   7   4         16.18         53.66        15.81 o                         
 -11   7   4        787.23        910.97        30.26 o                         
 -10   7   4         24.70         51.14        14.04 o                         
  -9   7   4       6249.74       6260.21       122.01 o                         
  -8   7   4       7563.34       8457.52       146.27 o                         
  -7   7   4      17360.88      16292.90       306.08 o                         
  -6   7   4       3732.87       4249.15        85.07 o                         
  -5   7   4        459.83        371.39        15.00 o                         
  -4   7   4        591.97        872.95        19.58 o                         
  -3   7   4      15494.76      16480.89       163.02 o                         
  -2   7   4       4244.31       3992.26        47.58 o                         
  -1   7   4        626.52        703.08        21.59 o                         
   0   7   4      25049.24      26139.08       236.36 o                         
   1   7   4         30.68        124.79        13.83 o                         
   2   7   4       2145.69       2582.49        63.52 o                         
   3   7   4       1596.85       1501.78        38.83 o                         
   4   7   4       4241.59       4175.86        72.45 o                         
   5   7   4        832.66        856.95        24.24 o                         
   6   7   4       4601.81       5017.07        85.31 o                         
   7   7   4        545.04        646.18        25.15 o                         
   8   7   4      11645.52      12915.60       243.02 o                         
   9   7   4       1739.46       2037.60        64.29 o                         
  10   7   4       1004.39       1154.48        40.85 o                         
  11   7   4       3924.61       3826.23        95.77 o                         
  12   7   4       1617.56       1258.69        45.20 o                         
  13   7   4       2011.24       2180.47        93.13 o                         
  14   7   4       1198.19       1070.98        49.84 o                         
  15   7   4       7960.77       7472.19       397.06 o                         
  16   7   4        832.61        993.02        60.89 o                         
  17   7   4       3338.06       3251.75       197.79 o                         
  18   7   4       2819.51       2904.26        93.88 o                         
  19   7   4       1683.44       1431.20        76.42 o                         
  20   7   4       5176.59       4518.52       100.04 o                         
  21   7   4        149.82        161.84        23.45 o                         
  22   7   4      14493.12      14199.64       248.77 o                         
  23   7   4       1457.40       1339.82        59.84 o                         
  24   7   4        358.85        346.70        34.70 o                         
  25   7   4        221.03        158.22        25.81 o                         
  26   7   4        925.88        704.45        34.20 o                         
  27   7   4        393.25        391.06        22.69 o                         
  28   7   4       2053.16       1885.73        99.25 o                         
  29   7   4       1993.45       1948.52        88.47 o                         
 -31   8   4        224.62        184.16        21.05 o                         
 -30   8   4        240.47        167.68        27.59 o                         
 -29   8   4        597.48        480.10        31.97 o                         
 -28   8   4          3.74          4.92        25.55 o                         
 -27   8   4        202.56        149.29        26.42 o                         
 -26   8   4       1007.23        861.11        45.06 o                         
 -25   8   4         85.94         58.81        26.51 o                         
 -24   8   4       5004.57       4723.59       130.06 o                         
 -23   8   4       4322.76       4355.10       107.36 o                         
 -22   8   4        410.57        497.45        31.21 o                         
 -21   8   4        590.85        917.65        42.05 o                         
 -20   8   4        787.41        860.91        81.67 o                         
 -19   8   4       9374.74       9802.47       284.07 o                         
 -18   8   4       3642.77       3639.12       131.26 o                         
 -17   8   4       1006.94        793.05       136.96 o                         
 -16   8   4        652.59        657.76        50.16 o                         
 -15   8   4       9192.17       9236.96       265.56 o                         
 -14   8   4      16299.57      17074.06       559.97 o                         
 -13   8   4        720.25        946.51        44.50 o                         
 -12   8   4        719.65        764.65        39.01 o                         
 -11   8   4       1816.06       1868.27        80.04 o                         
 -10   8   4       5731.53       5337.93       189.53 o                         
  -9   8   4      15082.35      13782.98       298.60 o                         
  -8   8   4       2605.38       2414.20        71.61 o                         
  -7   8   4        972.81        900.31        38.62 o                         
  -6   8   4       1174.39       1163.35        29.25 o                         
  -5   8   4        248.15        292.04        18.73 o                         
  -4   8   4       3135.86       3167.07        48.89 o                         
  -3   8   4      12441.49      12254.73       137.57 o                         
  -2   8   4       1838.84       1577.34        26.28 o                         
  -1   8   4         96.40        108.06         9.48 o                         
   0   8   4       2129.67       2306.93        43.72 o                         
   1   8   4       7218.72       8568.58       104.24 o                         
   2   8   4         30.81         84.38         9.48 o                         
   3   8   4       2263.26       2162.77        41.46 o                         
   4   8   4       5525.46       6093.44        87.71 o                         
   5   8   4      28769.78      28583.45       386.60 o                         
   6   8   4      14805.41      15021.77       228.64 o                         
   7   8   4       2150.64       2002.12        54.93 o                         
   8   8   4       6025.72       5808.07       110.20 o                         
   9   8   4       1415.52       1157.81        47.52 o                         
  10   8   4       2256.94       2457.78        89.10 o                         
  11   8   4       1698.97       1710.07        54.27 o                         
  12   8   4         94.43        132.66        23.35 o                         
  13   8   4      13330.47      12853.04       251.14 o                         
  14   8   4        110.90         74.15        25.64 o                         
  15   8   4       4441.44       4656.44       146.54 o                         
  16   8   4       1297.32       1315.41        72.02 o                         
  17   8   4        895.49        903.40        60.58 o                         
  18   8   4        128.43        166.64        36.96 o                         
  19   8   4        929.09        790.11        34.60 o                         
  20   8   4         30.94         39.79        19.02 o                         
  21   8   4        799.78        587.66        39.53 o                         
  22   8   4       1114.21       1044.23        45.67 o                         
  23   8   4         45.06         31.93        25.84 o                         
  24   8   4        114.41        170.64        26.91 o                         
  25   8   4         14.62         11.43        20.11 o                         
  26   8   4       1082.47       1096.76        47.06 o                         
  27   8   4         79.33         26.02        13.29 o                         
  28   8   4        276.88        297.17        21.73 o                         
  29   8   4        560.06        492.98        35.30 o                         
 -30   9   4        986.50        872.66        36.52 o                         
 -29   9   4        265.68        346.20        35.18 o                         
 -28   9   4        942.07        990.09        39.95 o                         
 -27   9   4        150.12        193.60        24.67 o                         
 -26   9   4        630.82        589.78        40.62 o                         
 -25   9   4         69.81         58.59        32.18 o                         
 -24   9   4        828.22        739.77        40.77 o                         
 -23   9   4         69.08         78.89        25.19 o                         
 -22   9   4          0.61        -15.09        20.17 o                         
 -21   9   4        770.85        790.71        34.31 o                         
 -20   9   4        523.29        422.86        25.23 o                         
 -19   9   4        903.82        932.39       135.05 o                         
 -18   9   4      13046.31      13684.82       380.75 o                         
 -17   9   4       2278.05       2284.25       102.72 o                         
 -16   9   4       8527.91       8917.75       302.85 o                         
 -15   9   4         63.71         82.98        32.10 o                         
 -14   9   4       1270.99       1134.11       137.39 o                         
 -13   9   4       1941.71       1645.97        87.39 o                         
 -12   9   4      11491.53      11370.63       301.62 o                         
 -11   9   4          6.74         36.28        29.35 o                         
 -10   9   4          0.53         13.97        20.21 o                         
  -9   9   4        289.51        373.96        29.43 o                         
  -8   9   4       8777.08       8872.84       204.34 o                         
  -7   9   4          1.33         25.27        16.10 o                         
  -6   9   4         18.06         59.60        13.97 o                         
  -5   9   4       1250.67       1357.14        49.84 o                         
  -4   9   4       4057.72       4356.29        73.04 o                         
  -3   9   4       1038.65       1151.12        25.64 o                         
  -2   9   4        312.09        361.71        14.27 o                         
  -1   9   4         26.16          9.02         9.18 o                         
   0   9   4       2598.41       4089.44        71.16 o                         
   1   9   4         79.02         66.29        10.72 o                         
   2   9   4      14688.75      14066.69       175.34 o                         
   3   9   4         70.98         94.57        12.50 o                         
   4   9   4       7266.59       7482.78       123.65 o                         
   5   9   4       6383.31       6529.52       111.15 o                         
   6   9   4        153.18        188.82        20.86 o                         
   7   9   4      10108.93       9960.88       207.24 o                         
   8   9   4       1427.23       1533.32        46.11 o                         
   9   9   4        156.33        119.31        19.32 o                         
  10   9   4       3552.54       3098.50        90.64 o                         
  11   9   4       1392.37       1426.57        58.83 o                         
  12   9   4       1263.36       1335.84        49.65 o                         
  13   9   4       2261.74       2270.28        68.93 o                         
  14   9   4       4046.78       4172.20       119.75 o                         
  15   9   4       4947.38       5038.76       138.34 o                         
  16   9   4      10247.33       8908.71       217.00 o                         
  17   9   4       8811.28       8868.53       374.73 o                         
  18   9   4        560.87        460.08        29.33 o                         
  19   9   4        547.97        480.76        29.76 o                         
  20   9   4       4700.32       4374.17        82.53 o                         
  21   9   4        403.86        391.34        27.75 o                         
  22   9   4        775.08        797.96        33.78 o                         
  23   9   4       1145.17       1111.70        37.46 o                         
  24   9   4        656.58        704.00        31.94 o                         
  25   9   4        858.45        823.21        49.02 o                         
  26   9   4       2344.84       2279.15        43.15 o                         
  27   9   4        217.84        185.59        19.15 o                         
  28   9   4         56.05         96.45        20.20 o                         
 -29  10   4         43.70         35.74        25.10 o                         
 -28  10   4        644.58        692.06        33.98 o                         
 -27  10   4         61.09         40.16        24.40 o                         
 -26  10   4        579.79        500.85        47.43 o                         
 -25  10   4       1864.37       1780.53        53.80 o                         
 -24  10   4        248.82        270.29        25.01 o                         
 -23  10   4         28.53         35.17        21.57 o                         
 -22  10   4        499.60        493.59        29.87 o                         
 -21  10   4        489.30        483.62        25.27 o                         
 -20  10   4       1395.61       1401.99        39.31 o                         
 -19  10   4       1633.41       1550.32        41.50 o                         
 -18  10   4        651.70        747.71        57.63 o                         
 -17  10   4       1081.35        973.12        54.11 o                         
 -16  10   4        131.26        137.89        30.76 o                         
 -15  10   4       9014.44       8853.39       281.89 o                         
 -14  10   4        411.10        399.08        38.70 o                         
 -13  10   4       3226.37       3078.03       100.76 o                         
 -12  10   4       5203.70       4926.64       134.85 o                         
 -11  10   4       1447.01       1432.23        60.10 o                         
 -10  10   4       1584.69       1409.57        71.48 o                         
  -9  10   4        525.65        475.27        30.03 o                         
  -8  10   4         45.99         72.77        17.40 o                         
  -7  10   4      12119.17      11883.13       205.58 o                         
  -6  10   4         22.31         11.97        15.55 o                         
  -5  10   4         61.28        103.93        25.19 o                         
  -4  10   4         22.50         48.12        16.85 o                         
  -3  10   4        931.55       1030.10        34.35 o                         
  -2  10   4       4644.92       4809.14        69.84 o                         
  -1  10   4       2346.30       2080.73        38.88 o                         
   0  10   4       2336.57       2176.42        56.49 o                         
   1  10   4       1026.77        744.07        24.96 o                         
   2  10   4        481.46        458.34        33.83 o                         
   3  10   4       2484.56       2425.41        57.20 o                         
   4  10   4       5427.25       5495.05       106.58 o                         
   5  10   4      12331.71      13262.12       208.63 o                         
   6  10   4       9743.68       9823.61       160.98 o                         
   7  10   4       4445.88       4575.40        96.57 o                         
   8  10   4       2748.70       2491.24        97.92 o                         
   9  10   4         87.61        123.97        27.04 o                         
  10  10   4       6664.70       6540.16       212.05 o                         
  11  10   4        759.85        906.80        50.63 o                         
  12  10   4       2569.48       2501.33        78.93 o                         
  13  10   4         30.16         40.58        23.00 o                         
  14  10   4          9.05          2.02        23.23 o                         
  15  10   4          1.21          8.04        27.68 o                         
  16  10   4        503.29        516.96        30.54 o                         
  17  10   4       2901.67       3178.12        64.65 o                         
  18  10   4        373.57        380.01        22.97 o                         
  19  10   4        602.00        630.04        26.65 o                         
  20  10   4       2549.41       2567.53        63.25 o                         
  21  10   4        329.82        324.28        25.74 o                         
  22  10   4       2075.19       1936.18        51.71 o                         
  23  10   4         35.63         22.43        19.95 o                         
  24  10   4         29.46         34.86        18.54 o                         
  25  10   4        381.42        385.38        25.31 o                         
  26  10   4       1643.69       1741.04        45.24 o                         
  27  10   4        487.84        604.47        27.48 o                         
 -28  11   4        120.68        182.47        23.30 o                         
 -27  11   4       2065.59       2276.40        64.08 o                         
 -26  11   4       1570.41       1518.05        53.12 o                         
 -25  11   4        282.66        327.51        24.72 o                         
 -24  11   4          9.24          9.02        20.37 o                         
 -23  11   4       1623.87       1770.56        48.01 o                         
 -22  11   4        226.89        232.58        23.86 o                         
 -21  11   4       1914.22       2019.98        54.23 o                         
 -20  11   4         28.97         13.69        17.17 o                         
 -19  11   4       3576.35       3747.65        63.45 o                         
 -18  11   4       7453.88       7464.01        95.38 o                         
 -17  11   4         87.76        101.74        15.47 o                         
 -16  11   4       1015.34        963.03        71.27 o                         
 -15  11   4       1251.56       1196.27        58.97 o                         
 -14  11   4        275.79        254.09        35.11 o                         
 -13  11   4        531.96        531.24        53.68 o                         
 -12  11   4       6776.45       6517.90       170.09 o                         
 -11  11   4        889.59        856.15        59.65 o                         
 -10  11   4      24088.06      24066.32       516.13 o                         
  -9  11   4       3842.12       3835.95       108.67 o                         
  -8  11   4       2869.73       3032.10        71.58 o                         
  -7  11   4       1158.90        990.81        36.72 o                         
  -6  11   4        175.82        181.13        19.56 o                         
  -5  11   4        507.64        470.65        38.35 o                         
  -4  11   4      27061.47      27129.70       440.79 o                         
  -3  11   4        411.18        475.51        35.77 o                         
  -2  11   4        141.79        177.69        29.85 o                         
  -1  11   4          6.46         19.90        12.08 o                         
   0  11   4        153.28        236.04        20.19 o                         
   1  11   4       1440.04       1327.78        40.41 o                         
   2  11   4      14310.36      14027.90       219.05 o                         
   3  11   4         10.34         58.14        22.45 o                         
   4  11   4       2699.92       2745.35        86.01 o                         
   5  11   4        431.90        482.55        37.03 o                         
   6  11   4       4455.03       4407.18        94.55 o                         
   7  11   4        137.13        128.61        24.19 o                         
   8  11   4       1419.09       1191.46        57.07 o                         
   9  11   4       1745.30       1863.29       203.32 o                         
  10  11   4        351.95        485.95        49.62 o                         
  11  11   4          1.54         38.37        28.14 o                         
  12  11   4       1317.89       1357.76        86.56 o                         
  13  11   4        929.00       1085.67        71.95 o                         
  14  11   4       6023.22       5649.71       278.82 o                         
  15  11   4        742.90        730.57        38.86 o                         
  16  11   4       3124.07       2920.11        63.16 o                         
  17  11   4        723.41        719.09        29.28 o                         
  18  11   4       4031.60       4177.69        70.89 o                         
  19  11   4        221.41        174.97        20.88 o                         
  20  11   4          7.25          5.47        17.97 o                         
  21  11   4          2.22          0.96        19.58 o                         
  22  11   4        289.37        247.46        29.93 o                         
  23  11   4       1927.00       2150.60        98.60 o                         
  24  11   4        166.93        122.62        19.36 o                         
  25  11   4          8.61         11.17        17.10 o                         
  26  11   4        364.02        411.49        18.12 o                         
 -28  12   4         17.57         -1.70        18.72 o                         
 -27  12   4          9.16         26.53        19.66 o                         
 -26  12   4          2.70        -12.21        19.07 o                         
 -25  12   4       1034.56       1109.06        63.49 o                         
 -24  12   4        516.75        562.83        27.59 o                         
 -23  12   4        539.34        544.98        27.38 o                         
 -22  12   4        302.35        334.68        25.25 o                         
 -21  12   4         56.99         38.83        20.98 o                         
 -20  12   4          6.84          2.09        21.27 o                         
 -19  12   4        844.97        830.58        35.15 o                         
 -18  12   4       1086.79       1132.18        29.43 o                         
 -17  12   4       2227.32       2041.27        43.69 o                         
 -16  12   4        115.68         99.71        15.39 o                         
 -15  12   4        656.67        559.62        25.60 o                         
 -14  12   4        598.93        500.02        54.79 o                         
 -13  12   4        886.26        740.75        67.42 o                         
 -12  12   4        313.25        242.42        65.50 o                         
 -11  12   4      17924.08      18150.68       404.25 o                         
 -10  12   4       1110.71       1061.64        47.16 o                         
  -9  12   4       2948.10       2778.86        78.88 o                         
  -8  12   4       2775.32       2617.90        67.20 o                         
  -7  12   4       6055.19       6029.47       120.94 o                         
  -6  12   4         12.35         16.99        18.27 o                         
  -5  12   4      12673.65      13001.68       227.74 o                         
  -4  12   4         56.98         51.37        18.52 o                         
  -3  12   4        393.56        541.84        45.42 o                         
  -2  12   4          8.86         11.15        17.41 o                         
  -1  12   4        355.66        313.43        23.27 o                         
   0  12   4        360.69        375.86        32.99 o                         
   1  12   4      11854.54      11845.19       208.67 o                         
   2  12   4       6536.17       6657.89       143.18 o                         
   3  12   4       6432.33       6960.78       149.09 o                         
   4  12   4        795.90        669.79        39.79 o                         
   5  12   4       6653.36       6816.60       206.92 o                         
   6  12   4       3199.59       3205.55        99.69 o                         
   7  12   4       3251.56       3151.45       118.58 o                         
   8  12   4       3448.79       3593.57       131.89 o                         
   9  12   4      10526.16      11252.02       313.95 o                         
  10  12   4        362.30        370.93        76.35 o                         
  11  12   4       1794.98       1965.12        95.50 o                         
  12  12   4        333.66        315.26        45.00 o                         
  13  12   4        692.42        584.87        30.98 o                         
  14  12   4        436.52        391.28        53.65 o                         
  15  12   4        985.33        837.32        33.65 o                         
  16  12   4       3978.52       4373.66        83.51 o                         
  17  12   4       2792.21       2815.19        72.42 o                         
  18  12   4        746.14        737.98        32.94 o                         
  19  12   4       1511.68       1498.64        43.71 o                         
  20  12   4         66.78         44.79        20.86 o                         
  21  12   4        383.06        413.27        25.54 o                         
  22  12   4        386.35        383.08        29.04 o                         
  23  12   4         39.16         13.96        17.64 o                         
  24  12   4         17.45         18.94        15.09 o                         
  25  12   4        275.51        297.70        15.93 o                         
 -26  13   4        551.04        523.60        25.83 o                         
 -25  13   4        762.10        783.53        37.79 o                         
 -24  13   4        384.34        387.21        26.54 o                         
 -23  13   4       3281.67       3290.48        70.71 o                         
 -22  13   4        175.21        164.85        21.59 o                         
 -21  13   4         90.20         93.02        22.03 o                         
 -20  13   4          3.17         13.28        19.56 o                         
 -19  13   4        141.52        158.16        23.51 o                         
 -18  13   4        351.12        331.55        26.11 o                         
 -17  13   4        122.43        160.36        17.25 o                         
 -16  13   4        176.49        184.66        16.47 o                         
 -15  13   4        531.79        496.36        22.38 o                         
 -14  13   4       1933.18       1854.16        39.11 o                         
 -13  13   4       2782.53       2595.48        48.81 o                         
 -12  13   4       3297.29       3497.83       111.23 o                         
 -11  13   4         71.07         83.43        24.30 o                         
 -10  13   4       2834.37       3064.18        85.80 o                         
  -9  13   4        204.63        239.40        33.58 o                         
  -8  13   4       7301.66       7487.18       163.54 o                         
  -7  13   4       2348.95       2386.19       110.93 o                         
  -6  13   4       8373.43       8485.78       160.91 o                         
  -5  13   4         49.14         55.32        20.25 o                         
  -4  13   4      29977.39      29512.77       442.96 o                         
  -3  13   4        390.98        420.24        28.82 o                         
  -2  13   4         76.57         93.82        22.62 o                         
  -1  13   4        493.37        499.68        39.37 o                         
   0  13   4      21477.77      21135.96       395.99 o                         
   1  13   4       2425.44       2444.10        71.80 o                         
   2  13   4      24721.42      25293.50       538.86 o                         
   3  13   4         44.15        106.02        25.59 o                         
   4  13   4       2767.88       2499.42        83.47 o                         
   5  13   4        213.28        192.53        37.76 o                         
   6  13   4       2104.72       2003.49        92.73 o                         
   7  13   4         20.49         51.89        44.24 o                         
   8  13   4       3364.18       3321.12       173.12 o                         
   9  13   4       1047.42       1147.17        94.00 o                         
  10  13   4       1341.07       1426.10        51.41 o                         
  11  13   4        361.48        340.04        28.99 o                         
  12  13   4        130.56        200.71        24.09 o                         
  13  13   4       3529.35       3767.91        81.43 o                         
  14  13   4        779.28        706.50        35.26 o                         
  15  13   4          0.40         -1.29        26.28 o                         
  16  13   4        703.62        649.29        47.12 o                         
  17  13   4        332.78        288.46        27.51 o                         
  18  13   4         63.66         40.10        21.78 o                         
  19  13   4       2105.77       2122.02        55.61 o                         
  20  13   4        734.48        672.99        32.74 o                         
  21  13   4        672.87        634.04        27.09 o                         
  22  13   4       6777.97       6976.72       138.42 o                         
  23  13   4       1839.78       1920.92        47.92 o                         
  24  13   4          6.70         15.68        12.61 o                         
 -25  14   4        348.58        293.68        19.41 o                         
 -24  14   4        768.08        858.95        35.25 o                         
 -23  14   4       7806.08       8535.29       147.32 o                         
 -22  14   4        129.06         86.99        19.64 o                         
 -21  14   4        986.97        911.71        34.06 o                         
 -20  14   4        163.17        151.06        26.11 o                         
 -19  14   4       1814.03       1897.27        42.72 o                         
 -18  14   4        324.56        302.29        22.42 o                         
 -17  14   4        797.00        708.17        26.07 o                         
 -16  14   4        628.13        626.60        25.62 o                         
 -15  14   4        149.51        130.24        18.49 o                         
 -14  14   4        212.53        182.53        18.57 o                         
 -13  14   4        632.83        610.98        22.64 o                         
 -12  14   4        179.55        211.34        16.33 o                         
 -11  14   4        447.28        410.21        18.28 o                         
 -10  14   4       2314.24       2299.91        40.53 o                         
  -9  14   4         21.27         32.55        13.92 o                         
  -8  14   4        285.23        300.98        32.97 o                         
  -7  14   4       3486.81       3139.11        88.65 o                         
  -6  14   4        102.00         48.45        20.32 o                         
  -5  14   4        122.31        155.57        22.79 o                         
  -4  14   4       3175.73       3141.52       153.79 o                         
  -3  14   4       1034.04       1026.74        48.63 o                         
  -2  14   4        607.62        624.34        38.97 o                         
  -1  14   4        791.96        679.55        40.40 o                         
   0  14   4       1269.72       1304.09        53.94 o                         
   1  14   4        662.94        740.65        47.84 o                         
   2  14   4       1854.77       2073.19        92.57 o                         
   3  14   4       6325.08       6736.97       178.36 o                         
   4  14   4       1468.00       1356.86        97.83 o                         
   5  14   4       2755.85       3127.59       163.33 o                         
   6  14   4          6.73          6.38        37.43 o                         
   7  14   4        596.85        396.70        21.87 o                         
   8  14   4       3103.49       2927.63        56.04 o                         
   9  14   4        495.60        562.57        30.65 o                         
  10  14   4       1187.90       1119.07        38.07 o                         
  11  14   4      27692.65      27710.74       458.81 o                         
  12  14   4       3179.01       2996.49        69.68 o                         
  13  14   4          4.43         24.66        23.81 o                         
  14  14   4        286.23        341.94        29.76 o                         
  15  14   4       6353.46       6284.41       126.14 o                         
  16  14   4        246.67        266.77        30.78 o                         
  17  14   4       2007.83       2086.75        79.70 o                         
  18  14   4       1297.40       1316.44        74.89 o                         
  19  14   4        328.34        339.78        26.74 o                         
  20  14   4        517.09        589.03        25.40 o                         
  21  14   4       1467.95       1640.54        56.30 o                         
  22  14   4       1506.41       1638.55        49.32 o                         
  23  14   4       1794.90       1890.46        61.05 o                         
 -23  15   4        277.66        375.73        22.68 o                         
 -22  15   4        241.31        221.64        18.67 o                         
 -21  15   4        345.19        309.04        18.61 o                         
 -20  15   4       2214.08       2375.07        46.58 o                         
 -19  15   4        254.99        258.22        17.85 o                         
 -18  15   4       2317.31       2429.11        56.36 o                         
 -17  15   4        548.15        601.50        25.37 o                         
 -16  15   4       1178.41       1207.82        30.23 o                         
 -15  15   4       1267.09       1225.74        36.89 o                         
 -14  15   4       2582.21       2469.86        45.68 o                         
 -13  15   4       2838.80       2773.78        47.00 o                         
 -12  15   4         16.69         18.09        14.11 o                         
 -11  15   4       1457.51       1736.51        38.40 o                         
 -10  15   4       6424.16       6515.81        83.27 o                         
  -9  15   4          2.44         -0.24        14.13 o                         
  -8  15   4        333.17        270.28        16.84 o                         
  -7  15   4        895.30        901.73        23.74 o                         
  -6  15   4       2953.60       3009.45        45.44 o                         
  -5  15   4         79.38         96.61        14.75 o                         
  -4  15   4        779.95        810.19        31.65 o                         
  -3  15   4          2.16         14.05        15.14 o                         
  -2  15   4        416.49        421.30        20.16 o                         
  -1  15   4       1995.26       1967.27        56.63 o                         
   0  15   4        283.82        394.13        22.12 o                         
   1  15   4        978.03       1072.83        34.54 o                         
   2  15   4       9220.17       9399.29       135.98 o                         
   3  15   4       1070.94       1191.82        36.11 o                         
   4  15   4       4704.43       4538.72        67.13 o                         
   5  15   4         15.35         13.43        15.32 o                         
   6  15   4       8992.66       9458.11       122.21 o                         
   7  15   4       3436.33       3482.63        60.81 o                         
   8  15   4       2539.62       2385.94        47.97 o                         
   9  15   4        815.64        785.24        27.32 o                         
  10  15   4        136.52        131.15        25.57 o                         
  11  15   4        178.22        148.48        27.01 o                         
  12  15   4       4028.19       4128.64       121.90 o                         
  13  15   4          1.60          7.25        27.10 o                         
  14  15   4       2804.25       2899.87        92.89 o                         
  15  15   4         76.47         92.31        25.68 o                         
  16  15   4       4717.70       5021.69       113.62 o                         
  17  15   4       1005.02       1034.20        48.30 o                         
  18  15   4        378.33        384.47        31.04 o                         
  19  15   4        793.81        849.47        38.42 o                         
  20  15   4         16.55         20.39        14.62 o                         
  21  15   4          8.94         19.94        14.58 o                         
 -21  16   4       1279.46       1356.87        75.29 o                         
 -20  16   4       1356.06       1241.77        41.67 o                         
 -19  16   4        326.22        384.68        22.34 o                         
 -18  16   4        258.51        313.46        17.47 o                         
 -17  16   4       1198.34       1170.45        30.42 o                         
 -16  16   4       1564.70       1744.40        36.86 o                         
 -15  16   4       2031.21       2211.49        65.89 o                         
 -14  16   4        674.07        722.31        23.75 o                         
 -13  16   4        329.18        338.79        21.04 o                         
 -12  16   4         48.59         40.05        16.31 o                         
 -11  16   4        457.03        514.86        27.88 o                         
 -10  16   4        416.82        342.83        26.69 o                         
  -9  16   4        619.45        648.15        34.32 o                         
  -8  16   4        247.10        195.89        20.67 o                         
  -7  16   4       1957.47       1844.52        45.10 o                         
  -6  16   4       2523.05       2488.58        67.84 o                         
  -5  16   4       2974.93       2938.08        78.68 o                         
  -4  16   4         20.42         16.85        17.40 o                         
  -3  16   4        362.28        280.20        21.71 o                         
  -2  16   4       2257.03       2094.76        46.89 o                         
  -1  16   4       3971.41       4148.40        79.44 o                         
   0  16   4        632.23        687.01        39.55 o                         
   1  16   4        851.65        708.02        30.20 o                         
   2  16   4         20.71         22.44        19.46 o                         
   3  16   4         39.91         36.63        18.56 o                         
   4  16   4       1544.22       1631.80        40.07 o                         
   5  16   4       9147.69       9549.47       128.89 o                         
   6  16   4        256.30        225.47        22.91 o                         
   7  16   4        448.94        484.50        25.26 o                         
   8  16   4       2239.66       2181.60        49.54 o                         
   9  16   4        423.31        401.86        31.09 o                         
  10  16   4        540.35        582.82        33.10 o                         
  11  16   4         40.90         62.78        24.97 o                         
  12  16   4       1962.01       1842.46        82.55 o                         
  13  16   4        310.65        364.08        36.63 o                         
  14  16   4       1419.16       1485.71        51.64 o                         
  15  16   4       4471.46       4792.56       107.28 o                         
  16  16   4         15.24         17.59        20.33 o                         
  17  16   4          0.42        -16.54        18.44 o                         
  18  16   4          1.76          1.34        18.26 o                         
  19  16   4        345.81        352.36        21.46 o                         
  20  16   4        593.20        521.48        42.11 o                         
 -19  17   4        912.65        844.93        40.99 o                         
 -18  17   4        419.80        382.19        21.33 o                         
 -17  17   4        635.85        714.67        50.96 o                         
 -16  17   4        222.09        233.86        21.71 o                         
 -15  17   4       1606.39       1635.00        50.97 o                         
 -14  17   4       1691.39       1812.08        46.94 o                         
 -13  17   4       1333.09       1388.89        35.88 o                         
 -12  17   4        533.74        579.09        27.55 o                         
 -11  17   4         33.09         26.48        20.17 o                         
 -10  17   4       3701.43       4008.26        76.99 o                         
  -9  17   4          1.57          6.63        20.78 o                         
  -8  17   4        712.71        755.59        30.35 o                         
  -7  17   4         17.30         11.87        17.85 o                         
  -6  17   4        290.98        297.40        25.71 o                         
  -5  17   4        469.03        430.87        39.09 o                         
  -4  17   4        628.86        578.12        30.65 o                         
  -3  17   4       5300.59       5602.86       102.71 o                         
  -2  17   4       1273.87       1198.36        39.31 o                         
  -1  17   4       1484.52       1526.59        47.56 o                         
   0  17   4       1823.45       1815.63        51.58 o                         
   1  17   4        547.91        523.36        37.00 o                         
   2  17   4         25.56         47.98        21.80 o                         
   3  17   4          6.23         -7.64        20.49 o                         
   4  17   4          4.22          6.00        18.28 o                         
   5  17   4         85.39         45.59        18.84 o                         
   6  17   4        236.80        203.76        21.88 o                         
   7  17   4        970.74        986.81        32.91 o                         
   8  17   4        274.72        290.56        22.94 o                         
   9  17   4         20.87         31.69        18.35 o                         
  10  17   4         24.17         24.20        23.06 o                         
  11  17   4        174.92        212.13        29.98 o                         
  12  17   4         48.79         33.86        30.77 o                         
  13  17   4       2801.76       3008.49       145.89 o                         
  14  17   4        735.25        562.50        42.68 o                         
  15  17   4         14.26         31.78        21.09 o                         
  16  17   4         31.52         56.16        19.53 o                         
  17  17   4        393.39        338.65        22.23 o                         
  18  17   4        230.39        197.79        30.63 o                         
 -17  18   4        678.23        532.54        43.81 o                         
 -16  18   4        255.97        241.52        32.47 o                         
 -15  18   4        243.84        259.62        25.73 o                         
 -14  18   4        175.96        185.73        26.23 o                         
 -13  18   4        156.64        158.44        26.05 o                         
 -12  18   4       1705.67       1686.67        48.15 o                         
 -11  18   4        244.50        264.51        21.22 o                         
 -10  18   4        727.49        739.87        28.63 o                         
  -9  18   4          0.29          1.02        20.97 o                         
  -8  18   4        357.83        411.04        41.72 o                         
  -7  18   4       1380.96       1413.76        47.25 o                         
  -6  18   4          0.49        -23.58        24.40 o                         
  -5  18   4       2600.68       2510.95        74.76 o                         
  -4  18   4        536.22        501.55        30.69 o                         
  -3  18   4        939.56        865.29        38.92 o                         
  -2  18   4         87.32         80.40        22.88 o                         
  -1  18   4        892.41        808.90        34.60 o                         
   0  18   4          2.61         25.50        21.91 o                         
   1  18   4        477.27        438.65        25.30 o                         
   2  18   4        229.31        269.71        23.57 o                         
   3  18   4         34.04          3.87        18.97 o                         
   4  18   4        237.70        213.52        20.79 o                         
   5  18   4         85.84         56.36        18.23 o                         
   6  18   4        374.07        295.14        24.86 o                         
   7  18   4       1126.86       1058.83        36.05 o                         
   8  18   4       3454.19       3382.96        68.54 o                         
   9  18   4        724.47        774.78        39.69 o                         
  10  18   4       2762.35       2853.13        72.70 o                         
  11  18   4       1203.24       1269.83        47.43 o                         
  12  18   4         21.87          7.96        25.54 o                         
  15  18   4        407.61        446.19        39.56 o                         
 -14  19   4         31.89         30.76        31.69 o                         
 -13  19   4        301.26        286.99        30.06 o                         
 -12  19   4       1858.75       1834.29        56.62 o                         
 -11  19   4        472.44        460.78        26.37 o                         
 -10  19   4       1799.92       1898.09        53.78 o                         
  -9  19   4        444.55        320.15        23.81 o                         
  -8  19   4       1098.43       1005.00        36.18 o                         
  -7  19   4        749.93        784.53        35.03 o                         
  -6  19   4        389.52        385.51        26.04 o                         
  -5  19   4        324.17        340.21        43.35 o                         
  -4  19   4        600.34        552.42        40.56 o                         
  -3  19   4        151.21        147.84        22.78 o                         
  -2  19   4         36.92         37.65        19.40 o                         
  -1  19   4         87.96        100.72        20.12 o                         
   0  19   4         10.82         17.93        18.92 o                         
   1  19   4        217.19        207.10        21.74 o                         
   2  19   4         22.29         11.75        19.99 o                         
   3  19   4        763.58        811.83        29.24 o                         
   4  19   4        105.61         83.96        17.31 o                         
   5  19   4        567.58        589.39        24.83 o                         
   6  19   4        140.07        113.95        17.61 o                         
   7  19   4         85.52         52.54        15.80 o                         
   8  19   4          3.20          5.69        16.42 o                         
   9  19   4       2290.50       2119.16        75.98 o                         
  10  19   4        477.15        487.11        40.28 o                         
  11  19   4        439.06        509.66        80.60 o                         
  12  19   4        198.36        170.14        33.18 o                         
 -11  20   4       1175.08       1129.30        64.65 o                         
 -10  20   4       1434.79       1263.00        41.63 o                         
  -9  20   4          7.67         10.70        20.38 o                         
  -8  20   4        836.55        808.53        44.02 o                         
  -7  20   4         25.38         50.04        14.81 o                         
  -6  20   4        108.88        110.82        19.63 o                         
  -5  20   4       1450.73       1333.81        49.51 o                         
  -4  20   4         40.74         31.21        21.75 o                         
  -3  20   4       1144.52       1063.95        34.68 o                         
  -2  20   4         27.80          4.16        18.17 o                         
  -1  20   4         70.07         71.57        18.85 o                         
   0  20   4        964.12       1002.66        30.89 o                         
   1  20   4          3.30          7.18        16.90 o                         
   2  20   4         68.20         94.29        17.29 o                         
   3  20   4        176.78        178.41        22.13 o                         
   4  20   4        452.57        403.14        18.51 o                         
   5  20   4        643.77        635.48        33.52 o                         
   6  20   4        235.13        175.15        20.26 o                         
   7  20   4       1806.87       1725.91        59.19 o                         
   8  20   4        783.73        741.81        52.32 o                         
  -3  21   4       1823.56       1708.39       154.83 o                         
  -2  21   4         45.57         48.32        17.25 o                         
  -1  21   4         80.14         18.64        27.65 o                         
   0  21   4        201.84        247.87        22.63 o                         
   1  21   4          5.54          8.51        22.12 o                         
 -33   0   5        118.47         84.16        25.73 o                         
 -31   0   5         46.92         26.72        29.47 o                         
 -29   0   5       8166.21       8872.98       256.10 o                         
 -27   0   5        292.04        267.06        32.74 o                         
 -25   0   5        381.32        285.11        33.73 o                         
 -23   0   5       6006.21       6313.80       161.74 o                         
 -21   0   5       3733.07       3679.54       131.53 o                         
 -19   0   5        767.25        896.77        54.14 o                         
 -17   0   5      13871.68      14145.48       304.67 o                         
 -15   0   5       2716.78       2897.67        92.95 o                         
 -13   0   5        635.90        774.14        55.30 o                         
 -11   0   5        767.84        659.47        44.02 o                         
  -9   0   5       1386.41       1474.92        44.39 o                         
  -7   0   5      10922.02      10600.91       219.67 o                         
  -5   0   5       4268.95       4076.10        87.35 o                         
  -3   0   5        588.96        633.42        28.49 o                         
  -1   0   5       1001.36        915.52        26.21 o                         
   1   0   5      12166.68      11546.72       253.65 o                         
   3   0   5      37303.70      36916.28       856.23 o                         
   5   0   5      30908.47      27675.61       672.25 o                         
   7   0   5        286.20        260.92        24.16 o                         
   9   0   5         23.50         54.35        18.34 o                         
  11   0   5      15609.93      14228.46       369.79 o                         
  13   0   5       1142.93       1276.54        57.93 o                         
  15   0   5        794.68        923.52        52.89 o                         
  17   0   5       7719.42       7655.66       185.48 o                         
  19   0   5        612.09        592.86        50.75 o                         
  21   0   5       6507.55       6934.77       177.62 o                         
  23   0   5        262.13        209.42        22.27 o                         
  25   0   5          0.05        -22.84        36.77 o                         
  27   0   5        561.53        709.18        34.52 o                         
  29   0   5       7493.37       7586.81       184.43 o                         
  31   0   5       3140.40       2638.58       361.76 o                         
 -34   1   5       1332.59       1136.26        32.81 o                         
 -33   1   5          7.59          1.36        15.28 o                         
 -32   1   5        168.91        188.89        32.49 o                         
 -31   1   5        245.85        131.89        28.18 o                         
 -30   1   5       3809.72       3854.78       105.18 o                         
 -29   1   5         50.97         43.41        34.96 o                         
 -28   1   5        224.28        196.32        40.15 o                         
 -27   1   5      10117.04       9810.13       200.12 o                         
 -26   1   5        338.93        240.42        27.53 o                         
 -25   1   5       1187.70       1088.61        41.22 o                         
 -24   1   5        113.86         86.80        30.57 o                         
 -23   1   5       3693.47       3464.33        88.63 o                         
 -22   1   5       4256.24       4602.69       125.98 o                         
 -21   1   5       4119.44       4497.82       121.81 o                         
 -20   1   5        240.92        284.50        29.43 o                         
 -19   1   5        163.22        294.87        29.55 o                         
 -18   1   5       6679.26       6750.40       160.92 o                         
 -17   1   5       2830.40       2568.64        74.34 o                         
 -16   1   5       3838.98       3801.95       117.87 o                         
 -15   1   5       1835.71       1780.41        66.00 o                         
 -14   1   5       1022.23        996.70        43.94 o                         
 -13   1   5       2735.70       2834.09        88.27 o                         
 -12   1   5        297.69        336.42        84.86 o                         
 -11   1   5      36498.84      37266.21       788.49 o                         
 -10   1   5       3134.89       2825.66        64.77 o                         
  -9   1   5      28171.31      26490.54       343.57 o                         
  -8   1   5        301.34        325.71        17.27 o
[truncated: 2,057,725 more chars]
